# Supplementary material for: Immune activation of primary human macrophages is suppressed by the coordinated action of Yersinia effectors
Source: mBio. 2025 Nov 24;17(1):e02547-25. doi: 10.1128/mbio.02547-25 (PMC12802187; doi:10.1128/mbio.02547-25)
Supplement: Tables S1 to S3 — Strains, RNA-seq samples, and DEG analysis with DESeq2. [file mbio.02547-25-s0002.xlsx]

## Sheet: Table S1
Table S1: Yersinia enterocolitica strains used in the study.
Strain	Characteristics	Antibiotic resistance	Reference
WA314	Y. enterocolitica serotype O:8, clinical isolate, pYVO8+	Nalidixic acid	Heesemann & Laufs, 1983
WAC	Plasmidless derivative of WA314	Nalidixic acid	Heesemann & Laufs, 1983
WAC(pT3SS)	WAC harbouring the pTTSS plasmid, which encodes for the TTSS apparatus but no Yop effector proteins	Nalidixic acid, Spectinoamycin	Heesemann & Laufs, 1983
WA314∆YopQ	WA314 derivative in which the YopQ gene was replaced by a kanamycin resistance gene	Nalidixic acid, Kanamycin	Trülzsch et al., 2004
WA314∆YopM	Derivative of the Yersinia WA314 harbouring the virulence plasmid pYVO8 , in which the YopM gene had been replaced by a kanamycin resistance cassette from pUC4k	Nalidixic acid, Kanamycin	Trülzsch et al., 2004
WA314∆YopP	yopP-negative mutant; insertional inactivation of yopP in WA314	Nalidixic acid, Chloramphenicol	Ruckdeschel et al., 2001
WA314∆YopH	WA314 derivative in which the YopH gene was replaced by a kanamycin resistance from pACYC177	Nalidixic acid, Kanamycin	Trülzsch et al., 2004
WA314∆YopO	WA314 derivative in which the YopO gene was replaced by a kanamycin resistance from pACYC177	Nalidixic acid, Kanamycin	Trülzsch et al., 2004
WA314∆YopT	WA314 derivative in which the YopT gene was replaced by a kanamycin resistance from pACYC177	Nalidixic acid, Kanamycin	Trülzsch et al., 2004
WA314∆YopE	WA314 derivative in which the YopE gene was replaced by a kanamycin resistance from pACYC177	Nalidixic acid, Kanamycin	Trülzsch et al., 2004
WA314∆YopMP	Derivative of the Yersinia WA314 which lacks both effector proteins YopM and YopP	Nalidixic acid, Kanamycin, Chloramphenicol	This study
WA314∆YopMQ	WA314ΔYopM derivative with a deletion of YopQ generated using CRISPR-Cas	Nalidixic acid, Kanamycin	This study
WA314∆YopD	WA314 derivative in which the YopD gene was replaced by a kanamycin resistance from pACYC177	Nalidixic acid, Kanamycin	Trülzsch et al., 2004
WA314∆YopPQ	Derivative of the Yersinia WA314 which lacks both effector proteins YopP and YopQ	Nalidixic acid, Kanamycin, Chloramphenicol	This study
WA314∆YopMPQ	WA314ΔYopMQ derivative with a deletion of YopP generated using CRISPR-Cas	Nalidixic acid, Kanamycin	This study

## Sheet: Table S2
Table S2: RNA-seq samples used in the study
Condition	Infection time	Batch	Source	Accession
mock	1.5 h	1	Berneking & Schnapp et al., 2016	http://www.ebi.ac.uk/ena/data/view/PRJEB10086
mock	1.5 h	1	Berneking & Schnapp et al., 2016	http://www.ebi.ac.uk/ena/data/view/PRJEB10086
mock	1.5 h	2	Bekere et al., 2021	www.ebi.ac.uk/arrayexpress under accession number E-MTAB-10473
mock	1.5 h	2	Bekere et al., 2021	www.ebi.ac.uk/arrayexpress under accession number E-MTAB-10473
mock	6 h	1	Berneking & Schnapp et al., 2016	http://www.ebi.ac.uk/ena/data/view/PRJEB10086
mock	6 h	1	Berneking & Schnapp et al., 2016	http://www.ebi.ac.uk/ena/data/view/PRJEB10086
mock	6 h	3	this study	ArrayExpress E-MTAB-15035
mock	6 h	3	this study	ArrayExpress E-MTAB-15035
WA314	1.5 h	1	Berneking & Schnapp et al., 2016	http://www.ebi.ac.uk/ena/data/view/PRJEB10086
WA314	1.5 h	1	Berneking & Schnapp et al., 2016	http://www.ebi.ac.uk/ena/data/view/PRJEB10086
WA314	1.5 h	2	this study	www.ebi.ac.uk/arrayexpress under accession number E-MTAB-10473
WA314	1.5 h	2	this study	www.ebi.ac.uk/arrayexpress under accession number E-MTAB-10473
WA314	6 h	1	Berneking & Schnapp et al., 2016	http://www.ebi.ac.uk/ena/data/view/PRJEB10086
WA314	6 h	1	Berneking & Schnapp et al., 2016	http://www.ebi.ac.uk/ena/data/view/PRJEB10086
WA314	6 h	2	Bekere et al., 2021	www.ebi.ac.uk/arrayexpress under accession number E-MTAB-10473
WA314	6 h	2	Bekere et al., 2021	www.ebi.ac.uk/arrayexpress under accession number E-MTAB-10473
WA314	6 h	3	this study	ArrayExpress E-MTAB-15035
WA314	6 h	3	this study	ArrayExpress E-MTAB-15035
WA314△YopM	6 h	1	Berneking & Schnapp et al., 2016	http://www.ebi.ac.uk/ena/data/view/PRJEB10086
WA314△YopM	6 h	1	Berneking & Schnapp et al., 2016	http://www.ebi.ac.uk/ena/data/view/PRJEB10086
WA314△YopMP	6 h	1	this study	www.ebi.ac.uk/arrayexpress under accession number E-MTAB-10602
WA314△YopMP	6 h	1	this study	www.ebi.ac.uk/arrayexpress under accession number E-MTAB-10602
WA314△YopP	6 h	1	Bekere et al., 2021	www.ebi.ac.uk/arrayexpress under accession number E-MTAB-10473
WA314△YopP	6 h	1	Bekere et al., 2021	www.ebi.ac.uk/arrayexpress under accession number E-MTAB-10473
WA314△YopQ	6 h	3	this study	ArrayExpress E-MTAB-15035
WA314△YopQ	6 h	3	this study	ArrayExpress E-MTAB-15035
WAC	1.5 h	2	this study	www.ebi.ac.uk/arrayexpress under accession number E-MTAB-10473
WAC	1.5 h	2	this study	www.ebi.ac.uk/arrayexpress under accession number E-MTAB-10473
WAC	6 h	2	Bekere et al., 2021	www.ebi.ac.uk/arrayexpress under accession number E-MTAB-10473
WAC	6 h	2	Bekere et al., 2021	www.ebi.ac.uk/arrayexpress under accession number E-MTAB-10473
WAC	6 h	3	this study	ArrayExpress E-MTAB-15035
WAC	6 h	3	this study	ArrayExpress E-MTAB-15035

## Sheet: Table S3
Table S3: DEG analysis with DESeq2
		WA314△YopM 6h vs WA314△YopMP 6h		WA314△YopM 6h vs WA314 6h		WA314△YopMP 6h vs WA314 6h		WA314△YopP 6h vs WA314△YopMP 6h		WA314△YopP 6h vs WA314 6h		WA314△YopQ 6h vs WA314 6h		WA314 6h vs mock		WA314 1.5h vs mock		WAC 6h vs mock		WAC 6h vs WA314 6h		WAC 1.5h vs mock		WAC 1.5h vs WA314 1.5h
ENSEMBL	SYMBOL	log2 Fold Change	Adjusted p-value	log2 Fold Change	Adjusted p-value	log2 Fold Change	Adjusted p-value	log2 Fold Change	Adjusted p-value	log2 Fold Change	Adjusted p-value	log2 Fold Change	Adjusted p-value	log2 Fold Change	Adjusted p-value	log2 Fold Change	Adjusted p-value	log2 Fold Change	Adjusted p-value	log2 Fold Change	Adjusted p-value	log2 Fold Change	Adjusted p-value	log2 Fold Change	Adjusted p-value
ENSG00000000003	TSPAN6	-1.0676	0.460389	0.41209	0.810435	1.4797	0.189107	0.436871	0.999359	1.91656	0.076535	0.551013	0.881779	0.46693	0.49154	-0.0206612	0.992791	1.54449	0.0275827	1.07756	0.215289	-1.63169	0.38484	-1.61103	0.999997
ENSG00000000419	DPM1	-0.436502	0.4053	-0.176819	0.77102	0.259683	0.586837	0.0659087	0.999359	0.325592	0.495564	-0.285068	0.78165	-0.289206	0.178074	0.0960667	0.869308	-0.289644	0.260647	-0.000437916	0.999157	0.096711	0.951038	0.000644533	0.999997
ENSG00000000457	SCYL3	-1.25825	0.046834	0.07118	0.947307	1.32943	0.0148766	-0.158837	0.999359	1.17059	0.03956	-0.417968	0.781415	0.539255	0.080709	-0.414238	0.493226	1.08265	0.0015994	0.543393	0.217715	-0.280898	0.869229	0.13334	0.999997
ENSG00000000460	FIRRM	0.854572	0.391042	0.566088	0.579428	-0.288485	0.779031	-0.0470937	0.999359	-0.335578	0.752928	0.097358	0.980526	-1.0584	0.00564096	-0.0444546	0.972769	-1.5493	0.00105454	-0.490903	0.474682	-0.199997	0.947232	-0.155541	0.999997
ENSG00000000938	FGR	-0.43069	0.399002	0.083169	0.899955	0.51386	0.204261	0.0755519	0.999359	0.589411	0.142818	-0.125272	0.924093	-0.291999	0.157831	-0.0292535	0.964485	-0.129319	0.62761	0.16268	0.630392	0.30919	0.685951	0.338444	0.999997
ENSG00000000971	CFH	-3.7497	0.009031	-3.37043	0.02161	0.379282	0.842322	-0.33648	0.999359	0.0427928	0.984607	-1.59222	0.625554	1.14996	0.15072	0.309809	0.893102	2.43507	0.00623814	1.28511	0.257023	-1.23471	0.846708	-1.54452	0.999997
ENSG00000001036	FUCA2	0.42477	0.26735	0.584161	0.078432	0.159391	0.688398	0.0149318	0.999359	0.174323	0.669667	-0.127632	0.897406	-0.408724	0.00844802	-0.324942	0.214175	-0.700966	8.13509e-05	-0.292241	0.209265	-0.430029	0.288843	-0.105087	0.999997
ENSG00000001084	GCLC	2.28666	0.009118	2.5208	0.001586	0.234135	0.844686	0.0166259	0.999359	0.250761	0.842771	1.02355	0.548901	-2.35132	3.20928e-09	-0.999573	0.137187	-2.84288	1.76707e-09	-0.491562	0.487472	-0.946222	0.464146	0.0533524	0.999997
ENSG00000001167	NFYA	-1.03269	0.054137	0.374218	0.573675	1.40691	0.00122938	-0.0656585	0.999359	1.34125	0.002467	-0.0823399	0.970196	-0.730328	0.00276328	-0.383279	0.417933	0.0950017	0.794868	0.82533	0.0117025	-0.329056	0.772408	0.0542231	0.999997
ENSG00000001460	STPG1	0.290856	0.771201	-0.648045	0.365961	-0.938901	0.108526	0.0520722	0.999359	-0.886829	0.144588	-0.257148	0.890518	1.512	5.71148e-08	0.163999	0.846068	1.15096	0.00125505	-0.361037	0.481612	0.34202	0.820156	0.178021	0.999997
ENSG00000001461	NIPAL3	1.25612	0.021663	0.265882	0.725039	-0.990234	0.0498795	0.279575	0.999359	-0.710659	0.200309	-0.279796	0.855522	0.924699	0.000246991	-0.29081	0.611705	0.213434	0.553013	-0.711264	0.0489998	-0.527504	0.543734	-0.236694	0.999997
ENSG00000001497	LAS1L	-0.148138	0.889541	-0.135531	0.878068	0.012607	0.988426	0.173818	0.999359	0.186424	0.802331	-0.71157	0.466501	-0.444827	0.103956	0.00555684	0.995094	-0.412493	0.212921	0.0323338	0.954253	0.184137	0.913713	0.17858	0.999997
ENSG00000001561	ENPP4	0.32697	0.805479	0.696234	0.458817	0.369266	0.695077	0.0586512	0.999359	0.427916	0.654432	0.229486	0.930736	-0.402974	0.329903	-0.308408	0.731849	0.194818	0.711058	0.597792	0.28939	-0.279306	0.90282	0.0291023	0.999997
ENSG00000001617	SEMA3F	1.61315	0.376041	0.423687	NA	-1.18946	0.473646	0.748878	0.999359	-0.44058	0.834215	1.67585	0.581284	1.11245	0.187765	-1.14036	0.524862	-0.516823	0.741611	-1.62927	0.323904	-0.46184	0.960744	0.678507	0.999997
ENSG00000001629	ANKIB1	-0.864549	0.115591	0.097836	0.90602	0.962387	0.0375524	0.107438	0.999359	1.06982	0.019155	-0.710351	0.404236	1.01186	1.15116e-05	0.128333	0.851943	1.91304	5.85994e-13	0.901185	0.00379361	-0.106416	0.958582	-0.234749	0.999997
ENSG00000001630	CYP51A1	0.256955	0.732781	0.51792	0.352507	0.260966	0.643031	-0.237085	0.999359	0.0238796	0.974749	-0.299962	0.803322	-0.376043	0.115914	-0.121844	0.849491	-0.843966	0.0012017	-0.467923	0.153193	-0.0772924	0.96932	0.0445521	0.999997
ENSG00000001631	KRIT1	-0.044276	0.96579	0.11375	0.855125	0.158027	0.74837	0.12204	0.999359	0.280067	0.547149	-0.236938	0.818231	0.565728	0.00251226	0.114714	0.825572	1.14111	7.19978e-08	0.575381	0.0241766	0.380215	0.546137	0.265502	0.999997
ENSG00000002016	RAD52	1.06775	0.179354	0.540314	0.545706	-0.527432	0.500352	-0.0188821	0.999359	-0.546316	0.502135	0.910463	0.469731	0.406603	0.279489	-0.777513	0.157222	-0.342096	0.458051	-0.748699	0.13072	-0.737442	0.498551	0.0400709	0.999997
ENSG00000002330	BAD	0.416238	0.523198	0.07492	0.926846	-0.341318	0.528529	0.154543	0.999359	-0.186775	0.773482	0.557567	0.548386	0.0624704	0.84162	-0.093607	0.897098	-0.572141	0.0457622	-0.634611	0.0534706	-0.46995	0.544085	-0.376342	0.999997
ENSG00000002549	LAP3	-1.59014	0.003483	-0.332154	0.665225	1.25799	0.0125317	-0.291118	0.999359	0.966865	0.0745558	-0.388881	0.778079	1.00486	0.000115456	-0.263534	0.675084	1.50578	5.66535e-07	0.500918	0.20861	-0.271382	0.849023	-0.00784877	0.999997
ENSG00000002586	CD99	0.399825	0.288746	0.15833	0.719234	-0.241494	0.487929	0.24262	0.999359	0.00112579	0.997787	-0.159813	0.857053	0.293739	0.0598154	0.117621	0.755584	0.511523	0.0033448	0.217784	0.357315	0.104242	0.916444	-0.0133786	0.999997
ENSG00000002587	HS3ST1	0.93787	0.624186	-0.254752	0.906252	-1.19263	0.395909	-0.956575	0.999359	-2.1492	0.0905508	-0.908268	0.781101	-2.62423	1.29771e-05	-0.474633	0.764431	-3.07434	1.94491e-05	-0.450107	0.699999	0.399909	0.926707	0.874548	0.999997
ENSG00000002726	AOC1	1.12338	0.571482	1.16053	0.514951	0.037152	0.987086	0.512665	0.999359	0.549816	0.773482	0.260294	0.962857	-0.640702	0.412393	-0.356085	0.855634	-0.356618	0.715487	0.284084	0.830961	-0.550011	0.891878	-0.193924	0.999997
ENSG00000002822	MAD1L1	0.923553	0.264573	-0.688937	0.414409	-1.61249	0.00963162	0.382649	0.999359	-1.22984	0.0665391	-0.148376	0.952747	0.566789	0.109126	0.320491	0.683779	0.717184	0.0771421	0.150396	0.816645	0.522601	0.70108	0.202111	0.999997
ENSG00000002834	LASP1	1.01747	0.015126	0.32284	0.544964	-0.694633	0.0804727	0.605229	0.999359	-0.0894046	0.883919	0.242859	0.826642	-0.749788	0.000100944	-0.332051	0.372752	-1.66138	2.8661e-14	-0.91159	0.000245518	-0.297083	0.725343	0.0349683	0.999997
ENSG00000002919	SNX11	0.036949	0.982577	-0.266583	0.72465	-0.303532	0.635691	-0.107802	0.999359	-0.411334	0.513837	0.399802	0.752026	0.557764	0.0351536	0.0517141	0.953805	0.397333	0.223695	-0.160431	0.739457	-0.0462574	0.987857	-0.0979712	0.999997
ENSG00000002933	TMEM176A	0.327552	0.962355	0.48878	0.915524	0.161248	0.972213	-0.275925	0.999359	-0.114697	0.979106	0.208067	0.987098	-0.175382	0.925334	-0.0224794	0.99651	-0.247677	0.901428	-0.0722903	0.979506	0.0769855	0.998321	0.099474	0.999997
ENSG00000003056	M6PR	0.565964	0.26309	0.219552	0.713334	-0.346411	0.460408	0.316261	0.999359	-0.0301503	0.965356	-0.0891256	0.953815	-0.19859	0.397976	-0.282798	0.497271	-0.280432	0.281904	-0.081841	0.837903	-0.380097	0.596974	-0.0972979	0.999997
ENSG00000003147	ICA1	0.57217	0.649797	-0.446	0.704319	-1.01817	0.241452	-0.745089	0.999359	-1.76326	0.0242793	-0.289846	0.916807	0.557325	0.210581	-0.0211547	0.989606	-0.937036	0.064806	-1.49436	0.00615661	0.735229	0.624164	0.756384	0.999997
ENSG00000003249	DBNDD1	1.8192	0.206173	1.19414	0.4343	-0.625064	0.691699	0.545935	0.999359	-0.0791254	0.969409	1.29152	0.629701	-0.218927	0.796406	-0.161476	0.940177	0.318567	0.751277	0.537495	0.672222	-0.567029	0.894981	-0.405553	0.999997
ENSG00000003393	ALS2	-1.51418	0.446705	-0.23403	0.929661	1.28016	0.439858	-1.56036	0.999359	-0.280214	0.902487	-0.3797	0.943628	-1.44783	0.0569152	-0.232888	0.922173	-1.9239	0.0297377	-0.47607	0.732601	-0.130952	0.987577	0.101941	0.999997
ENSG00000003400	CASP10	-1.06551	0.095599	0.025234	0.982107	1.09075	0.0468823	0.101429	0.999359	1.19218	0.029099	-0.300795	0.857053	1.47167	3.50902e-08	-0.203654	0.782888	2.35893	3.14203e-14	0.88726	0.0179571	0.18066	0.928297	0.384313	0.999997
ENSG00000003402	CFLAR	-2.17763	3.24644e-09	-0.403283	0.436135	1.77435	9.0242e-08	0.0318824	0.999359	1.80623	5.45443e-08	-0.15563	0.908314	1.8126	7.97753e-23	1.67225	4.06134e-14	3.36897	1.50747e-54	1.55636	5.24614e-11	2.48603	1.37801e-16	0.813779	0.36913
ENSG00000003436	TFPI	0.742499	0.357518	1.2244	0.065285	0.481904	0.508039	-0.132033	0.999359	0.34987	0.671158	-0.0409633	0.988283	-0.125373	0.757004	-0.0263046	0.982472	0.495016	0.208008	0.620389	0.175476	0.0709635	0.983871	0.0972685	0.999997
ENSG00000003509	NDUFAF7	0.059337	0.946787	0.362728	0.426941	0.303392	0.467154	-0.708755	0.922704	-0.405364	0.330889	-0.125092	0.921717	-0.453364	0.015198	-0.347077	0.273321	-0.5741	0.0155356	-0.120736	0.754934	-0.278389	0.723411	0.0686883	0.999997
ENSG00000003756	RBM5	-0.314277	0.714169	0.000997	0.999518	0.315275	0.625645	0.162539	0.999359	0.477813	0.439791	0.503379	0.659388	-0.0147697	0.970835	-0.176072	0.799439	0.565147	0.0743156	0.579917	0.119847	-0.105645	0.96241	0.0704271	0.999997
ENSG00000003987	MTMR7	0.023295	0.991071	-0.404734	0.749603	-0.428029	0.693204	-0.511179	0.999359	-0.939209	0.319629	-0.289923	0.917354	1.05463	0.0123651	1.24323	0.0372997	0.946325	0.065744	-0.108307	0.901499	1.25803	0.221221	0.0148044	0.999997
ENSG00000003989	SLC7A2	1.06016	0.703042	0.700576	0.803936	-0.359572	0.891804	0.66296	0.999359	0.303376	0.913411	0.316529	0.966003	4.00781	6.62628e-05	0.894873	0.754891	3.3912	0.00981114	-0.616611	0.748195	3.11524	0.325209	2.22036	0.999997
ENSG00000004059	ARF5	-0.154688	0.799428	-0.062645	0.916003	0.0920434	0.84629	0.248605	0.999359	0.340648	0.378873	-0.047614	0.976223	-0.27448	0.127598	-0.0468467	0.933917	-0.0839385	0.731512	0.190542	0.502331	-0.115378	0.918572	-0.0685314	0.999997
ENSG00000004139	SARM1	-0.436011	0.757872	0.536396	0.645534	0.97241	0.275819	-0.436359	0.999359	0.536048	0.614122	0.141419	0.970184	-1.08344	0.0102966	-0.209374	0.864053	-2.20289	1.09294e-05	-1.11945	0.0705234	0.0770277	0.987304	0.286403	0.999997
ENSG00000004142	POLDIP2	-0.648412	0.00227	-0.275917	0.279154	0.372495	0.0766719	-0.0689101	0.999359	0.303584	0.176407	-0.318696	0.403026	-0.199554	0.0740281	0.0348677	0.920375	-0.296697	0.0227803	-0.0971424	0.615768	-0.0939538	0.877881	-0.128821	0.999997
ENSG00000004399	PLXND1	0.139163	0.862112	-0.306414	0.578038	-0.445576	0.314307	0.258375	0.999359	-0.187201	0.736521	-0.149402	0.911319	0.191081	0.413446	-0.249265	0.565351	0.418398	0.0891125	0.227317	0.499858	-0.150929	0.907196	0.0983367	0.999997
ENSG00000004455	AK2	-0.889073	0.403611	-0.075916	0.960061	0.81316	0.357482	0.202965	0.999359	1.01612	0.245024	0.467738	0.836984	-1.16118	0.00345113	-0.214847	0.850915	-1.2478	0.00781008	-0.08662	0.918161	-0.741144	0.601246	-0.526295	0.999997
ENSG00000004468	CD38	-3.86809	0.004902	-1.9069	0.228144	1.96123	0.161426	-0.644932	0.999359	1.31626	0.401731	-0.448065	0.922865	4.51245	1.3301e-12	-0.736478	0.635157	6.45494	6.22504e-18	1.9425	0.0329046	0.165659	0.982741	0.902128	0.999997
ENSG00000004478	FKBP4	-0.238804	0.883465	-0.56961	0.60353	-0.330806	0.752322	0.507798	0.999359	0.176992	0.885056	0.342818	0.893383	-1.05967	0.0078523	0.019902	0.990084	-1.01835	0.0324696	0.0413164	0.962085	-0.418492	0.837346	-0.438392	0.999997
ENSG00000004487	KDM1A	-0.038233	0.965893	0.020087	0.975105	0.058321	0.906427	0.104392	0.999359	0.162713	0.712388	0.578469	0.265622	0.459976	0.0046611	0.199837	0.568044	0.321863	0.114777	-0.138113	0.639004	-0.143007	0.880149	-0.342844	0.999997
ENSG00000004534	RBM6	-0.446083	0.521028	-0.08834	0.917887	0.357744	0.535198	-0.134539	0.999359	0.223204	0.740876	-0.338673	0.790122	0.899441	0.000155816	0.197416	0.74664	1.5057	3.61015e-08	0.606263	0.0758434	0.167678	0.91847	-0.0297374	0.999997
ENSG00000004660	CAMKK1	3.66227	4.82931e-11	0.589507	0.436823	-3.07276	1.76511e-09	0.612608	0.999359	-2.46015	2.38361e-06	0.553025	0.681659	-2.08215	4.29565e-14	-0.650066	0.1848	-3.36388	7.68539e-22	-1.28173	0.00203062	-0.699595	0.426293	-0.0495278	0.999997
ENSG00000004700	RECQL	-0.73495	0.217739	0.088732	0.917851	0.823684	0.0946435	-0.109683	0.999359	0.714	0.168905	-0.227188	0.883216	-0.167909	0.573917	-0.298587	0.572358	1.12185e-05	0.999982	0.16792	0.710786	-0.568283	0.441775	-0.269696	0.999997
ENSG00000004766	VPS50	-0.024856	0.986771	0.06088	0.950425	0.0857374	0.918026	-0.809634	0.999359	-0.723897	0.206145	-0.630697	0.566189	-0.23813	0.444435	-0.198658	0.77013	-1.1733	0.000169325	-0.935167	0.00918306	-0.19567	0.910458	0.00298846	0.999997
ENSG00000004777	ARHGAP33	0.874058	0.678344	1.13404	0.517832	0.259989	0.896414	0.590947	0.999359	0.850931	0.617416	0.422502	0.928417	-1.16451	0.0993645	-1.6751	0.106213	-3.5288	6.49446e-06	-2.36429	0.00937414	-2.55376	0.0770832	-0.878663	0.999997
ENSG00000004779	NDUFAB1	-0.168136	0.855953	-0.140676	0.857893	0.0274613	0.973301	0.118672	0.999359	0.146133	0.833777	-0.259545	0.852092	-0.234518	0.385751	0.0289468	0.972238	-0.578589	0.0439635	-0.344071	0.365644	-0.188016	0.896553	-0.216963	0.999997
ENSG00000004799	PDK4	3.71964	0.000339	2.22709	0.045923	-1.49256	0.179398	-0.226048	0.999359	-1.7186	0.118974	1.04263	0.657241	-1.54352	0.00353437	-0.431098	0.745775	-4.99717	2.65714e-12	-3.45366	1.32231e-05	-0.66251	0.793166	-0.23141	0.999997
ENSG00000004809	SLC22A16	0.000687	0.999617	-1.01439	0.418802	-1.01507	0.353393	0.272783	0.999359	-0.742289	0.546488	-1.47137	0.422981	0.48374	0.401447	-0.238928	0.871645	1.04013	0.0923054	0.556393	0.515996	-0.0380613	0.997853	0.200867	0.999997
ENSG00000004838	ZMYND10	2.65999	0.060347	0.300444	NA	-2.35956	NA	0.590906	0.999359	-1.76864	0.229047	1.30729	NA	0.862439	0.192885	-0.156817	0.943445	0.230291	0.826076	-0.632145	0.616161	0.127409	0.986706	0.284226	0.999997
ENSG00000004846	ABCB5	-0.51066	0.786457	-0.241211	0.899558	0.269449	0.867371	0.87932	0.999359	1.14877	0.359434	0.125208	0.986048	-0.23286	0.777655	0.141101	0.944419	1.96133	0.00896419	2.19419	0.0125499	1.02514	0.680897	0.884035	0.999997
ENSG00000004864	SLC25A13	-0.624353	0.309525	-0.870416	0.099231	-0.246062	0.692256	0.27463	0.999359	0.0285668	0.971896	-0.224052	0.882602	-0.180096	0.53395	0.231302	0.683188	-0.619943	0.0337206	-0.439847	0.231415	-0.164706	0.918572	-0.396008	0.999997
ENSG00000004866	ST7	-0.401132	0.326393	-0.151639	0.756417	0.249493	0.505456	0.0450298	0.999359	0.294523	0.435803	-0.328876	0.650301	-0.137932	0.472972	0.115273	0.78336	0.804904	1.77891e-05	0.942836	3.65991e-06	0.470961	0.2613	0.355689	0.999997
ENSG00000004897	CDC27	-0.948993	0.108612	-0.009778	0.992569	0.939217	0.0648705	-0.251286	0.999359	0.687929	0.216802	-0.22788	0.890656	0.140913	0.66501	-0.196581	0.76508	0.556558	0.076396	0.415645	0.295814	-0.590754	0.451203	-0.394173	0.999997
ENSG00000004939	SLC4A1	-1.51742	0.593227	-2.95967	NA	-1.44223	0.478989	-4.5923	0.999359	-6.03453	0.0165474	-2.53314	0.521149	3.35141	0.000451617	0.712431	0.793596	5.50924	1.90025e-07	2.15783	0.061566	0.167835	0.991417	-0.544598	0.999997
ENSG00000004948	CALCR	3.12626	NA	2.40839	NA	-0.717898	NA	0.303077	0.999359	-0.414793	NA	-1.41842	NA	-0.399272	0.788463	0.62647	0.801545	-1.60889	0.350495	-1.20962	NA	-0.708365	0.932285	-1.33483	0.999997
ENSG00000004961	HCCS	-0.4452	0.385961	-0.386198	0.438219	0.0590027	0.923899	0.0615714	0.999359	0.120574	0.834203	-0.568999	0.419791	0.0528323	0.841867	0.00404367	0.995308	0.13372	0.62764	0.0808882	0.835114	0.0631907	0.971964	0.0591472	0.999997
ENSG00000004975	DVL2	0.722546	0.237946	0.638875	0.286762	-0.0836705	0.913523	-0.656186	0.999359	-0.739857	0.162302	0.573238	0.579677	-0.738571	0.00297215	-0.790221	0.0247482	-1.47073	4.17482e-07	-0.732155	0.038461	-1.1834	0.0132212	-0.393176	0.999997
ENSG00000005001	PRSS22	-1.92698	0.102269	-0.729161	0.61234	1.19783	0.28307	-0.47605	0.999359	0.721773	0.579719	-0.183608	0.966501	-0.76159	0.176709	-0.625175	0.576499	0.470682	0.500944	1.23227	0.0953327	-0.0108348	0.999684	0.61434	0.999997
ENSG00000005007	UPF1	-0.244699	0.550511	0.296823	0.405185	0.541522	0.0498464	-0.161561	0.999359	0.37996	0.212362	0.0564654	0.960633	-0.3311	0.0220686	-0.332021	0.142857	0.150718	0.425667	0.481817	0.0106995	-0.373288	0.337273	-0.0412668	0.999997
ENSG00000005020	SKAP2	0.011787	0.991379	-0.477774	0.405868	-0.48956	0.328636	0.244394	0.999359	-0.245167	0.689972	-0.537226	0.564578	0.0268624	0.935265	0.151845	0.802158	0.145407	0.648585	0.118545	0.785583	-0.0213199	0.996569	-0.173164	0.999997
ENSG00000005022	SLC25A5	0.141561	0.77669	0.174351	0.668082	0.0327899	0.944463	0.373032	0.999359	0.405822	0.179823	-0.0989459	0.917938	-0.50713	0.000259173	-0.211199	0.453912	-0.894685	2.05859e-08	-0.387554	0.0480775	-0.324697	0.451842	-0.113498	0.999997
ENSG00000005059	MCUB	-0.965603	0.358289	-0.706827	0.506878	0.258779	0.819845	-0.174179	0.999359	0.0845976	0.948203	-0.124816	0.972557	0.268429	0.587289	-0.140128	0.915219	0.356679	0.51436	0.0882512	0.917814	-0.718841	0.633184	-0.578712	0.999997
ENSG00000005075	POLR2J	-0.257427	0.688826	-0.673317	0.130199	-0.41589	0.347204	0.11804	0.999359	-0.297851	0.550596	-0.377039	0.668295	0.47559	0.0191885	0.30466	0.438043	0.565527	0.0174728	0.0899371	0.817581	0.125021	0.931103	-0.179639	0.999997
ENSG00000005100	DHX33	-0.296005	0.680899	-0.318639	0.611801	-0.0226332	0.977314	-0.253703	0.999359	-0.276337	0.639232	-0.348841	0.763852	-0.189355	0.481193	-0.202392	0.711216	-0.874123	0.00160716	-0.684768	0.0363009	-0.407271	0.631408	-0.204878	0.999997
ENSG00000005108	THSD7A	-0.702432	0.874508	0.60459	NA	1.30703	NA	-3.5031	0.999359	-2.19608	NA	-3.47632	NA	-0.969239	0.507041	0.355147	0.927043	1.27945	0.460752	2.24869	0.271475	1.41467	0.812286	1.05952	0.999997
ENSG00000005156	LIG3	0.425519	0.830418	0.463221	0.775409	0.0377037	0.984257	0.385278	0.999359	0.42298	0.775518	-0.0398673	0.993412	-1.08129	0.0460566	-0.441025	0.733741	-0.838908	0.203157	0.242381	0.810638	-1.11987	0.500792	-0.67884	0.999997
ENSG00000005175	RPAP3	0.012899	0.99133	-0.371722	0.571451	-0.38462	0.4953	-0.526247	0.999359	-0.910868	0.060183	-0.742653	0.380653	1.09329	2.3659e-06	0.0132185	0.989127	1.70791	2.97027e-10	0.614621	0.0709945	-0.505958	0.521425	-0.519177	0.999997
ENSG00000005187	ACSM3	0.796769	0.638537	1.80687	0.144024	1.0101	0.429158	-0.710399	0.999359	0.299697	0.86107	0.0942943	0.986048	-0.966858	0.116678	0.485715	0.724507	-0.701628	0.386031	0.26523	0.830901	0.994113	0.646021	0.5084	0.999997
ENSG00000005189	REXO5	0.171809	0.908312	0.300114	0.781779	0.128306	0.904629	-0.481742	0.999359	-0.353437	0.711307	0.126183	0.967434	-0.118268	0.805143	-0.321828	0.704571	-0.910729	0.0694804	-0.792461	0.205573	-0.742178	0.552328	-0.420349	0.999997
ENSG00000005194	CIAPIN1	-1.0254	0.002141	-0.047122	0.939096	0.978276	0.00100706	-0.523325	0.999359	0.45495	0.207201	0.108248	0.9302	-0.893837	2.7104e-08	-0.378268	0.17016	-0.790769	9.09009e-05	0.103068	0.761375	-0.623281	0.0976708	-0.245013	0.999997
ENSG00000005206	SPPL2B	0.852895	0.149715	0.919736	0.095344	0.0668415	0.935524	0.0108463	0.999359	0.0776876	0.922454	1.14069	0.0990189	-1.10107	5.92096e-06	-0.396622	0.417148	-1.59118	3.70148e-08	-0.490115	0.202688	-0.0282534	0.995489	0.368369	0.999997
ENSG00000005238	ATOSB	-0.101114	0.901834	0.173486	0.769773	0.2746	0.548327	0.40512	0.999359	0.679719	0.0811977	-0.0594663	0.972586	-0.976916	7.90196e-08	-1.02789	5.7863e-06	-0.431679	0.0643045	0.545238	0.0380301	-0.752307	0.0625927	0.275585	0.999997
ENSG00000005243	COPZ2	-0.103154	0.926916	-0.260846	0.722407	-0.157692	0.822662	0.293859	0.999359	0.136166	0.85665	-0.0620686	0.981475	0.50073	0.0630378	0.197786	0.758857	0.605944	0.0751895	0.105214	0.852434	0.300759	0.819581	0.102974	0.999997
ENSG00000005249	PRKAR2B	0.994571	0.310703	1.24334	0.150573	0.24877	0.820461	-0.762297	0.999359	-0.513529	0.610601	-0.0302984	0.993412	0.205601	0.678756	0.353578	0.706935	-0.522961	0.328154	-0.728562	0.243289	-0.015622	0.998774	-0.3692	0.999997
ENSG00000005302	MSL3	-0.58596	0.705226	-0.814208	0.51786	-0.228243	0.868781	-0.558115	0.999359	-0.786363	0.495405	-1.04345	0.601263	1.09672	0.0236927	-0.120399	0.941096	0.692756	0.253682	-0.403959	0.632523	-0.532149	0.822187	-0.411749	0.999997
ENSG00000005339	CREBBP	-1.30008	0.449982	0.305365	0.888075	1.60546	0.230993	-0.23583	0.999359	1.36961	0.335402	-0.453565	0.915666	0.409179	0.596515	0.257457	0.896597	0.99403	0.208398	0.584852	0.592526	-0.477621	0.904136	-0.735077	0.999997
ENSG00000005379	TSPOAP1	0.974531	0.579905	0.559083	0.754328	-0.41545	0.801444	-1.37576	0.999359	-1.79121	0.15311	0.8567	0.771137	0.091024	0.912866	1.66522	0.0514843	0.265393	0.756418	0.174369	0.886424	1.62194	0.285995	-0.0432769	0.999997
ENSG00000005381	MPO	4.10216	0.014202	1.94462	0.300141	-2.15756	0.204261	0.382748	0.999359	-1.77479	0.322745	1.01169	0.810051	-2.07955	0.00759508	-1.07614	0.49552	-2.35628	0.0124969	-0.276728	0.866216	-1.09284	0.752689	-0.0166908	0.999997
ENSG00000005436	GCFC2	0.016221	0.99133	-0.447203	0.592171	-0.463423	0.517719	-0.445573	0.999359	-0.908997	0.160357	-1.03689	0.311611	-0.0279503	0.951281	-0.0899079	0.92932	-0.971617	0.0100359	-0.943666	0.0297822	0.227979	0.907435	0.317888	0.999997
ENSG00000005448	WDR54	-0.596299	0.65692	-0.616217	0.611199	-0.019917	0.988805	0.155761	0.999359	0.135844	0.919836	0.852346	0.659388	-0.410058	0.431601	0.124776	0.93074	-0.181478	0.800549	0.228581	0.814271	-0.412817	0.873065	-0.537592	0.999997
ENSG00000005469	CROT	0.620194	0.232972	0.408676	0.451758	-0.211518	0.703754	-0.377545	0.999359	-0.589063	0.204123	-0.117502	0.943628	-0.457664	0.0409396	-0.117217	0.846167	-1.6235	1.24057e-08	-1.16583	0.000320742	-0.320665	0.733597	-0.203447	0.999997
ENSG00000005471	ABCB4	0.717829	0.78149	-0.306688	0.904176	-1.02452	0.561333	-0.0940068	0.999359	-1.11852	0.53856	0.162351	0.984241	-0.115876	0.912477	0.678593	0.698881	0.491488	0.641269	0.607365	0.654618	0.440322	0.934605	-0.238266	0.999997
ENSG00000005483	KMT2E	-0.584525	0.717806	-1.49824	0.182417	-0.913712	0.407753	0.586099	0.999359	-0.327617	0.820384	-1.57578	0.341225	1.84152	0.000104702	0.44108	0.708637	3.51654	7.5787e-11	1.67502	0.00876924	-0.0273169	0.998518	-0.468396	0.999997
ENSG00000005486	RHBDD2	0.567111	0.361922	0.439741	0.48046	-0.127369	0.851502	0.236943	0.999359	0.109573	0.880825	0.469803	0.659064	-0.344701	0.189839	-0.382339	0.407143	-0.00823099	0.984397	0.336471	0.396433	-0.257907	0.835979	0.124433	0.999997
ENSG00000005513	SOX8	1.87825	0.053074	0.820958	0.442805	-1.0573	0.284888	0.506524	0.999359	-0.550771	0.632042	0.616243	0.763552	0.612921	0.190888	-0.569135	0.555876	0.266115	0.679314	-0.346806	0.673346	-0.31128	0.918572	0.257855	0.999997
ENSG00000005700	IBTK	-0.990069	0.021091	-0.262482	0.645111	0.727588	0.0693498	-0.00894587	0.999359	0.718641	0.0796467	-0.403137	0.648416	0.265095	0.236253	0.339625	0.369686	0.906147	8.98746e-05	0.641052	0.0177183	0.376549	0.601099	0.0369235	0.999997
ENSG00000005801	ZNF195	0.040499	0.974377	0.045638	0.954771	0.00513939	0.993686	0.210881	0.999359	0.21602	0.716813	0.0132162	0.995189	-0.187166	0.467365	-0.203	0.696972	-0.516148	0.0566784	-0.328982	0.353779	0.168348	0.902613	0.371348	0.999997
ENSG00000005810	MYCBP2	0.93257	0.512663	-1.43391	0.220824	-2.36648	0.0120371	-0.772562	0.999359	-3.13904	0.000426405	-1.61292	0.343842	2.19852	4.86692e-06	0.240867	0.873105	2.6691	2.27843e-06	0.470578	0.588618	-0.276245	0.943858	-0.51711	0.999997
ENSG00000005812	FBXL3	-0.549283	0.245032	-0.115378	0.857701	0.433906	0.29846	0.35303	0.999359	0.786935	0.0356557	-0.0818845	0.955108	0.14096	0.543213	-0.0455614	0.944994	0.457989	0.0485758	0.317029	0.283411	-0.571887	0.238532	-0.526325	0.999997
ENSG00000005844	ITGAL	1.35477	0.106112	1.27726	0.115218	-0.0775052	0.949764	-0.57394	0.999359	-0.651447	0.458192	0.865781	0.572721	-0.809235	0.0335379	-1.45346	0.0022147	-1.7746	8.13509e-05	-0.965363	0.0851488	-1.33843	0.0978324	0.11503	0.999997
ENSG00000005882	PDK2	2.36869	5.35e-16	1.4763	8.53857e-08	-0.892393	0.00439135	0.465116	0.999359	-0.427276	0.249035	0.308202	0.694125	-1.03198	7.73901e-11	-0.24703	0.448367	-1.85853	1.03805e-16	-0.82655	0.00191165	-0.496471	0.24973	-0.249441	0.999997
ENSG00000005884	ITGA3	1.19231	0.066176	0.464345	0.555439	-0.727966	0.243386	0.572995	0.999359	-0.154972	0.861117	-0.101695	0.967059	-0.341438	0.29675	-0.695054	0.133472	-0.377763	0.315405	-0.0363252	0.953283	-0.330057	0.821094	0.364997	0.999997
ENSG00000005889	ZFX	-2.16244	0.014267	-1.81248	0.038977	0.349971	0.75203	0.300073	0.999359	0.650042	0.530233	-0.938275	0.586863	2.51809	1.36564e-10	3.40691	1.23452e-13	4.30568	3.37955e-21	1.78759	0.000707917	3.968	6.58865e-10	0.561092	0.999997
ENSG00000005893	LAMP2	0.483331	0.553957	0.923254	0.142139	0.439924	0.503164	0.00843087	0.999359	0.448354	0.514258	0.204488	0.913632	-0.459641	0.124719	-0.186439	0.802872	-0.610707	0.0723974	-0.151065	0.776761	-0.0182695	0.998321	0.16817	0.999997
ENSG00000005961	ITGA2B	-0.305598	0.952631	1.23884	NA	1.54444	NA	-1.18466	0.999359	0.359775	NA	1.19328	NA	-1.38117	0.261029	-0.91606	0.731849	0.0294162	0.987759	1.41058	0.47481	1.23423	0.828559	2.15028	0.999997
ENSG00000006007	GDE1	0.891576	0.009472	0.281902	0.519531	-0.609675	0.0617653	-0.0779985	0.999359	-0.687673	0.033686	-0.34735	0.622262	-0.256025	0.151398	-0.0720189	0.887204	-0.755414	8.06503e-05	-0.499389	0.0276723	-0.176288	0.835979	-0.104269	0.999997
ENSG00000006015	REX1BD	0.644781	0.59799	-0.239209	0.861269	-0.883989	0.322603	0.119802	0.999359	-0.764188	0.424442	-0.0721416	0.986048	-0.061675	0.914665	-0.071082	0.95989	-0.352854	0.521856	-0.291178	0.695832	-0.158346	0.964695	-0.0872629	0.999997
ENSG00000006016	CRLF1	-0.924519	0.258113	-0.170966	0.884492	0.753554	0.300385	-0.0358609	0.999359	0.717692	0.345784	0.500925	0.794399	-1.17651	0.000789037	-0.457927	0.511176	0.230914	0.652588	1.40743	0.00473083	-0.169093	0.955163	0.288834	0.999997
ENSG00000006025	OSBPL7	1.56778	0.218508	1.7193	0.142199	0.151514	0.92846	-0.872276	0.999359	-0.720762	0.588717	1.28266	0.544747	-1.59583	0.00221363	-0.318582	0.827324	-3.52721	2.78814e-07	-1.93138	0.0179693	-0.333191	0.930615	-0.0146064	0.999997
ENSG00000006062	MAP3K14	2.1326	0.000693	1.79483	0.003309	-0.337777	0.679857	0.140741	0.999359	-0.197035	0.835211	1.2451	0.205169	-1.76763	5.01773e-09	-0.290584	0.704074	-2.5413	8.19647e-12	-0.773673	0.109079	-0.414255	0.782802	-0.12367	0.999997
ENSG00000006118	TMEM132A	0.606672	0.631864	0.434686	0.720045	-0.171984	0.888279	-0.49667	0.999359	-0.668656	0.506418	0.409872	0.86733	-0.498539	0.27998	-0.768911	0.297658	0.266236	0.646646	0.764775	0.216754	-0.0484752	0.994892	0.720436	0.999997
ENSG00000006125	AP2B1	-0.22383	0.894592	-0.123754	0.9325	0.100078	0.939132	-0.0739163	0.999359	0.0261595	0.984597	-1.09014	0.470374	0.276729	0.573644	-0.0733888	0.9585	3.63812	1.95003e-16	3.36139	9.94797e-13	-0.293969	0.91182	-0.22058	0.999997
ENSG00000006194	ZNF263	-0.198526	0.857129	0.156893	0.868268	0.35542	0.603202	-0.69633	0.999359	-0.340911	0.638847	0.403819	0.780341	-0.843115	0.00235646	-0.64469	0.152487	-1.31606	5.11453e-05	-0.472941	0.280723	-0.945257	0.144919	-0.300566	0.999997
ENSG00000006210	CX3CL1	3.30263	0.035336	1.69607	0.31806	-1.60657	0.324588	-0.209346	0.999359	-1.8159	0.274194	2.80085	0.181649	0.317066	0.733107	-0.866396	0.587677	0.18811	0.87052	-0.128954	0.935696	0.228373	0.971964	1.09477	0.999997
ENSG00000006282	SPATA20	0.661404	0.332819	0.388382	0.594633	-0.273022	0.690363	0.0685732	0.999359	-0.204449	0.787125	0.304322	0.841016	-0.521505	0.0591806	-0.375453	0.485891	-0.924038	0.00280941	-0.402533	0.333741	-0.283902	0.834511	0.091552	0.999997
ENSG00000006283	CACNA1G	2.94273	0.031682	0.473642	0.810665	-2.46909	0.0521312	-0.603812	0.999359	-3.0729	0.0163361	1.81968	0.418137	1.73798	0.00650613	-0.201554	0.927043	-1.03188	0.3065	-2.76986	0.00628061	-0.540886	0.894981	-0.339333	0.999997
ENSG00000006327	TNFRSF12A	1.71589	0.183381	0.520331	0.750354	-1.19556	0.31026	0.265451	0.999359	-0.930103	0.472595	1.13206	0.616977	-4.01268	4.41824e-16	-1.63422	0.0336209	-3.05378	3.89075e-07	0.958901	0.234574	-0.975582	0.614976	0.658638	0.999997
ENSG00000006432	MAP3K9	0.537134	0.8457	1.55846	0.391983	1.02133	0.55911	0.0423048	0.999359	1.06364	0.558956	0.425462	0.940894	-1.51135	0.053893	-1.12181	0.436432	0.274786	0.811885	1.78614	0.117947	-1.25154	0.700941	-0.129736	0.999997
ENSG00000006451	RALA	-0.457925	0.643298	-0.951759	0.198168	-0.493833	0.511686	0.472402	0.999359	-0.0214324	0.98417	-1.10764	0.281499	1.82658	1.13041e-09	0.553107	0.348025	3.01982	4.61506e-18	1.19324	0.00380337	0.52115	0.681258	-0.0319559	0.999997
ENSG00000006453	BAIAP2L1	0.246268	0.803791	-0.338112	0.664087	-0.584379	0.335141	0.287576	0.999359	-0.296804	0.688335	0.161741	0.936959	1.06933	0.000104132	0.408589	0.478231	0.614966	0.0878234	-0.454367	0.302491	0.250409	0.879173	-0.158179	0.999997
ENSG00000006459	KDM7A	-2.07969	0.001077	-1.1487	0.102268	0.930991	0.159969	0.0257377	0.999359	0.956726	0.155887	-0.0721803	0.982597	0.515372	0.133029	0.522339	0.389691	1.68105	3.1017e-06	1.16568	0.00492131	0.260361	0.891934	-0.261978	0.999997
ENSG00000006530	AGK	-1.12178	0.475219	-1.05167	0.475414	0.0701179	0.972193	-1.01727	0.999359	-0.947157	0.484803	0.970097	0.704409	0.97279	0.102961	0.142698	0.941096	0.665301	0.370461	-0.307487	0.774366	-0.207666	0.967652	-0.350363	0.999997
ENSG00000006534	ALDH3B1	0.523253	0.363987	-0.070436	0.929572	-0.593688	0.202895	0.274989	0.999359	-0.318699	0.563373	-0.167723	0.90968	-0.385122	0.0985422	-0.294319	0.52023	-0.718371	0.00532423	-0.33325	0.334382	-0.342446	0.706516	-0.0481268	0.999997
ENSG00000006555	TTC22	1.82443	NA	1.61375	NA	-0.210674	NA	-0.394755	0.999359	-0.605434	NA	0.798782	NA	0.591453	0.626684	-0.075705	NA	0.0775345	0.971807	-0.513915	NA	-2.72011	0.538437	-2.6444	0.999997
ENSG00000006576	PHTF2	0.151022	0.893204	0.322015	0.676968	0.170993	0.822662	-0.00632733	0.999359	0.164665	0.837468	-0.127108	0.949889	-0.477663	0.0960272	0.0213865	0.983345	-0.612457	0.0667975	-0.134793	0.801096	-0.081093	0.9762	-0.102479	0.999997
ENSG00000006607	FARP2	-0.224747	0.826281	0.170902	0.850754	0.39565	0.539791	0.0244041	0.999359	0.420053	0.533523	-0.572108	0.62353	-0.166387	0.625381	-0.293851	0.63214	0.334449	0.3514	0.500836	0.226419	-0.203229	0.909596	0.0906215	0.999997
ENSG00000006625	GGCT	-0.896383	0.009834	-0.750188	0.030801	0.146196	0.739355	-0.254424	0.999359	-0.108228	0.826602	-0.0624149	0.963896	0.00385697	0.989015	0.200976	0.574854	-0.0634903	0.79924	-0.0673472	0.840053	0.176687	0.836083	-0.024289	0.999997
ENSG00000006634	DBF4	-0.374049	0.860632	-1.63166	0.182725	-1.25761	0.27531	-1.37118	0.999359	-2.62879	0.00881809	-0.924405	0.707479	0.277119	0.680167	1.01943	0.277214	0.610555	0.381764	0.333438	0.737158	0.510485	0.85974	-0.508944	0.999997
ENSG00000006638	TBXA2R	1.89112	0.06844	0.416421	0.769888	-1.4747	0.127414	0.0496611	0.999359	-1.42504	0.150757	0.118519	0.981475	-0.0972947	0.882782	-1.25911	0.0752758	0.37028	0.587205	0.467576	0.593189	-1.34866	0.277225	-0.0895539	0.999997
ENSG00000006652	IFRD1	-0.801427	0.428744	-0.905276	0.321748	-0.103847	0.931315	0.341628	0.999359	0.237779	0.83027	0.089531	0.981475	1.56489	1.47752e-05	1.46157	0.00275067	3.11626	3.63717e-14	1.55136	0.0010663	1.91173	0.00530326	0.450156	0.999997
ENSG00000006695	COX10	-0.508767	0.364108	-0.2291	0.717366	0.279668	0.593363	-0.60026	0.999359	-0.320592	0.552543	-0.594864	0.472796	-0.492921	0.0261887	0.093322	0.887529	-1.54086	4.6055e-09	-1.04794	0.000445522	0.123372	0.939403	0.0300508	0.999997
ENSG00000006704	GTF2IRD1	0.49682	0.690525	-0.533775	0.622487	-1.03059	0.209615	1.13031	0.999359	0.0997154	0.935783	0.490174	0.818555	0.98466	0.0122869	0.590834	0.439595	0.790724	0.0999749	-0.193936	0.799027	0.685995	0.637543	0.0951626	0.999997
ENSG00000006712	PAF1	-0.678322	0.163402	0.31668	0.573955	0.995004	0.00983907	0.156176	0.999359	1.15118	0.0021129	-0.0942222	0.952272	-0.388814	0.0744566	-0.498583	0.127628	0.733386	0.002475	1.1222	1.27081e-05	-0.0572823	0.978078	0.441301	0.999997
ENSG00000006715	VPS41	-0.121603	0.932407	0.122558	0.909633	0.244162	0.766589	-0.0079231	0.999359	0.236238	0.788648	-0.0391615	0.988501	-0.330628	0.344892	-0.475185	0.430818	-0.819767	0.0257602	-0.489139	0.305245	-0.646308	0.515176	-0.171122	0.999997
ENSG00000006740	ARHGAP44	1.91436	0.248066	1.34221	NA	-0.572149	NA	0.214252	0.999359	-0.357894	0.8798	-0.13339	NA	0.0620407	0.950434	-0.0378105	0.988027	0.400711	0.682659	0.338672	0.803129	-0.837243	0.785749	-0.799431	0.999997
ENSG00000006744	ELAC2	-0.340771	0.711642	0.577403	0.419173	0.918175	0.106778	-0.387813	0.999359	0.530361	0.42248	0.279432	0.868741	-1.34632	5.34743e-07	-0.597807	0.208692	-1.80469	2.11106e-08	-0.458378	0.305158	-0.924868	0.164345	-0.32706	0.999997
ENSG00000006747	SCIN	0.138335	0.971048	0.067472	0.980291	-0.0708584	0.976351	0.221133	0.999359	0.15027	0.945847	-0.740496	0.854665	-0.48192	0.560079	-0.143778	0.950776	-0.429541	0.653605	0.0523812	0.971816	-0.395587	0.937875	-0.251806	0.999997
ENSG00000006756	ARSD	0.970994	0.070086	0.525984	0.382379	-0.44501	0.412941	0.185104	0.999359	-0.259906	0.688608	-0.821417	0.295855	0.106745	0.729636	-0.252931	0.643559	-0.137362	0.690472	-0.244106	0.556229	-0.22153	0.8716	0.0314018	0.999997
ENSG00000006757	PNPLA4	0.156839	0.929877	0.502648	0.644904	0.345811	0.735434	0.2247	0.999359	0.570509	0.556292	0.509678	0.810051	-0.558811	0.189537	0.101858	0.938811	-1.3195	0.00611093	-0.760685	0.217032	0.125568	0.972306	0.0237104	0.999997
ENSG00000006831	ADIPOR2	-0.035401	0.971363	0.086801	0.887734	0.122202	0.80325	0.075112	0.999359	0.197313	0.676019	-0.124005	0.917839	0.145809	0.487988	0.642506	0.00660109	0.250354	0.274081	0.104545	0.757136	0.58029	0.164379	-0.0622158	0.999997
ENSG00000006837	CDKL3	0.297128	0.875257	-1.26075	0.239392	-1.55788	0.0961202	0.606278	0.999359	-0.9516	0.373517	-0.397426	0.893383	0.918002	0.0527731	-0.0895248	0.955325	0.114058	0.883272	-0.803943	0.306197	0.291133	0.932212	0.380658	0.999997
ENSG00000007038	PRSS21	0.949376	0.619102	0.664085	0.717513	-0.28529	0.876589	0.133216	0.999359	-0.152075	0.939128	0.767446	0.826642	-0.331315	0.675776	-0.211952	0.91803	-0.970488	0.228403	-0.639172	0.558693	0.205838	0.971509	0.417792	0.999997
ENSG00000007047	MARK4	-0.393646	0.591098	0.692727	0.228723	1.08637	0.0199594	0.120145	0.999359	1.20652	0.00820268	0.485178	0.65116	0.100936	0.752518	-0.425946	0.351147	0.412777	0.185037	0.311841	0.444348	-0.0401327	0.989682	0.385813	0.999997
ENSG00000007080	CCDC124	-0.154637	0.875257	-0.301903	0.662096	-0.147265	0.829976	0.252497	0.999359	0.105231	0.887964	0.271746	0.847569	-0.195119	0.497399	-0.201036	0.738575	-0.254915	0.429836	-0.0597965	0.906049	-0.124061	0.948206	0.0769747	0.999997
ENSG00000007129	CEACAM21	0.833403	0.522321	0.544015	0.684717	-0.289389	0.82848	0.278004	0.999359	-0.0113836	0.992985	0.43633	0.891181	-0.617807	0.271154	-0.236317	0.869308	-0.0920731	0.915112	0.525734	0.603098	-0.202601	0.969265	0.0337165	0.999997
ENSG00000007168	PAFAH1B1	-0.775658	0.042663	-0.169203	0.751049	0.606456	0.0838992	0.0657952	0.999359	0.67225	0.054758	-0.295609	0.721556	0.323975	0.0791082	0.305432	0.342514	1.65561	7.49202e-18	1.33163	1.50509e-10	0.659289	0.0814304	0.353858	0.999997
ENSG00000007202	BLTP2	0.283839	0.803093	0.80874	0.28375	0.524903	0.466434	-0.148749	0.999359	0.376153	0.645454	0.300756	0.876015	-1.1867	9.14631e-05	-0.231095	0.774433	-1.83278	1.75334e-07	-0.646085	0.155488	0.214585	0.918466	0.44568	0.999997
ENSG00000007237	GAS7	-0.009729	0.992991	-0.314609	0.624021	-0.30488	0.585196	0.251859	0.999359	-0.0530217	0.942332	0.0341198	0.987103	-0.591923	0.0105279	0.294683	0.541808	-0.636442	0.0195941	-0.0445191	0.927258	0.104206	0.957488	-0.190476	0.999997
ENSG00000007255	TRAPPC6A	0.411247	0.519359	0.169344	0.813479	-0.241903	0.674597	0.305513	0.999359	0.0636101	0.928631	-0.104635	0.949556	-0.26985	0.284514	0.0357965	0.963243	-0.413757	0.150005	-0.143907	0.741154	0.00182308	0.999684	-0.0339731	0.999997
ENSG00000007264	MATK	0.352953	0.66524	-0.833498	0.152411	-1.18645	0.0152301	0.795173	0.999359	-0.391278	0.543625	0.0966813	0.963896	-0.654829	0.0121546	-0.202587	0.756239	0.044472	0.911585	0.699301	0.0482126	-0.052417	0.986664	0.15017	0.999997
ENSG00000007312	CD79B	2.33034	0.082625	2.28607	0.069343	-0.0442678	0.984278	-0.935721	0.999359	-0.979988	0.530316	0.997557	0.731203	-0.446657	0.55424	-0.555203	0.710954	-1.41325	0.119349	-0.96659	0.42419	0.608339	0.865811	1.16354	0.999997
ENSG00000007341	ST7L	-0.289504	0.540465	0.00203	0.997841	0.291535	0.441667	0.0389907	0.999359	0.330525	0.391466	0.0156582	0.99197	-0.605234	0.000303462	-0.32999	0.247867	-0.560547	0.0135154	0.0446868	0.914139	-0.552731	0.1693	-0.222741	0.999997
ENSG00000007350	TKTL1	-3.2795	0.188802	-3.98586	0.090588	-0.706365	0.775488	0.39951	0.999359	-0.306855	0.914933	1.24536	0.808413	2.0326	0.0461959	0.631545	0.807707	4.42588	5.89661e-05	2.39329	0.061144	2.92351	0.187606	2.29196	0.999997
ENSG00000007376	RPUSD1	-0.041873	0.974377	0.107166	0.889862	0.149039	0.812106	-0.0529998	0.999359	0.0960388	0.889397	0.211831	0.881988	-0.605633	0.00736088	-0.576181	0.0960585	-1.87164	4.90533e-12	-1.26601	3.12978e-05	-0.526533	0.439785	0.0496486	0.999997
ENSG00000007384	RHBDF1	0.661288	0.526473	-0.353335	0.750351	-1.01462	0.186027	0.582687	0.999359	-0.431936	0.65182	0.506668	0.790071	-0.0967353	0.845324	-0.409575	0.612275	-0.187116	0.722765	-0.0903801	0.905423	-0.360221	0.854446	0.0493547	0.999997
ENSG00000007392	LUC7L	-0.265772	0.831095	-0.462235	0.612239	-0.196462	0.832186	0.132492	0.999359	-0.0639712	0.952523	0.169232	0.944005	0.598058	0.0835866	0.200711	0.825572	1.46378	9.11176e-05	0.865722	0.0556445	0.0856092	0.979757	-0.115102	0.999997
ENSG00000007402	CACNA2D2	0.185867	0.949471	-0.67509	0.698741	-0.860949	0.549809	0.547477	0.999359	-0.31348	0.864096	0.783063	0.822765	3.98561	9.00863e-10	-0.901615	0.591755	1.96238	0.0397766	-2.02322	0.0373189	2.01477	0.248231	2.91637	0.370879
ENSG00000007516	BAIAP3	1.73673	0.245955	1.595	0.256998	-0.141732	0.945224	0.627575	0.999359	0.485841	0.775569	-0.0717787	0.988796	0.859667	0.198511	-0.0617432	0.980291	0.336245	0.714922	-0.523421	0.641855	0.158593	0.981883	0.220334	0.999997
ENSG00000007520	TSR3	-0.009843	0.99181	-0.388266	0.464262	-0.378423	0.415319	0.0829184	0.999359	-0.295505	0.56528	0.185546	0.887365	-0.0718341	0.790677	-0.0609317	0.928912	-1.0999	6.02797e-06	-1.02807	0.000128617	-0.316585	0.713489	-0.255653	0.999997
ENSG00000007541	PIGQ	0.991228	0.118419	1.02538	0.085793	0.0341493	0.972213	0.10265	0.999359	0.136798	0.870995	1.1195	0.166585	-0.41769	0.162204	-0.25739	0.696585	-0.335009	0.357202	0.082681	0.885445	-0.177965	0.926385	0.0794257	0.999997
ENSG00000007545	CRAMP1	-0.425123	0.446949	0.060722	0.934854	0.485846	0.271829	0.125899	0.999359	0.611745	0.158461	1.0713	0.0402992	0.344747	0.116875	-0.607403	0.0443301	0.544265	0.0285207	0.199518	0.58062	-0.427552	0.533081	0.17985	0.999997
ENSG00000007866	TEAD3	0.070169	0.971058	-0.01456	0.991688	-0.0847289	0.940045	0.0813833	0.999359	-0.00334666	0.997118	-0.231839	0.917354	-0.684924	0.0462449	-0.67933	0.233781	-0.96331	0.0152155	-0.278386	0.643695	-0.220106	0.919757	0.459224	0.999997
ENSG00000007908	SELE	-5.71934	0.073016	-4.66854	NA	1.0508	NA	2.64842	0.999359	3.69921	0.119999	-2.0844	NA	1.70443	0.262875	2.89084	0.186925	3.75696	0.0244157	2.05252	0.332214	6.23272	0.00830374	3.34189	0.999997
ENSG00000007923	DNAJC11	-0.103545	0.851668	-0.098809	0.829384	0.00473596	0.991818	-0.135681	0.999359	-0.130945	0.737815	-0.202103	0.78443	-0.620209	5.72888e-06	-0.167934	0.5847	-1.18731	2.54627e-13	-0.567102	0.00297021	-0.282101	0.554431	-0.114167	0.999997
ENSG00000007944	MYLIP	-0.226695	0.897728	-1.51237	0.096954	-1.28568	0.132417	-0.0513918	0.999359	-1.33707	0.122363	-0.969561	0.566189	2.20339	2.01586e-08	2.26984	3.27215e-06	2.28165	1.13862e-06	0.0782599	0.929476	1.00806	0.406638	-1.26178	0.979539
ENSG00000007968	E2F2	1.58411	0.2492	-0.81044	0.573736	-2.39457	0.0268046	1.67873	0.999359	-0.715826	0.594974	0.350725	0.926837	-1.55659	0.00316808	-0.768731	0.455802	-2.68788	0.000147842	-1.13129	0.231926	-1.2571	0.427874	-0.48837	0.999997
ENSG00000008018	PSMB1	-0.658927	0.046476	-0.097474	0.845851	0.561454	0.0582222	-0.00434656	0.999359	0.557107	0.0665391	-0.339433	0.587724	-0.253147	0.116637	0.127813	0.732233	0.240272	0.210137	0.49342	0.0147729	0.350165	0.442392	0.222353	0.999997
ENSG00000008056	SYN1	-0.877116	0.691848	-0.686221	0.747043	0.190906	0.932968	-0.2137	0.999359	-0.0228053	0.991918	0.492549	0.917744	3.367	7.04717e-06	1.71625	0.197074	3.76018	3.76959e-05	0.393188	0.78302	1.0864	0.822187	-0.629847	0.999997
ENSG00000008083	JARID2	0.462874	0.749664	-0.885272	0.410356	-1.34815	0.119441	0.770656	0.999359	-0.57749	0.592325	-0.7457	0.699703	0.305962	0.550297	0.555584	0.530994	1.10092	0.0291238	0.794957	0.206245	0.0774457	0.987304	-0.478137	0.999997
ENSG00000008086	CDKL5	0.070262	0.963026	0.58507	0.419864	0.514809	0.428652	0.719285	0.999359	1.23409	0.0244797	0.270556	0.884326	0.597245	0.0519569	0.184235	0.818949	1.55818	6.62547e-06	0.96094	0.0186955	0.0529621	0.987912	-0.131273	0.999997
ENSG00000008118	CAMK1G	-3.89604	0.003123	-2.32091	0.115292	1.57514	0.242883	-0.0406834	0.999359	1.53445	0.272543	-1.51545	0.601809	0.773731	0.298063	1.50941	0.146187	5.09167	7.06205e-13	4.31794	1.59578e-08	4.19566	9.11461e-05	2.68625	0.277113
ENSG00000008128	CDK11A	-0.241818	0.798946	-0.159696	0.855285	0.082123	0.921236	0.0367137	0.999359	0.118836	0.882825	0.204358	0.907558	0.155464	0.633733	-0.128753	0.869308	0.893403	0.00344446	0.73794	0.0389894	0.0460242	0.988133	0.174777	0.999997
ENSG00000008130	NADK	-0.309963	0.784889	0.35694	0.699993	0.666907	0.3456	-0.0288061	0.999359	0.638098	0.387578	0.0874034	0.977671	0.0380024	0.9349	-0.751919	0.141654	0.555885	0.161714	0.517883	0.289938	-0.328134	0.844717	0.423785	0.999997
ENSG00000008226	DLEC1	0.325829	0.869356	-3.1943	0.000232	-3.52013	2.86864e-05	0.666903	0.999359	-2.85322	0.00094199	-1.03196	0.576142	2.01576	5.46313e-06	0.980921	0.202855	2.23741	1.69781e-05	0.221647	0.801471	1.51497	0.158986	0.534053	0.999997
ENSG00000008256	CYTH3	0.579866	0.577856	-0.665985	0.463007	-1.24585	0.0752307	0.898205	0.999359	-0.347647	0.716589	0.273904	0.906877	0.595502	0.110016	0.834053	0.134739	0.668657	0.122645	0.0731555	0.921758	0.874139	0.378592	0.040087	0.999997
ENSG00000008277	ADAM22	3.29704	0.019292	-0.425409	0.818297	-3.72247	0.00338615	1.65419	0.999359	-2.06827	0.0962646	-0.134767	0.981648	1.70286	0.00488613	-0.786371	0.553234	0.174789	0.86165	-1.52806	0.0953935	-2.2007	0.20602	-1.41433	0.999997
ENSG00000008282	SYPL1	-0.455396	0.544942	0.076918	0.934854	0.532316	0.355029	0.0293386	0.999359	0.561653	0.340662	0.183497	0.917744	-0.00125287	0.998096	-0.113746	0.886986	-0.303562	0.379514	-0.302309	0.492019	-0.0975897	0.967449	0.016157	0.999997
ENSG00000008283	CYB561	1.88754	0.00191	0.741014	0.313918	-1.14652	0.0544198	-0.0339503	0.999359	-1.18047	0.0509258	0.789122	0.499319	0.748191	0.0153233	-0.206496	0.798392	-0.159584	0.719924	-0.907774	0.0294403	-0.0418249	0.992806	0.164672	0.999997
ENSG00000008294	SPAG9	-0.864401	0.393681	-0.129256	0.923825	0.735149	0.389929	0.664302	0.999359	1.39945	0.0682328	-0.679239	0.692715	0.942478	0.0145642	0.21356	0.843357	2.45041	7.34018e-09	1.50794	0.00191271	-0.0789591	0.985939	-0.292518	0.999997
ENSG00000008300	CELSR3	2.03256	0.011772	0.697683	0.447356	-1.33488	0.0988921	-1.18583	0.999359	-2.5207	0.000670082	0.476822	0.813355	0.41741	0.322442	0.20561	0.844451	-1.51389	0.00736885	-1.9313	0.00182739	1.19572	0.172821	0.990111	0.999997
ENSG00000008311	AASS	-7.5087	NA	0.036155	NA	7.54586	NA	-0.48762	0.999359	7.05725	NA	-1.31143	NA	-0.135237	0.978877	-0.32764	0.978366	1.46997	0.743111	1.60514	0.787412	-3.32799	0.844953	-3.00046	0.999997
ENSG00000008323	PLEKHG6	-1.41474	0.512411	-0.867298	0.695934	0.547452	0.80032	-2.65452	0.999359	-2.10708	0.224171	2.2345	0.423938	2.59205	0.00168652	1.0828	0.522452	2.05341	0.0611823	-0.538635	0.73765	-0.184443	0.986664	-1.26724	0.999997
ENSG00000008324	SS18L2	-0.881958	0.023061	-0.234691	0.65407	0.647268	0.072294	-0.294161	0.999359	0.353107	0.40724	-0.523378	0.456016	-0.45059	0.0169099	0.0941199	0.858954	-0.0110046	0.973122	0.439586	0.11506	-0.0623805	0.970658	-0.1565	0.999997
ENSG00000008382	MPND	0.499072	0.478015	-0.436967	0.512978	-0.936039	0.060071	0.251628	0.999359	-0.684412	0.208637	-0.242117	0.87644	0.89997	0.000262676	0.118686	0.875751	0.736776	0.014007	-0.163194	0.730211	0.175752	0.916444	0.0570669	0.999997
ENSG00000008394	MGST1	0.762355	0.465667	1.2633	0.135191	0.500952	0.58642	-0.393768	0.999359	0.107182	0.928631	0.519982	0.793933	-0.830261	0.0328647	-0.117469	0.925866	-0.687739	0.143814	0.142522	0.849743	0.261723	0.917718	0.379193	0.999997
ENSG00000008405	CRY1	-0.01753	0.989447	0.082922	0.929743	0.100452	0.898644	0.0972809	0.999359	0.197732	0.79239	-0.046273	0.986048	-0.919493	0.000378623	-0.241792	0.698916	-0.142984	0.710092	0.776509	0.0354679	0.0338425	0.994194	0.275635	0.999997
ENSG00000008441	NFIX	-0.786997	0.652751	-0.062709	0.977683	0.724304	0.600917	-0.0250906	0.999359	0.699197	0.633226	0.908938	0.739615	3.39306	2.30895e-10	-1.60294	0.073524	2.41456	0.000262357	-0.978497	0.257296	-0.787769	0.78036	0.815165	0.999997
ENSG00000008513	ST3GAL1	1.17577	0.025568	0.240193	0.746967	-0.935572	0.0525505	0.350364	0.999359	-0.585208	0.285893	-0.683842	0.452344	0.303384	0.26913	0.0791953	0.922234	0.880988	0.00201808	0.577605	0.0970978	0.715006	0.253025	0.635811	0.999997
ENSG00000008516	MMP25	1.03792	0.431412	1.2768	0.279415	0.238894	0.867774	-0.0833164	0.999359	0.155571	0.920241	0.790058	0.744198	2.04363	2.50035e-05	-0.311713	0.826923	1.33563	0.0319568	-0.708004	0.391348	-0.035938	0.998321	0.275773	0.999997
ENSG00000008517	IL32	-1.03479	0.478314	-0.522822	0.741054	0.511984	0.707484	0.274748	0.999359	0.786721	0.549817	0.200104	0.963485	3.05636	1.64456e-09	-0.027955	0.990054	3.92691	5.6884e-11	0.870557	0.282546	0.384839	0.918572	0.412791	0.999997
ENSG00000008710	PKD1	0.212968	0.802857	0.06632	0.938819	-0.146648	0.825687	0.0385156	0.999359	-0.108133	0.880325	1.4301	0.00825119	-0.0751407	0.810696	-0.299501	0.545655	0.302256	0.32642	0.377397	0.306664	-0.104375	0.958582	0.195127	0.999997
ENSG00000008735	MAPK8IP2	-0.62051	0.806513	0.603437	NA	1.22396	NA	0.533163	0.999359	1.75711	0.269198	1.397	NA	1.22439	0.174615	0.0998357	0.973136	1.28334	0.294926	0.0589524	0.976533	0.988474	0.836083	0.888634	0.999997
ENSG00000008838	MED24	0.003496	0.997504	0.142286	0.864015	0.138791	0.841851	0.064933	0.999359	0.203723	0.769602	0.219482	0.890518	-0.141951	0.645601	-0.0851813	0.915447	-0.488426	0.115473	-0.346475	0.392903	0.0191534	0.997853	0.104335	0.999997
ENSG00000008853	RHOBTB2	0.728292	0.327906	0.233654	0.797893	-0.494638	0.458981	-0.545091	0.999359	-1.03973	0.0779808	-0.169848	0.937032	-2.23735	3.46325e-17	-0.916777	0.0235477	-3.49526	3.50488e-27	-1.2579	0.000920999	-0.528434	0.609767	0.388344	0.999997
ENSG00000008869	HEATR5B	-0.570513	0.359698	0.173146	0.821706	0.74366	0.128459	0.454655	0.999359	1.19831	0.00676001	-0.0772442	0.971788	0.216449	0.440036	0.0377533	0.964014	0.851158	0.00226128	0.634709	0.0554213	0.226284	0.865811	0.18853	0.999997
ENSG00000008952	SEC62	0.08801	0.966339	-0.880255	0.344991	-0.968264	0.229494	-0.184474	0.999359	-1.15274	0.147544	-1.29766	0.288848	1.0383	0.00600047	0.171965	0.880994	1.81198	2.28174e-05	0.773677	0.158234	0.110261	0.977598	-0.061703	0.999997
ENSG00000008988	RPS20	-0.580631	0.066676	-0.534012	0.082402	0.046619	0.916038	0.241217	0.999359	0.287836	0.379223	-0.103389	0.913684	0.295862	0.0439976	0.443219	0.0279865	0.622942	0.000120143	0.32708	0.104277	0.363032	0.358256	-0.0801866	0.999997
ENSG00000009307	CSDE1	-0.559146	0.114925	-0.167991	0.70845	0.391156	0.234368	0.0757526	0.999359	0.466908	0.150636	-0.310742	0.636982	0.107188	0.566114	-0.114918	0.771514	0.0966192	0.655126	-0.0105682	0.974648	-0.346815	0.461716	-0.231897	0.999997
ENSG00000009335	UBE3C	-0.852836	0.05109	-0.180707	0.768572	0.672129	0.0926125	-0.241213	0.999359	0.430916	0.338743	-0.11216	0.939416	-0.314191	0.142546	-0.0830541	0.894737	-0.364829	0.144026	-0.050638	0.903608	-0.154091	0.901222	-0.0710366	0.999997
ENSG00000009413	REV3L	-0.150408	0.956169	-1.77963	0.133895	-1.62922	0.13664	0.699666	0.999359	-0.929553	0.466582	-0.405188	0.909626	1.1857	0.0293945	0.886906	0.372862	2.18107	0.000333109	0.995371	0.206003	0.843424	0.696241	-0.0434798	0.999997
ENSG00000009724	MASP2	0.65437	0.658525	0.384262	0.800887	-0.270108	0.844686	0.301673	0.999359	0.0315651	0.984597	1.57782	0.36637	-0.249531	0.705948	-0.273401	0.849491	-0.542061	0.523712	-0.292529	0.813576	0.123576	0.984085	0.396977	0.999997
ENSG00000009780	FAM76A	-0.078773	0.941045	0.196159	0.771317	0.274933	0.612229	0.15179	0.999359	0.426722	0.403702	0.178363	0.900432	-0.224867	0.373936	-0.394506	0.324613	-0.259009	0.392196	-0.0341413	0.944638	-0.423497	0.584955	-0.0289908	0.999997
ENSG00000009790	TRAF3IP3	2.27397	2.79866e-05	0.442319	0.55695	-1.83166	0.00031852	0.218095	0.999359	-1.61356	0.00214961	0.437686	0.757162	-0.724414	0.0114711	-0.112174	0.898271	-1.08033	0.00277227	-0.355915	0.49931	-0.184767	0.924075	-0.0725925	0.999997
ENSG00000009830	POMT2	1.13611	0.234073	0.221503	0.865802	-0.914605	0.277351	0.506528	0.999359	-0.408077	0.69882	0.266523	0.920203	-0.175692	0.724779	0.0628723	0.963064	-0.278629	0.616901	-0.102937	0.901681	-0.272219	0.916444	-0.33509	0.999997
ENSG00000009844	VTA1	-0.670169	0.267646	-0.197374	0.797487	0.472797	0.384304	-0.302894	0.999359	0.169902	0.81166	-0.752529	0.380653	-0.139132	0.64913	-0.0218539	0.982215	-0.825385	0.00456193	-0.686253	0.0445589	-0.0650648	0.97966	-0.0432105	0.999997
ENSG00000009950	MLXIPL	2.06525	0.000308	-0.412317	0.605866	-2.47757	3.18674e-07	1.43714	0.392157	-1.04043	0.0756158	1.03349	0.255949	-0.995073	0.00042236	-0.0334925	0.973136	-0.441547	0.226388	0.553526	0.195293	0.288586	0.850122	0.322079	0.999997
ENSG00000009954	BAZ1B	-0.446981	0.514617	-0.577052	0.328244	-0.13007	0.849772	-0.0755608	0.999359	-0.205632	0.761928	-0.542381	0.586863	0.640396	0.00831764	-0.417616	0.348582	0.761395	0.00718142	0.120999	0.795061	-0.602962	0.378635	-0.185346	0.999997
ENSG00000010017	RANBP9	-0.104086	0.87265	0.134225	0.789665	0.238311	0.529498	-0.12179	0.999359	0.11652	0.803309	0.163192	0.86573	-0.0545476	0.799604	0.106267	0.805087	-0.481842	0.015243	-0.427294	0.0679974	0.152707	0.864978	0.0464404	0.999997
ENSG00000010030	ETV7	-2.46343	0.08279	-1.16142	0.487805	1.30204	0.357511	0.101458	0.999359	1.40347	0.330145	-0.647691	0.863711	6.57209	4.79759e-26	0.309421	0.891056	8.35733	1.61294e-29	1.78525	0.0384489	1.90198	0.330553	1.59255	0.999997
ENSG00000010072	SPRTN	-0.342815	0.674353	-0.380046	0.592727	-0.0372305	0.9676	-0.588232	0.999359	-0.625463	0.277002	-0.684955	0.516178	-0.0606803	0.867133	-0.612906	0.137869	0.164599	0.669576	0.22528	0.647901	-0.615829	0.435648	-0.00292243	0.999997
ENSG00000010165	METTL13	0.108997	0.943541	0.46455	0.585658	0.355554	0.65114	-0.87153	0.999359	-0.515978	0.4961	0.456511	0.778113	-1.04918	0.000617196	-0.44861	0.476514	-2.0166	4.07438e-08	-0.967416	0.0294477	0.117558	0.96714	0.566168	0.999997
ENSG00000010219	DYRK4	0.290962	0.756934	-0.359466	0.639916	-0.650428	0.27016	0.110601	0.999359	-0.539828	0.394222	-0.356312	0.810051	0.496496	0.0845288	0.0213084	0.983345	0.86775	0.00699929	0.371254	0.40173	-0.468548	0.65536	-0.489857	0.999997
ENSG00000010244	ZNF207	-1.42634	4.90905e-05	-0.262555	0.605368	1.16379	0.000303353	-0.353339	0.999359	0.810452	0.0216026	-0.638468	0.281323	0.0181943	0.946841	0.114916	0.820247	0.827813	7.53319e-05	0.809619	0.000451965	-0.225138	0.796571	-0.340054	0.999997
ENSG00000010256	UQCRC1	0.294893	0.641831	0.30051	0.594633	0.00561745	0.993061	0.328302	0.999359	0.333918	0.503996	-0.175945	0.893383	-0.54852	0.00771756	-0.345701	0.366762	-0.261503	0.325447	0.287017	0.380575	-0.34232	0.667707	0.00338224	0.999997
ENSG00000010270	STARD3NL	-0.663649	0.079466	-0.379638	0.367382	0.284011	0.464058	0.0530872	0.999359	0.337098	0.386077	-0.154312	0.887792	0.0153031	0.952042	-0.0237146	0.967397	0.341805	0.104227	0.326502	0.200544	-0.0512214	0.975687	-0.0275066	0.999997
ENSG00000010278	CD9	0.82627	0.218429	0.995415	0.098046	0.169145	0.828664	0.176826	0.999359	0.34597	0.62548	0.466392	0.716834	-0.771735	0.00491821	-0.11059	0.898576	-1.13511	0.000314166	-0.363379	0.414008	0.0620613	0.984088	0.172652	0.999997
ENSG00000010292	NCAPD2	1.0815	0.11449	0.74598	0.30184	-0.335524	0.657697	-0.0239143	0.999359	-0.359439	0.645665	0.825489	0.456016	-0.601049	0.0531306	-0.589773	0.258111	-1.71909	1.03796e-06	-1.11804	0.00615137	-1.23691	0.0432366	-0.647139	0.999997
ENSG00000010295	IFFO1	0.780422	0.197124	-0.120193	0.889814	-0.900615	0.0703538	-0.446752	0.999359	-1.34737	0.00329817	0.759636	0.390216	0.159935	0.605485	-0.208365	0.738575	-1.14489	8.3692e-05	-1.30482	3.43817e-05	-0.148756	0.935112	0.0596088	0.999997
ENSG00000010310	GIPR	3.67543	0.017022	1.79019	0.231777	-1.88527	0.251978	1.11737	0.999359	-0.767872	0.68404	1.17976	0.684666	-1.51773	0.0233742	-0.79068	0.561291	-2.46616	0.00461545	-0.948427	0.447629	-0.786118	0.797803	0.00456396	0.999997
ENSG00000010318	PHF7	1.86759	0.001913	0.292629	0.730233	-1.57496	0.00521624	-0.192638	0.999359	-1.7676	0.0015984	-0.168567	0.938989	-0.214757	0.54383	-0.458135	0.409548	-1.05979	0.00474501	-0.845037	0.0620879	-0.63406	0.490013	-0.175925	0.999997
ENSG00000010319	SEMA3G	1.65222	0.290913	1.81331	0.20967	0.161087	0.939085	-0.0375334	0.999359	0.123557	0.957795	-0.0669647	0.99028	-1.14095	0.109418	0.497833	0.752085	-1.89862	0.0618844	-0.757664	0.616676	0.352738	0.946938	-0.145092	0.999997
ENSG00000010322	NISCH	1.98033	1.58846e-05	1.42211	0.001933	-0.558217	0.289047	0.111236	0.999359	-0.44698	0.43648	1.42008	0.0147367	-1.07448	4.04251e-06	-0.107882	0.883432	-1.94986	2.02347e-12	-0.875386	0.00803156	-0.340542	0.756706	-0.232659	0.999997
ENSG00000010327	STAB1	-1.99637	0.230712	-2.62615	0.071417	-0.629781	0.722656	0.18072	0.999359	-0.449061	0.822538	-0.562532	0.896887	-0.661728	0.397704	0.403301	0.831319	0.864376	0.323931	1.52611	0.11338	0.503052	0.908255	0.099757	0.999997
ENSG00000010361	FUZ	1.57385	0.012693	0.501356	0.531185	-1.0725	0.0753244	0.562095	0.999359	-0.5104	0.484704	0.405841	0.800855	-0.217439	0.552585	-0.494928	0.386415	0.0333639	0.945997	0.250804	0.648362	-0.4314	0.75178	0.0635282	0.999997
ENSG00000010379	SLC6A13	-1.25491	0.640847	0.062195	0.986765	1.31713	0.535108	0.34934	0.999359	1.66644	0.431214	-0.198249	0.985701	1.75922	0.103483	-0.0525632	0.98973	1.65643	0.234558	-0.102782	0.964009	-1.85388	0.769081	-1.80133	0.999997
ENSG00000010404	IDS	0.52547	0.267646	0.339094	0.496855	-0.186376	0.706129	0.0738139	0.999359	-0.112562	0.843515	-0.450009	0.566189	-0.250384	0.234983	-0.0484103	0.941096	-0.665581	0.00303569	-0.415197	0.13638	-0.504028	0.33191	-0.455617	0.999997
ENSG00000010539	ZNF200	-1.04519	0.214324	0.348757	0.735702	1.39395	0.0378908	0.358428	0.999359	1.75237	0.00611065	0.170014	0.947859	0.331128	0.411814	-1.04336	0.0412048	1.90283	1.11006e-06	1.5717	0.000302206	-1.0248	0.261785	0.018562	0.999997
ENSG00000010610	CD4	0.247037	0.816546	0.461913	0.55001	0.214877	0.782141	0.322116	0.999359	0.536992	0.426883	-0.00356785	0.999096	-0.701057	0.0158886	-0.169349	0.832543	-0.428369	0.238247	0.272688	0.582719	-0.151013	0.947177	0.0183373	0.999997
ENSG00000010626	LRRC23	0.795246	0.247416	0.343399	0.665446	-0.451847	0.490119	0.0754048	0.999359	-0.376442	0.597646	0.059168	0.985565	0.379567	0.223756	0.397659	0.482217	0.611647	0.0940285	0.23208	0.669329	0.413692	0.739183	0.016034	0.999997
ENSG00000010671	BTK	-0.102548	0.939764	-0.199312	0.825795	-0.0967625	0.911051	-0.0171622	0.999359	-0.113926	0.895358	0.102748	0.965249	0.896423	0.00120131	-0.109138	0.902492	0.65824	0.0519908	-0.238183	0.631894	-0.322088	0.818029	-0.21295	0.999997
ENSG00000010704	HFE	1.2207	0.060076	0.959373	0.144024	-0.261327	0.73585	-0.209327	0.999359	-0.470654	0.514002	0.0574748	0.986048	-0.916943	0.00166425	-0.54298	0.301248	-1.79751	1.58103e-07	-0.880562	0.0344698	-0.766312	0.345201	-0.223332	0.999997
ENSG00000010803	SCMH1	0.781003	0.242075	-0.028538	0.978864	-0.809542	0.150345	-0.0728909	0.999359	-0.882433	0.118088	0.433821	0.746441	0.640087	0.0226465	0.495887	0.315492	0.765986	0.0245835	0.125899	0.821797	0.559916	0.543291	0.0640294	0.999997
ENSG00000010810	FYN	1.35631	0.168311	-0.498179	0.67485	-1.8545	0.0187474	1.02679	0.999359	-0.827704	0.386892	0.198717	0.948165	0.610825	0.173792	-0.228536	0.846331	1.43437	0.00285087	0.823545	0.174389	-0.581727	0.756475	-0.35319	0.999997
ENSG00000010818	HIVEP2	-2.50755	0.017569	-2.46244	0.014272	0.0451243	0.979728	0.102013	0.999359	0.14713	0.925466	-0.529059	0.858101	2.89501	6.45944e-10	1.01949	0.23597	4.3478	1.93464e-15	1.45279	0.0310085	2.19846	0.0253125	1.17897	0.999997
ENSG00000010932	FMO1	-0.042871	0.993805	-2.30432	NA	-2.26148	0.386559	0.0150127	0.999359	-2.24644	0.364876	-1.49471	0.772529	-1.20325	0.298716	-2.18249	0.219442	0.0660759	0.969857	1.26934	0.472932	-0.454874	0.958467	1.72761	0.999997
ENSG00000011007	ELOA	-0.789279	0.031614	-0.061712	0.917932	0.727568	0.0258487	-0.187224	0.999359	0.540343	0.12826	-0.288675	0.72528	-0.202055	0.294224	-0.503055	0.0442067	-0.0439728	0.867177	0.158082	0.603797	-0.829446	0.0109031	-0.32639	0.999997
ENSG00000011009	LYPLA2	-0.008941	0.993918	0.429059	0.57096	0.438002	0.500665	0.0955007	0.999359	0.533501	0.410948	0.348363	0.821132	-1.12475	2.86181e-05	-0.55474	0.251542	-1.38304	1.32623e-05	-0.258282	0.598596	-0.530994	0.581505	0.0237464	0.999997
ENSG00000011021	CLCN6	0.369525	0.523458	0.285495	0.612973	-0.0840294	0.88968	-0.183134	0.999359	-0.267164	0.607964	0.210995	0.861475	-0.162895	0.504637	-0.15453	0.767426	-0.237758	0.384845	-0.0748621	0.858996	-0.188099	0.8716	-0.0335689	0.999997
ENSG00000011028	MRC2	-0.37331	0.795871	-0.110288	0.940647	0.263024	0.814879	0.223385	0.999359	0.486407	0.639726	0.432564	0.854882	0.38177	0.409786	0.253101	0.818402	1.24956	0.0076191	0.86779	0.13072	0.776737	0.567675	0.523637	0.999997
ENSG00000011052	NME1-NME2	-0.241714	0.966526	-0.251507	0.948561	-0.00978524	0.997162	1.00076	0.999359	0.990969	0.731352	0.890493	0.896887	-1.66208	0.14081	-0.484067	0.87893	-8.56698	8.8292e-08	-6.90489	9.51097e-05	-1.74081	0.676401	-1.25673	0.999997
ENSG00000011083	SLC6A7	2.44951	0.000574	0.394525	0.700379	-2.05499	0.00174225	0.961557	0.999359	-1.09343	0.147718	0.680551	0.668166	-1.4428	3.03848e-05	-0.646444	0.311554	-2.18483	3.09991e-07	-0.742029	0.191096	-0.316354	0.876914	0.330091	0.999997
ENSG00000011105	TSPAN9	-1.13571	0.601255	-0.143323	0.958808	0.992398	0.575222	0.280405	0.999359	1.27279	0.468994	0.325121	0.957087	-0.0822033	0.942755	-0.248412	0.920996	0.546925	0.628089	0.62913	0.671633	-1.98558	0.535529	-1.73716	0.999997
ENSG00000011114	BTBD7	-0.641575	0.486875	-1.26159	0.075852	-0.620014	0.403842	0.436261	0.999359	-0.183754	0.853828	-1.07209	0.332995	1.31397	3.73166e-05	0.483795	0.4635	2.30099	2.91733e-10	0.987025	0.0255035	0.000933618	0.999684	-0.482861	0.999997
ENSG00000011132	APBA3	-0.106753	0.944804	-0.480486	0.566452	-0.373732	0.625085	-0.135695	0.999359	-0.509428	0.497389	0.813498	0.490295	0.759179	0.0159458	0.481405	0.426015	1.49488	2.53275e-05	0.735697	0.0961319	0.45984	0.733746	-0.0215644	0.999997
ENSG00000011143	MKS1	1.83408	0.152444	1.15301	0.397316	-0.681067	0.61927	-0.500162	0.999359	-1.18123	0.382263	-1.95848	0.365303	-1.19123	0.0374709	-0.817781	0.450174	-1.29999	0.0737986	-0.108759	0.932683	-0.362818	0.92466	0.454965	0.999997
ENSG00000011198	ABHD5	0.220104	0.901828	0.313517	0.815139	0.0934146	0.946527	0.905845	0.999359	0.999259	0.279979	-0.764513	0.695369	-0.376335	0.446081	-0.0956396	0.946488	-0.184019	0.77658	0.192316	0.825141	-0.112815	0.978632	-0.0171751	0.999997
ENSG00000011201	ANOS1	0.900371	0.549652	0.860426	0.534284	-0.0399445	0.982686	0.184285	0.999359	0.14434	0.93019	0.191181	0.966003	-0.787289	0.167663	-0.151041	0.930947	-0.0433929	0.961423	0.743896	0.394798	-0.329156	0.929789	-0.178114	0.999997
ENSG00000011243	AKAP8L	-0.626556	0.40549	-0.043167	0.968853	0.583391	0.351129	-0.0843463	0.999359	0.499042	0.45987	-0.104383	0.964668	0.783098	0.00567181	-0.608799	0.203047	2.19622	1.81747e-12	1.41312	5.17296e-05	-0.0421157	0.991417	0.566683	0.999997
ENSG00000011258	MBTD1	1.03522	0.055043	0.210994	0.779219	-0.824223	0.0956996	0.145889	0.999359	-0.678334	0.199127	0.0786876	0.971788	0.475564	0.0622136	0.208852	0.728166	-0.218363	0.523054	-0.693927	0.0448082	-0.0579229	0.982741	-0.266775	0.999997
ENSG00000011260	UTP18	-0.617968	0.246518	-0.572871	0.270486	0.0450977	0.950445	-0.416426	0.999359	-0.371329	0.476785	-0.381855	0.702862	-0.0552937	0.85183	0.246756	0.605005	0.294473	0.296714	0.349767	0.303912	0.365115	0.663394	0.118359	0.999997
ENSG00000011275	RNF216	-0.101114	0.872682	-0.060118	0.912869	0.0409963	0.935742	-0.144877	0.999359	-0.103881	0.82153	-0.0117677	0.993412	0.104001	0.587244	0.0555626	0.912378	-0.200944	0.332008	-0.304944	0.198009	-0.174398	0.823998	-0.22996	0.999997
ENSG00000011295	TTC19	0.462873	0.336772	-0.35517	0.459071	-0.818042	0.0218644	0.274541	0.999359	-0.543501	0.169924	-0.00010315	0.999923	-0.065671	0.788952	-0.252467	0.510143	0.367461	0.112429	0.433132	0.106042	-0.40955	0.48387	-0.157082	0.999997
ENSG00000011304	PTBP1	-0.458368	0.472236	-0.056396	0.947236	0.401974	0.444207	-0.158175	0.999359	0.243797	0.694981	-0.341711	0.769133	-0.592318	0.0104975	-0.443631	0.274657	-0.276042	0.356777	0.316277	0.390043	-0.299826	0.78036	0.143805	0.999997
ENSG00000011347	SYT7	-0.34658	0.86186	1.04208	0.421636	1.38867	0.19897	-0.622618	0.999359	0.766044	0.547963	-0.505117	0.891181	-0.897779	0.114581	-1.07493	0.232775	-0.0277557	0.976782	0.870024	0.328801	-0.532931	0.854214	0.542001	0.999997
ENSG00000011376	LARS2	0.391387	0.867279	0.520638	0.778666	0.129256	0.948113	-0.167184	0.999359	-0.0379339	0.984607	-1.51413	0.680375	-1.47757	0.0233014	-1.66255	0.0740435	-2.68399	0.00674347	-1.20642	0.387444	-6.15379	0.000130603	-4.49124	0.118831
ENSG00000011405	PIK3C2A	0.204326	0.938406	0.353061	0.845953	0.148739	0.933386	-0.294935	0.999359	-0.146199	0.932963	-0.1424	0.979474	-0.447376	0.491162	-0.232052	0.891965	-0.714434	0.313494	-0.267057	0.801281	-1.83394	0.149396	-1.60188	0.999997
ENSG00000011422	PLAUR	-0.879158	0.150148	-0.672441	0.283816	0.206718	0.765802	0.40156	0.999359	0.608277	0.29469	-0.567955	0.601809	-0.419348	0.132116	-0.151982	0.835024	2.73828	2.87579e-22	3.15763	4.15027e-27	0.943986	0.0976708	1.09597	0.292519
ENSG00000011426	ANLN	0.327948	0.9036	0.141489	0.951934	-0.186454	0.927775	-0.716965	0.999359	-0.903424	0.573473	-0.402385	0.931966	-0.734698	0.309951	-1.53798	0.135912	-2.27692	0.00801083	-1.54222	0.145483	-0.860934	0.783358	0.677045	0.999997
ENSG00000011451	WIZ	-0.927181	0.302352	0.057257	0.966907	0.984441	0.185772	-0.135649	0.999359	0.848789	0.281394	0.996947	0.444258	-0.0868596	0.857899	-0.0857795	0.943625	0.011807	0.984674	0.0986669	0.893739	-0.0568087	0.98978	0.0289712	0.999997
ENSG00000011454	RABGAP1	-0.057272	0.959476	0.244549	0.692728	0.301822	0.55588	-0.133357	0.999359	0.168464	0.782524	0.165871	0.908314	0.2607	0.278885	0.230936	0.631458	0.281867	0.315606	0.0211671	0.964962	0.0131218	0.998321	-0.217813	0.999997
ENSG00000011478	QPCTL	0.935004	0.334368	0.038746	0.979341	-0.896258	0.269761	0.25127	0.999359	-0.644987	0.47838	-0.310499	0.897406	-0.509474	0.220116	-0.320957	0.729409	0.0276653	0.965647	0.53714	0.38085	0.154229	0.962211	0.475187	0.999997
ENSG00000011485	PPP5C	0.049766	0.966016	-0.047324	0.951575	-0.09709	0.875703	0.0820188	0.999359	-0.0150714	0.983002	0.776272	0.240949	-0.756199	0.000260081	-0.44505	0.214231	-1.02382	3.19727e-05	-0.267619	0.456561	-0.176237	0.889639	0.268814	0.999997
ENSG00000011523	CEP68	-0.01873	0.98856	0.287567	0.666246	0.306297	0.590104	-0.531705	0.999359	-0.225408	0.725967	0.309206	0.808132	-0.350679	0.173104	-0.695077	0.0434474	-0.189971	0.56698	0.160708	0.722606	-0.551426	0.458122	0.143651	0.999997
ENSG00000011566	MAP4K3	0.888952	0.405408	-0.386106	0.750911	-1.27506	0.118381	0.411071	0.999359	-0.863987	0.342474	-0.125179	0.972405	-1.10918	0.00548678	-0.113339	0.932052	-0.616299	0.223109	0.492883	0.456441	-0.446237	0.822187	-0.332897	0.999997
ENSG00000011590	ZBTB32	-5.15815	0.00027	-0.927587	0.666507	4.2306	0.000918463	0.30305	0.999359	4.53362	0.000343738	0.450731	0.941807	1.59048	0.0501496	1.4531	0.324998	3.64524	3.06003e-05	2.05476	0.0461298	4.00759	0.00414983	2.55449	0.88874
ENSG00000011600	TYROBP	0.347896	0.675756	-0.04744	0.962384	-0.395335	0.521038	0.273205	0.999359	-0.122131	0.878506	-0.312678	0.830378	-0.152931	0.637418	0.0442113	0.961396	0.122952	0.744599	0.275883	0.530275	0.0472508	0.987577	0.00304018	0.999997
ENSG00000011638	LDAF1	0.108663	0.917711	-0.316919	0.632537	-0.425581	0.427177	0.236596	0.999359	-0.188986	0.777164	-0.031297	0.988279	1.58926	5.92828e-13	0.571072	0.129215	1.67331	2.94679e-10	0.0840543	0.861442	-0.0681181	0.977776	-0.63919	0.999997
ENSG00000012048	BRCA1	0.965003	0.320485	-0.327543	0.778533	-1.29255	0.0917759	-0.721736	0.999359	-2.01428	0.004294	-0.975634	0.519598	-0.358213	0.414599	-0.707917	0.291222	-2.11445	3.75006e-06	-1.75624	0.000638741	-1.20871	0.185771	-0.500796	0.999997
ENSG00000012061	ERCC1	-0.155442	0.869705	-0.774215	0.139681	-0.618773	0.213707	-0.0200379	0.999359	-0.638811	0.205706	0.0704469	0.973539	-0.0702684	0.823669	0.259984	0.615989	0.126645	0.710797	0.196913	0.643408	-0.177737	0.904597	-0.43772	0.999997
ENSG00000012124	CD22	1.45314	0.090652	0.399875	0.719878	-1.05327	0.185868	0.122949	0.999359	-0.930321	0.268162	0.168136	0.953029	-0.756912	0.0555838	-0.730481	0.275036	-2.00533	3.60598e-06	-1.24841	0.0143466	-0.996425	0.336173	-0.265944	0.999997
ENSG00000012171	SEMA3B	-0.099756	0.974377	-0.534129	0.738233	-0.434373	0.76251	0.277413	0.999359	-0.15696	0.926534	0.609004	0.841463	0.352159	0.601472	0.453197	0.7357	0.713508	0.332934	0.36135	0.735081	0.791838	0.749172	0.338642	0.999997
ENSG00000012174	MBTPS2	-0.034446	0.983379	-0.023161	0.981038	0.0112852	0.989177	-0.0762505	0.999359	-0.064966	0.933829	-0.208801	0.898231	-0.324854	0.239664	-0.290476	0.592078	-0.613397	0.0498904	-0.288542	0.510731	-0.353396	0.753601	-0.0629195	0.999997
ENSG00000012211	PRICKLE3	-0.096563	0.932392	0.016826	0.986972	0.113391	0.87441	-0.35443	0.999359	-0.241041	0.720378	0.59015	0.564075	0.462586	0.0771418	-1.02521	0.00139179	-0.348272	0.300964	-0.810858	0.0200837	-1.0913	0.0352938	-0.0660919	0.999997
ENSG00000012232	EXTL3	-0.324489	0.748488	0.626374	0.404594	0.950865	0.115975	-0.835198	0.999359	0.115664	0.900704	-0.0212892	0.993412	-0.321164	0.343386	-0.830422	0.0620129	-1.21965	0.000493999	-0.898488	0.0289739	-0.670183	0.465991	0.160239	0.999997
ENSG00000012660	ELOVL5	-0.355314	0.775274	0.105973	0.934356	0.46129	0.59452	-0.071598	0.999359	0.389689	0.682734	0.0732829	0.985565	-0.313836	0.450554	0.0795334	0.948267	0.014301	0.981021	0.328138	0.59573	0.187107	0.947102	0.107575	0.999997
ENSG00000012779	ALOX5	-0.898131	0.611901	-1.49483	0.286707	-0.596707	0.688388	0.294366	0.999359	-0.302335	0.862472	1.65496	0.419953	-1.9872	0.00039828	0.286581	0.865595	-2.0404	0.00215593	-0.0532025	0.96617	0.0846463	0.991417	-0.20193	0.999997
ENSG00000012817	KDM5D	0.247581	0.971403	0.59974	0.888562	0.352995	0.930134	0.0215375	0.999359	0.373777	0.923898	0.659762	0.941943	-0.397784	0.809516	0.106686	0.982428	-0.201799	0.916455	0.196752	0.940418	0.185598	0.991417	0.0780142	0.999997
ENSG00000012822	CALCOCO1	1.48524	0.017365	0.935125	0.162916	-0.550116	0.410096	0.510066	0.999359	-0.0400511	0.968105	1.00875	0.293204	-0.16879	0.648243	-0.560453	0.287275	-0.0168026	0.973345	0.151987	0.788881	-0.877123	0.236996	-0.316669	0.999997
ENSG00000012963	UBR7	0.107748	0.918927	0.273346	0.688234	0.165598	0.800491	-0.0142721	0.999359	0.151326	0.829132	-0.447944	0.668654	-0.940338	3.89032e-05	-0.563388	0.132507	-1.2084	8.09236e-06	-0.268063	0.504654	-0.760491	0.176509	-0.197103	0.999997
ENSG00000012983	MAP4K5	-1.49517	0.101907	-0.560004	0.615779	0.935169	0.279874	-0.622865	0.999359	0.312298	0.784054	-0.972525	0.557387	0.479878	0.287443	-0.218681	0.849491	1.26718	0.00724683	0.787298	0.183858	-0.413564	0.844953	-0.194883	0.999997
ENSG00000013016	EHD3	1.31811	0.046306	1.00263	0.136161	-0.315476	0.686692	0.351197	0.999359	0.0357208	0.972082	-0.155807	0.945459	-1.09215	0.000228068	-0.587073	0.269549	-1.85612	1.88313e-07	-0.763973	0.0903428	-0.362977	0.804549	0.224096	0.999997
ENSG00000013275	PSMC4	-0.742484	0.022935	-0.40122	0.277521	0.341264	0.309364	0.219307	0.999359	0.560571	0.0694393	-0.0883885	0.937757	-0.224815	0.178841	0.181726	0.586792	0.296342	0.12027	0.521158	0.0107628	0.257359	0.667707	0.0756331	0.999997
ENSG00000013288	MAN2B2	0.738971	0.135492	1.26565	0.00161	0.526684	0.246765	0.0281113	0.999359	0.554795	0.229428	0.335282	0.748696	-0.916629	7.41492e-06	-0.545828	0.0961196	-1.11248	4.44493e-06	-0.195855	0.602728	-0.405199	0.582423	0.14063	0.999997
ENSG00000013306	SLC25A39	0.069769	0.946446	-0.275167	0.637257	-0.344936	0.471153	0.272434	0.999359	-0.0725026	0.911518	0.189169	0.884355	0.142251	0.573346	-0.0469701	0.947431	0.115493	0.697207	-0.0267579	0.951843	-0.149578	0.913018	-0.102608	0.999997
ENSG00000013364	MVP	-0.037691	0.974377	0.324733	0.549642	0.362425	0.428829	0.178651	0.999359	0.541075	0.213685	0.256871	0.813906	-0.019337	0.948768	-0.508372	0.104547	0.388178	0.117373	0.407515	0.165233	-0.214437	0.835954	0.293935	0.999997
ENSG00000013374	NUB1	-1.83054	0.000272	-0.101265	0.910569	1.72927	0.000116429	-0.0356578	0.999359	1.69361	0.000178702	-0.0192016	0.993412	1.95736	1.60231e-16	-0.31901	0.566076	3.23314	4.16332e-31	1.27578	6.1191e-05	-0.473826	0.612366	-0.154816	0.999997
ENSG00000013375	PGM3	-0.980755	0.492174	0.10625	0.955152	1.08701	0.33304	-2.42091	0.467966	-1.33391	0.22794	0.111187	0.983781	-0.24503	0.705999	-0.0496899	0.980005	-1.04969	0.0926075	-0.804657	0.308261	-0.232586	0.957036	-0.182895	0.999997
ENSG00000013392	RWDD2A	0.731181	0.243052	0.512328	0.428434	-0.218852	0.74692	-0.129774	0.999359	-0.348628	0.594254	-0.00563112	0.99837	0.218998	0.47115	-0.591704	0.160307	-0.229279	0.535836	-0.448277	0.28513	-0.686209	0.342232	-0.0945045	0.999997
ENSG00000013441	CLK1	-0.202928	0.91384	-0.932633	0.381623	-0.729705	0.454672	-0.128209	0.999359	-0.857914	0.380912	-0.820829	0.659335	1.08755	0.0110076	1.31992	0.0286639	2.94154	3.7641e-10	1.85399	0.000501427	1.29336	0.213226	-0.0265572	0.999997
ENSG00000013503	POLR3B	0.603841	0.467887	0.718947	0.328919	0.115106	0.899882	-0.521195	0.999359	-0.40609	0.601857	0.19021	0.93404	-1.17903	7.23652e-05	-0.425901	0.485891	-2.66095	3.17846e-11	-1.48192	0.00149809	-0.733356	0.416351	-0.307454	0.999997
ENSG00000013523	ANGEL1	1.66525	4.14643e-05	1.14553	0.005866	-0.51972	0.255772	0.476941	0.999359	-0.0427794	0.951104	0.768905	0.254191	-1.38265	3.1421e-12	-0.718371	0.0139077	-1.34504	2.18404e-08	0.0376088	0.934049	-0.552715	0.34688	0.165657	0.999997
ENSG00000013561	RNF14	-0.390679	0.634919	0.254234	0.755371	0.644915	0.260976	-0.115163	0.999359	0.52975	0.391011	-0.225638	0.89552	-0.148135	0.659084	-0.439944	0.384257	-0.967989	0.0018873	-0.819854	0.0227778	-0.506493	0.585902	-0.0665485	0.999997
ENSG00000013563	DNASE1L1	0.833054	0.297688	0.31228	0.742628	-0.520773	0.476729	0.371145	0.999359	-0.149628	0.877409	0.874913	0.454372	-0.926038	0.00326222	-0.895193	0.0564284	-1.14263	0.00191257	-0.21659	0.711741	-0.592046	0.596257	0.303148	0.999997
ENSG00000013573	DDX11	0.724135	0.399259	0.713624	0.378144	-0.0105105	0.992125	-0.185972	0.999359	-0.196483	0.838351	0.981947	0.392877	-0.588661	0.0863331	-0.180425	0.846068	-1.04075	0.00949163	-0.452088	0.41467	-0.374191	0.821094	-0.193766	0.999997
ENSG00000013583	HEBP1	0.027771	0.982577	-0.012616	0.987559	-0.0403865	0.950322	-0.203504	0.999359	-0.243891	0.624315	-0.325363	0.72203	-0.0439581	0.868564	-0.0368728	0.955777	-0.457155	0.0530223	-0.413197	0.145727	-0.183571	0.86399	-0.146698	0.999997
ENSG00000013588	GPRC5A	-6.11689	8.05953e-05	-2.74261	0.139984	3.37431	0.027795	0.304875	0.999359	3.67916	0.0153442	-2.33135	0.470374	2.69621	0.00269176	1.925	0.191624	7.76275	9.95755e-16	5.06655	1.68672e-07	5.35319	0.000261868	3.42818	0.284691
ENSG00000013619	MAMLD1	-0.682715	0.648856	-1.1512	0.33045	-0.468479	0.707354	-0.301645	0.999359	-0.770125	0.514258	0.456176	0.878972	1.05721	0.033904	0.621578	0.54116	2.71248	5.88508e-07	1.65527	0.00876924	0.0271177	0.998531	-0.59446	0.999997
ENSG00000013725	CD6	2.18736	0.02414	0.345847	0.810911	-1.84152	0.0427389	0.807657	0.999359	-1.03386	0.320384	0.575442	0.840818	-0.241864	0.691929	-0.203506	0.882399	-1.09031	0.107777	-0.848442	0.351389	-0.380359	0.891177	-0.176852	0.999997
ENSG00000013810	TACC3	2.01518	0.055271	0.305707	0.845719	-1.70948	0.0710242	-0.34814	0.999359	-2.05762	0.0275544	0.663818	0.787688	-1.07416	0.0270401	-0.223679	0.874924	-2.56814	3.00501e-06	-1.49398	0.0224405	-0.203296	0.960359	0.020385	0.999997
ENSG00000014123	UFL1	0.347938	0.678344	0.395281	0.582416	0.0473444	0.958423	-0.300812	0.999359	-0.253468	0.72695	-0.385223	0.777231	-0.125657	0.709446	-0.127208	0.871645	-0.888084	0.00442585	-0.762427	0.0360903	-0.301139	0.819198	-0.17393	0.999997
ENSG00000014138	POLA2	-0.440944	0.608603	-0.302484	0.717513	0.138462	0.867497	-0.616427	0.999359	-0.477967	0.488927	-0.2608	0.884958	1.01579	0.000288863	0.0394124	0.968253	0.743707	0.0335126	-0.272078	0.593189	-0.0583209	0.986706	-0.0977331	0.999997
ENSG00000014164	ZC3H3	-1.04813	0.010627	-0.208522	0.720109	0.839609	0.0260698	0.176835	0.999359	1.01644	0.00502618	-0.209759	0.858199	0.595704	0.00262096	0.042038	0.950776	1.97093	1.20604e-19	1.37523	6.70489e-09	0.459948	0.452512	0.41791	0.999997
ENSG00000014216	CAPN1	0.183756	0.771201	0.282653	0.565727	0.0988974	0.846463	0.229768	0.999359	0.328665	0.445234	0.0385283	0.985013	0.141646	0.512248	-0.211314	0.596299	-0.12263	0.629228	-0.264276	0.358988	-0.39337	0.490866	-0.182056	0.999997
ENSG00000014257	ACP3	0.22356	0.863849	0.010089	0.994371	-0.21347	0.817404	0.144481	0.999359	-0.06899	0.947666	-0.651635	0.66337	-0.16145	0.702518	-0.0549233	0.961853	0.197144	0.682042	0.358594	0.53788	-0.361586	0.829403	-0.306662	0.999997
ENSG00000014641	MDH1	0.277098	0.72554	0.123892	0.878961	-0.153206	0.819079	0.246773	0.999359	0.0935662	0.899054	-0.351434	0.771137	0.148892	0.612166	0.207753	0.721475	0.149583	0.653802	0.000691393	0.998847	0.259162	0.828869	0.0514096	0.999997
ENSG00000014824	SLC30A9	-0.192072	0.838064	0.055226	0.951533	0.247299	0.697785	0.0172172	0.999359	0.264515	0.690008	-0.028356	0.988851	-0.312457	0.2532	0.0214641	0.982215	-1.17616	3.68468e-05	-0.863706	0.00876808	-0.387675	0.700935	-0.409139	0.999997
ENSG00000014914	MTMR11	0.470784	0.644463	0.409513	0.658012	-0.061269	0.95739	-0.242622	0.999359	-0.303893	0.743708	0.364779	0.847944	0.182868	0.66006	-0.24331	0.779296	-0.131641	0.796973	-0.314508	0.606304	-0.280821	0.890466	-0.03751	0.999997
ENSG00000014919	COX15	0.553057	0.120974	0.515726	0.135357	-0.0373311	0.941734	0.174528	0.999359	0.137197	0.752069	0.206961	0.808132	-0.296784	0.0704603	-0.278731	0.322749	-1.02081	2.89684e-08	-0.724023	0.000530481	-0.0211279	0.993504	0.257604	0.999997
ENSG00000015133	CCDC88C	1.26109	0.167792	-1.74906	0.024977	-3.01015	3.50678e-06	0.449645	0.999359	-2.5605	0.000134463	0.297032	0.905954	0.691823	0.0823688	-0.185561	0.869308	-0.490225	0.325232	-1.18205	0.0217125	-0.47563	0.79072	-0.290068	0.999997
ENSG00000015153	YAF2	0.296151	0.866246	-0.964005	0.381623	-1.26015	0.167273	-0.688665	0.999359	-1.94882	0.0210287	-0.509826	0.837833	1.48449	0.000550709	0.199865	0.880904	1.57193	0.00199248	0.0874453	0.925455	-0.264224	0.933782	-0.464089	0.999997
ENSG00000015171	ZMYND11	-0.522605	0.31639	-0.15625	0.811051	0.366357	0.429481	0.0560127	0.999359	0.422369	0.366807	-0.214669	0.858965	-0.0851555	0.748104	-0.0726189	0.912819	-0.603062	0.0148444	-0.517906	0.0777359	-0.430141	0.519053	-0.357522	0.999997
ENSG00000015285	WAS	0.484177	0.557397	0.325325	0.689602	-0.158852	0.842322	-0.322937	0.999359	-0.481789	0.480228	0.424236	0.765378	-0.477379	0.112651	-0.352673	0.559967	-0.882343	0.00833816	-0.404963	0.371519	-0.661883	0.434708	-0.30921	0.999997
ENSG00000015475	BID	0.218905	0.674002	-0.12388	0.81284	-0.342785	0.343231	0.145243	0.999359	-0.197542	0.643547	0.44804	0.460289	0.215189	0.234544	-0.0360893	0.948932	-0.286357	0.166482	-0.501546	0.0243035	0.115489	0.915555	0.151579	0.999997
ENSG00000015479	MATR3	-0.304679	0.700712	0.155804	0.848076	0.460484	0.402832	0.00455489	0.999359	0.465038	0.416514	-0.234264	0.876551	-0.40218	0.123223	-0.0797399	0.921535	-0.577139	0.050841	-0.174959	0.696758	-0.191249	0.899685	-0.111509	0.999997
ENSG00000015532	XYLT2	3.81433	0.001078	1.95088	0.136781	-1.86346	0.119453	0.00325054	0.999359	-1.8602	0.128095	1.47164	0.521149	-1.33322	0.0263553	-2.12381	0.00696253	-3.14599	2.28119e-06	-1.81277	0.0215514	-3.30884	0.00140519	-1.18502	0.999997
ENSG00000015568	RGPD5	0.53452	0.847089	0.300254	0.904176	-0.234263	0.916536	0.337818	0.999359	0.103552	0.966434	-1.41041	0.651227	-0.259874	0.783051	-0.715773	0.66823	0.617705	0.533811	0.877581	0.469676	0.457773	0.927463	1.17355	0.999997
ENSG00000015676	NUDCD3	0.177209	0.908914	-0.542065	0.579106	-0.719273	0.365826	-0.361328	0.999359	-1.0806	0.152396	-1.31487	0.240526	0.407289	0.313699	-0.544233	0.440026	-0.590642	0.193835	-0.99793	0.0443774	-1.91629	0.00294791	-1.37205	0.464258
ENSG00000016391	CHDH	4.22488	0.025585	1.97111	NA	-2.25379	NA	0.907611	0.999359	-1.34616	0.536867	2.72148	NA	1.59013	0.092987	0.313286	0.913751	1.86916	0.104193	0.27903	0.880774	-1.56351	0.755033	-1.87679	0.999997
ENSG00000016864	GLT8D1	0.925987	0.114654	0.784279	0.179965	-0.141708	0.844686	-0.536413	0.999359	-0.678121	0.224182	0.303505	0.838064	-0.776376	0.00246972	-0.0457656	0.958989	-1.98396	1.32458e-10	-1.20758	0.000653857	-0.18688	0.91267	-0.141113	0.999997
ENSG00000017260	ATP2C1	-0.50044	0.440817	0.299197	0.660252	0.799638	0.0968004	-0.139042	0.999359	0.660594	0.198177	0.218544	0.884348	0.13121	0.663217	0.206625	0.725764	0.628839	0.0273801	0.497629	0.151359	0.612808	0.357149	0.406183	0.999997
ENSG00000017427	IGF1	-3.33877	0.168855	-2.84773	0.239423	0.491056	0.868781	0.451807	0.999359	0.942842	0.737815	-2.25442	0.611658	1.35701	0.233763	1.35171	0.529883	2.00743	0.115853	0.650421	0.736666	0.439105	0.960743	-0.912597	0.999997
ENSG00000017483	SLC38A5	-3.49821	0.001212	-2.28142	0.049523	1.21681	0.309011	0.0961011	0.999359	1.31289	0.279979	-0.800533	0.776006	3.78517	5.76559e-13	0.369618	0.816675	5.97328	2.61557e-22	2.18811	0.00179167	0.611842	0.861906	0.242219	0.999997
ENSG00000017797	RALBP1	0.266036	0.843802	-0.802452	0.354954	-1.06849	0.13767	-0.00364171	0.999359	-1.07213	0.145267	-1.66464	0.0753268	1.41199	2.90497e-05	0.273852	0.756654	1.08508	0.008218	-0.326906	0.591573	-0.153593	0.959528	-0.427444	0.999997
ENSG00000018189	RUFY3	-0.474008	0.511152	-0.432839	0.522819	0.041171	0.9635	0.151583	0.999359	0.192752	0.79239	-0.167721	0.923891	1.42802	2.47324e-09	0.166995	0.807236	1.69535	2.2546e-09	0.267331	0.535342	0.222392	0.879864	0.0553972	0.999997
ENSG00000018280	SLC11A1	0.7944	0.287649	0.615836	0.412413	-0.178563	0.831745	0.226042	0.999359	0.0474786	0.962797	0.673975	0.581221	-1.33583	2.52352e-06	-0.685173	0.153785	-1.35115	6.20834e-05	-0.0153112	0.981403	-0.625462	0.510615	0.0597122	0.999997
ENSG00000018408	WWTR1	0.357405	0.792088	0.348705	0.764011	-0.00869989	0.993686	0.272276	0.999359	0.263575	0.812151	-0.399782	0.858965	-0.562854	0.170153	-0.223512	0.832011	-0.897064	0.0520528	-0.334209	0.621393	-0.135311	0.968885	0.0882015	0.999997
ENSG00000018510	AGPS	-0.017816	0.991507	-0.084238	0.948947	-0.0664201	0.95613	-0.819054	0.999359	-0.885475	0.25761	-0.523939	0.771033	-0.305724	0.462559	-0.101305	0.931842	-0.836528	0.0503659	-0.530803	0.339911	-0.492898	0.757661	-0.391592	0.999997
ENSG00000018610	STEEP1	-0.378503	0.887131	0.411282	0.850401	0.789793	0.626556	-0.898365	0.999359	-0.10858	0.961902	1.11365	0.740054	-0.444461	0.593034	-0.665916	0.657954	-2.59505	0.012344	-2.15059	0.0870122	-1.08979	0.684592	-0.423878	0.999997
ENSG00000018699	TTC27	-0.025413	0.989084	-0.648204	0.489016	-0.622791	0.446637	-0.674502	0.999359	-1.29729	0.073677	-0.554457	0.760881	-0.69292	0.0646972	-0.14965	0.89402	-1.21596	0.00700422	-0.523038	0.401212	-0.047688	0.993971	0.101963	0.999997
ENSG00000018869	ZNF582	0.375649	0.844426	1.4404	0.219219	1.06475	0.341127	-0.737982	0.999359	0.326766	0.831223	0.416687	0.909788	-0.741779	0.19919	-0.244639	0.872725	-0.471983	0.535267	0.269796	0.810515	-0.221034	0.960482	0.0236052	0.999997
ENSG00000019102	VSIG2	2.04687	NA	1.29851	NA	-0.748376	NA	1.08139	0.999359	0.333033	NA	-0.566538	NA	-1.14959	0.232141	-1.11048	0.526094	-1.1275	0.351065	0.0220871	0.991985	-0.474833	0.932995	0.635644	0.999997
ENSG00000019144	PHLDB1	-0.678393	0.517511	-0.110953	0.933748	0.567441	0.513327	0.597879	0.999359	1.16532	0.129497	0.632251	0.711937	-0.608753	0.122709	0.0494012	0.968891	1.1039	0.0109755	1.71265	0.000206718	0.873979	0.423431	0.824578	0.999997
ENSG00000019169	MARCO	0.063137	0.977761	-0.173525	0.892526	-0.23666	0.820682	0.66845	0.999359	0.431789	0.657663	-0.271003	0.913632	0.175317	0.711296	0.106552	0.931842	1.65978	8.2348e-05	1.48447	0.00167532	0.528394	0.74935	0.421843	0.999997
ENSG00000019186	CYP24A1	2.32638	0.526812	0.062683	0.988391	-2.2638	0.465984	2.51336	0.999359	0.249671	0.940471	0.685572	0.89004	1.44265	0.154554	3.44363	0.00564612	1.47722	0.166582	0.0345669	0.98545	3.97713	0.00939668	0.53351	0.999997
ENSG00000019485	PRDM11	-0.946067	0.161991	0.310572	0.724613	1.25664	0.0267099	-0.246991	0.999359	1.00965	0.0980333	-0.619291	0.711889	-0.330881	0.370615	-0.123403	0.898313	-0.147604	0.768596	0.183277	0.790742	-0.364327	0.831898	-0.240924	0.999997
ENSG00000019582	CD74	-1.45615	0.012237	-1.01307	0.095302	0.443076	0.493718	0.111619	0.999359	0.554693	0.386727	-0.0136588	0.996079	-0.632586	0.0255622	0.195875	0.788234	0.0863771	0.835215	0.718963	0.0598284	0.280724	0.848355	0.08485	0.999997
ENSG00000019991	HGF	-1.45657	0.236503	-0.83019	0.537163	0.626382	0.610669	0.421642	0.999359	1.04802	0.35532	-0.454509	0.888286	-1.16739	0.0229631	0.293502	0.829867	-1.39472	0.023821	-0.227329	0.824672	-0.611172	0.79376	-0.904671	0.999997
ENSG00000019995	ZRANB1	-0.024387	0.985831	0.185379	0.786116	0.209767	0.71182	0.177292	0.999359	0.387058	0.459414	-0.155719	0.917744	0.374816	0.109689	0.0815967	0.907288	0.691419	0.00881631	0.316602	0.376866	-0.0945486	0.960482	-0.176145	0.999997
ENSG00000020129	NCDN	-1.08437	0.015919	-0.051231	0.9489	1.03314	0.00991745	-0.511393	0.999359	0.521746	0.274194	0.157448	0.916564	-0.880199	3.09068e-05	-0.465678	0.198361	-0.510025	0.0632065	0.370175	0.294929	-0.210313	0.861384	0.255365	0.999997
ENSG00000020181	ADGRA2	-3.09877	0.013366	-0.59976	0.754535	2.49903	0.0318443	-0.996933	0.999359	1.50208	0.26263	1.71344	0.593827	-0.20954	0.821127	-0.466103	0.774433	0.805519	0.416953	1.01506	0.421791	-0.413687	0.932212	0.0524148	0.999997
ENSG00000020256	ZFP64	0.353313	0.649797	-0.277101	0.703125	-0.630413	0.241394	-0.0821506	0.999359	-0.712564	0.185194	0.296198	0.838293	0.684272	0.00730755	0.0602708	0.945061	-1.53753	7.64746e-06	-2.2218	5.64179e-10	-0.09016	0.96932	-0.150431	0.999997
ENSG00000020426	MNAT1	-0.371505	0.771201	-0.580994	0.557386	-0.209488	0.839642	-1.48454	0.842108	-1.69403	0.0151691	-0.742626	0.645626	-0.10859	0.826925	-0.0193655	0.989513	-1.17388	0.00828621	-1.06529	0.0399594	-0.126765	0.969337	-0.107398	0.999997
ENSG00000020577	SAMD4A	-0.337584	0.648239	-0.644001	0.256998	-0.306416	0.599782	0.729586	0.999359	0.423169	0.457855	-0.704073	0.404519	1.37274	8.89216e-10	0.314279	0.529213	3.31227	1.05856e-37	1.93953	3.96486e-12	0.860088	0.103538	0.54581	0.999997
ENSG00000020633	RUNX3	-1.67577	0.001855	-1.01271	0.081085	0.66306	0.248529	0.48052	0.999359	1.14358	0.0280862	-0.66135	0.533896	2.25866	3.89071e-20	0.11893	0.884917	3.24588	5.06943e-29	0.987224	0.00441535	-0.0287934	0.995662	-0.147724	0.999997
ENSG00000020922	MRE11	0.374194	0.836664	-0.108496	0.950686	-0.48269	0.694525	1.28951	0.999359	0.806824	0.482112	0.0728205	0.987098	-0.990197	0.0436573	-0.724486	0.437489	-0.998457	0.0853391	-0.00825903	0.994038	-0.245733	0.947232	0.478754	0.999997
ENSG00000021300	PLEKHB1	1.2172	0.446826	1.20916	NA	-0.00803792	NA	0.522423	0.999359	0.514387	0.767956	0.408416	NA	0.375611	0.653302	0.879766	0.511041	0.269588	0.809995	-0.106024	0.947417	0.840212	0.822187	-0.0395529	0.999997
ENSG00000021355	SERPINB1	-2.74055	3.38949e-12	-0.861015	0.070791	1.87954	2.83142e-07	-0.150363	0.999359	1.72917	3.70148e-06	-0.55578	0.522586	0.900152	2.64432e-05	0.25116	0.608995	1.69417	4.38814e-12	0.794022	0.00586091	0.414431	0.597437	0.163271	0.999997
ENSG00000021574	SPAST	-1.14482	0.784205	0.333115	0.938819	1.47798	0.611487	-10.1855	0.0150597	-8.70757	0.00228326	-1.5216	0.81339	-0.866866	0.542503	-0.164519	0.967725	-1.24865	0.426362	-0.381783	0.874479	0.501247	0.960482	0.665779	0.999997
ENSG00000021645	NRXN3	0.666072	0.768478	-1.1274	0.499689	-1.79347	0.196059	-0.238668	0.999359	-2.03214	0.137685	-1.20809	0.697424	0.748637	0.304574	-0.678398	0.648706	0.700384	0.427014	-0.0482493	0.973535	-1.12013	0.667707	-0.441729	0.999997
ENSG00000021762	OSBPL5	0.057434	0.979788	0.673	0.474857	0.615569	0.460374	-0.0404751	0.999359	0.575091	0.517955	1.05525	0.413217	0.269242	0.538326	0.0240744	0.985961	0.259645	0.608634	-0.00959637	0.99079	-0.126924	0.96932	-0.150998	0.999997
ENSG00000021776	AQR	-0.352754	0.624571	0.111324	0.891007	0.464078	0.376156	-0.120485	0.999359	0.343593	0.55958	0.0561002	0.981475	-0.159367	0.580151	0.497542	0.211633	-0.00429522	0.991402	0.155071	0.7291	0.786616	0.152011	0.289074	0.999997
ENSG00000021826	CPS1	-0.461187	0.946607	-0.516241	NA	-0.0550549	NA	3.10839	0.999359	3.05334	NA	-1.50157	NA	2.08489	0.173534	2.0037	0.477626	2.08156	0.235427	-0.00333159	0.999052	1.15284	0.890803	-0.850866	0.999997
ENSG00000022267	FHL1	0.531579	0.900111	0.32596	0.927273	-0.205616	0.951067	-1.75022	0.999359	-1.95584	0.400796	-0.0358442	0.997231	-0.129438	0.928477	-0.342465	0.915997	1.2791	0.322827	1.40854	0.375584	0.712316	0.91428	1.05478	0.999997
ENSG00000022277	RTF2	-0.281844	0.522571	0.201938	0.642865	0.483782	0.12635	-0.111519	0.999359	0.372263	0.279792	-0.180568	0.840182	-0.811241	3.1455e-08	-0.142249	0.700947	-1.23556	1.84747e-12	-0.424318	0.0532681	-0.363099	0.432822	-0.22085	0.999997
ENSG00000022556	NLRP2	0.655558	0.711642	0.861185	0.555965	0.205628	0.90046	-0.610047	0.999359	-0.404421	0.797072	0.345581	0.927654	-1.18457	0.0350032	-0.673685	0.563071	-1.72699	0.00988917	-0.542415	0.585334	-0.716209	0.78036	-0.0425227	0.999997
ENSG00000022567	SLC45A4	0.434296	0.741867	0.550618	0.609405	0.116323	0.92561	-0.385425	0.999359	-0.269103	0.813546	0.251439	0.926283	-0.691749	0.0930869	-0.132317	0.917262	-1.20037	0.010887	-0.50862	0.438105	0.550055	0.753601	0.682373	0.999997
ENSG00000022840	RNF10	-0.773016	0.041401	-0.244691	0.612367	0.528325	0.139027	0.116316	0.999359	0.64464	0.0646597	-0.301653	0.705965	0.566232	0.000953644	0.146832	0.733247	1.54817	5.17702e-16	0.981934	3.87455e-06	0.125303	0.913123	-0.0215292	0.999997
ENSG00000022976	ZNF839	-0.17461	0.88754	0.020097	0.987233	0.194708	0.818161	-0.182271	0.999359	0.0124355	0.989377	0.690258	0.584704	0.0383586	0.930864	-0.16543	0.848074	-0.111944	0.81769	-0.150303	0.812867	0.148286	0.952426	0.313716	0.999997
ENSG00000023041	ZDHHC6	-1.14632	0.605691	-1.19357	0.544887	-0.0472447	0.985238	-0.0965249	0.999359	-0.14378	0.95227	-0.254349	0.96732	1.60443	0.03301	1.53262	0.220063	2.67007	0.00161678	1.06564	0.355483	1.11132	0.719131	-0.421295	0.999997
ENSG00000023171	GRAMD1B	0.236421	0.912387	-0.100643	0.956203	-0.337062	0.804302	-0.471705	0.999359	-0.80877	0.50029	-0.54847	0.85169	0.486221	0.392157	-0.0215157	0.991631	-0.519882	0.457316	-1.0061	0.193875	-0.225708	0.958467	-0.204192	0.999997
ENSG00000023191	RNH1	0.383633	0.565187	0.087026	0.913579	-0.296606	0.592588	0.362865	0.999359	0.066258	0.926302	0.216136	0.877902	-0.0660099	0.829338	-0.166655	0.7772	-0.217414	0.475181	-0.151404	0.718757	-0.15829	0.916444	0.00836563	0.999997
ENSG00000023228	NDUFS1	0.11273	0.912697	0.693273	0.201134	0.580544	0.247626	0.10044	0.999359	0.680983	0.17121	-0.159063	0.921435	-0.862338	0.000158049	-0.411507	0.336722	-1.1552	1.49182e-05	-0.29286	0.449714	-0.528322	0.461716	-0.116815	0.999997
ENSG00000023287	RB1CC1	0.22996	0.890554	-0.401634	0.737464	-0.631592	0.501432	0.253699	0.999359	-0.377896	0.732173	-0.294156	0.912691	1.20246	0.00251226	0.12726	0.923965	1.89942	2.90784e-05	0.696962	0.248684	-0.232143	0.937875	-0.359402	0.999997
ENSG00000023318	ERP44	-0.197988	0.698637	0.280103	0.499153	0.478091	0.14099	-0.0497191	0.999359	0.428372	0.208401	-0.121112	0.909741	-0.130379	0.487807	0.0870831	0.846641	0.512517	0.0059183	0.642896	0.00158296	0.235587	0.729917	0.148504	0.999997
ENSG00000023330	ALAS1	-0.381895	0.673178	0.961391	0.129337	1.34329	0.0119308	0.194964	0.999359	1.53825	0.00307399	0.573518	0.638142	-0.88387	0.00168252	-0.412334	0.471605	0.0538712	0.902014	0.937741	0.0125237	0.146828	0.947523	0.559162	0.999997
ENSG00000023445	BIRC3	-2.52792	0.019065	-1.78784	0.110792	0.740089	0.5392	0.0243563	0.999359	0.764438	0.54692	-0.15294	0.973539	2.34514	1.3702e-06	2.00724	0.00233496	4.13458	1.38473e-13	1.78945	0.00683557	2.9248	0.000985047	0.917556	0.999997
ENSG00000023516	AKAP11	0.704321	0.341251	0.615935	0.39344	-0.0883851	0.92283	-0.50572	0.999359	-0.594106	0.367491	-0.00806777	0.997925	-0.552355	0.0662578	0.116285	0.897558	-1.85924	3.31491e-08	-1.30688	0.000598515	-0.0992051	0.96932	-0.215489	0.999997
ENSG00000023572	GLRX2	-0.751697	0.155522	-0.818427	0.096431	-0.0667289	0.925299	-0.434731	0.999359	-0.50146	0.322078	-0.635449	0.441469	-0.149552	0.581679	0.21164	0.68403	0.158363	0.611805	0.307915	0.397608	0.00648144	0.998774	-0.205159	0.999997
ENSG00000023608	SNAPC1	-1.09455	0.176487	-2.1559	0.000622	-1.06134	0.124784	-0.125163	0.999359	-1.1865	0.0851745	-0.273913	0.899971	2.33691	1.30523e-13	0.919317	0.0735957	2.60826	4.80537e-12	0.271348	0.653357	0.541073	0.698531	-0.378243	0.999997
ENSG00000023697	DERA	0.076864	0.941993	-0.176112	0.79548	-0.252975	0.639736	0.205735	0.999359	-0.0472405	0.945971	-0.197232	0.884825	0.00497886	0.989116	-0.0194216	0.982215	-0.482515	0.0701546	-0.487494	0.121135	-0.00745351	0.998774	0.0119684	0.999997
ENSG00000023734	STRAP	-0.522914	0.214352	-0.441766	0.292191	0.081148	0.872498	0.00889066	0.999359	0.0900382	0.864137	-0.562698	0.346664	0.0976778	0.654079	0.319039	0.305354	0.171712	0.468379	0.0740345	0.830901	0.222775	0.786734	-0.0962636	0.999997
ENSG00000023892	DEF6	1.1937	0.071586	-1.21135	0.05216	-2.40506	1.11874e-06	0.982758	0.999359	-1.4223	0.00997352	0.814445	0.454372	-0.809079	0.00602187	0.0248575	0.982472	-1.16668	0.000761852	-0.357606	0.475793	-0.154481	0.947177	-0.179338	0.999997
ENSG00000023902	PLEKHO1	-1.06246	0.056583	0.24194	0.752813	1.3044	0.0047701	-0.10274	0.999359	1.20166	0.0111386	0.137103	0.939999	-0.530218	0.0415001	-0.400274	0.409286	0.678782	0.023161	1.209	0.000109536	-0.0140301	0.998531	0.386244	0.999997
ENSG00000023909	GCLM	-0.556488	0.628044	0.675636	0.491066	1.23213	0.103982	-0.883761	0.999359	0.348363	0.736355	-0.695911	0.680926	0.590993	0.144775	-0.39804	0.640806	1.30228	0.00299169	0.711292	0.20385	-0.0356186	0.996452	0.362421	0.999997
ENSG00000024048	UBR2	-0.053199	0.962165	0.504651	0.323522	0.557851	0.209048	-0.116841	0.999359	0.441009	0.359426	0.0634778	0.973539	0.412684	0.0604093	-0.267045	0.550699	0.61997	0.0130562	0.207286	0.570235	-0.298136	0.754752	-0.0310911	0.999997
ENSG00000024422	EHD2	-4.16038	0.073609	-2.18218	0.414774	1.97826	0.401767	0.515353	0.999359	2.49355	0.285263	2.0799	0.65616	2.70535	0.0154167	-0.52228	0.875938	5.09164	4.37628e-05	2.38631	0.129081	-3.43251	0.453154	-2.91025	0.999997
ENSG00000024526	DEPDC1	0.743428	0.847121	-0.187864	NA	-0.931301	NA	1.32866	0.999359	0.397366	0.898585	0.177957	NA	-1.2212	0.288653	-2.66289	0.115123	-3.10603	0.051811	-1.88483	0.37966	-2.37301	0.54573	0.289874	0.999997
ENSG00000024862	CCDC28A	0.690725	0.031183	0.435203	0.203383	-0.255522	0.462205	0.306683	0.999359	0.0511604	0.913565	-0.167862	0.849397	0.160565	0.35065	0.39319	0.0830419	-0.522078	0.00711506	-0.682642	0.00129105	0.147464	0.85974	-0.245726	0.999997
ENSG00000025039	RRAGD	0.253357	0.792273	0.070757	0.943157	-0.182599	0.806465	0.236522	0.999359	0.0539225	0.951013	-0.228723	0.893567	-0.162248	0.62579	-0.157944	0.833116	-0.636676	0.0493608	-0.474428	0.242197	-0.257516	0.860957	-0.099571	0.999997
ENSG00000025156	HSF2	0.439717	0.504842	0.7388	0.169818	0.299084	0.609802	0.216816	0.999359	0.5159	0.339354	0.191004	0.909864	-0.288865	0.298921	-0.233322	0.681782	-0.881756	0.0091774	-0.592891	0.165052	0.0491933	0.986706	0.282515	0.999997
ENSG00000025293	PHF20	0.358187	0.537052	-0.680284	0.127539	-1.03847	0.00495921	0.235845	0.999359	-0.802627	0.0433916	-0.477351	0.560168	0.270222	0.221754	0.146675	0.778049	0.26061	0.318334	-0.00961236	0.983013	0.00343052	0.999684	-0.143244	0.999997
ENSG00000025423	HSD17B6	1.66932	0.233304	1.13741	0.433377	-0.531919	0.725475	0.366272	0.999359	-0.165645	0.926867	-0.319273	0.945935	-1.0422	0.092086	-1.12433	0.264905	-1.37688	0.0795917	-0.334685	0.790742	-0.552921	0.865811	0.571407	0.999997
ENSG00000025434	NR1H3	-0.424003	0.670651	0.324496	0.725963	0.748502	0.268782	0.189626	0.999359	0.938125	0.158399	-0.0515906	0.986048	0.183632	0.638893	-0.493171	0.417933	0.74629	0.0480784	0.562658	0.231926	-0.40097	0.787459	0.0922014	0.999997
ENSG00000025708	TYMP	-1.1664	0.285964	-0.041086	0.980815	1.12532	0.223101	-0.599573	0.999359	0.525745	0.64256	0.147022	0.969628	0.0946235	0.87423	-0.543014	0.558233	1.01735	0.0514632	0.922724	0.140089	-0.156272	0.968885	0.386741	0.999997
ENSG00000025770	NCAPH2	0.104247	0.921237	-0.517218	0.37722	-0.621465	0.208179	0.197505	0.999359	-0.42396	0.445326	-0.478852	0.629658	0.0649306	0.838569	-0.170575	0.777481	0.553292	0.0509666	0.488361	0.155488	-0.106278	0.957531	0.0642965	0.999997
ENSG00000025772	TOMM34	-0.801386	0.005779	-0.604558	0.045092	0.196827	0.563931	0.169236	0.999359	0.366063	0.236231	0.0886889	0.934128	0.108311	0.53919	0.255031	0.330771	0.56651	0.00125172	0.458199	0.026578	0.265847	0.630826	0.0108165	0.999997
ENSG00000025796	SEC63	-0.181178	0.843283	-0.040761	0.964963	0.140418	0.834827	0.0330539	0.999359	0.173471	0.801522	-0.0344075	0.987163	0.00299166	0.993937	-0.296864	0.559083	0.237943	0.45339	0.234951	0.565757	-0.550461	0.442392	-0.253597	0.999997
ENSG00000025800	KPNA6	-0.397229	0.631344	-0.359114	0.635706	0.0381166	0.968263	-0.260488	0.999359	-0.222373	0.770124	-0.80029	0.402049	0.748684	0.00540559	0.119151	0.884663	0.893092	0.00448223	0.144409	0.777696	-0.0331683	0.994546	-0.152319	0.999997
ENSG00000026025	VIM	-1.06086	0.00812	-0.380196	0.444306	0.68066	0.0782479	0.0670496	0.999359	0.747708	0.0525644	-0.194733	0.865021	0.543071	0.00490374	0.304293	0.416233	1.78338	2.98074e-17	1.24031	7.96955e-08	0.755506	0.0628816	0.451213	0.999997
ENSG00000026036	RTEL1-TNFRSF6B	-0.028439	0.985831	0.940109	0.0972	0.968549	0.0573411	-0.917641	0.999359	0.0509074	0.952273	0.951902	0.246924	-0.876195	0.000666451	-0.00243704	0.998441	-1.12305	0.000302552	-0.246852	0.606031	0.274023	0.83943	0.276461	0.999997
ENSG00000026103	FAS	-0.533539	0.600451	-0.176443	0.879058	0.357099	0.680769	0.270459	0.999359	0.627555	0.431825	0.162679	0.948241	1.99811	3.58763e-10	1.20666	0.00857573	2.10494	3.2114e-08	0.106822	0.877366	0.65738	0.573551	-0.549283	0.999997
ENSG00000026297	RNASET2	0.249914	0.594818	0.40503	0.28375	0.155116	0.702786	0.167063	0.999359	0.322179	0.37022	-0.114741	0.913465	-0.415747	0.00830536	-0.00730121	0.991312	-0.209967	0.299519	0.20578	0.421972	0.182352	0.813923	0.189653	0.999997
ENSG00000026508	CD44	-1.77196	0.007873	-0.325465	0.734244	1.4465	0.0180467	0.0116282	0.999359	1.45813	0.0178123	-0.351213	0.85379	1.55854	3.55705e-07	1.07281	0.0159808	3.37417	5.15417e-22	1.81564	3.46551e-06	2.33664	7.26308e-06	1.26383	0.414598
ENSG00000026559	KCNG1	0.371877	0.914495	0.193959	NA	-0.177925	NA	-0.637716	0.999359	-0.815635	NA	0.743238	NA	-1.07372	0.292485	0.142032	0.961531	-0.32903	0.839638	0.744687	0.71734	-1.23879	0.79891	-1.38082	0.999997
ENSG00000026652	AGPAT4	0.24861	0.811276	-0.694605	0.310765	-0.943214	0.0978345	0.269175	0.999359	-0.67404	0.283339	-0.0928551	0.970834	0.526998	0.074576	0.305547	0.628245	0.989698	0.00249812	0.462701	0.283681	0.549627	0.566698	0.244081	0.999997
ENSG00000026751	SLAMF7	-1.62439	0.020494	0.109644	0.925821	1.73404	0.00397916	-0.010454	0.999359	1.72358	0.00448222	-0.424328	0.812263	2.86022	2.17542e-21	1.129	0.0124317	4.99139	4.09888e-45	2.13117	5.95787e-08	2.08556	0.000177785	0.956568	0.999997
ENSG00000026950	BTN3A1	1.5835	0.001077	0.938546	0.072999	-0.644948	0.212272	-0.041961	0.999359	-0.68691	0.188329	0.771372	0.355535	1.01635	1.57894e-05	-0.0534652	0.949269	-0.385332	0.222182	-1.40168	3.92108e-06	-0.34947	0.751512	-0.296004	0.999997
ENSG00000027001	MIPEP	0.770242	0.078392	-0.071472	0.916754	-0.841713	0.0251385	0.308761	0.999359	-0.532953	0.206487	0.0282659	0.987272	-0.276262	0.202795	0.161328	0.739861	-0.365516	0.164159	-0.0892539	0.831039	0.0797504	0.962496	-0.081577	0.999997
ENSG00000027075	PRKCH	-0.825415	0.271118	-1.28985	0.041294	-0.464437	0.511096	0.448286	0.999359	-0.016153	0.986979	-0.308019	0.862714	1.06026	0.000322018	0.630749	0.218934	1.15298	0.000996864	0.0927188	0.880789	0.615883	0.536108	-0.014865	0.999997
ENSG00000027697	IFNGR1	1.52809	0.000166	1.07119	0.009656	-0.456896	0.321139	0.13928	0.999359	-0.317616	0.541971	-0.00808017	0.997109	-1.5022	7.56234e-15	-0.333274	0.40646	-1.43187	8.28746e-10	0.0703323	0.86934	-0.401523	0.575612	-0.0682478	0.999997
ENSG00000027847	B4GALT7	0.601711	0.480201	-0.150887	0.886993	-0.752598	0.25195	0.166812	0.999359	-0.585786	0.414008	-0.361478	0.837969	-0.533736	0.102484	-0.175644	0.839403	-0.910797	0.0148598	-0.377061	0.47635	-0.184287	0.933851	-0.00864215	0.999997
ENSG00000027869	SH2D2A	0.252943	NA	1.27177	NA	1.01882	NA	-0.74548	0.999359	0.273345	NA	-0.115357	NA	-1.85493	0.0864023	0.0253378	0.994381	0.250268	0.871265	2.10519	NA	-0.281884	0.978173	-0.307218	0.999997
ENSG00000028116	VRK2	-1.36929	0.000142	-0.490068	0.276201	0.879224	0.0116558	-0.00213219	0.999359	0.877091	0.012195	-0.60523	0.347392	0.930963	2.16584e-07	0.190891	0.66225	1.23118	6.96815e-09	0.30022	0.308031	0.306568	0.689018	0.115677	0.999997
ENSG00000028137	TNFRSF1B	-0.674429	0.466971	0.460346	0.622896	1.13478	0.0926125	-0.274409	0.999359	0.860366	0.240044	0.289558	0.893383	-0.969481	0.00365019	-0.704003	0.216874	-1.07805	0.0058919	-0.108564	0.873124	-0.443377	0.77576	0.260627	0.999997
ENSG00000028203	VEZT	-0.424494	0.43848	-0.086763	0.900688	0.337732	0.467552	-0.112829	0.999359	0.224902	0.67616	-0.347837	0.715243	-0.10354	0.687348	-0.10168	0.864871	0.323796	0.208063	0.427336	0.150018	-0.472302	0.439238	-0.370622	0.999997
ENSG00000028277	POU2F2	0.893866	0.406752	-0.215777	0.875948	-1.10964	0.192237	-0.689402	0.999359	-1.79904	0.0205036	1.0222	0.516178	1.51163	0.000117684	-1.23872	0.0329486	0.1784	0.762273	-1.33323	0.0125237	-1.05031	0.34688	0.18841	0.999997
ENSG00000028310	BRD9	-0.267072	0.855491	-1.23608	0.135968	-0.969007	0.218554	0.441792	0.999359	-0.527215	0.571624	-1.00397	0.469539	0.836265	0.0276721	-0.134292	0.909705	0.944554	0.0332952	0.10829	0.887189	-0.801978	0.493583	-0.667685	0.999997
ENSG00000028528	SNX1	-0.087177	0.952646	0.237622	0.794768	0.324801	0.659999	-0.40003	0.999359	-0.0752312	0.935171	-0.344277	0.833156	-0.721278	0.0141723	-0.51504	0.33077	-0.868401	0.0111111	-0.147123	0.792101	-0.830445	0.266171	-0.315404	0.999997
ENSG00000028839	TBPL1	-1.42371	0.008294	-0.478371	0.490017	0.945341	0.0668244	-0.339489	0.999359	0.60585	0.302656	0.0774985	0.976223	0.219331	0.493088	-0.153931	0.837766	-0.0479749	0.914273	-0.267306	0.594748	0.157007	0.938648	0.310938	0.999997
ENSG00000029153	BMAL2	-2.03219	0.034144	-1.72749	0.070078	0.30471	0.804302	-0.111115	0.999359	0.193587	0.887683	-0.470257	0.858101	2.69069	1.01339e-10	0.876869	0.261896	2.98461	1.59607e-09	0.293926	0.720254	1.00222	0.46391	0.125349	0.999997
ENSG00000029363	BCLAF1	-0.427991	0.74412	-0.087447	0.951151	0.340547	0.738134	-0.434919	0.999359	-0.0943754	0.938806	-1.14314	0.403879	0.0227506	0.969546	-0.274844	0.784494	0.49223	0.323676	0.46948	0.460787	-0.596832	0.707669	-0.321987	0.999997
ENSG00000029364	SLC39A9	-0.043921	0.952272	-0.485493	0.133256	-0.441572	0.138707	0.0383663	0.999359	-0.403206	0.195101	-0.665463	0.0969439	0.628498	7.44699e-06	0.153254	0.642854	0.76354	5.11095e-06	0.135042	0.603612	0.0824552	0.941691	-0.0707982	0.999997
ENSG00000029534	ANK1	0.585539	0.825296	-0.192998	0.941281	-0.778535	0.666575	1.07729	0.999359	0.298753	0.890444	-1.69404	0.567681	0.371961	0.683761	0.168314	0.945886	-0.309014	0.779461	-0.680973	0.605394	-0.556464	0.902269	-0.724775	0.999997
ENSG00000029559	IBSP	-3.22414	0.36436	-1.90809	NA	1.31609	NA	-0.108763	0.999359	1.2073	0.752255	1.86233	NA	2.13689	0.218272	2.75178	0.2891	6.44348	0.000198456	4.30659	0.0350948	5.47947	0.0759983	2.7277	0.999997
ENSG00000029639	TFB1M	0.977907	0.026382	-0.26611	0.645662	-1.24402	0.000661663	-0.524164	0.999359	-1.76818	2.32338e-07	-0.609874	0.399609	0.25439	0.270447	0.029376	0.966982	0.249924	0.354972	-0.0044653	0.992455	-0.0133298	0.998321	-0.0427055	0.999997
ENSG00000029725	RABEP1	-0.704661	0.431601	-0.913306	0.243217	-0.208643	0.823585	-0.103813	0.999359	-0.312458	0.731726	-0.613365	0.679253	0.0170616	0.973859	-0.415368	0.555746	-0.228056	0.621325	-0.245117	0.684517	-1.01846	0.207464	-0.603093	0.999997
ENSG00000029993	HMGB3	-0.280135	0.64638	0.287782	0.596772	0.567918	0.167769	0.0629887	0.999359	0.630906	0.125012	-0.429966	0.60632	0.0791213	0.760833	-0.278266	0.495936	0.132202	0.646718	0.0530811	0.900909	-0.0747536	0.967772	0.203512	0.999997
ENSG00000030066	NUP160	-0.857627	0.221982	-1.01868	0.107701	-0.161052	0.842434	0.0900767	0.999359	-0.0709771	0.938066	-1.01024	0.273589	0.653508	0.0267443	-0.387437	0.516332	1.86609	6.14087e-09	1.21258	0.000911762	-0.811788	0.279882	-0.424351	0.999997
ENSG00000030110	BAK1	-0.952169	0.002689	0.177922	0.695864	1.13009	2.77518e-05	0.237157	0.999359	1.36725	1.37102e-07	0.0402675	0.98016	0.657521	1.57465e-05	-0.37973	0.130874	1.11881	2.03911e-10	0.461292	0.031699	-0.0597488	0.967231	0.319981	0.999997
ENSG00000030419	IKZF2	1.1374	0.294753	2.02736	0.021418	0.889955	0.356553	-0.562414	0.999359	0.327539	0.794771	1.23087	0.50462	-0.90855	0.0493212	-0.0786434	0.958748	-1.83056	0.00302408	-0.922015	0.256358	0.263055	0.933782	0.341699	0.999997
ENSG00000030582	GRN	0.893826	0.169063	0.295265	0.713216	-0.598559	0.320113	0.441928	0.999359	-0.156632	0.848937	-0.0641816	0.981475	-0.0190015	0.963985	-0.239486	0.721541	0.087981	0.830268	0.106983	0.842656	-0.221227	0.893376	0.0182591	0.999997
ENSG00000031003	FAM13B	-0.313537	0.642301	0.051434	0.949796	0.364971	0.468867	-0.0758856	0.999359	0.289085	0.603911	-0.0259282	0.988796	-0.508047	0.0229809	-0.404769	0.300118	-0.224122	0.445785	0.283926	0.432506	-0.485454	0.472193	-0.0806843	0.999997
ENSG00000031081	ARHGAP31	-0.512642	0.370241	-0.471456	0.391312	0.041187	0.955674	-0.0306234	0.999359	0.0105627	0.988168	-0.136999	0.929408	0.196585	0.440686	-0.0104033	0.991136	-0.0485363	0.884641	-0.245121	0.502795	-0.00794419	0.998774	0.00245939	0.999997
ENSG00000031691	CENPQ	0.068995	0.971363	-0.005089	0.997616	-0.0740823	0.948816	0.0556419	0.999359	-0.0184413	0.987049	-0.930977	0.526054	-0.00970838	0.986662	0.166688	0.871045	-0.772611	0.10518	-0.762902	0.186336	0.441851	0.787459	0.275164	0.999997
ENSG00000031698	SARS1	-0.86431	0.127722	-0.869137	0.106316	-0.00482554	0.9941	0.599419	0.999359	0.594593	0.27355	-0.0091684	0.997212	0.514605	0.0416945	-0.209434	0.728629	1.14685	3.70823e-05	0.632244	0.0616226	-0.0954604	0.964759	0.113974	0.999997
ENSG00000031823	RANBP3	-0.253084	0.681042	0.224697	0.686049	0.477782	0.248199	-0.0715452	0.999359	0.406236	0.358322	0.366374	0.668654	-0.534072	0.00583625	-0.448041	0.152177	-0.304825	0.215893	0.229247	0.480462	-0.433541	0.46835	0.0144997	0.999997
ENSG00000032219	ARID4A	0.831277	0.555144	-1.01684	0.404864	-1.84812	0.0506608	0.32077	0.999359	-1.52735	0.129407	-0.932586	0.659335	2.26195	8.69896e-07	0.201308	0.894879	1.70215	0.00234459	-0.559795	0.484789	-0.172957	0.968885	-0.374265	0.999997
ENSG00000032389	EIPR1	0.153326	0.87971	0.014032	0.988942	-0.139293	0.842434	0.0372186	0.999359	-0.102075	0.894462	-0.415443	0.732314	-0.405928	0.127813	-0.0910296	0.908489	-1.4221	9.35579e-07	-1.01617	0.00216465	-0.276573	0.824523	-0.185543	0.999997
ENSG00000032444	PNPLA6	0.699704	0.382014	-0.203191	0.838343	-0.902896	0.149271	0.353077	0.999359	-0.549819	0.44557	0.174832	0.93748	0.018901	0.967951	0.0820678	0.936465	0.581313	0.119984	0.562413	0.2145	0.403199	0.773881	0.321132	0.999997
ENSG00000032742	IFT88	0.590592	0.374678	-0.254052	0.728338	-0.844645	0.101436	-0.0889731	0.999359	-0.933617	0.0689177	-0.0816621	0.971239	0.0802122	0.809516	1.02574	0.00090788	0.0736395	0.851401	-0.00657258	0.991335	0.893648	0.0989701	-0.132093	0.999997
ENSG00000033011	ALG1	0.279765	0.905879	0.723225	0.64109	0.443462	0.762742	0.00303072	0.999359	0.44649	0.774628	0.775608	0.789388	-1.88611	0.0005025	-1.49932	0.0704665	-2.82772	1.21417e-05	-0.941606	0.282589	-1.55957	0.277864	-0.0602489	0.999997
ENSG00000033030	ZCCHC8	-0.14744	0.8769	-0.166852	0.823938	-0.0194114	0.981353	0.0939126	0.999359	0.0745004	0.919201	0.0499009	0.984714	1.03137	4.18202e-06	0.762592	0.0190583	1.76673	8.01105e-12	0.735362	0.018079	0.653092	0.286678	-0.1095	0.999997
ENSG00000033050	ABCF2	-1.48748	0.148109	-0.127159	0.937152	1.36032	0.129662	-0.723653	0.999359	0.636665	0.561086	-0.138893	0.972326	-1.07867	0.0153233	-0.81685	0.297571	-1.05876	0.0456994	0.0199178	0.983911	-0.904328	0.530443	-0.0874779	0.999997
ENSG00000033100	CHPF2	0.220856	0.926178	-0.58488	0.699536	-0.805734	0.512562	-0.264528	0.999359	-1.07026	0.372856	-0.34751	0.922865	-0.0946691	0.897435	-0.144071	0.934746	-1.66068	0.00683535	-1.56601	0.0264375	-0.660218	0.789907	-0.516143	0.999997
ENSG00000033122	LRRC7	-0.130351	0.978579	-1.27307	NA	-1.14273	NA	1.20593	0.999359	0.0632128	NA	0.960255	NA	1.04782	0.256192	0.7608	0.669808	2.13386	0.0236773	1.08604	0.397608	1.2376	0.71353	0.476803	0.999997
ENSG00000033170	FUT8	0.895933	0.321529	-0.321844	0.763257	-1.21778	0.0900309	-0.284434	0.999359	-1.50221	0.0339696	-1.05114	0.433193	0.196632	0.661472	0.19625	0.842275	0.174334	0.756819	-0.0222973	0.979043	0.496076	0.754752	0.299827	0.999997
ENSG00000033178	UBA6	-0.662951	0.399948	-0.072995	0.946533	0.589958	0.369212	0.18762	0.999359	0.777577	0.224751	-0.0907675	0.972885	-0.0131543	0.978018	-0.240797	0.74462	0.787011	0.0251077	0.800165	0.0480414	-0.931686	0.192069	-0.690889	0.999997
ENSG00000033327	GAB2	-1.64629	0.000361	-0.953366	0.058102	0.692923	0.155157	0.5659	0.999359	1.25882	0.00339969	-0.382981	0.736838	0.838488	0.00027055	0.273461	0.598269	1.62606	5.01322e-10	0.787568	0.0111278	0.281534	0.805743	0.00807287	0.999997
ENSG00000033627	ATP6V0A1	2.05913	2.91618e-08	0.332783	0.536728	-1.72635	2.26264e-07	1.26294	0.0558879	-0.463413	0.306755	0.824219	0.163503	-0.77784	6.87979e-05	-0.0308469	0.964485	-0.519982	0.0310716	0.257858	0.434397	-0.481642	0.416471	-0.450795	0.999997
ENSG00000033800	PIAS1	-0.491335	0.425644	-0.816308	0.104691	-0.324971	0.551504	0.00299606	0.999359	-0.321976	0.576599	-0.903851	0.1882	1.21594	1.80192e-08	-0.00277878	0.997472	1.51483	2.91238e-09	0.298891	0.423091	-0.161813	0.915555	-0.159035	0.999997
ENSG00000033867	SLC4A7	-0.459981	0.824107	-2.84199	0.009115	-2.382	0.02362	0.209686	0.999359	-2.17232	0.0462145	-2.25726	0.161321	2.23209	2.6811e-05	0.920775	0.372535	2.8598	4.11875e-06	0.627709	0.493412	0.282643	0.947987	-0.63813	0.999997
ENSG00000034053	APBA2	-1.78699	0.438401	-0.80364	NA	0.983356	NA	-0.819585	0.999359	0.163762	NA	2.04119	NA	0.83137	0.504031	0.262729	0.940177	1.79279	0.216917	0.961416	0.639116	-1.40398	0.853524	-1.66671	0.999997
ENSG00000034152	MAP2K3	-0.81505	0.134166	-1.63957	0.0001	-0.824516	0.0760887	0.868401	0.999359	0.0438849	0.954874	-0.152481	0.924093	0.763241	0.000870039	0.959732	0.00126296	2.06684	5.31227e-16	1.3036	4.2153e-06	1.72045	4.64226e-06	0.760716	0.844085
ENSG00000034510	TMSB10	-0.473367	0.277507	-0.361809	0.411799	0.111559	0.82025	0.379574	0.999359	0.491132	0.186164	-0.436686	0.521149	0.489749	0.00480079	0.348416	0.250041	1.22429	2.04912e-10	0.734541	0.000823896	0.341736	0.560609	-0.00667999	0.999997
ENSG00000034533	ASTE1	-0.778402	0.147881	-0.444342	0.463118	0.33406	0.542453	-0.369529	0.999359	-0.0354695	0.964235	-0.232181	0.881873	-0.1062	0.734848	-0.496513	0.224128	-0.488115	0.151222	-0.381915	0.396324	-0.641121	0.389072	-0.144608	0.999997
ENSG00000034677	RNF19A	-1.1215	0.049317	0.080265	0.931717	1.20176	0.013996	0.0576522	0.999359	1.25941	0.00934646	0.101319	0.962326	-0.24962	0.406577	0.0162221	0.987285	0.74219	0.015587	0.991811	0.00301935	0.406227	0.702286	0.390005	0.999997
ENSG00000034693	PEX3	-1.00764	0.317865	-0.723077	0.484637	0.284564	0.792555	-0.846259	0.999359	-0.561697	0.571642	-0.702964	0.705965	0.111836	0.835963	-0.217773	0.846641	-0.693319	0.181601	-0.805154	0.190858	0.117639	0.97715	0.335412	0.999997
ENSG00000034713	GABARAPL2	0.107893	0.886734	-0.335981	0.483677	-0.443874	0.260548	0.376751	0.999359	-0.0671231	0.90718	-0.32722	0.694125	0.548172	0.00264112	0.221559	0.576579	0.810647	0.000113794	0.262476	0.369394	0.18164	0.853605	-0.0399182	0.999997
ENSG00000035115	SH3YL1	0.866412	0.145351	0.174646	0.83209	-0.691765	0.199129	0.0652165	0.999359	-0.626549	0.268812	0.0571007	0.983346	-0.357345	0.19932	-0.126887	0.865008	-1.30505	2.13696e-05	-0.947703	0.00765504	-0.132391	0.947232	-0.00550357	0.999997
ENSG00000035141	FAM136A	-0.229169	0.594537	-0.489838	0.124527	-0.260669	0.423564	-0.116249	0.999359	-0.376919	0.22794	0.119637	0.89713	-0.137671	0.409265	0.00433427	0.994025	-1.05299	7.24512e-10	-0.915322	1.04202e-06	-0.0644259	0.958467	-0.06876	0.999997
ENSG00000035403	VCL	1.40262	0.047607	0.375403	0.685325	-1.02722	0.1181	0.298513	0.999359	-0.728705	0.314145	-0.0509278	0.987098	-0.902351	0.00501613	-0.368402	0.604439	-0.757432	0.0509161	0.144919	0.816487	-0.410425	0.787787	-0.0420226	0.999997
ENSG00000035499	DEPDC1B	-2.31203	0.054651	-1.95804	0.115981	0.354001	0.804206	-0.127734	0.999359	0.226263	0.885167	-1.06331	0.752026	-0.194677	0.78657	-0.997075	0.299866	1.65109	0.00810107	1.84576	0.0119173	-1.41393	0.461731	-0.416854	0.999997
ENSG00000035664	DAPK2	1.73349	0.016712	0.319031	0.740156	-1.41446	0.0384558	0.872031	0.999359	-0.542425	0.515068	0.224563	0.917354	0.315999	0.404334	-0.31955	0.686974	-0.698869	0.119622	-1.01487	0.0401937	0.165669	0.950072	0.48522	0.999997
ENSG00000035681	NSMAF	-1.75388	0.000173	-0.282127	0.684195	1.47176	0.00052666	-0.139863	0.999359	1.3319	0.00232551	-0.206488	0.893454	-0.229765	0.410768	0.160638	0.802421	0.752521	0.00784571	0.982285	0.00141318	0.278984	0.815642	0.118347	0.999997
ENSG00000035687	ADSS2	-0.92315	0.06844	-0.488674	0.395617	0.434477	0.39466	0.253188	0.999359	0.687664	0.150663	-0.47085	0.623925	0.0512956	0.869675	0.483064	0.207108	0.434432	0.121976	0.383136	0.270048	0.371473	0.679689	-0.11159	0.999997
ENSG00000035720	STAP1	-2.88542	0.000955	-1.31937	0.203383	1.56605	0.073983	-0.269357	0.999359	1.29668	0.164764	-2.03601	0.121292	2.47448	1.51469e-08	-0.0876284	0.9585	3.60025	2.21688e-12	1.12577	0.0703892	1.23525	0.354316	1.32288	0.999997
ENSG00000035862	TIMP2	0.86493	0.003811	0.975172	0.000295	0.110243	0.78202	0.24092	0.999359	0.351162	0.283339	0.0666033	0.952009	-0.480079	0.000894685	-0.255769	0.343336	-0.609696	0.000296602	-0.129617	0.615478	-0.0261076	0.987912	0.229661	0.999997
ENSG00000035928	RFC1	0.279331	0.876156	-0.263051	0.858168	-0.542378	0.617684	-0.164363	0.999359	-0.706744	0.510807	-0.673861	0.757853	0.965026	0.0323783	-0.386219	0.719327	1.00106	0.0603962	0.0360391	0.970139	-1.65063	0.0814304	-1.26441	0.999997
ENSG00000036054	TBC1D23	-0.173518	0.865685	-0.145152	0.867396	0.0283667	0.974227	-0.624438	0.999359	-0.596072	0.300646	-0.00140426	0.999752	0.0456606	0.899624	0.28124	0.622332	0.145611	0.691986	0.0999508	0.845465	0.145133	0.940717	-0.136106	0.999997
ENSG00000036257	CUL3	-0.385585	0.517998	-0.159986	0.812176	0.2256	0.675002	-0.0233994	0.999359	0.2022	0.726408	0.189435	0.88845	0.0130695	0.968209	0.184533	0.719934	0.813814	0.000901727	0.800744	0.00377112	0.234917	0.823998	0.0503847	0.999997
ENSG00000036448	MYOM2	0.401881	0.87014	-0.276565	0.893529	-0.678444	0.667226	0.345093	0.999359	-0.333353	0.857761	-0.856972	0.781101	1.04817	0.102126	0.209265	0.91482	0.761175	0.344132	-0.286992	0.809771	0.841919	0.759691	0.632655	0.999997
ENSG00000036549	ZZZ3	0.528916	0.51396	0.409293	0.603746	-0.119623	0.887899	-0.25298	0.999359	-0.372604	0.611446	-0.458341	0.745729	-0.799251	0.00515462	-0.478764	0.369935	-1.92102	9.66188e-09	-1.12177	0.00396167	-0.377591	0.777035	0.101174	0.999997
ENSG00000036565	SLC18A1	3.55787	NA	1.14381	NA	-2.41415	NA	0.326309	0.999359	-2.08775	NA	1.34116	NA	0.0571124	0.971449	1.27319	0.505027	-0.440563	0.80765	-0.497677	NA	1.9394	0.541499	0.666222	0.999997
ENSG00000036672	USP2	2.25668	0.060302	-0.189132	0.9204	-2.44582	0.0174466	-0.508343	0.999359	-2.95416	0.00299495	-0.224097	0.956992	-2.99625	2.70673e-09	-1.31745	0.117545	-4.2936	6.38544e-13	-1.29735	0.0894933	-1.24665	0.43685	0.070803	0.999997
ENSG00000037042	TUBG2	0.423768	0.516775	0.619978	0.260959	0.196211	0.74837	-0.158495	0.999359	0.037715	0.961971	0.819808	0.272796	0.37741	0.133971	-0.0158973	0.98548	-0.421138	0.178171	-0.798548	0.0162368	-0.140942	0.935972	-0.125045	0.999997
ENSG00000037241	RPL26L1	-0.61095	0.239384	-0.448854	0.400322	0.162096	0.775453	-0.0615849	0.999359	0.10051	0.875837	-0.0690165	0.971239	-0.189849	0.442732	0.19019	0.705493	-0.147386	0.625589	0.0424638	0.926826	0.0291684	0.992558	-0.161022	0.999997
ENSG00000037280	FLT4	-0.500648	0.856746	0.042558	0.988936	0.543231	0.788444	0.527411	0.999359	1.07062	0.563373	-0.664299	0.897406	5.11263	1.40263e-08	1.72231	0.363578	7.39543	3.46225e-12	2.28281	0.0400171	2.00477	0.707669	0.282456	0.999997
ENSG00000037474	NSUN2	-0.926702	0.072763	-0.395512	0.518699	0.53119	0.288301	-0.184255	0.999359	0.346934	0.546571	0.134237	0.93748	-0.217742	0.416068	0.0218718	0.981045	0.117854	0.724134	0.335596	0.360326	-0.0441693	0.986893	-0.0660407	0.999997
ENSG00000037637	FBXO42	-0.076851	0.929832	-0.347065	0.481919	-0.270215	0.54878	0.260901	0.999359	-0.00931365	0.987909	0.520447	0.456016	0.724372	8.1642e-05	0.451223	0.133713	1.08212	4.24011e-07	0.357752	0.205648	0.145337	0.903748	-0.305887	0.999997
ENSG00000037749	MFAP3	-0.045137	0.981502	0.33388	0.704172	0.379018	0.612248	-0.327461	0.999359	0.0515555	0.960129	-0.143884	0.949556	-0.388728	0.250251	0.0312897	0.977897	-0.903994	0.0144448	-0.515266	0.283681	-0.143745	0.954532	-0.175034	0.999997
ENSG00000037757	MRI1	1.24091	0.041229	0.898655	0.150945	-0.342258	0.621096	-0.213373	0.999359	-0.555631	0.390319	1.20129	0.132125	-0.559318	0.0548337	-0.667501	0.132931	-1.92519	3.82361e-09	-1.36587	0.000201209	-0.965237	0.135061	-0.297735	0.999997
ENSG00000037897	METTL1	-0.84166	0.153454	-0.516264	0.418684	0.325396	0.59452	-0.104794	0.999359	0.220602	0.752808	-0.00672325	0.997925	-0.898272	0.000261518	-0.00377725	0.996931	-0.762284	0.0111847	0.135989	0.780914	0.180619	0.913297	0.184397	0.999997
ENSG00000038002	AGA	0.572239	0.387918	0.520425	0.411799	-0.0518136	0.950952	0.0975613	0.999359	0.045747	0.956565	0.0119262	0.996216	-0.372707	0.17178	-0.478168	0.284598	-0.383787	0.232458	-0.0110799	0.984767	-0.346032	0.763268	0.132137	0.999997
ENSG00000038210	PI4K2B	-2.11965	4.26187e-06	-1.08922	0.033201	1.03043	0.0284505	-0.129176	0.999359	0.90125	0.0677617	-0.230073	0.881946	1.75218	1.52313e-14	0.702321	0.0544938	2.60796	2.42593e-22	0.855775	0.00773564	0.442676	0.630578	-0.259645	0.999997
ENSG00000038219	BOD1L1	1.23455	0.068495	0.877367	0.214311	-0.357184	0.637752	-0.114657	0.999359	-0.471841	0.530218	-0.550164	0.685653	0.687954	0.0267817	0.047398	0.964266	0.738025	0.0427048	0.050072	0.937724	0.0109057	0.998774	-0.036492	0.999997
ENSG00000038274	MAT2B	0.286907	0.611711	0.316831	0.520224	0.0299254	0.96369	-0.0216065	0.999359	0.00831831	0.988693	-0.150168	0.899971	0.841596	2.303e-06	0.337809	0.314706	0.409484	0.0720509	-0.432112	0.103997	-0.0152408	0.997837	-0.35305	0.999997
ENSG00000038358	EDC4	-0.063667	0.970332	0.697808	0.363946	0.761477	0.248545	-0.0953612	0.999359	0.666114	0.340652	0.405017	0.807828	-0.756144	0.0157257	-0.357087	0.598599	-0.460555	0.241764	0.295588	0.583141	-0.168857	0.94459	0.188231	0.999997
ENSG00000038382	TRIO	-0.093454	0.948012	-0.759367	0.265804	-0.665912	0.279877	0.199204	0.999359	-0.466708	0.501284	0.153063	0.94135	0.200822	0.560999	0.040173	0.967397	0.81447	0.0155463	0.613648	0.134608	-0.190393	0.921518	-0.230565	0.999997
ENSG00000038427	VCAN	-2.64014	0.152857	-1.65421	0.405525	0.985938	0.610382	0.161665	0.999359	1.14759	0.558729	-0.103627	0.988279	-0.477288	0.625381	0.1663	0.9506	0.673077	0.528453	1.15036	0.355481	0.740165	0.866349	0.573868	0.999997
ENSG00000038532	CLEC16A	-0.034883	0.969912	-0.197514	0.677122	-0.16263	0.705652	-0.053614	0.999359	-0.216244	0.610733	0.436407	0.498537	-0.0554658	0.803108	0.00561918	0.993296	0.152767	0.509181	0.208233	0.466845	-0.0758338	0.957488	-0.0814528	0.999997
ENSG00000038945	MSR1	0.90346	0.086456	1.19485	0.009629	0.291395	0.612779	0.1205	0.999359	0.411895	0.45955	-0.277354	0.832528	-1.21901	2.94554e-08	-0.355294	0.438043	-0.547016	0.0508848	0.671995	0.032869	-0.317243	0.765515	0.0380517	0.999997
ENSG00000039068	CDH1	2.5994	0.423829	1.25625	0.72357	-1.34319	0.661851	1.13124	0.999359	-0.211915	0.958434	0.314276	0.97962	-1.95571	0.13157	-1.04726	0.724506	-1.06598	0.525536	0.889733	0.695741	-0.423391	0.969265	0.623873	0.999997
ENSG00000039123	MTREX	0.203402	0.87265	-0.008945	0.994855	-0.212346	0.807445	-0.678951	0.999359	-0.891298	0.181419	-0.388296	0.823658	-0.388404	0.265277	-0.0143019	0.991608	-1.01047	0.00609936	-0.62207	0.179255	-0.963371	0.206761	-0.949068	0.979539
ENSG00000039319	ZFYVE16	-0.451499	0.756987	0.237988	0.868802	0.689489	0.483825	-0.0643483	0.999359	0.625138	0.556258	-0.437847	0.860651	-1.42394	0.000619637	-0.884549	0.220815	0.313139	0.591447	1.73708	0.00125523	-0.722744	0.656044	0.161806	0.999997
ENSG00000039523	RIPOR1	0.381842	0.58172	-0.336911	0.600548	-0.718753	0.132841	0.685258	0.999359	-0.0334953	0.966493	0.473956	0.632734	0.116296	0.693994	-0.334021	0.479442	-0.266024	0.385312	-0.382319	0.285305	-0.254049	0.830013	0.0799722	0.999997
ENSG00000039560	RAI14	-0.552678	0.674353	0.292575	0.826051	0.845257	0.355589	-0.71808	0.999359	0.127173	0.922454	-0.248276	0.934508	-1.70482	1.77435e-05	-1.72841	0.000949845	-1.6398	0.000543004	0.0650248	0.940982	-2.51084	0.000364537	-0.782425	0.999997
ENSG00000039650	PNKP	0.346086	0.768947	-0.028692	0.98327	-0.374777	0.662489	0.507632	0.999359	0.132854	0.899456	-0.0489661	0.987163	-0.647243	0.0672939	-0.674762	0.251841	-0.594099	0.159388	0.053144	0.941583	-0.933284	0.296384	-0.258522	0.999997
ENSG00000040199	PHLPP2	-0.258923	0.69808	0.239776	0.687812	0.498701	0.262555	0.469324	0.999359	0.968023	0.0130839	0.500972	0.555388	0.913799	6.4912e-06	-0.0194649	0.981927	1.44298	1.2287e-09	0.529182	0.0759853	0.118724	0.944224	0.138189	0.999997
ENSG00000040275	SPDL1	0.032809	0.987646	0.491952	0.639316	0.459146	0.618132	-0.274439	0.999359	0.184705	0.871007	-0.55208	0.779008	-0.000584018	0.999418	-0.220022	0.833937	-0.734013	0.142225	-0.733429	0.230815	-0.393778	0.841843	-0.173756	0.999997
ENSG00000040341	STAU2	0.630325	0.523628	0.450405	0.644542	-0.17992	0.857404	-0.145984	0.999359	-0.325904	0.733304	0.928464	0.489186	-0.245399	0.562216	0.274323	0.752737	-0.119987	0.821084	0.125412	0.862186	-0.443616	0.787775	-0.717939	0.999997
ENSG00000040487	SLC66A1	1.3892	0.00978	-0.057216	0.952147	-1.44642	0.00193791	0.0551694	0.999359	-1.39125	0.00320233	0.023195	0.991678	-0.533525	0.0453656	-0.438219	0.359796	-1.0503	0.000422765	-0.51677	0.174627	-0.142873	0.943649	0.295346	0.999997
ENSG00000040531	CTNS	-0.62255	0.377014	-0.616547	0.352044	0.00600472	0.993686	-0.558578	0.999359	-0.552574	0.368005	-0.330901	0.821909	-0.521181	0.060343	-0.695172	0.0879597	-0.979135	0.00157993	-0.457954	0.26039	-0.533269	0.547407	0.161904	0.999997
ENSG00000040608	RTN4R	2.83488	6.45086e-05	-0.142021	0.912548	-2.9769	1.50405e-06	1.18603	0.999359	-1.79087	0.00907702	0.360536	0.872276	-0.381149	0.363492	-0.441356	0.577947	-2.113	1.04675e-06	-1.73185	0.000340785	-0.459723	0.792903	-0.0183667	0.999997
ENSG00000040633	PHF23	0.158564	0.861098	0.845049	0.088139	0.686486	0.144152	0.285345	0.999359	0.97183	0.028175	0.588259	0.509982	-0.839118	0.000175055	-1.4424	3.55293e-08	-0.398416	0.168201	0.440701	0.20232	-1.35098	0.00081581	0.0914193	0.999997
ENSG00000040933	INPP4A	2.16461	4.07082e-12	0.588776	0.125147	-1.57584	5.75085e-08	0.511184	0.999359	-1.06465	0.0007398	1.05379	0.00958697	-0.842938	3.56169e-07	-0.192438	0.616276	-2.67098	4.1085e-37	-1.82805	5.48788e-16	-0.420736	0.405956	-0.228298	0.999997
ENSG00000041357	PSMA4	-1.42856	0.001775	-0.683051	0.194745	0.74551	0.106113	-0.096827	0.999359	0.648681	0.181344	-0.758112	0.314554	1.12198	2.16918e-07	0.241283	0.640365	1.65417	5.37767e-11	0.53219	0.0985575	0.227089	0.85215	-0.0141941	0.999997
ENSG00000041802	LSG1	-0.595089	0.330926	0.132024	0.870802	0.727114	0.13727	-0.477199	0.999359	0.249915	0.698998	-0.0708782	0.975191	-0.669376	0.0051869	-0.139874	0.833932	-0.619438	0.0343695	0.0499381	0.924408	-0.240756	0.849544	-0.100881	0.999997
ENSG00000041880	PARP3	1.08312	0.0515	0.901966	0.103815	-0.181157	0.795631	-0.218235	0.999359	-0.399393	0.525864	0.84624	0.319067	-0.127291	0.695266	-0.347294	0.509446	-0.588881	0.0760754	-0.46159	0.269407	-0.50632	0.56764	-0.159026	0.999997
ENSG00000041982	TNC	-3.26048	0.014351	-0.671113	0.720332	2.58938	0.0347057	1.53804	0.999359	4.12741	0.000213768	0.983226	0.760236	-1.34857	0.0431553	-0.0910521	0.966938	1.60779	0.035986	2.95636	0.000258079	0.847105	0.777318	0.938158	0.999997
ENSG00000041988	THAP3	-1.31581	0.012475	-0.872239	0.118101	0.443571	0.437478	0.406189	0.999359	0.849759	0.0977354	-0.343626	0.794399	1.28543	7.79669e-08	0.0673559	0.938247	2.23505	7.78811e-16	0.949614	0.00355866	-0.254598	0.854214	-0.321954	0.999997
ENSG00000042062	RIPOR3	-2.38256	0.005776	-0.959257	0.366902	1.4233	0.0898485	0.187189	0.999359	1.61049	0.0526688	-0.807783	0.670422	1.20782	0.00467765	2.2621	5.14633e-06	4.4657	1.1538e-22	3.25788	4.73091e-11	3.54885	5.2491e-08	1.28675	0.955865
ENSG00000042088	TDP1	1.17231	0.02523	1.09626	0.029806	-0.076052	0.923614	-0.457839	0.999359	-0.533891	0.355832	-0.404792	0.753925	-0.987045	4.24257e-05	-0.150566	0.823466	-1.89629	2.74233e-08	-0.909245	0.0286769	-0.38126	0.713489	-0.230693	0.999997
ENSG00000042286	AIFM2	-1.25174	0.037856	0.088924	0.929479	1.34066	0.00966805	-0.305108	0.999359	1.03555	0.0626843	0.0127931	0.996329	0.0841628	0.821509	-0.0527642	0.956027	0.944971	0.00343768	0.860808	0.0201056	0.358243	0.784441	0.411008	0.999997
ENSG00000042317	SPATA7	1.52073	0.094863	1.41309	0.108624	-0.107635	0.935389	-0.672125	0.999359	-0.779761	0.411091	0.171307	0.957984	0.00498923	0.994196	-0.0481829	0.972908	-1.62544	0.00644716	-1.63043	0.0160232	-0.0681951	0.989537	-0.0200116	0.999997
ENSG00000042429	MED17	-0.81109	0.640375	-0.165423	0.935447	0.645676	0.648818	0.161215	0.999359	0.806882	0.566812	-1.25287	0.601509	1.30748	0.023838	0.499513	0.717197	2.77079	1.53625e-05	1.46331	0.0604922	-0.174619	0.974871	-0.674132	0.999997
ENSG00000042445	RETSAT	0.780683	0.194894	1.0233	0.054375	0.24262	0.708405	0.102818	0.999359	0.345438	0.586024	0.482808	0.662634	-0.797182	0.00132806	-0.528514	0.214551	-0.694582	0.0216389	0.102599	0.838441	-0.182823	0.912191	0.345692	0.999997
ENSG00000042493	CAPG	0.36893	0.591951	-0.168921	0.819452	-0.53785	0.27836	0.376811	0.999359	-0.161039	0.81096	-0.291256	0.81514	0.460207	0.0535747	-0.104547	0.880888	0.831661	0.00171252	0.371454	0.290765	0.0930929	0.962211	0.19764	0.999997
ENSG00000042753	AP2S1	-0.096198	0.894844	-0.039066	0.951575	0.0571319	0.916038	0.0140581	0.999359	0.0711896	0.895036	-0.0944475	0.940671	-0.385346	0.0310514	-0.038584	0.94884	-0.638082	0.00161618	-0.252736	0.361704	-0.0232942	0.9936	0.01529	0.999997
ENSG00000042832	TG	-0.564933	0.859773	-1.27084	0.562662	-0.705906	0.743015	-0.24288	0.999359	-0.948783	0.656421	-2.17344	0.50462	1.77045	0.0424845	1.65542	0.25647	2.69542	0.00579565	0.924972	0.526903	3.4381	0.044467	1.78269	0.999997
ENSG00000042980	ADAM28	0.535172	0.44647	0.622174	0.320349	0.0870028	0.913216	0.523715	0.999359	0.610717	0.286638	0.492636	0.664665	-0.395834	0.154525	0.674796	0.0849754	0.172389	0.632946	0.568223	0.125882	0.982106	0.0724245	0.30731	0.999997
ENSG00000043039	BARX2	0.283771	NA	0.770189	NA	0.486421	NA	0.482237	0.999359	0.968655	NA	0.217589	NA	0.788423	0.44037	-0.625006	0.806533	1.79194	0.158509	1.00352	NA	0.65635	0.930967	1.28134	0.999997
ENSG00000043093	DCUN1D1	-0.704903	0.49409	0.039298	0.978689	0.744204	0.361451	0.0422424	0.999359	0.786443	0.347211	-0.410276	0.848779	0.204825	0.657206	-0.00998031	0.994381	0.482479	0.309329	0.277655	0.67616	-0.0662652	0.987577	-0.0562843	0.999997
ENSG00000043143	JADE2	0.090554	0.96998	-0.255077	0.86052	-0.345625	0.763954	0.00392729	0.999359	-0.341703	0.780592	-0.559394	0.812851	1.94098	3.57454e-06	-1.00355	0.167219	0.410659	0.501348	-1.53032	0.00953294	-1.1172	0.427874	-0.11365	0.999997
ENSG00000043462	LCP2	-1.15017	0.025271	-1.67707	0.000116	-0.526895	0.317939	0.399223	0.999359	-0.127672	0.861117	-0.805988	0.307497	0.729709	0.00216037	1.62354	1.97754e-09	1.68867	2.09907e-10	0.958963	0.00170811	1.80217	2.90885e-06	0.178629	0.999997
ENSG00000043514	TRIT1	0.081301	0.943387	-0.15303	0.841499	-0.234331	0.695716	-0.162249	0.999359	-0.39658	0.481941	0.446689	0.66337	-0.715434	0.00175084	-0.597483	0.0876249	-1.3266	2.54207e-06	-0.611163	0.0844453	-0.680295	0.247007	-0.0828119	0.999997
ENSG00000044090	CUL7	0.514297	0.601932	0.721397	0.380399	0.207102	0.823156	-0.089464	0.999359	0.117636	0.909205	0.316576	0.876031	-0.174444	0.674705	-0.315245	0.685794	-0.628163	0.129421	-0.453718	0.402506	0.006996	0.999684	0.322241	0.999997
ENSG00000044115	CTNNA1	-0.838067	0.049132	0.48703	0.300984	1.3251	8.13824e-05	0.0364592	0.999359	1.36156	4.62798e-05	0.167475	0.893383	-0.543217	0.00501255	-0.449029	0.151986	0.105001	0.704845	0.648218	0.0111309	-0.369752	0.581505	0.0792775	0.999997
ENSG00000044446	PHKA2	0.325393	0.565004	0.623359	0.150961	0.297966	0.512772	0.017802	0.999359	0.315768	0.503821	0.495137	0.517038	-0.700883	0.00022875	-0.073148	0.905593	-0.742286	0.00146899	-0.0414032	0.924055	-0.0370777	0.986896	0.0360706	0.999997
ENSG00000044459	CNTLN	-1.77336	0.002047	-1.71092	0.001606	0.0624358	0.947475	-0.265207	0.999359	-0.202773	0.808096	-1.01794	0.266914	1.97121	1.26221e-13	0.501313	0.342684	2.62934	5.71779e-17	0.658129	0.104298	0.481968	0.666217	-0.0193445	0.999997
ENSG00000044574	HSPA5	0.122198	0.985735	0.554928	0.869482	0.433234	0.882845	-0.315293	0.999359	0.116729	0.972082	0.624097	0.929318	-0.49603	0.693994	1.07875	0.627795	0.569168	0.686353	1.06518	0.524485	1.54103	0.707318	0.460604	0.999997
ENSG00000046604	DSG2	2.30224	0.028833	1.05282	NA	-1.24941	0.280515	0.570374	0.999359	-0.679039	0.612794	0.033559	0.995001	5.09904	1.45655e-10	2.03732	0.136662	4.21411	1.57968e-05	-0.884931	0.370611	1.37614	0.765306	-0.661174	0.999997
ENSG00000046647	GEMIN8	-0.279565	0.719776	-0.317217	0.634428	-0.0376512	0.96421	0.170799	0.999359	0.133148	0.852847	0.012548	0.996079	0.132275	0.666354	0.164681	0.794613	0.490485	0.125791	0.358211	0.391879	0.0413467	0.98904	-0.123334	0.999997
ENSG00000046651	OFD1	-0.076773	0.978202	-1.12896	0.310796	-1.05218	0.290593	-0.775533	0.999359	-1.82772	0.0437875	-1.03098	0.584534	1.84442	3.08613e-05	0.449086	0.676726	2.62888	3.00857e-07	0.784465	0.25793	0.402076	0.878884	-0.0470091	0.999997
ENSG00000046653	GPM6B	0.21211	0.923533	-0.81736	NA	-1.02947	NA	0.93558	0.999359	-0.0938891	0.95211	-0.665459	NA	0.931313	0.0836698	-0.722957	0.538374	0.990876	0.17929	0.0595643	0.962948	-1.64965	0.370173	-0.926699	0.999997
ENSG00000046889	PREX2	0.737848	0.82227	-2.27241	0.288658	-3.01025	0.0981499	1.07065	0.999359	-1.93961	0.335454	1.16161	0.797447	5.56176	1.0095e-09	-1.55922	0.599821	6.9263	1.05887e-10	1.36455	0.324084	0.125327	0.995219	1.68449	0.999997
ENSG00000047056	WDR37	0.598565	0.310021	0.779728	0.129745	0.181164	0.770832	-0.0447084	0.999359	0.136455	0.843858	0.386016	0.728618	-0.793438	0.000486067	-0.451685	0.267421	-1.41431	9.57629e-08	-0.620868	0.058316	-0.56583	0.400425	-0.114145	0.999997
ENSG00000047188	YTHDC2	0.091057	0.956074	0.781828	0.316182	0.690773	0.328981	-0.123834	0.999359	0.566937	0.461858	-0.091412	0.976223	-0.770642	0.0187608	-0.0167416	0.989606	-0.536898	0.187954	0.233744	0.695561	-0.00463949	0.999684	0.0121028	0.999997
ENSG00000047230	CTPS2	1.10619	0.165704	0.038895	0.976586	-1.06729	0.123533	0.0923536	0.999359	-0.974938	0.177693	0.188875	0.939999	1.19294	0.000375259	0.502219	0.458788	0.758305	0.0989349	-0.43463	0.488443	0.786906	0.455051	0.284687	0.999997
ENSG00000047249	ATP6V1H	0.290961	0.711071	-0.262816	0.705823	-0.553776	0.285381	0.394052	0.999359	-0.159725	0.821177	-0.206786	0.893383	1.00256	1.31286e-05	0.380838	0.407855	1.3296	7.40649e-07	0.327039	0.393534	0.69752	0.250168	0.316683	0.999997
ENSG00000047315	POLR2B	-0.318065	0.737285	0.399887	0.608472	0.717954	0.23165	-0.204832	0.999359	0.513121	0.442358	0.063129	0.982918	-0.49154	0.0993933	0.0700218	0.942405	-0.342642	0.352652	0.148898	0.7834	-0.44506	0.698531	-0.515081	0.999997
ENSG00000047346	ATOSA	0.809726	0.329899	0.549871	0.520622	-0.259855	0.763524	-0.0377783	0.999359	-0.297633	0.740726	0.785011	0.5531	-1.22922	9.57819e-05	-0.540807	0.369897	-2.00131	1.34037e-07	-0.772085	0.112429	-0.540831	0.667707	-2.34277e-05	0.999997
ENSG00000047365	ARAP2	-0.002254	0.998417	-0.611236	0.425902	-0.608981	0.361438	0.267112	0.999359	-0.341869	0.667852	-0.472748	0.747933	2.01263	5.72383e-13	1.98867	5.12486e-09	2.64852	8.52414e-16	0.635885	0.142033	1.85344	0.000297025	-0.135228	0.999997
ENSG00000047410	TPR	-0.030555	0.985188	0.306515	0.649309	0.337071	0.55508	-0.0459721	0.999359	0.291098	0.639508	0.11789	0.947859	-0.106501	0.728844	0.00315825	0.997346	0.541176	0.0621401	0.647677	0.0491684	0.0310779	0.994194	0.02792	0.999997
ENSG00000047457	CP	0.913842	0.550957	0.040523	0.985012	-0.873317	0.474797	-0.233004	0.999359	-1.10632	0.361162	-0.87529	0.748906	0.659438	0.266276	-1.05484	0.260756	0.0929116	0.912507	-0.566524	0.539155	-1.08393	0.545814	-0.0290947	0.999997
ENSG00000047578	KATNIP	-0.011422	0.991379	0.935571	0.04669	0.946993	0.0268046	-0.38154	0.999359	0.565453	0.249035	0.516992	0.581653	-0.481018	0.0384683	-0.238925	0.635933	-0.49703	0.0824283	-0.0160123	0.974989	0.138821	0.932212	0.377746	0.999997
ENSG00000047579	DTNBP1	-0.421941	0.517998	-0.521788	0.36352	-0.099847	0.883172	-0.266949	0.999359	-0.366796	0.517649	0.0369171	0.987098	0.494377	0.0390309	-0.177747	0.763882	0.128177	0.711913	-0.366199	0.333958	-0.00926298	0.998774	0.168484	0.999997
ENSG00000047597	XK	0.817284	NA	-0.188642	NA	-1.00593	NA	-0.881371	0.999359	-1.8873	NA	-1.40749	NA	-0.830264	0.363902	-0.28166	0.900567	-0.632976	0.671195	0.197285	0.932683	0.261056	0.970945	0.542718	0.999997
ENSG00000047617	ANO2	4.29334	NA	0.297986	NA	-3.99556	NA	3.18188	0.999359	-0.813473	NA	-0.76726	NA	0.469741	0.827284	-0.93291	0.842275	1.35753	0.538715	0.887793	NA	-0.258515	0.990651	0.674372	0.999997
ENSG00000047621	C12orf4	-0.522843	0.523746	-0.651448	0.363698	-0.128604	0.878971	-0.497181	0.999359	-0.625786	0.33644	-0.760937	0.491885	-0.305149	0.35169	0.116412	0.897548	-0.373698	0.319408	-0.0685487	0.910548	-0.336963	0.810901	-0.453374	0.999997
ENSG00000047634	SCML1	-0.784892	0.207007	-0.46338	0.490895	0.321513	0.610382	-0.199775	0.999359	0.121737	0.876493	-0.124659	0.947859	0.669493	0.0095223	0.888377	0.0105459	1.28348	9.94493e-06	0.613991	0.0896201	1.23791	0.00950418	0.349536	0.999997
ENSG00000047644	WWC3	0.152309	0.923319	-0.178285	0.883168	-0.330593	0.718994	-0.338773	0.999359	-0.669366	0.417956	0.684669	0.662614	1.05448	0.00318304	0.790416	0.178137	1.29444	0.00225504	0.239954	0.726878	0.83992	0.44812	0.0495044	0.999997
ENSG00000047648	ARHGAP6	0.634226	0.829138	0.57369	0.817966	-0.0605486	0.982875	-0.37797	0.999359	-0.438506	0.852815	0.679443	0.896887	-2.055	0.0120677	0.762608	0.664171	-1.8462	0.076101	0.208794	0.911838	0.683242	0.876683	-0.0793583	0.999997
ENSG00000047662	FAM184B	0.794901	0.834382	-1.62167	NA	-2.41658	0.258853	-1.72071	0.999359	-4.13728	0.0833402	0.0323579	0.997246	1.93372	0.0514023	-0.120422	0.972386	2.56263	0.024641	0.628915	0.718097	-1.5442	0.759691	-1.42378	0.999997
ENSG00000047849	MAP4	-0.377395	0.515781	0.355926	0.509637	0.733323	0.0707382	0.529673	0.999359	1.263	0.000511687	0.0553112	0.977845	0.110965	0.666931	-0.226949	0.617035	0.675886	0.00460362	0.564922	0.0431106	0.0676042	0.970945	0.294553	0.999997
ENSG00000047932	GOPC	-0.677993	0.250019	-0.375106	0.564209	0.302888	0.606591	-0.212764	0.999359	0.0901222	0.903717	-0.490343	0.632494	0.556021	0.0232632	0.000891008	0.999522	0.518413	0.0781805	-0.0376075	0.942197	0.0411637	0.988608	0.0402729	0.999997
ENSG00000048028	USP28	0.08795	0.938451	0.610701	0.287374	0.522753	0.317589	-0.301797	0.999359	0.220954	0.737456	0.250435	0.858965	0.604873	0.0127758	-0.261101	0.628245	0.0854684	0.815151	-0.519404	0.142992	-0.739312	0.217753	-0.478211	0.999997
ENSG00000048052	HDAC9	-0.294773	0.809203	-1.24279	0.082581	-0.948015	0.169494	1.27023	0.952344	0.322219	0.721055	-0.359908	0.854168	0.0408884	0.931708	0.492153	0.452392	1.0401	0.00714763	0.999212	0.023992	0.506988	0.712665	0.0148354	0.999997
ENSG00000048140	TSPAN17	0.305821	0.551756	0.437714	0.308644	0.131894	0.783514	0.127647	0.999359	0.25954	0.558258	0.0528702	0.974563	-0.421162	0.0197806	-0.439181	0.112865	-1.33357	6.04943e-11	-0.912407	6.67941e-05	-0.55548	0.198684	-0.116299	0.999997
ENSG00000048162	NOP16	-1.41681	0.002318	-0.867511	0.085872	0.549302	0.265626	-0.410934	0.999359	0.138367	0.841017	-0.0584911	0.981106	-1.27612	5.76806e-09	-0.152231	0.802432	-1.25231	4.84784e-06	0.0238032	0.965115	-0.0827997	0.968885	0.0694315	0.999997
ENSG00000048342	CC2D2A	1.37001	0.302208	-0.032294	0.988117	-1.40231	0.210492	1.44342	0.999359	0.0411151	0.981499	-0.34647	0.921486	1.02639	0.0583202	0.726521	0.492991	0.271626	0.733636	-0.754765	0.394035	0.768292	0.74982	0.0417726	0.999997
ENSG00000048392	RRM2B	0.359603	0.43865	0.408754	0.327529	0.0491517	0.928908	-0.160735	0.999359	-0.111583	0.826224	-0.183896	0.857053	0.510647	0.00281255	0.24661	0.477863	0.318938	0.137428	-0.191709	0.510207	0.279746	0.68183	0.0331359	0.999997
ENSG00000048405	ZNF800	-0.913691	0.072438	-0.599977	0.273858	0.313715	0.565855	-0.0409284	0.999359	0.272786	0.646103	-0.313457	0.794399	1.1147	2.82017e-07	0.425661	0.296438	2.3037	2.15884e-20	1.18899	2.35115e-05	0.743446	0.165906	0.317785	0.999997
ENSG00000048471	SNX29	1.12919	0.037087	0.108098	0.899897	-1.02109	0.0346705	0.557438	0.999359	-0.46365	0.431288	-0.59896	0.557387	-0.650584	0.00962466	-0.0378012	0.964485	-0.997424	0.000666094	-0.34684	0.399663	-0.115233	0.956205	-0.0774308	0.999997
ENSG00000048544	MRPS10	-0.46808	0.302208	-0.52339	0.207673	-0.0553099	0.922304	-0.0476719	0.999359	-0.102982	0.847585	-0.483425	0.473624	0.254147	0.194623	0.283284	0.410976	-0.0237892	0.934095	-0.277936	0.33337	0.0546483	0.975572	-0.228635	0.999997
ENSG00000048649	RSF1	-0.608518	0.690461	-1.28485	0.256178	-0.676329	0.550294	-0.379364	0.999359	-1.0557	0.323659	-1.4089	0.402049	2.14786	2.21474e-06	0.257805	0.849491	2.8331	9.24009e-08	0.685237	0.360464	0.00369382	0.999684	-0.254111	0.999997
ENSG00000048707	VPS13D	0.220831	0.746005	-0.03917	0.958808	-0.260001	0.596564	0.313986	0.999359	0.0539843	0.932634	-0.0633652	0.972405	0.373043	0.07845	0.217376	0.629404	1.20709	1.14469e-07	0.834044	0.00132809	0.113635	0.941691	-0.103741	0.999997
ENSG00000048740	CELF2	0.144514	0.897612	-0.716888	0.258414	-0.861401	0.110067	0.297926	0.999359	-0.563475	0.353141	-0.824869	0.370933	0.410302	0.152034	0.211859	0.750422	0.861577	0.00551712	0.451275	0.26307	-0.158014	0.934358	-0.369872	0.999997
ENSG00000048828	FAM120A	0.19137	0.708606	0.112531	0.823316	-0.0788388	0.861544	0.206663	0.999359	0.127824	0.773272	-0.263888	0.72203	-0.181776	0.302397	-0.205189	0.530994	-0.460199	0.0133383	-0.278422	0.241626	-0.523081	0.151693	-0.317891	0.999997
ENSG00000048991	R3HDM1	-0.151021	0.928285	-0.80219	0.381623	-0.651168	0.433699	-0.636665	0.999359	-1.28783	0.0833791	-0.553487	0.763552	0.480111	0.234975	0.261025	0.78422	-0.623692	0.180062	-1.1038	0.0277599	0.71069	0.568637	0.449666	0.999997
ENSG00000049089	COL9A2	1.53241	0.024497	0.507675	0.554876	-1.02473	0.114688	-0.0273673	0.999359	-1.0521	0.110786	0.366416	0.840567	0.0779257	0.857899	-0.565238	0.331269	-0.871567	0.0226414	-0.949492	0.0286883	-0.091268	0.977776	0.47397	0.999997
ENSG00000049130	KITLG	1.86816	0.635657	0.646406	0.885507	-1.22179	0.711521	3.15301	0.999359	1.93125	0.535573	0.291303	0.981475	0.776054	0.623481	1.30383	0.64797	3.37776	0.0210228	2.6017	0.144299	1.78356	0.750663	0.479733	0.999997
ENSG00000049167	ERCC8	-2.17072	0.511153	-2.84895	0.31806	-0.678212	0.834857	-1.97782	0.999359	-2.65605	0.314083	-1.44168	0.827763	1.72234	0.172408	0.936076	0.74604	1.26709	0.414987	-0.455233	0.843039	0.16859	0.991417	-0.767478	0.999997
ENSG00000049192	ADAMTS6	1.65235	0.404755	-1.46327	0.400033	-3.11565	0.0331389	2.31799	0.999359	-0.797632	0.666322	0.546815	0.908314	-1.23088	0.0939776	0.552956	0.744995	-1.91652	0.0344201	-0.685634	0.609188	-0.0761813	0.995662	-0.629131	0.999997
ENSG00000049239	H6PD	0.374339	0.359176	0.332914	0.400001	-0.0414247	0.935524	0.11433	0.999359	0.0729047	0.879386	0.158096	0.865012	0.0927191	0.63491	-0.0217891	0.96785	0.34015	0.0756836	0.247431	0.311564	0.103327	0.924075	0.125116	0.999997
ENSG00000049245	VAMP3	-0.348938	0.338361	0.108291	0.810779	0.45723	0.110062	0.228055	0.999359	0.685285	0.00931718	-0.254831	0.689274	-0.100769	0.556763	0.0778152	0.846641	-0.0568513	0.787595	0.0439182	0.880352	-0.0111553	0.997853	-0.0889703	0.999997
ENSG00000049246	PER3	1.92744	0.000213	0.403341	0.573338	-1.5241	0.00170674	0.431026	0.999359	-1.09308	0.0371263	-0.821035	0.395039	-0.989444	0.000124211	0.0308096	0.972941	-1.66118	2.46748e-07	-0.671736	0.102194	-0.216209	0.89155	-0.247018	0.999997
ENSG00000049247	UTS2	1.09832	0.644463	0.928276	0.67669	-0.170045	0.947475	0.343823	0.999359	0.173779	0.944421	-0.596327	0.9292	0.0507346	0.967749	0.374669	0.875751	0.889644	0.448177	0.838909	0.586798	0.0176731	0.999577	-0.356994	0.999997
ENSG00000049249	TNFRSF9	-1.49077	0.234845	-1.47488	0.214008	0.0158943	0.992372	0.280949	0.999359	0.296836	0.846213	-0.276474	0.940671	2.61401	6.2288e-08	1.13413	0.180122	4.60199	1.62002e-16	1.98799	0.00230856	1.65351	0.172107	0.51938	0.999997
ENSG00000049449	RCN1	-0.636666	0.477342	-0.36066	0.698992	0.276008	0.74596	-0.0513459	0.999359	0.22466	0.811775	-0.168384	0.943584	0.890003	0.00573691	0.355113	0.620466	1.93947	7.25241e-08	1.04946	0.0136439	0.771998	0.414168	0.416886	0.999997
ENSG00000049541	RFC2	-0.486394	0.463519	-0.605425	0.301193	-0.11903	0.863797	0.362722	0.999359	0.243691	0.709435	-0.247471	0.862442	0.166125	0.5717	0.269952	0.613148	0.31959	0.307987	0.153465	0.734727	0.32828	0.767106	0.0583281	0.999997
ENSG00000049618	ARID1B	0.606677	0.515653	-0.435764	0.637346	-1.04244	0.119489	-0.392765	0.999359	-1.43521	0.0237786	-0.533897	0.736878	1.19581	0.000187746	0.396746	0.576579	1.24536	0.00103049	0.0495589	0.943802	0.198366	0.933729	-0.198379	0.999997
ENSG00000049656	CLPTM1L	-0.076708	0.945881	0.499416	0.377029	0.576124	0.230784	-0.483928	0.999359	0.0921956	0.895036	0.151568	0.922182	-0.6603	0.00332128	-0.0964728	0.890872	-1.04666	5.87913e-05	-0.386362	0.26859	-0.029936	0.993971	0.0665373	0.999997
ENSG00000049759	NEDD4L	-0.558633	0.646593	-0.851875	0.390066	-0.293239	0.783373	-0.207455	0.999359	-0.500696	0.62055	-0.411459	0.858965	1.99529	1.00324e-07	1.27324	0.0217758	2.72593	5.23222e-10	0.730648	0.213689	1.76322	0.0232835	0.48998	0.999997
ENSG00000049768	FOXP3	-0.129291	0.966526	0.221924	NA	0.351217	NA	0.126414	0.999359	0.47763	NA	1.74617	NA	-0.944687	0.16679	-0.854938	0.465739	0.273131	0.798816	1.21782	0.313321	-2.18881	0.542548	-1.33387	0.999997
ENSG00000049769	PPP1R3F	0.481126	0.781157	1.08241	0.381307	0.601282	0.625085	0.0897523	0.999359	0.691032	0.585352	0.830545	0.721119	-0.781776	0.146981	-0.414175	0.732708	-1.19133	0.0643	-0.409551	0.674076	0.164622	0.970828	0.578797	0.999997
ENSG00000049860	HEXB	0.660417	0.215993	0.493001	0.367098	-0.167415	0.777589	0.232174	0.999359	0.0647579	0.925213	0.0060481	0.997925	-0.278295	0.251775	-0.169079	0.760897	0.0111533	0.97637	0.289448	0.41368	-0.0183432	0.997412	0.150736	0.999997
ENSG00000049883	PTCD2	-1.07485	0.235072	-0.255131	0.83209	0.819726	0.31217	-1.17272	0.999359	-0.352994	0.730214	-0.258892	0.921435	-0.803389	0.0371038	-0.443138	0.584809	-1.94591	5.92095e-05	-1.14252	0.051591	-0.461621	0.798622	-0.0184823	0.999997
ENSG00000050130	JKAMP	0.076775	0.958341	0.789126	0.233791	0.712352	0.237306	-0.354363	0.999359	0.357987	0.62184	0.393503	0.790122	-0.845883	0.00257778	-0.435431	0.430819	-1.48269	5.04016e-06	-0.63681	0.122653	-0.438359	0.707669	-0.00292712	0.999997
ENSG00000050327	ARHGEF5	0.363114	0.828347	0.501562	0.696748	0.13845	0.922304	-0.860315	0.999359	-0.721867	0.512611	-0.309675	0.925158	-0.49856	0.335288	0.0270994	0.987811	-1.37439	0.023038	-0.875828	0.260567	-0.0403182	0.996967	-0.0674162	0.999997
ENSG00000050344	NFE2L3	0.497112	0.672802	-0.277274	0.816011	-0.774384	0.344883	0.0463195	0.999359	-0.728066	0.397589	0.601364	0.737846	1.87515	9.9689e-08	1.01345	0.0702228	1.10759	0.0122512	-0.767554	0.158671	1.54165	0.042278	0.528198	0.999997
ENSG00000050393	MCUR1	-0.655885	0.194336	-1.10427	0.007407	-0.448387	0.331478	-0.267805	0.999359	-0.716193	0.0947123	-0.42752	0.631835	1.29904	3.08576e-11	0.699293	0.0158019	1.1928	7.15495e-07	-0.106231	0.796968	0.735821	0.119927	0.036528	0.999997
ENSG00000050405	LIMA1	0.892079	0.072529	-0.189365	0.783076	-1.08144	0.00911735	-0.117141	0.999359	-1.19858	0.00317121	-0.665803	0.399296	-0.480188	0.0347814	-0.039574	0.95884	-0.429589	0.117873	0.0505991	0.914566	-0.020384	0.996569	0.0191905	0.999997
ENSG00000050426	LETMD1	0.720045	0.035437	0.406457	0.285276	-0.313588	0.37722	-0.32837	0.999359	-0.641959	0.0412094	0.230271	0.781415	-0.670222	1.38425e-05	-0.605869	0.00354798	-1.15794	1.51139e-09	-0.487716	0.0398891	-0.693045	0.0315019	-0.0871761	0.999997
ENSG00000050438	SLC4A8	1.7415	0.050486	0.517367	0.649815	-1.22413	0.141672	0.414464	0.999359	-0.809665	0.386501	-0.960151	0.560168	-0.480848	0.288269	-0.0354926	0.982215	0.423139	0.430677	0.903987	0.118529	-0.255925	0.928585	-0.220431	0.999997
ENSG00000050628	PTGER3	-3.78329	NA	-0.254436	NA	3.52892	NA	0.891654	0.999359	4.42052	NA	-0.798315	NA	0.0901387	0.967749	1.16388	0.729168	3.21393	0.0478104	3.12378	NA	0.0219926	0.999684	-1.14188	0.999997
ENSG00000050730	TNIP3	-5.641	0.003058	-4.45704	0.020881	1.18401	0.610597	-1.26659	0.999359	-0.0826208	0.979157	-2.09702	0.591841	5.98111	2.0932e-11	4.81214	2.39124e-05	9.68556	1.35181e-20	3.70447	0.00202987	7.13059	2.98032e-06	2.31846	0.999997
ENSG00000050748	MAPK9	-0.237548	0.822218	0.130607	0.893705	0.368156	0.592718	0.00149346	0.999359	0.369648	0.608544	-0.033508	0.988796	-0.162284	0.64678	-0.113753	0.898576	-0.593866	0.0908105	-0.431582	0.338057	-0.368257	0.782101	-0.254504	0.999997
ENSG00000050767	COL23A1	-1.10587	0.685848	-0.362426	0.903042	0.743444	0.741784	-0.499293	0.999359	0.244153	0.927968	1.5457	0.687741	-2.7755	0.00100822	-0.552426	0.809555	-2.6473	0.00958383	0.128199	0.94507	-0.177932	0.985654	0.374501	0.999997
ENSG00000050820	BCAR1	-1.78382	0.000656	-1.04113	0.067064	0.74269	0.180428	0.441891	0.999359	1.18458	0.0195118	0.141601	0.941646	0.41438	0.146598	0.0780031	0.93015	1.50704	4.03076e-07	1.09266	0.00117191	0.458614	0.649663	0.380611	0.999997
ENSG00000051009	FHIP1B	0.451559	0.540714	-0.068553	0.942856	-0.520111	0.359394	0.381837	0.999359	-0.138274	0.858466	0.146384	0.938553	0.460408	0.0895736	0.127949	0.866015	1.55646	6.25977e-08	1.09605	0.00077369	0.0233877	0.996569	-0.104561	0.999997
ENSG00000051108	HERPUD1	0.330225	0.697053	0.205364	0.805503	-0.12486	0.869938	-0.208475	0.999359	-0.333337	0.620679	0.821355	0.363465	-0.431719	0.122624	-0.772397	0.0433114	-0.753684	0.0154259	-0.321965	0.458716	-0.829952	0.187848	-0.057554	0.999997
ENSG00000051128	HOMER3	0.350938	0.739425	-0.40336	0.646611	-0.754298	0.260976	0.183632	0.999359	-0.570666	0.440958	0.303478	0.872818	-0.372315	0.286974	-0.248323	0.751001	-0.224311	0.605229	0.148004	0.807895	-0.144712	0.956195	0.103612	0.999997
ENSG00000051180	RAD51	-0.313975	0.904063	0.555586	0.77043	0.869567	0.554062	0.104502	0.999359	0.974063	0.519657	-0.475998	0.909864	-0.647654	0.373936	-0.219458	0.913317	-1.47894	0.0852431	-0.831289	0.486155	-0.646209	0.849023	-0.426749	0.999997
ENSG00000051341	POLQ	0.591777	0.821258	0.612573	0.777701	0.0207997	0.992577	-1.08791	0.999359	-1.06711	0.543214	0.962476	0.802846	-0.850193	0.285117	-0.763478	0.628651	-1.49256	0.113897	-0.642366	0.63906	-0.597672	0.887629	0.165807	0.999997
ENSG00000051382	PIK3CB	0.466345	0.622439	0.155273	0.884492	-0.311071	0.6973	0.765459	0.999359	0.454387	0.556096	-0.359653	0.837929	-0.114534	0.77629	-0.166899	0.849923	-0.63003	0.0967223	-0.515496	0.276215	-0.301688	0.856989	-0.134788	0.999997
ENSG00000051523	CYBA	0.47396	0.626867	-0.004596	0.997616	-0.478555	0.523584	0.382241	0.999359	-0.0963157	0.923019	0.265136	0.896887	-0.198353	0.613282	-0.130485	0.89599	0.278503	0.515187	0.476857	0.336137	-0.14192	0.958467	-0.011434	0.999997
ENSG00000051596	THOC3	0.473068	0.688417	0.364863	0.740156	-0.108205	0.927531	0.531537	0.999359	0.423331	0.663116	0.252922	0.921435	-1.08561	0.00315594	-0.182283	0.867185	-1.16232	0.00871099	-0.0767159	0.924788	-0.314995	0.883189	-0.13271	0.999997
ENSG00000051620	HEBP2	0.003592	0.997404	0.074619	0.919389	0.0710277	0.913216	0.138318	0.999359	0.209345	0.715845	-0.355569	0.718237	0.379007	0.0881774	-0.0493974	0.945776	0.246774	0.378915	-0.132233	0.741351	-0.254377	0.803089	-0.204979	0.999997
ENSG00000051825	MPHOSPH9	-0.080184	0.975748	0.502416	0.696951	0.582603	0.592336	-0.400654	0.999359	0.181946	0.895293	0.169756	0.963896	-0.168469	0.774043	0.0155379	0.993227	0.255791	0.700228	0.42426	0.603428	-0.215987	0.953562	-0.231524	0.999997
ENSG00000052126	PLEKHA5	1.0403	0.439887	-0.478037	0.747037	-1.51834	0.138369	-0.0269394	0.999359	-1.54528	0.136505	0.189546	0.962943	0.0655949	0.926264	-0.060218	0.972333	0.192463	0.793606	0.126869	0.902035	-0.219456	0.958467	-0.159237	0.999997
ENSG00000052723	SIKE1	-0.30513	0.823232	0.394625	0.712126	0.699757	0.394283	-0.611715	0.999359	0.0880398	0.939339	-0.442538	0.8288	-0.857285	0.0218216	-0.395323	0.62962	-1.34334	0.00241922	-0.486052	0.436475	-0.473197	0.785749	-0.0778732	0.999997
ENSG00000052749	RRP12	-0.405763	0.485296	-0.829317	0.062644	-0.423554	0.357752	0.422587	0.999359	-0.000967085	0.998294	-0.0222908	0.98966	-1.13027	8.61469e-09	-0.124997	0.827967	-0.0246561	0.940713	1.10561	1.95221e-05	0.225523	0.830013	0.35052	0.999997
ENSG00000052795	FNIP2	-2.08051	0.000799	-1.56451	0.012495	0.516001	0.476108	0.355918	0.999359	0.871916	0.194108	-1.39365	0.106937	1.06051	0.000544908	0.103982	0.919642	2.56978	7.41289e-14	1.50927	9.77743e-05	0.229919	0.910379	0.125937	0.999997
ENSG00000052802	MSMO1	0.460743	0.408888	0.718978	0.120177	0.258236	0.617684	-0.196711	0.999359	0.0615241	0.925602	-0.517991	0.533896	-0.666773	0.00122242	0.114966	0.846641	-1.21813	2.45491e-07	-0.551359	0.0578572	0.256093	0.796217	0.141127	0.999997
ENSG00000052841	TTC17	0.318649	0.596605	-0.461135	0.352884	-0.779783	0.0463154	-0.147639	0.999359	-0.927422	0.0148213	-0.150842	0.909864	0.820728	2.25304e-05	0.0773401	0.903213	0.911682	7.47507e-05	0.0909539	0.816771	-0.0512522	0.980576	-0.128592	0.999997
ENSG00000053254	FOXN3	0.800874	0.344853	-0.569607	0.508711	-1.37048	0.0293484	0.00521171	0.999359	-1.36527	0.0322333	-0.413605	0.816772	0.542673	0.118451	0.275715	0.732712	-0.272002	0.54214	-0.814674	0.0747024	-0.127509	0.964695	-0.403223	0.999997
ENSG00000053371	AKR7A2	0.871742	0.050671	0.403685	0.435996	-0.468057	0.287982	0.516809	0.999359	0.0487514	0.939432	-0.0338676	0.986048	-0.464969	0.0250417	-0.219839	0.627488	-1.22464	1.47767e-07	-0.759671	0.00502651	-0.252854	0.792903	-0.0330146	0.999997
ENSG00000053372	MRTO4	0.955952	0.061245	-0.28274	0.666655	-1.23869	0.00304408	0.11221	0.999359	-1.12648	0.00861011	-0.231003	0.865021	-0.630316	0.00595037	-0.295035	0.539222	-1.34383	2.14394e-07	-0.71351	0.0209604	-0.28971	0.789814	0.00532603	0.999997
ENSG00000053438	NNAT	1.83253	0.198511	2.06352	0.11381	0.230986	0.900121	0.539685	0.999359	0.770674	0.617703	1.40608	0.574897	-1.35009	0.0352842	0.410296	0.79263	-1.41774	0.0923175	-0.0676536	0.965453	-0.344709	0.943649	-0.755002	0.999997
ENSG00000053501	USE1	0.923265	0.401348	-1.04946	0.292876	-1.97272	0.0106797	0.237782	0.999359	-1.73494	0.03069	0.0848243	0.985565	1.33402	0.000993879	0.137105	0.91962	1.44408	0.00249221	0.110066	0.897051	0.453864	0.826482	0.316759	0.999997
ENSG00000053524	MCF2L2	1.26343	0.521474	-0.438375	0.848076	-1.70181	0.254956	1.46358	0.999359	-0.238226	0.91229	0.128543	0.986048	2.94033	1.74641e-05	1.72953	0.125195	5.09746	5.16229e-11	2.15714	0.0171893	1.88918	0.330553	0.15965	0.999997
ENSG00000053702	NRIP2	1.30185	0.065225	0.829709	0.267517	-0.472136	0.553262	-0.230998	0.999359	-0.703134	0.369065	0.734592	0.622931	-0.502697	0.173352	-0.99138	0.0439592	-3.34768	9.23532e-05	-2.84499	0.00339873	-1.18508	0.20261	-0.193698	0.999997
ENSG00000053747	LAMA3	0.474225	0.854411	-0.148552	0.951372	-0.622774	0.717699	-1.57302	0.999359	-2.19579	0.110005	-0.548043	0.898812	0.762034	0.315975	-0.188872	0.932215	1.82367	0.0229463	1.06164	0.320258	-0.124375	0.987304	0.0644977	0.999997
ENSG00000053770	AP5M1	-0.54803	0.397358	0.230688	0.756415	0.77872	0.115592	-0.540948	0.999359	0.23777	0.720853	-0.894618	0.240427	0.126582	0.681892	0.436069	0.323758	0.126753	0.719933	0.000171675	0.999735	0.275451	0.821094	-0.160618	0.999997
ENSG00000053900	ANAPC4	-0.175515	0.843283	0.168165	0.820386	0.343681	0.528746	-0.113536	0.999359	0.230145	0.714889	0.199905	0.893383	-0.437489	0.0723026	-0.349082	0.445968	-0.749808	0.0069232	-0.312318	0.419097	-0.495523	0.505985	-0.146442	0.999997
ENSG00000053918	KCNQ1	0.11504	0.946423	0.147798	0.900167	0.0327581	0.978157	0.207137	0.999359	0.239895	0.810901	0.206121	0.934606	-0.664126	0.0657007	0.0513725	0.964902	-0.671967	0.126248	-0.00784043	0.992341	0.261655	0.904456	0.210283	0.999997
ENSG00000054116	TRAPPC3	-0.30613	0.744633	0.139793	0.883574	0.445924	0.48777	-0.975405	0.999359	-0.529483	0.412306	-0.298495	0.855522	-0.619325	0.0286889	-0.231194	0.735858	-0.211402	0.579387	0.407923	0.351808	-0.3266	0.808104	-0.0954057	0.999997
ENSG00000054118	THRAP3	-0.61163	0.114631	0.531996	0.164372	1.14363	9.39005e-05	-0.230705	0.999359	0.912921	0.00299554	-0.0557898	0.970842	-0.586747	0.00038703	-0.228501	0.511253	0.0999269	0.676901	0.686674	0.00149345	-0.150537	0.876071	0.077964	0.999997
ENSG00000054148	PHPT1	0.222648	0.783884	-0.075316	0.926398	-0.297963	0.59297	0.412248	0.999359	0.114284	0.869909	-0.0135773	0.995435	-0.174921	0.522771	0.0445858	0.954652	-0.0160664	0.966926	0.158855	0.705997	0.0790987	0.96932	0.0345133	0.999997
ENSG00000054219	LY75	0.409021	0.648458	0.20337	0.827258	-0.20565	0.795631	-0.0196241	0.999359	-0.225275	0.783699	0.248689	0.893383	0.192232	0.586768	-0.0980279	0.917501	0.221873	0.575839	0.0296416	0.962401	-0.144214	0.949951	-0.0461855	0.999997
ENSG00000054267	ARID4B	-0.72646	0.493493	-0.959984	0.295111	-0.233521	0.827808	-0.092647	0.999359	-0.326171	0.759193	-0.877944	0.569704	1.88754	1.38306e-07	0.258179	0.797013	3.32768	8.2432e-16	1.44014	0.00297828	0.159654	0.960482	-0.0985247	0.999997
ENSG00000054277	OPN3	0.859647	0.080915	0.64962	0.198261	-0.210026	0.712639	0.117732	0.999359	-0.0922949	0.891381	0.413373	0.678879	-0.7084	0.00111158	0.129262	0.832011	-0.989672	0.000144469	-0.281272	0.45806	0.0962737	0.959528	-0.0329876	0.999997
ENSG00000054282	SDCCAG8	-0.613882	0.381878	-1.46519	0.004276	-0.851308	0.11468	-0.151328	0.999359	-1.00264	0.0595186	-0.684363	0.503784	0.847875	0.00116499	0.57177	0.197886	1.34552	7.07112e-06	0.497643	0.206464	0.371067	0.756706	-0.200703	0.999997
ENSG00000054356	PTPRN	1.17663	0.747359	0.82704	0.813649	-0.3496	0.919515	-0.922542	0.999359	-1.27213	0.661223	-0.0509637	0.996597	-1.10682	0.414749	-0.732288	0.810339	-0.526715	0.773676	0.580103	0.818674	-0.904319	0.906136	-0.172029	0.999997
ENSG00000054392	HHAT	1.00553	0.062765	1.00793	0.050828	0.00240052	0.997129	-0.0759066	0.999359	-0.0735067	0.924436	-0.186376	0.911319	-0.233405	0.415845	-0.249475	0.659734	-0.626538	0.0435317	-0.393133	0.334845	-0.0539202	0.9843	0.195555	0.999997
ENSG00000054523	KIF1B	0.162917	0.910858	-0.579535	0.510837	-0.742451	0.309632	0.388573	0.999359	-0.353879	0.694981	-0.605465	0.684666	1.35892	2.39906e-05	1.384	0.00111733	2.16435	5.33018e-09	0.805432	0.0846969	1.75295	0.00362604	0.368955	0.999997
ENSG00000054611	TBC1D22A	0.602978	0.227556	0.437023	0.395765	-0.165955	0.76062	-0.0425478	0.999359	-0.208503	0.708561	-0.00979148	0.996203	-0.841277	2.02732e-05	-0.226705	0.616287	-1.63209	3.25396e-12	-0.790815	0.00413785	-0.289069	0.753702	-0.0623639	0.999997
ENSG00000054654	SYNE2	1.80002	0.168311	1.03423	0.472702	-0.765797	0.568909	-0.0578957	0.999359	-0.823691	0.554469	0.626502	0.856846	-0.0935451	0.908308	-0.488963	0.726251	-0.0780862	0.933626	0.0154595	0.991167	-0.1267	0.9843	0.362263	0.999997
ENSG00000054690	PLEKHH1	2.62601	0.074577	2.85431	0.03837	0.228309	0.911164	0.11928	0.999359	0.347582	0.862472	-1.17146	0.703192	0.524001	0.515229	-0.90958	0.511899	-1.38943	0.107662	-1.91343	0.0435434	-0.0552126	0.997837	0.854365	0.999997
ENSG00000054793	ATP9A	1.71917	0.013396	1.49586	0.029209	-0.223315	0.809862	0.116537	0.999359	-0.106778	0.918416	0.333922	0.865021	-1.04054	0.00153371	-0.633337	0.282767	-1.71485	8.05735e-06	-0.674313	0.177366	-0.643152	0.571707	-0.00981421	0.999997
ENSG00000054965	FAM168A	-0.228799	0.67238	0.166792	0.74662	0.395591	0.285351	-0.690261	0.852003	-0.29467	0.475303	0.440459	0.511769	0.148163	0.465621	0.310452	0.315254	-0.874618	1.99529e-05	-1.02278	3.67477e-06	0.513125	0.233258	0.202673	0.999997
ENSG00000054967	RELT	0.21147	0.766085	0.237039	0.687226	0.0255703	0.972193	-0.309444	0.999359	-0.283874	0.583943	0.905978	0.109895	-0.165808	0.495249	-0.2434	0.584884	-0.285977	0.278251	-0.120169	0.757294	0.352079	0.651848	0.59548	0.999997
ENSG00000054983	GALC	0.696947	0.354178	0.962358	0.136303	0.265411	0.727054	-0.0919446	0.999359	0.173466	0.841075	0.274004	0.880038	-0.806306	0.00540389	-0.170614	0.832903	-1.24119	0.000217826	-0.434884	0.346843	-0.305673	0.837333	-0.135059	0.999997
ENSG00000055044	NOP58	-0.93117	0.325859	-1.62762	0.033757	-0.696448	0.400442	-0.231302	0.999359	-0.927751	0.251382	-1.39402	0.220804	0.267431	0.54624	0.204112	0.845477	1.09403	0.0113808	0.826604	0.113931	-0.183262	0.949951	-0.387373	0.999997
ENSG00000055070	SZRD1	-0.906279	0.052995	-0.395111	0.474916	0.511169	0.262679	0.197924	0.999359	0.709092	0.103847	-0.272841	0.812533	0.143418	0.58011	0.0949556	0.882993	0.21953	0.436504	0.0761125	0.858519	0.0519914	0.982289	-0.0429639	0.999997
ENSG00000055130	CUL1	-1.09056	0.125374	-0.549488	0.495348	0.54107	0.439952	0.0792567	0.999359	0.620325	0.38082	-0.351797	0.841348	1.33151	6.50803e-06	0.96324	0.0274192	1.97949	7.48906e-09	0.647981	0.144418	1.21806	0.0575128	0.254825	0.999997
ENSG00000055147	FAM114A2	-0.490957	0.477214	-0.297411	0.67669	0.193547	0.772009	-0.367469	0.999359	-0.173923	0.811368	-0.278235	0.853919	-0.946885	9.84603e-05	-0.28163	0.607297	-1.61362	4.57787e-08	-0.666736	0.0710375	-0.555985	0.471855	-0.274355	0.999997
ENSG00000055163	CYFIP2	1.05145	0.249925	0.035661	0.980555	-1.01579	0.194049	0.217473	0.999359	-0.798313	0.343009	0.0205232	0.996031	0.434782	0.296279	-0.0661508	0.958989	0.0462816	0.937677	-0.388499	0.54283	0.13008	0.969265	0.196231	0.999997
ENSG00000055208	TAB2	-1.24162	0.001456	-0.784581	0.06029	0.457036	0.277821	-0.00576354	0.999359	0.451271	0.302294	-0.430612	0.597468	0.395064	0.0511956	0.722788	0.00517568	0.571653	0.0131636	0.17659	0.605587	0.565659	0.254335	-0.157128	0.999997
ENSG00000055211	GINM1	-0.292323	0.816294	0.013692	0.991867	0.306018	0.731684	-0.0427221	0.999359	0.263293	0.78548	-0.22407	0.923891	0.503473	0.172783	0.206749	0.826923	1.0291	0.0103408	0.525628	0.322907	0.215889	0.928721	0.00914085	0.999997
ENSG00000055332	EIF2AK2	-1.66637	0.099376	0.087828	0.958247	1.7542	0.041925	-0.344191	0.999359	1.41	0.125873	-0.968636	0.601509	1.48142	0.000660024	-0.224485	0.863566	3.33525	8.85517e-12	1.85382	0.000925361	-0.0961555	0.984394	0.128329	0.999997
ENSG00000055483	USP36	-0.452404	0.614978	-1.04949	0.105794	-0.597081	0.361509	-0.924042	0.999359	-1.52112	0.00512191	-0.139788	0.949556	0.0886986	0.823056	-0.0795141	0.936556	-0.228834	0.575565	-0.317532	0.528536	-0.608677	0.530215	-0.529163	0.999997
ENSG00000055609	KMT2C	0.145928	0.952934	-1.15556	0.336094	-1.30148	0.209408	-0.363885	0.999359	-1.66537	0.0973458	-0.370519	0.909864	0.696783	0.19169	0.376048	0.762338	1.70981	0.00261809	1.01303	0.153732	0.117153	0.982741	-0.258893	0.999997
ENSG00000055732	MCOLN3	0.978489	0.331921	-0.098245	0.945965	-1.07673	0.19176	0.477935	0.999359	-0.598799	0.537339	0.159129	0.958894	-0.0528806	0.925286	-0.350891	0.710939	-0.0646223	0.915369	-0.0117409	0.989259	-0.49515	0.789814	-0.144259	0.999997
ENSG00000055813	CCDC85A	-4.97364	NA	1.37816	NA	6.35217	NA	1.04212	0.999359	7.39396	NA	-0.144015	NA	-0.931329	0.751939	-0.566647	0.942461	-1.97337	0.524872	-1.04211	NA	-2.84295	0.797685	-2.27634	0.999997
ENSG00000055917	PUM2	-0.218052	0.819582	-0.156635	0.854706	0.061418	0.941923	-0.123876	0.999359	-0.0624591	0.938952	0.0484938	0.986048	0.485947	0.0700817	0.397051	0.42809	0.367137	0.263462	-0.11881	0.811212	-0.0234022	0.996569	-0.420453	0.999997
ENSG00000055950	MRPL43	0.287248	0.677935	0.018106	0.983549	-0.269142	0.6167	0.23618	0.999359	-0.0329624	0.964235	-0.0381908	0.986048	-0.417003	0.0673062	-0.0737751	0.917316	-0.46625	0.0856742	-0.0492468	0.916943	-0.0998978	0.957018	-0.0261224	0.999997
ENSG00000055955	ITIH4	-1.78576	0.04548	-1.61109	0.065961	0.174679	0.884614	0.530271	0.999359	0.704945	0.472117	-1.44906	0.266825	2.8767	3.65257e-14	0.48025	0.59672	5.01833	8.2501e-30	2.14163	1.81872e-05	1.16739	0.277864	0.687142	0.999997
ENSG00000055957	ITIH1	4.46478	0.010881	0.667105	NA	-3.79772	NA	2.28402	0.999359	-1.51366	0.380003	0.58958	NA	3.65902	7.94811e-06	3.22913	0.00443798	3.15793	0.00303051	-0.501091	0.755696	2.65337	0.217902	-0.575755	0.999997
ENSG00000056050	HPF1	0.925786	0.207107	-0.545657	0.486896	-1.47144	0.00922949	0.645336	0.999359	-0.826107	0.204069	-0.408047	0.798255	0.968281	0.00110617	0.379304	0.552446	0.33981	0.400311	-0.628471	0.159439	-0.0442301	0.991417	-0.423533	0.999997
ENSG00000056097	ZFR	-1.24696	0.000872	-0.495438	0.276875	0.751525	0.0404462	0.0806531	0.999359	0.832178	0.0219014	-0.135596	0.916807	0.243936	0.245974	0.00667911	0.992982	0.756348	0.000543589	0.512412	0.0499074	-0.574661	0.221329	-0.581339	0.970865
ENSG00000056277	ZNF280C	-0.215609	0.884031	-0.585243	0.544937	-0.369634	0.691362	-0.14161	0.999359	-0.511244	0.573513	-0.568881	0.763809	0.603069	0.123223	1.36897	0.00346153	1.18304	0.00680914	0.579971	0.318472	1.56645	0.0273729	0.197481	0.999997
ENSG00000056558	TRAF1	-2.4873	0.052989	-2.14064	0.092617	0.346669	0.833082	0.376103	0.999359	0.722763	0.632434	-0.291231	0.946806	3.55762	6.22061e-11	3.57611	8.06585e-08	5.71495	2.04929e-19	2.15734	0.0041266	4.38223	2.75481e-06	0.806125	0.999997
ENSG00000056586	RC3H2	-0.655257	0.147541	-0.099329	0.881717	0.555928	0.166234	0.0430305	0.999359	0.598958	0.139043	-0.0690185	0.966562	0.263085	0.220866	-0.194501	0.669293	0.665161	0.00377979	0.402077	0.162929	-0.641575	0.167299	-0.447075	0.999997
ENSG00000056736	IL17RB	0.237065	0.892726	0.192392	0.895367	-0.0446716	0.976351	-0.145679	0.999359	-0.190352	0.88643	-0.704351	0.748332	-0.0086999	0.99085	0.258913	0.827738	-0.260798	0.706218	-0.252097	0.788584	0.344336	0.900862	0.0854237	0.999997
ENSG00000056972	TRAF3IP2	-3.17651	3.64901e-13	-1.32203	0.006984	1.85449	9.91042e-06	-0.331871	0.999359	1.52261	0.000537666	-1.08681	0.124754	1.24565	1.55492e-07	1.10804	0.000364111	2.78839	8.60381e-25	1.54274	2.94928e-07	1.42357	0.001208	0.315525	0.999997
ENSG00000057019	DCBLD2	1.43362	0.397137	-1.34814	0.400001	-2.78176	0.0216629	0.0844475	0.999359	-2.69731	0.029099	-0.442856	0.917839	2.07982	0.000831289	-0.265552	0.894327	1.02636	0.197277	-1.05345	0.275155	-1.62272	0.357995	-1.35717	0.999997
ENSG00000057252	SOAT1	0.288182	0.835028	0.810914	0.370977	0.522734	0.542894	0.0626456	0.999359	0.585377	0.507522	0.000176168	0.999923	-1.3805	8.31804e-05	-0.982023	0.0715254	-1.32751	0.00149114	0.0529875	0.945064	-0.999435	0.294714	-0.0174108	0.999997
ENSG00000057294	PKP2	-0.42112	0.879211	-0.943604	0.619292	-0.522482	0.773089	0.778157	0.999359	0.255673	0.902907	-0.77496	0.833156	2.58322	0.000131168	2.64139	0.00299933	1.98237	0.0158269	-0.600851	0.609272	2.17208	0.152011	-0.469306	0.999997
ENSG00000057608	GDI2	-0.61929	0.088049	-0.012369	0.984987	0.606921	0.0532223	-0.149689	0.999359	0.457231	0.180368	-0.29828	0.677613	0.0730071	0.722429	0.0319444	0.954104	-0.0902832	0.692547	-0.16329	0.551024	0.0127485	0.997853	-0.0191958	0.999997
ENSG00000057657	PRDM1	-1.80106	0.036028	-0.670078	0.52497	1.13098	0.169965	-0.672707	0.999359	0.458271	0.660703	-0.425514	0.857053	1.27017	0.00115711	2.49799	3.06626e-08	2.35625	1.08006e-07	1.08608	0.0447563	3.52726	8.0998e-09	1.02927	0.999997
ENSG00000057663	ATG5	-0.637972	0.72554	0.294783	0.872995	0.932762	0.460075	-0.375896	0.999359	0.556859	0.709108	-0.20171	0.963896	-0.0159811	0.985632	-0.30046	0.848051	-0.505809	0.491357	-0.489828	0.609032	-2.4879	0.0227139	-2.18744	0.415631
ENSG00000057704	TMCC3	1.71252	0.043157	-0.152066	0.90924	-1.86459	0.0104883	1.02375	0.999359	-0.840835	0.330137	-0.697688	0.68697	0.206635	0.667557	-0.664829	0.342514	-0.276724	0.605483	-0.483358	0.44734	-0.611964	0.690299	0.0528651	0.999997
ENSG00000057757	PITHD1	-0.187248	0.816554	-0.241799	0.702001	-0.0545504	0.938478	-0.245319	0.999359	-0.29987	0.587813	-0.111171	0.945935	-0.740585	0.000567097	0.194259	0.711952	-0.889289	0.000567874	-0.148704	0.722606	-0.00706833	0.998774	-0.201327	0.999997
ENSG00000057935	MTA3	0.663747	0.30273	0.50598	0.433487	-0.157766	0.828023	0.143446	0.999359	-0.0143208	0.986411	0.178204	0.917938	0.431752	0.113253	0.39948	0.417933	-0.250846	0.494119	-0.682597	0.0760563	0.0358533	0.992431	-0.363626	0.999997
ENSG00000058056	USP13	0.241151	0.967641	-1.76133	0.537736	-2.00247	0.406161	0.712151	0.999359	-1.29033	0.645413	0.260252	0.981475	2.34596	0.0325439	0.308585	0.931806	0.133595	0.937677	-2.21236	0.159439	0.885265	0.89	0.576681	0.999997
ENSG00000058063	ATP11B	-0.139794	0.882845	0.64329	0.238089	0.783085	0.0926125	-0.184754	0.999359	0.59833	0.235845	-0.100212	0.954567	-0.164371	0.558374	-0.43193	0.297299	0.603982	0.0292262	0.768353	0.0123109	-0.342212	0.733269	0.0897186	0.999997
ENSG00000058085	LAMC2	-0.320066	0.935691	-2.16173	0.286003	-1.84167	0.315353	-0.635035	0.999359	-2.4767	0.17441	-0.559837	0.924166	0.249201	0.825432	-1.35257	0.392113	-0.958772	0.429394	-1.20796	0.409094	-0.869602	0.842885	0.482973	0.999997
ENSG00000058091	CDK14	-0.40604	0.585523	-0.32149	0.647913	0.0845513	0.913058	-0.133793	0.999359	-0.0492422	0.95211	-0.280431	0.847944	0.275078	0.331338	-0.0147781	0.988027	0.197153	0.567269	-0.077924	0.879775	-0.0794289	0.972489	-0.0646505	0.999997
ENSG00000058262	SEC61A1	-0.085596	0.916193	0.647616	0.108222	0.733213	0.0391463	-0.132391	0.999359	0.600822	0.112093	0.256919	0.786774	-1.06696	5.26267e-10	-0.416516	0.163758	-0.598923	0.00521793	0.468039	0.066498	-0.273819	0.725623	0.142697	0.999997
ENSG00000058272	PPP1R12A	-0.084535	0.97901	-2.10359	0.055573	-2.01905	0.0450309	0.103321	0.999359	-1.91574	0.0645431	-2.12375	0.156764	2.8892	2.44364e-09	0.377731	0.77731	3.96488	2.92644e-12	1.07568	0.148888	0.344896	0.921518	-0.032835	0.999997
ENSG00000058335	RASGRF1	2.61375	0.025421	1.0254	0.468081	-1.58836	0.162329	1.03789	0.999359	-0.550467	0.71105	-0.196756	0.965551	-0.73281	0.220705	-0.488757	0.710301	-1.41114	0.0315605	-0.678329	0.454736	-0.10607	0.986706	0.382688	0.999997
ENSG00000058404	CAMK2B	1.38789	0.328106	-0.275513	0.885035	-1.66341	0.144015	0.808532	0.999359	-0.854873	0.5307	0.235813	0.954946	0.231973	0.744614	-0.174274	0.924593	-0.382911	0.621518	-0.614883	0.511497	-0.296841	0.946329	-0.122566	0.999997
ENSG00000058453	CROCC	1.09516	0.265985	0.449939	0.694088	-0.645225	0.48325	0.135792	0.999359	-0.509433	0.616621	1.18589	0.399179	0.176579	0.729054	0.0371912	0.981418	0.207906	0.718953	0.0313276	0.971386	0.244589	0.932212	0.207399	0.999997
ENSG00000058600	POLR3E	-0.147754	0.861379	-0.281459	0.639087	-0.133704	0.824529	-0.382025	0.999359	-0.51573	0.278269	0.203598	0.88198	-0.829288	6.52698e-05	-0.312474	0.45972	-1.34069	1.08182e-07	-0.511406	0.11517	-0.363706	0.657456	-0.0512321	0.999997
ENSG00000058668	ATP2B4	1.29056	0.036794	0.809299	0.223725	-0.481262	0.463493	0.275448	0.999359	-0.205814	0.803928	0.561498	0.65116	0.152639	0.670899	-0.342637	0.578313	-0.781218	0.021869	-0.933857	0.0138661	-0.283717	0.851933	0.0589205	0.999997
ENSG00000058673	ZC3H11A	0.151868	0.952663	0.763032	0.58133	0.611166	0.627203	-0.127607	0.999359	0.483556	0.728549	1.19457	0.566234	-1.04281	0.0475684	-0.157805	0.925817	-0.502814	0.465767	0.539995	0.537374	-0.241298	0.954353	-0.0834918	0.999997
ENSG00000058729	RIOK2	-0.888933	0.279743	0.041798	0.974278	0.930733	0.174822	-1.3595	0.797025	-0.428766	0.61149	-0.282473	0.896887	-0.72334	0.0339345	0.0455652	0.967866	-1.34835	0.000748036	-0.625009	0.235032	0.456634	0.761265	0.41107	0.999997
ENSG00000058799	YIPF1	-0.144173	0.773596	-0.129392	0.77096	0.0147814	0.976647	0.0519567	0.999359	0.0667378	0.8798	-0.393418	0.490295	0.0580313	0.762197	-0.0391621	0.936866	0.274679	0.148798	0.216648	0.378454	0.0597916	0.963362	0.0989538	0.999997
ENSG00000058804	NDC1	1.15996	0.093601	0.799681	0.274026	-0.360277	0.636161	0.0207474	0.999359	-0.339529	0.677412	0.131922	0.955108	-1.08506	0.000291499	-0.304803	0.666404	-2.13526	2.60612e-09	-1.05019	0.0145828	-0.706031	0.443928	-0.401227	0.999997
ENSG00000058866	DGKG	-1.40088	0.417616	-0.775943	0.676217	0.624946	0.709089	-1.33972	0.999359	-0.714784	0.682533	-1.41242	0.618881	-0.624375	0.410114	0.209998	0.922167	-1.60349	0.0505614	-0.979113	0.367998	-0.0948668	0.991417	-0.30486	0.999997
ENSG00000059122	FLYWCH1	1.28653	0.066065	1.04031	0.139631	-0.246219	0.770966	-0.295509	0.999359	-0.541728	0.475303	1.05653	0.30775	-0.45459	0.184737	-0.398614	0.551234	-1.84933	2.43177e-07	-1.39474	0.000524976	-0.297451	0.865271	0.101164	0.999997
ENSG00000059145	UNKL	3.01754	0.032911	1.7402	0.267808	-1.27734	0.384407	0.462642	0.999359	-0.814699	0.632042	2.4698	0.225506	-0.563824	0.466273	-1.14103	0.348525	-2.27014	0.00374432	-1.70631	0.0675022	-2.47812	0.0848586	-1.33709	0.999997
ENSG00000059377	TBXAS1	0.726476	0.043064	0.62688	0.076413	-0.0995958	0.831095	0.1464	0.999359	0.0468045	0.928247	0.500276	0.394095	-0.776401	8.58458e-07	-0.240622	0.465857	-0.855519	6.56577e-06	-0.0791181	0.808427	0.101899	0.932212	0.342521	0.999997
ENSG00000059378	PARP12	-0.885983	0.053072	-0.409199	0.442453	0.476785	0.289744	0.0574822	0.999359	0.534266	0.238734	-0.0423294	0.985697	1.32791	6.95979e-12	0.0456749	0.949269	2.36407	8.55881e-26	1.03616	5.22964e-05	0.0613111	0.977213	0.0156363	0.999997
ENSG00000059573	ALDH18A1	-0.077301	0.92343	0.4015	0.374552	0.478801	0.210558	-0.485131	0.999359	-0.0063295	0.991359	-0.128967	0.925113	-1.42843	9.47539e-17	-0.481662	0.0768449	-1.52612	2.37178e-11	-0.0976933	0.811601	-0.568724	0.209159	-0.0870617	0.999997
ENSG00000059588	TARBP1	1.50807	0.062765	-0.483026	0.63676	-1.99109	0.00265552	0.065683	0.999359	-1.92541	0.00410312	0.586626	0.739615	0.854125	0.0211902	0.414758	0.605325	-0.656373	0.151502	-1.5105	0.00127012	0.281196	0.901182	-0.133562	0.999997
ENSG00000059691	GATB	0.389833	0.529961	-0.236591	0.708264	-0.626424	0.16588	0.424176	0.999359	-0.202249	0.735857	-0.0233458	0.98966	-0.307688	0.198075	0.260599	0.578774	-0.538849	0.0485317	-0.231162	0.554132	0.382219	0.640887	0.121621	0.999997
ENSG00000059728	MXD1	0.008732	0.997272	-0.635392	0.602585	-0.644124	0.538569	-0.10337	0.999359	-0.747494	0.484715	0.147332	0.970461	1.74838	4.38995e-05	2.07765	0.000122835	2.01243	6.16373e-05	0.264054	0.749406	2.32978	0.00348674	0.252131	0.999997
ENSG00000059758	CDK17	-1.30154	0.000693	-0.696232	0.103432	0.605309	0.126432	0.0804101	0.999359	0.685718	0.0815594	-0.119293	0.932691	0.461091	0.0199849	0.248459	0.544201	0.861007	0.00011132	0.399916	0.159501	0.359146	0.606114	0.110687	0.999997
ENSG00000059769	DNAJC25	-0.667263	0.362117	-0.317587	0.695967	0.349677	0.613982	-0.275106	0.999359	0.0745697	0.933152	0.055317	0.986048	0.250704	0.450378	-0.276116	0.67684	1.18536	0.000275988	0.934658	0.0131369	-0.682929	0.417798	-0.406814	0.999997
ENSG00000059804	SLC2A3	-1.71942	0.123986	-3.17629	0.000348	-1.45686	0.142277	0.374884	0.999359	-1.08198	0.319109	-1.14986	0.557337	1.90006	4.68745e-05	-0.41198	0.729407	3.26764	1.00565e-09	1.36758	0.0366294	-0.427022	0.876914	-0.0150422	0.999997
ENSG00000059915	PSD	0.52417	0.619102	0.179601	0.878961	-0.344568	0.700943	0.1564	0.999359	-0.188169	0.857236	1.10761	0.345363	0.720269	0.044549	-0.341219	0.677206	0.430047	0.350026	-0.290222	0.643063	-0.78005	0.482386	-0.438831	0.999997
ENSG00000060069	CTDP1	-0.180129	0.877287	0.149557	0.878759	0.329687	0.64552	0.0307836	0.999359	0.360469	0.624236	0.410898	0.781101	-0.336089	0.295693	-0.746408	0.0884768	0.0521232	0.906098	0.388213	0.403818	-0.718859	0.373575	0.0275498	0.999997
ENSG00000060138	YBX3	-1.04085	0.002249	-0.792455	0.022193	0.248391	0.534138	0.156948	0.999359	0.405338	0.280939	0.0459654	0.977793	0.190449	0.318547	0.28687	0.362134	0.527606	0.00790145	0.337157	0.17428	0.222845	0.777277	-0.0640247	0.999997
ENSG00000060237	WNK1	-0.122462	0.969709	-0.611507	0.71728	-0.489041	0.746944	-0.1652	0.999359	-0.654245	0.666831	0.0261423	0.996329	-0.191589	0.80141	-0.771967	0.516265	-1.02268	0.151387	-0.83109	0.359915	-1.5997	0.286523	-0.827735	0.999997
ENSG00000060303	RPS17P5	1.30039	0.861297	0.18991	NA	-1.1106	0.829976	3.05251	0.999359	1.94203	0.646925	0.751072	0.958894	-2.02289	0.270997	-0.555385	0.906971	-0.500034	0.833011	1.52284	0.584699	-0.560782	0.96412	-0.0053894	0.999997
ENSG00000060339	CCAR1	-0.328581	0.797753	-0.864801	0.316149	-0.536218	0.521988	-0.0838127	0.999359	-0.620033	0.466955	-0.57361	0.738674	0.973938	0.0060295	0.0608114	0.961019	1.19984	0.00362272	0.225907	0.731957	0.0230419	0.998321	-0.0377689	0.999997
ENSG00000060491	OGFR	-1.5733	0.005683	-0.443093	0.55452	1.13021	0.0350393	0.00846126	0.999359	1.13866	0.0358743	-0.137941	0.94745	0.937344	0.000570346	-0.535885	0.27523	2.17664	1.01462e-12	1.23929	0.000359895	-0.312939	0.822134	0.222946	0.999997
ENSG00000060558	GNA15	-1.13814	0.025102	-0.915285	0.073814	0.222853	0.718994	-0.171881	0.999359	0.0509705	0.94672	-0.160196	0.921486	0.288811	0.277506	0.246932	0.648816	1.06629	8.59876e-05	0.777482	0.0136559	0.403001	0.660784	0.15607	0.999997
ENSG00000060642	PIGV	1.16325	0.791347	1.70448	0.61886	0.538624	0.882175	0.294743	0.999359	0.835994	0.817406	-1.27794	0.865021	-2.12253	0.105937	-0.826398	0.800486	-0.93033	0.585094	1.19127	0.581356	1.08383	0.876914	1.90934	0.999997
ENSG00000060656	PTPRU	-0.129644	0.970332	-0.266695	0.905949	-0.137046	0.950325	0.750624	0.999359	0.613573	0.732846	0.755183	0.865021	1.58594	0.0348294	-1.1603	0.414467	2.37439	0.0170441	0.788452	0.564625	1.23756	0.658614	2.39786	0.85013
ENSG00000060688	SNRNP40	-0.239903	0.728385	-0.409862	0.441418	-0.169958	0.757722	-0.322377	0.999359	-0.492336	0.288843	-0.550542	0.515393	-0.0216006	0.944842	0.23865	0.60221	-0.786566	0.00262416	-0.764965	0.0105083	-0.0617094	0.977358	-0.300359	0.999997
ENSG00000060749	QSER1	-0.354882	0.875605	0.061816	0.977683	0.416705	0.782284	-0.0482913	0.999359	0.368407	0.822538	0.316124	0.938553	0.642234	0.305365	0.082199	0.965659	-0.0182237	0.984873	-0.660456	0.477307	-0.0791317	0.991591	-0.16133	0.999997
ENSG00000060762	MPC1	-0.031598	0.973262	-0.001765	0.997955	0.0298339	0.957874	0.176195	0.999359	0.206029	0.62854	-0.370845	0.584797	0.2157	0.236761	0.214641	0.533225	-0.161971	0.468925	-0.377671	0.113512	0.0624176	0.966673	-0.152223	0.999997
ENSG00000060971	ACAA1	0.292367	0.622508	0.233518	0.673411	-0.0588482	0.923899	0.00272858	0.999359	-0.0561202	0.92674	0.451234	0.568234	-0.0344767	0.899454	-0.215721	0.615989	-0.203731	0.429603	-0.169254	0.621393	-0.0841091	0.960089	0.131612	0.999997
ENSG00000060982	BCAT1	0.365217	0.626113	0.216381	0.775162	-0.148835	0.829976	0.228913	0.999359	0.0800775	0.91711	-0.920085	0.225391	-0.13582	0.657803	-0.170213	0.79227	0.0236535	0.952273	0.159474	0.72453	-0.232751	0.862329	-0.0625376	0.999997
ENSG00000061273	HDAC7	-0.660598	0.241691	0.414245	0.490895	1.07484	0.0126009	-0.313911	0.999359	0.760932	0.106983	1.09935	0.0753268	-0.80918	0.000346064	-0.329163	0.479522	-0.340745	0.251743	0.468436	0.174382	-0.271903	0.80992	0.0572598	0.999997
ENSG00000061337	LZTS1	1.64434	0.629994	-1.03027	NA	-2.67466	0.25195	0.0294187	0.999359	-2.64519	0.275029	-0.538968	0.938553	1.03893	0.302653	1.57487	0.304422	1.33519	0.258787	0.296262	0.873957	3.32516	0.0468523	1.7503	0.999997
ENSG00000061455	PRDM6	-0.691729	0.89115	-3.59541	0.193463	-2.90367	0.272024	1.56275	0.999359	-1.34093	0.68003	-3.68642	0.408614	1.97214	0.131754	-1.47521	0.58172	-1.71427	0.321979	-3.68635	0.0489079	2.20137	0.616975	3.67658	0.999997
ENSG00000061656	SPAG4	-0.140515	0.968927	-0.15917	0.947472	-0.0186466	0.99267	-1.60594	0.999359	-1.62459	0.266908	1.15925	0.717804	0.598892	0.458645	-0.544968	0.748976	-1.07179	0.319448	-1.67068	0.165295	-1.75967	0.455051	-1.2147	0.999997
ENSG00000061676	NCKAP1	0.346119	0.774817	0.868599	0.300984	0.522484	0.522394	-0.326281	0.999359	0.196199	0.850796	-0.174662	0.946191	0.542155	0.146032	-0.268633	0.759799	0.0343593	0.951223	-0.507795	0.355481	-0.433441	0.79259	-0.164808	0.999997
ENSG00000061794	MRPS35	-0.201932	0.666047	-0.74001	0.012592	-0.538078	0.0668244	0.162695	0.999359	-0.375383	0.248992	-0.449198	0.399609	-0.0449764	0.822428	0.152269	0.653097	-0.45385	0.0123945	-0.408874	0.0548695	-0.00655432	0.998625	-0.158823	0.999997
ENSG00000061918	GUCY1B1	-0.758509	0.563965	0.083843	0.962084	0.842356	0.41197	-0.610474	0.999359	0.231878	0.868015	0.408178	0.893383	0.834424	0.102482	0.639352	0.516265	0.316975	0.677464	-0.517448	0.574556	0.0240076	0.998625	-0.615343	0.999997
ENSG00000061936	SFSWAP	-0.347905	0.477822	-0.215127	0.669437	0.132778	0.780413	0.00936057	0.999359	0.142138	0.775559	-0.18955	0.857053	-0.112251	0.606977	-0.239291	0.511021	0.250911	0.268188	0.363162	0.160733	-0.147883	0.888151	0.0914086	0.999997
ENSG00000061938	TNK2	1.28693	0.329034	0.270614	0.87801	-1.01631	0.374025	0.0807999	0.999359	-0.935511	0.442358	0.548227	0.856846	0.660634	0.242983	-1.13318	0.18373	-0.40362	0.564518	-1.06425	0.151137	0.223368	0.959981	1.35655	0.999997
ENSG00000061987	MON2	-0.442556	0.73139	0.328242	0.785204	0.7708	0.369212	-0.117573	0.999359	0.653225	0.484571	0.204333	0.943073	-0.419463	0.340238	0.310712	0.747493	-0.170624	0.7643	0.248839	0.733021	0.0574218	0.991417	-0.253289	0.999997
ENSG00000062194	GPBP1	-1.43741	0.00492	-0.479756	0.458537	0.957657	0.0504384	0.0692171	0.999359	1.02687	0.0358743	-0.289225	0.840092	1.36588	7.21376e-09	0.486672	0.271939	2.67729	7.64955e-23	1.31141	1.93812e-05	0.798907	0.183598	0.312235	0.999997
ENSG00000062282	DGAT2	0.688439	0.308125	0.646607	0.316625	-0.0418319	0.964768	0.172149	0.999359	0.130318	0.873023	0.384378	0.785268	-1.02401	0.000108117	-0.166537	0.81986	-0.14539	0.716477	0.878621	0.0206985	0.11287	0.960885	0.279407	0.999997
ENSG00000062370	ZNF112	1.446	0.340865	0.957783	0.54458	-0.488218	0.756697	-0.723935	0.999359	-1.21215	0.383255	1.29136	0.613481	-1.0711	0.0937529	-1.65554	0.0684091	-1.60851	0.0435497	-0.537405	0.655552	-1.6313	0.409079	0.0242366	0.999997
ENSG00000062485	CS	0.087077	0.879175	0.154659	0.70405	0.0675826	0.868466	0.12211	0.999359	0.189692	0.593879	0.185022	0.806557	-0.12769	0.435935	-0.160476	0.604269	0.386115	0.0208917	0.513805	0.00500563	-0.183354	0.78036	-0.0228782	0.999997
ENSG00000062524	LTK	0.443325	0.864553	0.896545	NA	0.453229	NA	1.33969	0.999359	1.79291	0.223034	1.65267	NA	2.59266	0.00245316	0.652355	0.826413	4.288	6.99431e-06	1.69534	0.0973505	-1.92007	0.733732	-2.57243	0.999997
ENSG00000062582	MRPS24	-1.10425	0.02914	-0.598067	0.297163	0.506185	0.3286	0.465829	0.999359	0.972014	0.0343424	-0.00256902	0.999096	0.191576	0.49449	0.333087	0.487614	0.173854	0.59837	-0.0177223	0.972739	0.280087	0.808305	-0.0529992	0.999997
ENSG00000062598	ELMO2	-1.72871	3.48797e-08	-0.737709	0.038825	0.990999	0.00109307	-0.252438	0.999359	0.73856	0.024704	-0.102109	0.934508	0.335668	0.0596573	-0.00455339	0.994381	1.30975	3.99759e-12	0.974079	2.91208e-06	0.0635823	0.967652	0.0681358	0.999997
ENSG00000062650	WAPL	-1.18734	0.000211	-0.268619	0.544347	0.918726	0.00200316	-0.230381	0.999359	0.688344	0.0322333	-0.112071	0.921435	0.0117722	0.96322	0.0960584	0.83547	0.726922	0.000128808	0.71515	0.000687146	0.181643	0.827179	0.0855845	0.999997
ENSG00000062716	VMP1	0.425695	0.413326	0.973526	0.012412	0.547832	0.178108	-0.100727	0.999359	0.447104	0.306295	0.120734	0.931776	-1.01484	3.50405e-08	-0.25937	0.521873	0.296717	0.227122	1.31156	1.43699e-08	-0.131772	0.919757	0.127598	0.999997
ENSG00000062725	APPBP2	-0.636503	0.365665	0.186626	0.831882	0.823131	0.13767	-0.559885	0.999359	0.263244	0.721464	0.173856	0.927635	-0.476969	0.0961363	-0.71787	0.0805849	-0.907339	0.00474175	-0.430369	0.314593	-1.28726	0.0127037	-0.569394	0.999997
ENSG00000062822	POLD1	1.12628	0.332516	-0.801061	0.4974	-1.92734	0.0256858	0.165162	0.999359	-1.76218	0.0492695	-0.303179	0.921435	-0.22652	0.692027	-0.17278	0.903951	-0.0106071	0.988631	0.215914	0.805283	-0.29975	0.921518	-0.126969	0.999997
ENSG00000063015	SEZ6	0.297976	0.938643	-0.693546	NA	-0.991527	NA	1.40683	0.999359	0.415304	0.866938	1.16588	NA	0.974061	0.311596	0.692135	0.735858	0.918277	0.47996	-0.0557817	0.97776	0.494235	0.94383	-0.197899	0.999997
ENSG00000063046	EIF4B	0.38346	0.523612	0.126089	0.858274	-0.257371	0.622092	-0.0476916	0.999359	-0.305063	0.562767	-0.151459	0.916371	-0.48308	0.0247457	-0.248869	0.587842	-1.27458	7.22196e-08	-0.791498	0.00380753	-0.561107	0.323918	-0.312238	0.999997
ENSG00000063127	SLC6A16	2.21826	0.074948	-0.715802	0.632899	-2.93406	0.00432586	-0.442118	0.999359	-3.37618	0.000591422	-0.224946	0.955639	0.989452	0.0769952	-0.419661	0.756085	0.344978	0.647868	-0.644471	0.469385	-0.333173	0.931103	0.0864886	0.999997
ENSG00000063169	BICRA	-0.284509	0.737075	0.232582	0.764787	0.517092	0.355757	0.212698	0.999359	0.729789	0.174336	0.902765	0.266825	0.242582	0.41546	-0.530045	0.22598	0.429403	0.189699	0.186822	0.698151	-0.418791	0.689336	0.111254	0.999997
ENSG00000063176	SPHK2	0.562882	0.317977	0.487987	0.377402	-0.0748939	0.913058	-0.52285	0.999359	-0.597745	0.213685	0.539603	0.557268	-0.544734	0.0165169	-0.405074	0.311258	-1.84008	2.62254e-11	-1.29534	2.83386e-05	-0.278666	0.793166	0.126409	0.999997
ENSG00000063177	RPL18	-0.304038	0.640847	-0.809844	0.074513	-0.505806	0.264524	0.453598	0.999359	-0.0522085	0.93798	-0.391713	0.677613	0.352914	0.115349	0.350946	0.375745	0.871895	0.000301033	0.518981	0.0777359	0.304719	0.742957	-0.0462263	0.999997
ENSG00000063180	CA11	0.573792	0.565325	0.201559	0.859951	-0.372232	0.668788	0.021631	0.999359	-0.350602	0.705646	-0.512836	0.765443	0.22302	0.596515	-0.0251882	0.983635	0.175401	0.728407	-0.0476181	0.949261	-0.00189104	0.999684	0.0232977	0.999997
ENSG00000063241	ISOC2	0.145664	0.909494	0.198562	0.837913	0.0528994	0.958576	0.334587	0.999359	0.387485	0.608062	0.0394979	0.988279	-0.391541	0.230431	-0.149516	0.863653	-0.639252	0.0774402	-0.24771	0.639725	-0.0281101	0.996452	0.121407	0.999997
ENSG00000063244	U2AF2	-0.184822	0.802653	0.165133	0.796554	0.349956	0.453181	-0.0771015	0.999359	0.272854	0.596575	0.289356	0.78146	-0.524844	0.0103369	-0.262026	0.538982	-0.381882	0.128686	0.142962	0.701022	-0.01112	0.998531	0.250907	0.999997
ENSG00000063245	EPN1	-0.130333	0.938406	-0.054099	0.968535	0.0762355	0.948001	-0.385517	0.999359	-0.309282	0.752808	0.266804	0.909788	-0.657721	0.0741464	-0.326897	0.69733	-0.39639	0.391782	0.261331	0.68334	0.159904	0.957488	0.486802	0.999997
ENSG00000063322	MED29	-0.222519	0.739436	0.194117	0.745572	0.416636	0.341987	-0.0894236	0.999359	0.327212	0.498762	-0.10133	0.946214	-0.595828	0.00262636	0.0394389	0.954104	-1.19064	3.1583e-07	-0.594808	0.0360741	0.115461	0.937875	0.0760222	0.999997
ENSG00000063438	AHRR	0.995271	0.635637	-0.070057	0.979341	-1.06533	0.505507	0.880719	0.999359	-0.184609	0.932024	1.32974	0.65116	1.86488	0.00655671	0.879274	0.544114	1.33743	0.111668	-0.527449	0.664641	1.60226	0.430484	0.722983	0.999997
ENSG00000063587	ZNF275	0.129366	0.991379	4.62555	0.472702	4.49734	0.423758	0.180328	0.999359	4.67852	0.421295	0.818873	0.970461	-2.39994	0.401304	-4.26147	0.362877	-2.0622	0.537892	0.337048	0.948849	-2.74722	0.823983	1.51358	0.999997
ENSG00000063601	MTMR1	0.754771	0.215685	0.116669	0.892818	-0.638102	0.232089	0.247344	0.999359	-0.390758	0.527096	-0.0584832	0.981475	-0.357566	0.189236	-0.0677384	0.93642	-0.295066	0.368507	0.0624999	0.904542	-0.0766705	0.974921	-0.00893159	0.999997
ENSG00000063660	GPC1	1.04909	0.403611	0.7878	0.533511	-0.261289	0.84562	-0.088803	0.999359	-0.350092	0.799826	-0.136367	0.976411	-0.600833	0.268968	-0.665188	0.500975	-0.308845	0.65877	0.291989	0.759754	-0.33198	0.919757	0.333208	0.999997
ENSG00000063761	ADCK1	0.677825	0.065898	0.055909	0.923825	-0.621916	0.0595046	0.0145084	0.999359	-0.607408	0.0738396	0.170698	0.866977	-0.404096	0.0185147	0.110929	0.80102	-1.1028	1.61926e-07	-0.698701	0.00444033	0.0844385	0.949978	-0.02649	0.999997
ENSG00000063854	HAGH	0.166574	0.82903	-0.237678	0.685198	-0.404251	0.374133	0.298307	0.999359	-0.105945	0.864235	0.18709	0.883538	0.0490613	0.860861	-0.17266	0.732292	0.139005	0.62722	0.0899435	0.821554	-0.168402	0.891177	0.00425857	0.999997
ENSG00000063978	RNF4	-1.12181	0.044463	-0.315718	0.665254	0.806095	0.12101	0.0390467	0.999359	0.84514	0.107033	-0.0594516	0.981502	-0.048529	0.891987	-0.242311	0.689136	0.0435068	0.912797	0.0920361	0.857723	-0.450826	0.636821	-0.208515	0.999997
ENSG00000064012	CASP8	-0.661274	0.440635	-0.658717	0.409163	0.00255983	0.997436	-1.33177	0.732396	-1.32921	0.0305111	-0.605423	0.660997	0.910529	0.00370415	0.358066	0.607536	1.64368	3.64886e-06	0.733154	0.0992445	-0.0360165	0.995167	-0.394082	0.999997
ENSG00000064042	LIMCH1	4.12479	0.016727	-0.013882	0.996062	-4.13872	0.011231	2.62088	0.999359	-1.51778	0.356913	-1.36775	0.659388	-0.266264	0.755799	-0.0979	0.964485	1.23168	0.151554	1.49795	0.135571	0.842573	0.793166	0.940475	0.999997
ENSG00000064102	INTS13	-0.244533	0.822272	-1.00082	0.119709	-0.756286	0.22032	-0.347175	0.999359	-1.10346	0.0587476	-1.19928	0.163784	0.822111	0.00466339	0.446819	0.433615	0.811288	0.0205671	-0.0108226	0.987249	0.55523	0.581905	0.108412	0.999997
ENSG00000064115	TM7SF3	0.844441	0.387005	1.25645	0.125119	0.412006	0.659999	-0.0743254	0.999359	0.337678	0.740726	0.857915	0.569698	-1.12861	0.00200407	-0.780609	0.211227	-2.52287	8.61592e-10	-1.39427	0.00356931	-0.886819	0.411126	-0.106209	0.999997
ENSG00000064199	SPA17	-0.542172	0.699711	-0.253851	0.862391	0.288323	0.813429	-0.568758	0.999359	-0.280436	0.827974	-0.565818	0.815505	-0.486659	0.32765	-0.0799516	0.95807	-0.650177	0.260953	-0.163518	0.858901	0.344719	0.899685	0.424672	0.999997
ENSG00000064201	TSPAN32	1.76456	0.242026	-0.126227	0.95565	-1.89079	0.132535	0.634214	0.999359	-1.25657	0.370136	0.225932	0.964246	-0.150752	0.856578	-0.479652	0.754694	-0.889805	0.253086	-0.739051	0.466376	-0.705679	0.814871	-0.226025	0.999997
ENSG00000064205	CCN5	1.22622	NA	-0.229144	NA	-1.45537	NA	0.895819	0.999359	-0.559541	NA	-1.62244	NA	1.26746	0.172408	-0.098431	0.972829	1.76565	0.2106	0.498195	NA	1.80955	0.56204	1.90797	0.999997
ENSG00000064225	ST3GAL6	1.28481	0.223382	-1.29433	0.191002	-2.57915	0.000754633	0.769794	0.999359	-1.80935	0.0308938	0.233418	0.939999	0.217963	0.688771	0.316201	0.775347	0.296697	0.618912	0.0787354	0.930944	-0.175588	0.962211	-0.491788	0.999997
ENSG00000064270	ATP2C2	1.85259	0.518072	-0.708168	NA	-2.56079	NA	0.896905	0.999359	-1.66386	0.493294	0.222835	NA	0.494752	0.699548	-0.689393	0.797567	0.369808	0.820757	-0.12494	0.957425	1.20924	0.795909	1.89863	0.999997
ENSG00000064300	NGFR	1.88125	0.171345	1.09901	0.4974	-0.782228	0.613823	-0.426836	0.999359	-1.20907	0.411033	0.995976	0.789856	5.26736	1.00727e-10	1.25617	0.497329	3.72706	0.00993488	-1.54028	0.38988	1.66957	0.790988	0.413391	0.999997
ENSG00000064309	CDON	-2.47507	NA	-4.08112	NA	-1.60612	NA	3.64175	0.999359	2.0357	NA	1.77773	NA	1.10331	0.608196	2.31703	0.500301	0.0607194	0.985362	-1.04258	NA	0.802531	0.957488	-1.51446	0.999997
ENSG00000064313	TAF2	-0.857439	0.108302	-0.321674	0.621445	0.535766	0.288101	-0.517314	0.999359	0.0184513	0.981499	0.0882266	0.964246	-0.668741	0.00427387	-0.465039	0.252194	-0.93359	0.000730655	-0.264849	0.513196	-0.329255	0.755451	0.135784	0.999997
ENSG00000064393	HIPK2	0.492516	0.550916	-0.173716	0.854706	-0.666231	0.277311	0.314542	0.999359	-0.351691	0.633114	-0.833252	0.40505	1.19153	1.26338e-05	0.22247	0.756085	1.16971	0.000320954	-0.0218207	0.971816	-0.0856075	0.97571	-0.308077	0.999997
ENSG00000064419	TNPO3	-0.537726	0.11409	-0.237284	0.552484	0.300442	0.358938	-0.16636	0.999359	0.134082	0.74326	-0.438009	0.404519	0.298981	0.0521528	-0.0298993	0.953635	0.413987	0.0192179	0.115006	0.669138	-0.0698963	0.954715	-0.0399969	0.999997
ENSG00000064489	NA	0.39304	0.85236	0.636637	0.684717	0.243599	0.879746	-0.139617	0.999359	0.10398	0.95421	0.266786	0.952686	-1.62825	0.00401661	-0.747583	0.506461	-4.61495	9.93408e-07	-2.9867	0.00724777	-1.64693	0.247916	-0.899344	0.999997
ENSG00000064490	RFXANK	-0.155227	0.899787	-0.426408	0.593715	-0.271181	0.720926	0.0381839	0.999359	-0.232998	0.776932	-0.194398	0.922241	0.379276	0.239176	-0.0144697	0.990233	0.727507	0.0388058	0.348232	0.477248	0.0881874	0.975687	0.102657	0.999997
ENSG00000064545	TMEM161A	0.530497	0.606913	0.110541	0.927773	-0.419956	0.619363	-0.09212	0.999359	-0.512076	0.547222	0.849363	0.533896	-0.495738	0.185249	0.116126	0.917302	-0.664074	0.126925	-0.168335	0.806758	0.300995	0.879046	0.18487	0.999997
ENSG00000064547	LPAR2	1.06916	0.119008	0.159173	0.875354	-0.909988	0.136311	0.253693	0.999359	-0.656295	0.327217	0.978057	0.322244	0.330447	0.324672	-0.334519	0.611239	0.258528	0.519657	-0.0719188	0.907199	0.00192375	0.999684	0.336443	0.999997
ENSG00000064601	CTSA	0.540532	0.692718	-0.745006	0.504982	-1.28554	0.140694	0.733461	0.999359	-0.552077	0.610805	0.620849	0.773528	-0.044421	0.94343	-0.0372809	0.982215	-0.312041	0.593184	-0.267619	0.734505	-0.396214	0.86681	-0.358932	0.999997
ENSG00000064607	SUGP2	0.428733	0.453287	-0.128295	0.853884	-0.557028	0.206422	0.110208	0.999359	-0.446821	0.346609	-0.114945	0.939845	0.0455655	0.874215	0.163667	0.755759	0.284699	0.290137	0.239134	0.495508	0.155488	0.907875	-0.00817848	0.999997
ENSG00000064651	SLC12A2	0.483119	0.632072	0.444481	0.629373	-0.0386373	0.973301	-0.500756	0.999359	-0.539394	0.50065	-0.129057	0.962943	-0.550227	0.11878	-0.114923	0.914066	-0.528066	0.217487	0.0221618	0.975865	-0.346621	0.839657	-0.231697	0.999997
ENSG00000064652	SNX24	0.131737	0.914495	-0.373483	0.630637	-0.505219	0.422989	0.258697	0.999359	-0.246523	0.74955	-0.539438	0.655663	0.427166	0.151825	0.564553	0.232492	-0.105891	0.798781	-0.533057	0.20154	0.136409	0.95072	-0.428143	0.999997
ENSG00000064655	EYA2	-0.196594	0.985831	-3.76642	0.40466	-3.57014	0.369362	5.53034	0.999359	1.96051	0.608544	0.285069	0.987098	-3.88063	0.0168155	0.288432	0.954511	-2.7753	0.202026	1.10529	0.748711	-1.48519	0.888734	-1.77358	0.999997
ENSG00000064666	CNN2	-0.075627	0.952646	0.051756	0.956203	0.127384	0.860531	0.212643	0.999359	0.340026	0.594616	0.265614	0.858598	-0.245913	0.397295	-0.210747	0.735858	-0.44007	0.161168	-0.194156	0.669583	-0.128571	0.948206	0.0821764	0.999997
ENSG00000064687	ABCA7	0.721508	0.624837	0.976414	0.426835	0.25491	0.852829	-0.366936	0.999359	-0.112031	0.941901	0.583993	0.828369	0.410887	0.470719	-0.185697	0.903527	0.538038	0.399396	0.127152	0.899227	-0.0574867	0.994804	0.128211	0.999997
ENSG00000064692	SNCAIP	1.91232	0.039719	-0.674829	0.519832	-2.58716	0.000959112	0.812836	0.999359	-1.77431	0.033151	0.220604	0.941612	0.339847	0.490289	-0.233145	0.841642	1.18013	0.0194532	0.840281	0.179273	-0.0207318	0.998625	0.212413	0.999997
ENSG00000064703	DDX20	0.780017	0.686119	-0.623053	0.722764	-1.40307	0.282252	0.512513	0.999359	-0.890557	0.551948	-0.195872	0.971098	-0.693814	0.299059	-1.372	0.155737	-1.31524	0.0766541	-0.621424	0.553828	-0.967051	0.686305	0.404946	0.999997
ENSG00000064726	BTBD1	0.042472	0.951428	-0.152762	0.701801	-0.195234	0.553162	0.0675344	0.999359	-0.1277	0.737213	-0.371912	0.472796	-0.0322527	0.864655	-0.0522069	0.905202	-0.546207	0.000692993	-0.513954	0.00467932	-0.202559	0.734226	-0.150352	0.999997
ENSG00000064763	FAR2	-0.661298	0.325942	-0.895422	0.123882	-0.234124	0.733886	-0.0488245	0.999359	-0.282949	0.688114	-0.677924	0.501639	1.39799	1.6637e-08	1.14543	0.000475582	1.98259	1.09047e-11	0.584603	0.121954	1.61335	0.000308446	0.46792	0.999997
ENSG00000064787	BCAS1	1.049	0.493493	-0.271323	NA	-1.32033	0.312668	-0.331171	0.999359	-1.6515	0.336054	-0.306402	0.928874	1.98798	0.000261865	1.47682	0.0586398	1.22181	0.113108	-0.766164	0.42254	2.95844	0.000297025	1.48162	0.859058
ENSG00000064886	CHI3L2	-3.10274	7.78717e-07	-1.0992	0.159132	2.00355	0.000675326	-1.8554	0.152197	0.148145	0.886942	-0.713201	0.645231	1.33562	7.80639e-05	0.021761	0.986897	1.80311	1.35804e-05	0.467492	0.445079	0.837647	0.404941	0.815885	0.999997
ENSG00000064932	SBNO2	-1.86248	0.002098	-0.779636	0.283636	1.08285	0.0699434	0.134644	0.999359	1.21749	0.0396808	0.66099	0.600811	0.465771	0.151586	-0.378951	0.554957	2.09435	3.39598e-10	1.62858	9.42591e-06	0.181228	0.933782	0.560179	0.999997
ENSG00000064933	PMS1	0.261405	0.827164	-0.352187	0.700379	-0.613592	0.39104	-0.335474	0.999359	-0.949066	0.165576	0.271091	0.894467	-0.308083	0.401156	0.295597	0.693995	-1.64473	2.34433e-05	-1.33665	0.00247697	-0.369648	0.813284	-0.665244	0.999997
ENSG00000064961	HMG20B	0.941939	0.26819	-0.062272	0.962384	-1.00421	0.156238	0.308063	0.999359	-0.696148	0.375664	0.283753	0.896887	-0.013595	0.980404	-0.265473	0.758666	0.579039	0.173888	0.592634	0.250204	-0.0968665	0.977776	0.168607	0.999997
ENSG00000064989	CALCRL	1.43937	0.295306	-0.065945	0.974492	-1.50532	0.199469	1.00563	0.999359	-0.499684	0.744678	0.712867	0.812214	0.571637	0.355608	0.11478	0.949941	0.926255	0.281246	0.354618	0.784501	-0.360634	0.923661	-0.475413	0.999997
ENSG00000064995	TAF11	-0.374015	0.660551	0.07204	0.943157	0.446056	0.478589	-0.295822	0.999359	0.150233	0.855911	-0.0396798	0.987163	-0.562722	0.046903	0.14914	0.84671	-1.34317	3.49433e-05	-0.780445	0.0474204	-0.0155038	0.998378	-0.164643	0.999997
ENSG00000064999	ANKS1A	-0.052221	0.962438	0.368181	0.501867	0.420402	0.364233	-0.413039	0.999359	0.00736268	0.991306	0.372263	0.712254	-1.12791	1.71291e-08	-0.00747969	0.992815	-1.23629	7.75701e-07	-0.108386	0.803996	-0.0262806	0.994194	-0.0188005	0.999997
ENSG00000065000	AP3D1	-0.195006	0.91162	0.090803	0.951262	0.285809	0.795631	0.352518	0.999359	0.638326	0.517487	1.98317	0.061892	-1.14242	0.00447502	0.433634	0.629369	0.054245	0.932115	1.19666	0.029194	1.317	0.162149	0.88337	0.999997
ENSG00000065029	ZNF76	0.367501	0.743063	0.174336	0.87806	-0.193164	0.836112	0.435291	0.999359	0.242126	0.799974	0.316558	0.87644	-0.24398	0.540209	-0.556568	0.366651	0.260277	0.567096	0.504258	0.33206	-0.462296	0.757134	0.0942724	0.999997
ENSG00000065054	NHERF2	1.32845	0.275439	0.634151	0.639087	-0.694295	0.560545	0.0934145	0.999359	-0.600881	0.641196	0.0784832	0.986048	0.701717	0.189893	-0.0622297	0.971985	0.100569	0.89985	-0.601147	0.484612	-0.344454	0.92076	-0.282224	0.999997
ENSG00000065057	NTHL1	6.38062	9.45649e-10	0.539514	0.582295	-5.84114	1.07474e-08	4.16082	0.00726546	-1.68028	0.0191055	1.05826	0.409977	0.664317	0.0868071	0.170423	0.876122	-0.74403	0.136414	-1.40835	0.00832698	0.188901	0.94814	0.0184795	0.999997
ENSG00000065060	BLTP3A	-0.674441	0.27446	0.012251	0.989965	0.686694	0.185868	-0.0521144	0.999359	0.634578	0.239854	-0.257397	0.859629	0.418386	0.112159	0.0320403	0.970136	0.369598	0.241764	-0.0487874	0.926452	-0.0477912	0.986893	-0.0798313	0.999997
ENSG00000065135	GNAI3	-0.75005	0.058665	-0.475557	0.268447	0.274494	0.515585	0.152826	0.999359	0.427319	0.283665	-0.373531	0.622589	0.512934	0.00413492	0.284885	0.409206	1.05846	1.42927e-07	0.545522	0.023465	0.264538	0.733368	-0.0203471	0.999997
ENSG00000065150	IPO5	-0.153381	0.906456	0.533219	0.506754	0.686601	0.300405	0.698087	0.999359	1.38469	0.0170006	0.59469	0.662634	-1.26755	2.1139e-05	-0.311477	0.655632	-0.0541799	0.909125	1.21337	0.00246377	-0.407836	0.773881	-0.0963586	0.999997
ENSG00000065154	OAT	0.157324	0.823022	0.274282	0.596028	0.116958	0.826477	0.157036	0.999359	0.273993	0.560228	-0.442143	0.573325	-0.157215	0.482395	-0.170139	0.708454	-0.0965984	0.727173	0.0606167	0.877366	-0.344729	0.617105	-0.17459	0.999997
ENSG00000065183	WDR3	-0.304196	0.848371	-0.178699	0.899741	0.125498	0.923433	-0.464937	0.999359	-0.33944	0.770117	-1.0766	0.507572	-2.1114	5.69329e-08	-0.847169	0.225766	-3.62152	1.76114e-14	-1.51012	0.00738221	-1.56166	0.0757787	-0.714489	0.999997
ENSG00000065243	PKN2	0.369744	0.764217	0.697204	0.445507	0.327462	0.725813	0.616971	0.999359	0.944431	0.220371	0.126711	0.966003	0.722101	0.0509024	0.132494	0.9072	1.07622	0.010243	0.354118	0.562288	-0.182191	0.948206	-0.314685	0.999997
ENSG00000065268	WDR18	0.140593	0.936188	-0.896435	0.317268	-1.03703	0.179398	-0.0194329	0.999359	-1.05646	0.178738	-0.0993244	0.977878	0.254877	0.570788	-0.295543	0.74925	0.40908	0.405718	0.154204	0.833052	-0.245221	0.922081	0.0503225	0.999997
ENSG00000065308	TRAM2	1.08238	0.061865	0.074572	0.938291	-1.00781	0.049349	0.0431893	0.999359	-0.964616	0.0675917	0.373938	0.78146	-0.0477725	0.896954	0.0142222	0.989219	-0.513433	0.11973	-0.46566	0.251935	0.202437	0.901797	0.188215	0.999997
ENSG00000065320	NTN1	-1.35953	0.236615	-0.381055	0.801433	0.978484	0.353136	0.135495	0.999359	1.11397	0.29447	0.195289	0.958075	5.42065	1.9459e-30	0.685773	0.549595	5.84817	1.46004e-24	0.427522	0.609566	1.82534	0.156624	1.13956	0.999997
ENSG00000065325	GLP2R	2.73093	0.077654	2.51395	NA	-0.216981	NA	-0.41368	0.999359	-0.630661	NA	-0.669434	NA	-0.0712838	0.94909	-0.254778	0.912053	-0.92131	0.508837	-0.850026	0.646525	-0.231772	0.977776	0.0230059	0.999997
ENSG00000065328	MCM10	1.32505	0.553552	-1.15985	0.579428	-2.48492	0.106537	0.324868	0.999359	-2.16004	0.177835	-2.03869	0.564697	-0.56701	0.538201	-0.300146	0.899388	-2.50985	0.0206805	-1.94284	0.148199	-0.858202	0.826753	-0.558052	0.999997
ENSG00000065357	DGKA	-0.214116	0.950438	-2.25899	0.139631	-2.04487	0.147138	-0.491533	0.999359	-2.5364	0.0646982	-1.40188	0.628546	2.63204	7.07785e-05	1.85221	0.0720721	2.28046	0.00420055	-0.351573	0.788584	2.56105	0.0823049	0.708841	0.999997
ENSG00000065361	ERBB3	0.228512	0.974534	-1.55283	NA	-1.78136	NA	0.972233	0.999359	-0.809114	NA	0.822691	NA	2.6587	0.0129522	1.13467	0.698881	4.53252	0.000116532	1.87382	0.171582	-0.384964	0.977776	-1.51963	0.999997
ENSG00000065413	ANKRD44	2.64449	0.195572	-0.34943	0.90365	-2.99393	0.0787633	-2.80205	0.999359	-5.79596	7.53943e-05	-1.53878	0.679352	0.213015	0.851122	0.500755	0.829867	-0.993923	0.361508	-1.20693	0.360326	0.0514115	0.998321	-0.449334	0.999997
ENSG00000065427	KARS1	-1.16719	0.007549	-0.363223	0.517183	0.803972	0.0521765	-0.119806	0.999359	0.684165	0.118582	-0.586709	0.454139	0.263012	0.26521	0.0474963	0.948267	0.975278	5.26406e-05	0.712266	0.0107628	0.0513908	0.982741	0.00389469	0.999997
ENSG00000065457	ADAT1	-0.1878	0.887131	-0.504932	0.561759	-0.317132	0.703032	-0.374073	0.999359	-0.691205	0.343349	-0.958752	0.400992	-0.00665593	0.990395	0.155017	0.871255	-0.770937	0.0481649	-0.76428	0.0959243	0.206536	0.92624	0.0515198	0.999997
ENSG00000065485	PDIA5	-0.058929	0.961359	0.116551	0.883168	0.175481	0.778171	-0.0919051	0.999359	0.0835755	0.908034	0.21275	0.889088	-0.172795	0.545949	-0.188446	0.746199	0.212647	0.521801	0.385443	0.321268	-0.535637	0.478392	-0.347191	0.999997
ENSG00000065491	TBC1D22B	-1.25425	0.000652	-0.515776	0.244694	0.738475	0.0414018	-0.0907144	0.999359	0.64776	0.0876486	-0.581178	0.379538	1.06729	1.88003e-09	0.309701	0.389097	1.49329	1.27471e-12	0.426001	0.116845	0.334004	0.644033	0.0243026	0.999997
ENSG00000065518	NDUFB4	-0.548125	0.196179	0.076368	0.899955	0.624493	0.0744165	-0.0970256	0.999359	0.527467	0.155057	-0.389374	0.596343	0.0370231	0.879599	0.203513	0.598788	0.413136	0.0524248	0.376113	0.140572	0.10001	0.940053	-0.103504	0.999997
ENSG00000065526	SPEN	-0.875265	0.124803	-0.422152	0.518497	0.453114	0.416536	0.107877	0.999359	0.56099	0.310283	0.874116	0.266825	0.127774	0.682265	0.234215	0.688795	1.08341	0.000115062	0.955634	0.00248731	0.61266	0.381842	0.378445	0.999997
ENSG00000065534	MYLK	4.84959	0.001622	1.81253	0.335024	-3.03708	0.0431814	0.785484	0.999359	-2.25158	0.169748	-2.26766	0.404519	-0.545972	0.556886	-1.30324	0.362144	-0.88247	0.384795	-0.336492	0.822714	-1.65905	0.49439	-0.355812	0.999997
ENSG00000065548	ZC3H15	-0.855168	0.155248	-1.26647	0.013515	-0.411298	0.488461	-0.076991	0.999359	-0.48829	0.41314	-0.653521	0.511716	0.447176	0.0978005	0.288424	0.608995	0.251761	0.460727	-0.195415	0.671875	0.0839092	0.970983	-0.204515	0.999997
ENSG00000065559	MAP2K4	-0.508618	0.307157	-0.120332	0.854302	0.388287	0.373448	-0.325979	0.999359	0.0623076	0.919836	-0.0413436	0.985386	0.374958	0.069177	0.256647	0.532412	0.136905	0.624919	-0.238053	0.4761	-0.0896263	0.958215	-0.346273	0.999997
ENSG00000065600	PACC1	0.127753	0.921337	0.377682	0.640082	0.249931	0.741814	-0.12161	0.999359	0.12832	0.884829	0.226002	0.907176	-1.06345	0.00014794	-0.700427	0.121556	-1.01145	0.00274773	0.0519985	0.932683	-0.437938	0.716751	0.26249	0.999997
ENSG00000065613	SLK	-1.1666	0.053406	-0.354384	0.646611	0.812217	0.15115	0.230611	0.999359	1.04283	0.0565465	-0.481749	0.700361	0.524712	0.0668176	-0.277002	0.662527	0.90573	0.00462751	0.381018	0.383498	-0.506593	0.605393	-0.22959	0.999997
ENSG00000065615	CYB5R4	-0.445785	0.555621	0.059711	0.950425	0.505497	0.383795	-0.187372	0.999359	0.318123	0.637523	-0.547286	0.618881	-0.213877	0.486747	0.135099	0.858317	-0.657663	0.0353259	-0.443786	0.263283	-0.168093	0.925211	-0.303192	0.999997
ENSG00000065621	GSTO2	0.523139	0.786468	-0.667949	0.655438	-1.19109	0.317263	0.865808	0.999359	-0.32528	0.832889	-1.21036	0.581221	0.70198	0.229025	0.294005	0.842846	1.57999	0.0116351	0.878013	0.27462	1.89923	0.0767615	1.60522	0.872146
ENSG00000065665	SEC61A2	0.001301	0.99861	0.064679	0.943157	0.0633793	0.936572	0.492247	0.999359	0.555625	0.310942	0.0668468	0.977845	0.458406	0.0859079	-0.0296895	0.973136	0.586051	0.0677924	0.127645	0.803129	-0.181973	0.920275	-0.152283	0.999997
ENSG00000065675	PRKCQ	-0.731814	NA	0.440638	NA	1.17247	NA	-0.171935	0.999359	1.00052	NA	0.838534	NA	1.74787	0.102618	0.356229	0.915598	2.78753	0.0208917	1.03968	NA	0.526025	0.950064	0.169787	0.999997
ENSG00000065802	ASB1	-0.172012	0.894101	-0.474406	0.572556	-0.302393	0.706129	0.428249	0.999359	0.125856	0.895293	-0.0801215	0.979474	-0.429118	0.203906	0.357945	0.596973	-0.643631	0.0910227	-0.214513	0.70929	0.275052	0.876071	-0.0828916	0.999997
ENSG00000065809	FAM107B	-0.12646	0.954435	-1.52947	0.109959	-1.40301	0.111059	0.931663	0.999359	-0.471353	0.686848	-0.690826	0.745056	2.05515	6.53498e-07	1.44053	0.016431	2.42394	6.35331e-07	0.368795	0.630029	1.47	0.139875	0.0294766	0.999997
ENSG00000065833	ME1	-0.063644	0.98378	0.21784	0.893124	0.281486	0.832186	-0.222536	0.999359	0.0589481	0.969925	-0.616559	0.810106	-0.639489	0.215285	0.654282	0.493813	-0.884651	0.132321	-0.245162	0.788584	0.144272	0.974846	-0.510008	0.999997
ENSG00000065882	TBC1D1	-0.406252	0.220813	-0.462421	0.125251	-0.0561686	0.889238	0.457618	0.999359	0.401449	0.16233	-0.0818576	0.934376	0.381819	0.00487171	0.221611	0.390018	0.991128	4.40983e-11	0.609309	0.000356363	0.319111	0.430318	0.0975004	0.999997
ENSG00000065883	CDK13	0.263245	0.719439	0.008126	0.992649	-0.255119	0.647977	-0.0912095	0.999359	-0.346329	0.528645	-0.153383	0.918532	0.428032	0.064836	-0.017713	0.983345	0.288737	0.319982	-0.139295	0.740188	-0.664225	0.235516	-0.646512	0.999997
ENSG00000065911	MTHFD2	-2.33326	0.00082	-1.69103	0.017999	0.642235	0.421091	0.152543	0.999359	0.794774	0.314145	-0.574571	0.734862	1.24379	0.000293877	0.212655	0.828014	1.89149	1.725e-06	0.647702	0.215961	0.446952	0.788552	0.234298	0.999997
ENSG00000065923	SLC9A7	1.12123	0.24827	0.373879	0.755973	-0.747352	0.399415	0.617184	0.999359	-0.130169	0.916451	-0.00583107	0.999096	-0.238993	0.624758	-0.256808	0.808054	0.103594	0.861465	0.342588	0.620156	-0.34389	0.879238	-0.0870813	0.999997
ENSG00000065970	FOXJ2	0.442742	0.447382	0.483616	0.363698	0.0408749	0.955402	0.0863079	0.999359	0.127182	0.842629	0.525849	0.537242	0.339603	0.140993	-0.41855	0.269439	-0.719913	0.00555647	-1.05952	0.000127289	-0.4193	0.571381	-0.000749466	0.999997
ENSG00000065978	YBX1	-0.662327	0.067719	-0.536506	0.141239	0.125821	0.774006	0.144283	0.999359	0.270104	0.494591	0.0909419	0.939416	-0.0727976	0.727069	0.0747913	0.878738	-0.346466	0.0793447	-0.273668	0.267955	-0.147517	0.873065	-0.222308	0.999997
ENSG00000065989	PDE4A	0.38652	0.630882	-0.600665	0.3538	-0.987185	0.0545772	0.0731605	0.999359	-0.914024	0.0861936	0.0532657	0.985697	0.540301	0.0458118	-0.030256	0.973398	-0.336427	0.323676	-0.876727	0.0114803	0.0261959	0.996162	0.0564524	0.999997
ENSG00000066027	PPP2R5A	0.146983	0.772639	-0.335313	0.351356	-0.482296	0.101366	0.334696	0.999359	-0.1476	0.70969	-0.022908	0.987098	0.155406	0.347896	0.205455	0.484517	0.0753878	0.727002	-0.080018	0.779413	-0.00146465	0.999684	-0.20692	0.999997
ENSG00000066044	ELAVL1	0.01154	0.989535	0.054922	0.930465	0.043383	0.938858	0.0459019	0.999359	0.0892845	0.866116	0.100346	0.937888	-0.193145	0.329102	-0.190819	0.623668	-0.588049	0.00471953	-0.394904	0.122439	-0.43929	0.373575	-0.248471	0.999997
ENSG00000066056	TIE1	1.50905	0.009067	1.50573	0.005735	-0.00332564	0.996589	0.2488	0.999359	0.245474	0.753043	0.207648	0.910238	-1.21759	5.76731e-06	-0.955022	0.0122742	-0.996325	0.00228548	0.221264	0.663072	-0.546145	0.563454	0.408877	0.999997
ENSG00000066084	DIP2B	-0.760197	0.085909	0.03492	0.963065	0.795118	0.0359901	-0.138955	0.999359	0.656162	0.103121	-0.671659	0.303437	0.508502	0.0105266	0.0329112	0.961967	1.04305	2.99521e-06	0.534544	0.0493675	-0.15941	0.894457	-0.192322	0.999997
ENSG00000066117	SMARCD1	-0.713618	0.341251	0.213097	0.819652	0.926717	0.116596	-0.00306066	0.999359	0.923654	0.12581	0.382908	0.807271	-0.215384	0.539242	-0.114079	0.901833	-0.00954997	0.984867	0.205835	0.700505	0.329324	0.82201	0.443404	0.999997
ENSG00000066135	KDM4A	-0.50535	0.493619	0.366305	0.618116	0.871657	0.101448	0.253786	0.999359	1.12544	0.0276795	-0.0113039	0.996642	0.15454	0.639253	-0.234862	0.714907	0.648284	0.0418251	0.493745	0.212545	-0.117797	0.958582	0.117065	0.999997
ENSG00000066136	NFYC	-0.527098	0.257029	-0.630392	0.132427	-0.103294	0.845264	-0.218295	0.999359	-0.32159	0.477423	-0.243046	0.81159	0.000890938	0.998096	0.253738	0.511988	-0.0821444	0.766732	-0.0830351	0.822012	0.407593	0.490879	0.153855	0.999997
ENSG00000066185	ZMYND12	1.04523	0.546297	0.618938	0.72352	-0.426296	0.801891	-0.43632	0.999359	-0.862614	0.580852	0.54695	0.90065	-0.24492	0.766832	0.716497	0.582622	-2.53257	0.0282949	-2.28765	0.091718	0.281809	0.958467	-0.434685	0.999997
ENSG00000066230	SLC9A3	1.64883	0.139855	1.03126	0.389946	-0.617568	0.6049	0.109266	0.999359	-0.5083	0.699327	1.34501	0.454372	-0.98318	0.0541082	-0.341341	0.785883	-1.68938	0.00983454	-0.706199	0.447736	-0.787455	0.705135	-0.446113	0.999997
ENSG00000066279	ASPM	-0.059399	0.99181	-1.54298	0.663161	-1.48358	0.63161	-0.386185	0.999359	-1.86977	0.546357	-1.40464	0.84572	1.50128	0.292347	-1.47606	0.632462	-1.49112	0.435303	-2.99237	0.147996	2.82713	0.500361	4.30317	0.951635
ENSG00000066294	CD84	0.575255	0.340991	-0.066439	0.938635	-0.641693	0.19176	0.36857	0.999359	-0.273124	0.656683	-0.819643	0.271771	-0.0178449	0.959781	0.0480454	0.952092	0.502297	0.075846	0.520143	0.117703	0.0534119	0.983546	0.005367	0.999997
ENSG00000066322	ELOVL1	0.196819	0.748856	0.55444	0.179908	0.357621	0.373681	-0.40045	0.999359	-0.0428288	0.940333	0.00722034	0.997109	-0.672465	0.000131549	-0.28451	0.414816	-0.927806	6.97726e-06	-0.255341	0.38125	-0.128202	0.91508	0.156309	0.999997
ENSG00000066336	SPI1	0.023429	0.986771	-0.101055	0.907229	-0.124483	0.863025	-0.00854852	0.999359	-0.133033	0.860918	0.196924	0.904382	-0.236227	0.412741	-0.0104844	0.991631	-0.520044	0.0866375	-0.283817	0.493598	0.199963	0.894981	0.210448	0.999997
ENSG00000066379	POLR1H	-0.535379	0.48083	-1.16739	0.040921	-0.632014	0.279725	0.222509	0.999359	-0.409505	0.543058	0.165469	0.932671	0.272362	0.38105	0.569484	0.209341	1.02674	0.00105913	0.75438	0.0432193	0.955291	0.110614	0.385807	0.999997
ENSG00000066382	MPPED2	-0.759864	0.864234	2.07525	NA	2.83512	NA	-1.18081	0.999359	1.65431	NA	1.40381	NA	-2.1868	0.118789	-0.19964	0.961396	1.79723	0.2923	3.98401	0.0392678	1.43105	0.816223	1.63069	0.999997
ENSG00000066422	ZBTB11	-0.069747	0.961947	0.126164	0.894311	0.195913	0.794705	0.023148	0.999359	0.219059	0.777815	0.284567	0.861475	-0.0162997	0.969535	-0.447459	0.391054	0.463962	0.181328	0.480262	0.254327	-0.624335	0.461205	-0.176876	0.999997
ENSG00000066427	ATXN3	-0.776012	0.219386	-1.34129	0.008465	-0.565281	0.316185	-0.279793	0.999359	-0.845075	0.110377	-0.344755	0.794714	0.608151	0.0188718	-0.124288	0.870259	0.518784	0.0980522	-0.089366	0.86293	-0.14397	0.940717	-0.019682	0.999997
ENSG00000066455	GOLGA5	-0.668984	0.164696	-0.199832	0.745572	0.469153	0.287821	-0.25173	0.999359	0.217422	0.693887	-0.0485925	0.981475	-0.0930593	0.723828	0.179327	0.719267	-0.212498	0.452134	-0.119439	0.768628	0.229638	0.822187	0.0503121	0.999997
ENSG00000066557	LRRC40	-1.47445	0.006918	-0.985269	0.088005	0.489177	0.412597	0.0908801	0.999359	0.580056	0.330137	-0.0843307	0.972199	1.20696	2.17443e-06	0.544766	0.233037	1.87056	2.63769e-10	0.663602	0.0738662	0.0696833	0.979757	-0.475082	0.999997
ENSG00000066583	ISOC1	-0.306143	0.465663	-0.017619	0.976586	0.288524	0.400648	-0.296624	0.999359	-0.00809986	0.987049	-0.140628	0.888221	0.3322	0.0376704	-0.194387	0.555182	-0.189677	0.378116	-0.521877	0.0169871	-0.120111	0.903045	0.0742753	0.999997
ENSG00000066651	TRMT11	0.15362	0.941294	-0.776999	0.488904	-0.93062	0.32362	0.574611	0.999359	-0.356008	0.769242	-0.242853	0.938834	-0.0997468	0.865632	0.483962	0.608731	-0.684782	0.216591	-0.585035	0.409518	-0.0325315	0.997853	-0.516492	0.999997
ENSG00000066654	THUMPD1	0.075087	0.90445	0.428848	0.207182	0.353762	0.261867	-0.333229	0.999359	0.0205318	0.967006	-0.374726	0.524829	-0.100225	0.578765	-0.291468	0.258011	-0.179799	0.362561	-0.0795745	0.784169	-0.514209	0.126743	-0.222742	0.999997
ENSG00000066697	MSANTD3	-1.36662	0.01097	-1.08232	0.046292	0.284297	0.663109	0.368676	0.999359	0.652971	0.246251	-0.602014	0.567048	1.22442	5.87172e-07	0.708704	0.066406	2.02129	9.90227e-13	0.796879	0.0200077	1.1339	0.0249308	0.4252	0.999997
ENSG00000066735	KIF26A	1.94829	NA	0.123772	NA	-1.82453	NA	1.23784	0.999359	-0.586677	NA	2.65674	NA	0.203075	0.884087	-2.65572	0.125417	1.12307	0.503855	0.919999	NA	-0.883377	0.924954	1.77231	0.999997
ENSG00000066739	ATG2B	0.685897	0.433878	0.838332	0.283224	0.152437	0.872123	0.173365	0.999359	0.3258	0.712477	0.823468	0.516178	-0.432516	0.228157	-0.670848	0.226722	-0.289593	0.514267	0.142923	0.82358	-1.16859	0.104854	-0.497743	0.999997
ENSG00000066777	ARFGEF1	0.115279	0.947262	0.467503	0.633362	0.352226	0.696434	0.0318804	0.999359	0.384104	0.680824	0.466746	0.801774	-0.28757	0.485949	0.0594618	0.961396	-0.786011	0.0636525	-0.49844	0.36983	0.0527777	0.991092	-0.00668321	0.999997
ENSG00000066827	ZFAT	-0.193633	0.893721	0.001517	0.999314	0.19515	0.842322	-0.211049	0.999359	-0.0158996	0.988449	0.501699	0.781879	-0.424229	0.2806	0.0293061	0.982472	-0.0501638	0.929441	0.374065	0.546782	0.626988	0.631729	0.597683	0.999997
ENSG00000066855	MTFR1	0.10606	0.941039	0.240566	0.796354	0.134507	0.877028	-0.244544	0.999359	-0.110039	0.90616	-0.220558	0.916371	-0.159726	0.673628	-0.0928921	0.925118	-0.857838	0.0288197	-0.698111	0.145658	-0.647172	0.500924	-0.554279	0.999997
ENSG00000066923	STAG3	0.547445	0.342188	-0.105837	0.890302	-0.653281	0.161053	-0.380431	0.999359	-1.03371	0.0163762	-0.659967	0.404519	0.408025	0.0844724	-0.265981	0.588857	-0.240517	0.450153	-0.648542	0.0498736	0.31371	0.763785	0.579692	0.999997
ENSG00000066926	FECH	0.275163	0.854606	0.557127	0.596028	0.281966	0.786805	-1.15239	0.999359	-0.87043	0.311738	-1.26277	0.325332	-0.801172	0.0453313	-0.720198	0.292889	-1.94586	9.71654e-06	-1.14468	0.0295267	0.0437566	0.995219	0.763956	0.999997
ENSG00000066933	MYO9A	-0.299254	0.763447	0.276172	0.752067	0.575427	0.366875	-0.0816933	0.999359	0.493733	0.475303	0.348945	0.828369	0.00590473	0.990532	0.386604	0.514865	0.155369	0.708237	0.149464	0.788443	-0.0205993	0.998007	-0.407203	0.999997
ENSG00000067048	DDX3Y	-0.730479	0.874508	0.035995	0.994037	0.765363	0.80981	-0.184368	0.999359	0.582346	0.866116	0.0623748	0.996031	-0.337508	0.825023	0.823148	0.779942	0.373939	0.826071	0.711339	0.736843	0.859769	0.904533	0.0367546	0.999997
ENSG00000067057	PFKP	-1.01945	0.017383	-0.690291	0.125595	0.329164	0.484185	-0.0679865	0.999359	0.261176	0.615276	-0.259311	0.813637	1.04932	4.59776e-08	-0.305754	0.448367	1.89944	1.06886e-17	0.850125	0.000939443	0.836166	0.0439629	1.14192	0.028495
ENSG00000067064	IDI1	-0.29942	0.768402	0.398616	0.625442	0.698038	0.266103	-0.180708	0.999359	0.517328	0.458777	-0.557817	0.666682	-0.659019	0.0274706	-0.145668	0.865911	-0.558219	0.121783	0.1008	0.865666	-0.0689819	0.982741	0.0766866	0.999997
ENSG00000067066	SP100	-1.05385	0.025627	-0.554672	0.301412	0.499175	0.299337	-0.0168935	0.999359	0.48228	0.334143	-0.569133	0.504085	1.67682	1.57477e-16	0.521708	0.139995	2.89497	5.99771e-34	1.21815	5.8848e-06	0.0810617	0.967907	-0.440647	0.999997
ENSG00000067082	KLF6	-0.824405	0.408709	-1.26465	0.127949	-0.440244	0.636356	0.314137	0.999359	-0.126108	0.914443	-1.0038	0.471967	2.3832	7.32921e-12	2.8376	6.38393e-12	3.91292	4.94343e-22	1.52972	0.00124512	3.71833	6.19886e-11	0.880729	0.999997
ENSG00000067113	PLPP1	0.110784	0.954265	0.652017	0.520622	0.541235	0.554277	0.0305833	0.999359	0.571816	0.550225	0.464658	0.829964	0.540638	0.209861	-0.507252	0.548261	0.24979	0.668218	-0.290847	0.700085	-0.146015	0.9691	0.361237	0.999997
ENSG00000067141	NEO1	0.620729	0.758296	0.679935	0.69545	0.0592181	0.977683	-0.911089	0.999359	-0.851883	0.573528	0.988234	0.748332	2.52129	8.51074e-05	-1.62263	0.13025	1.54957	0.0737986	-0.971713	0.35913	-0.972836	0.779747	0.649784	0.999997
ENSG00000067167	TRAM1	0.232312	0.649797	0.662954	0.059707	0.430643	0.218233	-0.328003	0.999359	0.10264	0.834003	-0.152358	0.883485	-0.360734	0.0333084	-0.240221	0.466447	-0.794027	2.41883e-05	-0.433293	0.0584047	-0.438354	0.325935	-0.198132	0.999997
ENSG00000067177	PHKA1	1.11041	0.078248	0.691308	0.31027	-0.419107	0.535804	-0.265715	0.999359	-0.684822	0.283984	-0.177732	0.936444	-0.397784	0.214334	-0.374466	0.531996	-1.15214	0.00361448	-0.754356	0.126974	0.0182334	0.998321	0.392699	0.999997
ENSG00000067182	TNFRSF1A	-0.673785	0.21692	0.179979	0.800142	0.853765	0.0513923	-0.128383	0.999359	0.725381	0.118226	0.192351	0.893383	-0.420408	0.0740397	-0.575661	0.0962501	-0.266831	0.365465	0.153577	0.711802	-0.385585	0.653627	0.190077	0.999997
ENSG00000067191	CACNB1	1.42754	0.10925	0.635024	0.540972	-0.792519	0.358938	0.217604	0.999359	-0.574914	0.554614	0.800658	0.625554	0.0858089	0.873475	-0.0154196	0.992265	0.548367	0.277798	0.462558	0.482571	-0.297753	0.90671	-0.282333	0.999997
ENSG00000067208	EVI5	-0.027314	0.99181	-1.93751	0.134753	-1.9102	0.0973579	0.19183	0.999359	-1.71837	0.157838	-0.599906	0.858965	0.713353	0.262333	-1.03689	0.318201	-0.21767	0.797655	-0.93102	0.290487	-1.93929	0.138389	-0.902408	0.999997
ENSG00000067221	STOML1	-1.74327	0.028352	-0.723857	0.44961	1.01942	0.19195	-0.0317853	0.999359	0.98763	0.218977	0.453714	0.828369	0.596456	0.139944	-0.555598	0.461041	1.20363	0.00653977	0.607177	0.29531	-1.05221	0.311834	-0.496611	0.999997
ENSG00000067225	PKM	-0.103057	0.887131	0.477388	0.254727	0.580445	0.102754	0.00667423	0.999359	0.587119	0.104231	-0.244717	0.789185	-0.754737	7.83684e-06	-0.550294	0.0274645	-0.73469	0.000258958	0.020047	0.958025	-0.459013	0.341363	0.0912806	0.999997
ENSG00000067248	DHX29	-0.271445	0.797534	-0.2267	0.80831	0.0447464	0.965226	-0.159894	0.999359	-0.115149	0.899355	-0.80926	0.458499	-0.0656319	0.870499	-0.170948	0.83494	-0.321876	0.408038	-0.256244	0.621969	-0.506151	0.648832	-0.335203	0.999997
ENSG00000067334	DNTTIP2	-0.969474	0.011532	-0.356724	0.451758	0.612751	0.0979633	-0.364963	0.999359	0.247788	0.595346	-0.747297	0.186213	-0.419411	0.0266926	0.112665	0.824806	0.342541	0.137799	0.761953	0.00144855	0.2495	0.767106	0.136835	0.999997
ENSG00000067365	METTL22	0.309832	0.767427	-0.292745	0.747813	-0.602576	0.368102	0.612429	0.999359	0.00985287	0.991918	-0.287719	0.876968	0.240949	0.500505	0.0855084	0.932133	1.21093	0.000480365	0.969982	0.0155761	-0.395431	0.78036	-0.480939	0.999997
ENSG00000067369	TP53BP1	1.10189	0.172434	1.75858	0.009001	0.656695	0.390611	0.0282018	0.999359	0.684896	0.384483	0.667823	0.659258	-1.36635	3.70385e-05	-0.632871	0.298771	-0.510594	0.251528	0.855752	0.0828305	-1.03312	0.221808	-0.400244	0.999997
ENSG00000067533	RRP15	-1.00066	0.262821	-1.95124	0.005574	-0.950581	0.20947	0.186255	0.999359	-0.764326	0.349433	-1.11357	0.380653	0.421148	0.2943	0.249335	0.791436	0.31038	0.525348	-0.110767	0.880528	0.241008	0.919757	-0.00832588	0.999997
ENSG00000067560	RHOA	-0.783	0.632499	0.550612	0.72518	1.33362	0.24111	0.18743	0.999359	1.52104	0.179218	0.834646	0.748696	-0.913717	0.105159	-0.332023	0.820775	-1.6594	0.00779162	-0.74568	0.378393	-0.332903	0.930967	-0.00087679	0.999997
ENSG00000067596	DHX8	-0.131509	0.861098	-0.290287	0.573736	-0.158778	0.750906	-0.145203	0.999359	-0.303981	0.512	-0.915139	0.0753268	0.520161	0.00663761	0.16362	0.72643	0.181391	0.482518	-0.338769	0.249399	0.373095	0.563454	0.209475	0.999997
ENSG00000067601	NA	-0.016201	0.993805	0.206096	0.88953	0.222299	0.858476	-0.325736	0.999359	-0.103439	0.943856	0.2208	0.946501	-0.0226155	0.974305	0.326095	0.763882	-0.829574	0.228919	-0.806959	0.356854	0.0860124	0.986893	-0.240082	0.999997
ENSG00000067606	PRKCZ	0.567087	0.840925	1.13421	NA	0.567137	NA	0.29367	0.999359	0.860796	NA	0.930068	NA	-0.367455	0.712501	-1.93424	0.104547	-1.46801	0.257582	-1.10056	0.537798	-0.162708	0.983546	1.77153	0.999997
ENSG00000067646	ZFY	-0.579081	0.879093	-0.765559	0.793011	-0.186476	0.953054	0.0344052	0.999359	-0.152072	0.961902	-0.690712	0.911319	0.988903	0.350295	2.24293	0.127186	1.53318	0.191093	0.544274	0.757302	2.07093	0.46835	-0.171981	0.999997
ENSG00000067704	IARS2	0.538612	0.425275	0.743542	0.20004	0.204931	0.758355	0.03197	0.999359	0.236901	0.731467	0.369534	0.773041	-0.572728	0.0256789	-0.337216	0.516332	-1.24084	1.5467e-05	-0.668113	0.0558471	-0.0685316	0.978173	0.268685	0.999997
ENSG00000067715	SYT1	0.73288	0.828347	0.160537	0.964779	-0.572371	0.826286	0.493821	0.999359	-0.0785221	0.980555	-0.121344	0.988796	-2.00016	0.0602211	1.31105	0.467483	0.927087	0.498197	2.92723	0.0582554	2.36209	0.370501	1.05106	0.999997
ENSG00000067798	NAV3	0.648665	0.582412	-0.036037	0.98108	-0.684704	0.461974	0.641707	0.999359	-0.0429953	0.973812	0.500486	0.837859	-0.60849	0.159891	-0.117809	0.924339	0.0104307	0.988681	0.618921	0.40099	0.275621	0.910017	0.393431	0.999997
ENSG00000067829	IDH3G	-0.051075	0.968364	-0.419353	0.48803	-0.368277	0.495302	0.246599	0.999359	-0.121679	0.862451	-0.17347	0.909864	0.205401	0.448235	0.123991	0.851467	0.573857	0.038987	0.368456	0.304319	-0.00255988	0.999684	-0.12655	0.999997
ENSG00000067836	ROGDI	1.26579	0.102471	0.82628	0.315344	-0.439509	0.59604	-0.00714677	0.999359	-0.446656	0.606086	0.859778	0.515492	-0.108752	0.809516	-0.369923	0.625792	-0.804318	0.0504536	-0.695565	0.162023	-0.413231	0.798632	-0.0433078	0.999997
ENSG00000067840	PDZD4	0.282472	0.923319	-1.12023	NA	-1.40269	0.355638	0.0194796	0.999359	-1.38322	0.364282	0.536155	0.905144	4.50987	6.91548e-09	0.889587	0.644397	2.61286	0.0285465	-1.89701	0.124977	-0.00834103	0.999684	-0.89793	0.999997
ENSG00000067900	ROCK1	-0.575659	0.69484	-1.12512	0.308447	-0.549459	0.625085	0.0231531	0.999359	-0.526309	0.65982	-1.42613	0.358125	0.51595	0.31248	0.0309342	0.985365	1.07088	0.0493608	0.55493	0.457091	-0.130409	0.977776	-0.161342	0.999997
ENSG00000067955	CBFB	-1.24859	0.080551	-0.567087	0.496072	0.681508	0.3286	-0.3847	0.999359	0.296806	0.73396	-0.181525	0.937987	-0.733832	0.0234145	-0.50542	0.406563	-0.808543	0.0340554	-0.0747109	0.911273	-0.900148	0.27182	-0.394727	0.999997
ENSG00000067992	PDK3	0.497219	0.852171	0.826199	0.671886	0.328984	0.86864	0.273773	0.999359	0.602752	0.752069	-0.341094	0.947859	-0.505792	0.541838	-0.267517	0.901833	-1.24758	0.159892	-0.741783	0.541944	-0.368142	0.946564	-0.100623	0.999997
ENSG00000068001	HYAL2	1.69491	0.005316	0.958478	0.150961	-0.736429	0.248747	0.0131486	0.999359	-0.72328	0.275246	0.462508	0.757993	-1.65051	4.4034e-09	-0.770113	0.0915933	-2.8302	2.84943e-16	-1.17968	0.00416372	-0.564801	0.585902	0.205312	0.999997
ENSG00000068024	HDAC4	0.050998	0.983379	-0.793771	0.385447	-0.844769	0.28416	-0.525845	0.999359	-1.37061	0.0611662	0.0568904	0.987098	-0.603923	0.121497	0.143187	0.900994	-1.02772	0.0223704	-0.423799	0.506923	0.511869	0.755033	0.368683	0.999997
ENSG00000068028	RASSF1	0.160125	0.877324	0.015115	0.988417	-0.145009	0.840001	-0.359107	0.999359	-0.504117	0.392818	0.699149	0.460289	-0.41714	0.126737	-0.506407	0.254485	-1.14889	0.000152319	-0.731746	0.044976	-0.497048	0.571707	0.00935975	0.999997
ENSG00000068078	FGFR3	0.488159	0.837236	0.907815	NA	0.419663	NA	-0.254915	0.999359	0.164741	0.936959	1.80617	NA	1.22923	0.126899	-1.07095	0.586022	0.483926	0.706352	-0.745298	0.637386	-0.723851	0.915134	0.34709	0.999997
ENSG00000068079	IFI35	-1.81479	0.003518	-0.61716	0.4317	1.19764	0.045351	0.0332314	0.999359	1.23086	0.0415014	-0.65074	0.61368	2.16652	2.48731e-14	-0.248705	0.746971	3.76792	7.58676e-30	1.6014	2.05443e-05	0.143641	0.955542	0.392345	0.999997
ENSG00000068097	HEATR6	0.040229	0.98378	0.383442	0.64109	0.343214	0.637061	-0.828526	0.999359	-0.485313	0.495096	0.156302	0.941775	0.320791	0.333898	0.0397133	0.968553	-0.862422	0.0155922	-1.18321	0.00214659	-0.254108	0.882132	-0.293821	0.999997
ENSG00000068120	COASY	-0.468405	0.303598	-0.093026	0.879811	0.37538	0.343898	0.187256	0.999359	0.562635	0.13317	-0.146681	0.898686	0.0802858	0.7287	-0.240099	0.520716	0.728193	0.000453629	0.647907	0.00606323	-0.0378136	0.985654	0.202285	0.999997
ENSG00000068137	PLEKHH3	2.42084	0.036766	0.081598	0.968599	-2.33925	0.0229163	-0.0728254	0.999359	-2.41207	0.0186986	1.66319	0.370933	1.53611	0.00414365	-0.415988	0.767475	-0.465322	0.562011	-2.00143	0.00918306	-2.01017	0.118694	-1.59418	0.999997
ENSG00000068305	MEF2A	0.317857	0.611779	0.147796	0.823316	-0.170061	0.754699	0.51286	0.999359	0.342799	0.491755	0.244932	0.832423	0.676868	0.000803421	0.333279	0.394829	1.18408	2.69874e-07	0.507215	0.0768796	0.284827	0.759691	-0.048452	0.999997
ENSG00000068308	OTUD5	0.135002	0.835129	0.490858	0.214008	0.355856	0.343856	0.162118	0.999359	0.517974	0.147754	0.307225	0.68697	0.376845	0.0314079	-0.109595	0.814107	1.16189	9.08809e-10	0.785045	0.000240702	0.0287802	0.98904	0.138375	0.999997
ENSG00000068323	TFE3	-0.085549	0.921237	0.273044	0.60661	0.358594	0.406161	0.0176869	0.999359	0.376281	0.396658	0.200535	0.858965	-0.387906	0.0516369	-0.0737863	0.90328	0.0805177	0.775584	0.468424	0.0842667	-0.0538235	0.977776	0.019963	0.999997
ENSG00000068354	TBC1D25	-0.453121	0.495941	0.315794	0.637194	0.768916	0.1104	0.337822	0.999359	1.10674	0.0135803	-0.136323	0.938553	-0.749077	0.00153498	-0.549236	0.154005	-0.674842	0.0194965	0.0742351	0.882231	-0.572409	0.416839	-0.0231726	0.999997
ENSG00000068366	ACSL4	-1.6001	0.181256	0.632961	0.656519	2.23307	0.0189101	0.00541127	0.999359	2.23848	0.0196257	-0.391241	0.908948	-1.30188	0.00994922	-0.761906	0.440324	-0.126272	0.867957	1.17561	0.0980117	-2.08232	0.0411646	-1.32042	0.999997
ENSG00000068383	INPP5A	0.011585	0.992807	-0.556165	0.405525	-0.567749	0.333492	0.420822	0.999359	-0.146928	0.854193	0.104839	0.960729	0.387506	0.184717	-0.00372432	0.997145	1.00839	0.00131993	0.620882	0.112132	0.216151	0.896553	0.219875	0.999997
ENSG00000068394	GPKOW	-0.269896	0.578738	0.316747	0.457612	0.586643	0.074065	-0.0370255	0.999359	0.549617	0.105359	0.02803	0.986048	-0.109688	0.597306	-0.181613	0.627035	-0.431951	0.0457844	-0.322263	0.238434	0.0506119	0.976683	0.232225	0.999997
ENSG00000068400	GRIPAP1	-0.332601	0.588729	-0.01077	0.989761	0.321832	0.504328	0.116886	0.999359	0.438717	0.349433	0.226691	0.851908	0.145996	0.558165	-0.265295	0.539738	0.841325	0.000367775	0.695329	0.0102711	0.132746	0.925851	0.398042	0.999997
ENSG00000068438	FTSJ1	-0.395073	0.449645	-0.51461	0.260959	-0.119537	0.8256	-0.287405	0.999359	-0.406942	0.352946	2.93435e-05	0.999923	-0.164137	0.472029	0.0359067	0.956933	-0.438785	0.0752541	-0.274648	0.406365	-0.157977	0.893157	-0.193883	0.999997
ENSG00000068489	PRR11	2.85304	0.030603	-0.418208	0.834834	-3.27126	0.00336285	1.75292	0.999359	-1.51832	0.263456	-0.854189	0.787986	1.04823	0.106685	0.246853	0.898509	0.156562	0.866055	-0.891662	0.357143	-0.521888	0.883858	-0.76874	0.999997
ENSG00000068615	REEP1	-0.241237	0.952763	-0.400402	0.887734	-0.159158	0.954131	0.784624	0.999359	0.625459	0.785824	-0.692543	0.893383	1.51409	0.0878961	1.49659	0.341338	3.45301	0.000248053	1.93892	0.0977422	2.29273	0.308101	0.796149	0.999997
ENSG00000068650	ATP11A	0.093333	0.936564	0.322331	0.641932	0.228999	0.721678	0.35038	0.999359	0.579379	0.290302	0.251487	0.862714	-0.390712	0.139614	-0.463099	0.29189	-0.628742	0.033814	-0.23803	0.578971	-0.543856	0.475101	-0.0807569	0.999997
ENSG00000068654	POLR1A	-0.326046	0.718733	-0.006744	0.995304	0.319303	0.642185	-0.701089	0.999359	-0.381787	0.582945	-0.807633	0.417552	-1.36743	1.6127e-07	-0.553726	0.243248	-2.58056	8.23018e-17	-1.21313	0.000730577	-0.379095	0.761265	0.174632	0.999997
ENSG00000068697	LAPTM4A	-0.071405	0.948113	0.71179	0.147541	0.783196	0.0716762	-0.0980043	0.999359	0.685191	0.134208	0.189512	0.893383	-0.745533	0.000518026	-0.152804	0.791745	-0.513887	0.0521781	0.231646	0.533343	-0.0835102	0.966489	0.0692939	0.999997
ENSG00000068724	TTC7A	1.40792	0.020283	0.670727	0.339327	-0.737197	0.226103	0.322784	0.999359	-0.414413	0.562289	-0.0361341	0.988603	-0.275534	0.404334	-0.205863	0.781753	-1.43007	1.26177e-05	-1.15454	0.00178075	-0.454838	0.696132	-0.248974	0.999997
ENSG00000068745	IP6K2	0.012333	0.985831	0.811991	0.000377	0.799659	0.000246171	0.322523	0.999359	1.12218	3.8578e-08	0.285108	0.590403	-0.538745	1.13431e-05	-0.386112	0.0318395	0.298976	0.0561601	0.837721	1.18587e-07	-0.331961	0.349456	0.0541516	0.999997
ENSG00000068784	SRBD1	0.75376	0.151179	-0.032839	0.969364	-0.786599	0.0785671	-0.527747	0.999359	-1.31435	0.00126774	-0.397208	0.699386	-0.176938	0.505207	0.286587	0.535711	-1.31873	1.1157e-06	-1.1418	0.000147954	0.137168	0.932212	-0.149419	0.999997
ENSG00000068796	KIF2A	0.522478	0.87971	1.32347	0.565354	0.801008	0.715976	0.522341	0.999359	1.32333	0.527344	-2.02052	0.580706	-0.900227	0.352771	-1.63187	0.281564	-1.91279	0.0839967	-1.01256	0.507763	-2.18649	0.364409	-0.554626	0.999997
ENSG00000068831	RASGRP2	1.04002	0.268067	0.349989	0.764479	-0.690029	0.424442	1.03027	0.999359	0.340234	0.747435	1.42673	0.226039	3.0817	8.9246e-18	0.87539	0.18476	1.86805	6.18643e-05	-1.21365	0.0248244	0.328673	0.891194	-0.546717	0.999997
ENSG00000068878	PSME4	-0.128758	0.860933	-0.108963	0.860524	0.0197951	0.975528	0.197025	0.999359	0.21682	0.655156	-0.117847	0.928698	-0.344994	0.0754154	0.166542	0.707859	0.319625	0.167587	0.664619	0.00614038	0.586769	0.184556	0.420227	0.999997
ENSG00000068885	IFT80	0.641059	0.526812	0.032033	0.981552	-0.609026	0.461215	-0.59719	0.999359	-1.20622	0.103108	-0.479381	0.804033	-0.419969	0.294998	-0.0300481	0.982428	-1.43067	0.00123681	-1.0107	0.0592561	0.329118	0.867059	0.359167	0.999997
ENSG00000068903	SIRT2	0.171422	0.658276	0.124234	0.73773	-0.0471872	0.900347	0.133951	0.999359	0.0867636	0.81166	0.143224	0.844238	-0.0266496	0.878387	-0.17125	0.505494	-0.0343227	0.860378	-0.00767312	0.977948	-0.0633895	0.94989	0.10786	0.999997
ENSG00000068912	ERLEC1	0.656234	0.157	0.867316	0.034502	0.211082	0.676203	0.0603152	0.999359	0.271397	0.587707	-0.247225	0.824065	-0.645987	0.000945504	-0.197864	0.666841	-0.989516	1.68333e-05	-0.343529	0.267728	-0.389049	0.562429	-0.191184	0.999997
ENSG00000068971	PPP2R5B	0.06124	0.979763	0.085811	0.952097	0.0245736	0.985275	0.0942109	0.999359	0.118781	0.922454	0.240597	0.93124	1.28301	0.000766598	-0.337089	0.724165	1.88688	1.87414e-05	0.603862	0.31723	-0.467125	0.805114	-0.130036	0.999997
ENSG00000068976	PYGM	0.238726	0.946423	-0.852381	0.665853	-1.09111	0.517788	0.619484	0.999359	-0.471622	0.818286	0.193168	0.977519	0.803656	0.313397	0.200093	0.932575	1.28948	0.183775	0.485831	0.738614	1.22145	0.648198	1.02135	0.999997
ENSG00000069011	PITX1	-2.49492	0.223108	-0.627981	0.818147	1.86696	0.301351	0.130372	0.999359	1.99731	0.278389	-0.192631	0.981596	-0.12864	0.913401	-0.358497	0.894022	-0.037406	0.979293	0.0912351	0.960465	-0.465663	0.941859	-0.107166	0.999997
ENSG00000069020	MAST4	-0.453359	0.794216	0.895496	0.477972	1.34886	0.185772	0.156015	0.999359	1.50487	0.138945	0.62501	0.819882	-0.549947	0.320392	-0.0648965	0.969013	1.63912	0.00429008	2.18907	0.000414696	1.26782	0.35161	1.33271	0.999997
ENSG00000069248	NUP133	0.145283	0.903352	0.529601	0.465175	0.384319	0.569891	-0.407836	0.999359	-0.0235179	0.980641	0.287115	0.865021	-0.666922	0.0206501	0.0634086	0.947473	-1.75229	1.41935e-07	-1.08536	0.00526339	-0.00521374	0.999684	-0.0686217	0.999997
ENSG00000069275	NUCKS1	-0.560759	0.784344	-2.22703	0.072811	-1.66626	0.164907	-0.767713	0.999359	-2.43398	0.0303026	-2.08346	0.251306	2.60051	2.41181e-06	0.565217	0.67604	2.851	1.22577e-05	0.250496	0.822626	0.877473	0.716751	0.312258	0.999997
ENSG00000069329	VPS35	-0.158892	0.862833	0.045877	0.958204	0.20477	0.736602	-0.199192	0.999359	0.00557639	0.992985	-0.86981	0.225391	0.237257	0.368965	-0.261952	0.607931	0.245284	0.422446	0.00802801	0.988176	-0.562	0.400425	-0.300048	0.999997
ENSG00000069345	DNAJA2	-0.62057	0.099087	0.130459	0.804696	0.75103	0.0161705	-0.189936	0.999359	0.561092	0.0973353	-0.141979	0.89393	-0.183505	0.328488	-0.0805226	0.870048	0.143903	0.525107	0.327407	0.183818	-0.191846	0.815723	-0.111323	0.999997
ENSG00000069399	BCL3	-2.06532	0.002362	-1.10457	0.144256	0.96075	0.171366	-0.1343	0.999359	0.826446	0.268721	0.666301	0.649659	2.00326	2.29732e-10	0.694626	0.230335	3.53691	5.17081e-22	1.53365	0.000271576	1.43009	0.0347051	0.735468	0.999997
ENSG00000069424	KCNAB2	1.24645	0.294753	0.534067	0.694734	-0.712381	0.52123	0.361827	0.999359	-0.350555	0.796508	-0.716276	0.759656	-1.05399	0.0285954	-0.367163	0.757555	-3.33843	1.82846e-10	-2.28444	9.64453e-05	-0.59645	0.788684	-0.229285	0.999997
ENSG00000069482	GAL	0.821634	0.505803	0.538132	0.666791	-0.283501	0.817698	0.135107	0.999359	-0.148395	0.913977	-0.232731	0.941775	-0.736572	0.112404	-0.765485	0.338108	-1.02276	0.0519721	-0.28619	0.723878	-0.264835	0.933499	0.500651	0.999997
ENSG00000069493	CLEC2D	-2.48124	9.99007e-05	-0.923434	0.236557	1.55781	0.0118423	-0.351832	0.999359	1.20597	0.0696832	0.253002	0.908314	2.53135	9.19339e-17	1.5018	0.000251531	3.72347	2.56579e-25	1.19211	0.00525825	1.9921	0.000433281	0.490303	0.999997
ENSG00000069509	FUNDC1	-0.116377	0.890987	0.378282	0.482802	0.49466	0.265479	-0.126273	0.999359	0.368386	0.458298	-0.00109152	0.999752	-0.0805706	0.771369	0.197525	0.687016	-0.381975	0.189568	-0.301404	0.432259	-0.0743631	0.969265	-0.271887	0.999997
ENSG00000069667	RORA	-0.814107	0.717953	-0.379499	0.870916	0.434618	0.822818	-0.238515	0.999359	0.196093	0.927968	-0.443202	0.927654	1.71123	0.0169356	0.280781	0.899051	3.88531	8.94702e-07	2.17409	0.0169536	-0.806549	0.822017	-1.08733	0.999997
ENSG00000069696	DRD4	0.887307	0.751479	-1.72806	0.388926	-2.61538	0.11913	0.918586	0.999359	-1.69678	0.365826	1.77102	0.577895	0.865814	0.333862	0.507452	0.818402	1.32471	0.180416	0.458896	0.757868	-0.837604	0.856115	-1.34505	0.999997
ENSG00000069702	TGFBR3	0.694669	0.801614	-0.852777	0.685526	-1.54745	0.366743	-1.60781	0.999359	-3.15525	0.0511301	-0.762582	0.862714	1.86517	0.0147529	1.2695	0.367806	-0.0245414	0.986576	-1.88971	0.116041	1.85512	0.435648	0.585619	0.999997
ENSG00000069812	HES2	1.30923	0.493493	0.480123	0.826613	-0.829112	0.624246	0.866433	0.999359	0.0373228	0.98676	-1.31034	0.663559	-0.886936	0.237309	-0.654997	0.68224	-1.4721	0.0780867	-0.585166	0.631737	-0.684397	0.849023	-0.0293978	0.999997
ENSG00000069849	ATP1B3	0.208897	0.784	0.224277	0.722764	0.0153805	0.984278	0.144368	0.999359	0.159748	0.796881	0.0364245	0.986048	-0.167686	0.512327	0.0245429	0.973853	-0.00932466	0.979817	0.158361	0.685608	0.0153628	0.998007	-0.00917975	0.999997
ENSG00000069869	NEDD4	-0.509505	0.879386	-1.01063	0.665725	-0.501126	0.831095	-0.559702	0.999359	-1.06083	0.613135	-0.0833246	0.99028	0.375256	0.729253	0.312698	0.906006	1.61941	0.122158	1.24416	0.339489	0.0163496	0.999684	-0.296345	0.999997
ENSG00000069943	PIGB	0.116533	0.938406	-0.394726	0.658012	-0.511258	0.48325	-0.135925	0.999359	-0.647184	0.370136	-0.516773	0.734862	0.640447	0.0498555	0.145226	0.878098	0.630814	0.10966	-0.00963184	0.989259	-0.189774	0.933851	-0.334999	0.999997
ENSG00000069956	MAPK6	-1.71658	0.285815	-1.67367	0.277058	0.0429097	0.984934	0.218508	0.999359	0.261415	0.895036	-0.945731	0.772006	0.00396635	0.997424	0.602366	0.692462	1.20542	0.125992	1.20145	0.205083	1.05215	0.674716	0.449785	0.999997
ENSG00000069966	GNB5	1.3175	0.097674	0.221473	0.846803	-1.09603	0.126404	0.484561	0.999359	-0.611468	0.464004	0.000590334	0.999923	-0.559733	0.133454	-0.974868	0.0588886	-1.19023	0.00547975	-0.630492	0.2594	-0.93793	0.319615	0.0369379	0.999997
ENSG00000069974	RAB27A	-0.518611	0.504792	-0.153504	0.869383	0.365108	0.584379	0.0365379	0.999359	0.401644	0.558956	-0.462426	0.718343	-0.275278	0.381191	-0.307108	0.612275	0.2309	0.535109	0.506178	0.215797	-0.289559	0.836805	0.0175492	0.999997
ENSG00000069998	HDHD5	0.765887	0.080648	0.111396	0.865713	-0.654491	0.0961828	-0.27936	0.999359	-0.933851	0.0112078	0.0626895	0.972033	-0.622991	0.00121067	-0.269935	0.497169	-2.04564	2.95533e-19	-1.42265	1.19991e-08	-0.44141	0.461205	-0.171474	0.999997
ENSG00000070010	UFD1	-0.424019	0.44395	-0.025965	0.974123	0.398055	0.380863	0.235052	0.999359	0.633106	0.136809	-0.237481	0.837833	-0.240819	0.291885	-0.2006	0.672862	-0.424111	0.0895392	-0.183293	0.609188	-0.108863	0.946564	0.0917376	0.999997
ENSG00000070018	LRP6	0.471448	0.829493	-0.331208	0.86597	-0.802662	0.570158	-0.166059	0.999359	-0.968716	0.518192	-0.140201	0.981594	-1.705	0.00367665	-0.11097	0.954999	-1.38154	0.0688551	0.323454	0.790742	-1.13834	0.563689	-1.02736	0.999997
ENSG00000070047	PHRF1	-0.716534	0.079966	0.396111	0.387683	1.11265	0.000548719	-0.0997776	0.999359	1.01287	0.00222946	0.373615	0.632915	-0.79711	5.94102e-06	-0.586612	0.02205	-0.278891	0.233063	0.518219	0.0406425	-0.479967	0.340684	0.106645	0.999997
ENSG00000070061	ELP1	0.056123	0.985831	0.568451	0.735294	0.512332	0.730168	-0.811553	0.999359	-0.299226	0.861584	0.722421	0.816772	-0.825311	0.180938	-0.492041	0.723334	-2.16025	0.00152589	-1.33494	0.112725	-0.195065	0.96932	0.296977	0.999997
ENSG00000070081	NUCB2	0.437032	0.579737	0.297224	0.699536	-0.139807	0.854133	0.0486779	0.999359	-0.0911298	0.913411	-0.590532	0.599101	0.133119	0.69399	0.0687015	0.940177	0.414433	0.219172	0.281314	0.53359	-0.0443939	0.989139	-0.113095	0.999997
ENSG00000070087	PFN2	1.54414	0.403527	-1.06941	0.544887	-2.61356	0.0577352	0.265437	0.999359	-2.34812	0.0788082	-1.40134	0.608394	2.78886	1.68125e-05	0.360535	0.859287	3.59083	1.24605e-06	0.801965	0.438301	-1.09031	0.75851	-1.45084	0.999997
ENSG00000070182	SPTB	1.34019	0.597251	-0.571768	0.838343	-1.91194	0.306636	0.594985	0.999359	-1.31697	0.533871	-0.367846	0.954567	4.65727	5.82055e-08	1.7424	0.30646	4.25527	3.92098e-05	-0.401984	0.808537	-0.953668	0.873909	-2.69606	0.999997
ENSG00000070190	DAPP1	-0.768641	0.245664	-0.427357	0.556173	0.341286	0.605313	-0.12336	0.999359	0.217924	0.774535	-0.0789956	0.974962	1.9084	1.95234e-14	0.687816	0.0997492	2.19815	1.37289e-13	0.289753	0.523319	0.705042	0.344261	0.0172267	0.999997
ENSG00000070214	SLC44A1	1.06693	0.005765	1.0918	0.002387	0.0248638	0.970857	-0.0193303	0.999359	0.00553308	0.99236	-0.0249784	0.988283	-0.260434	0.210103	-0.32014	0.364616	-0.774385	0.000466457	-0.51395	0.0526548	-0.287336	0.722178	0.0328041	0.999997
ENSG00000070269	TMEM260	0.191169	0.678368	0.495345	0.127134	0.304177	0.351403	0.00885976	0.999359	0.313036	0.353141	0.638318	0.170355	-0.589236	7.21496e-05	-0.490528	0.0172099	-0.566706	0.00465823	0.0225302	0.951843	-0.429751	0.287409	0.0607775	0.999997
ENSG00000070366	SMG6	-0.042928	0.971205	0.334016	0.564877	0.376945	0.439131	-0.31421	0.999359	0.0627346	0.925804	0.46277	0.607503	0.142788	0.586844	0.272292	0.548249	0.546366	0.0349161	0.403579	0.211873	0.540148	0.373176	0.267857	0.999997
ENSG00000070367	EXOC5	-0.862598	0.158756	-0.339586	0.642534	0.523014	0.364295	-0.146806	0.999359	0.376206	0.562493	-1.0011	0.206892	0.105511	0.754239	-0.0421641	0.963064	0.494111	0.123305	0.388601	0.34026	-0.409185	0.700501	-0.36702	0.999997
ENSG00000070371	CLTCL1	1.52518	0.156091	1.29124	0.227743	-0.23394	0.861924	0.685941	0.999359	0.452002	0.719753	1.34766	0.429226	-0.269872	0.651879	-0.63062	0.515725	0.00640049	0.994099	0.276272	0.786683	-0.394115	0.892356	0.236505	0.999997
ENSG00000070404	FSTL3	-0.528238	0.816294	-1.06138	0.512978	-0.533129	0.742252	0.82276	0.999359	0.289618	0.877435	0.598103	0.872276	4.17258	2.14762e-13	0.282239	0.879181	5.18778	1.27693e-14	1.0152	0.276356	1.45844	0.422664	1.1762	0.999997
ENSG00000070413	DGCR2	0.431149	0.413326	0.637729	0.150379	0.206581	0.684223	-0.0702291	0.999359	0.136351	0.813684	0.209862	0.858199	-0.656126	0.000750889	-0.54675	0.0647713	-1.06782	2.63998e-06	-0.411689	0.162662	-0.349435	0.638017	0.197315	0.999997
ENSG00000070423	RNF126	-0.367825	0.663884	-0.306699	0.692933	0.0611274	0.945431	-0.298028	0.999359	-0.236902	0.752808	0.692289	0.504861	-0.107894	0.758186	-0.545226	0.241919	-0.0161487	0.971807	0.0917454	0.86729	-0.867452	0.179077	-0.322227	0.999997
ENSG00000070444	MNT	0.486956	0.676739	-0.111671	0.932694	-0.598626	0.481074	-0.247253	0.999359	-0.84588	0.304313	0.510089	0.789057	-0.659394	0.0874894	-1.0867	0.0412048	-1.1449	0.00812522	-0.485505	0.417492	-0.78693	0.497659	0.299775	0.999997
ENSG00000070476	ZXDC	0.510324	0.254253	-0.167507	0.762364	-0.677831	0.0573535	0.195192	0.999359	-0.482639	0.219036	0.530548	0.404519	0.186543	0.369258	0.0902891	0.866144	-0.0539404	0.848112	-0.240483	0.432002	0.0517749	0.977776	-0.038514	0.999997
ENSG00000070495	JMJD6	-1.22741	0.064395	-1.54316	0.009115	-0.315752	0.679772	-0.344663	0.999359	-0.660417	0.326715	-0.503533	0.722328	0.660827	0.0314079	0.00564004	0.996122	1.67687	6.24891e-07	1.01605	0.0099909	-0.0770573	0.979898	-0.082697	0.999997
ENSG00000070501	POLB	1.44752	0.00417	0.024855	0.979755	-1.42267	0.00159819	-0.0751169	0.999359	-1.49779	0.000808038	-0.133481	0.941578	1.59714	8.6019e-12	-0.133055	0.85649	1.30615	8.58182e-06	-0.290994	0.502053	0.0608925	0.982741	0.193948	0.999997
ENSG00000070540	WIPI1	0.857844	0.167422	0.442737	0.524511	-0.415106	0.499207	0.0324064	0.999359	-0.3827	0.55958	0.320533	0.826642	-0.376614	0.18602	-0.12147	0.877309	-0.450129	0.171569	-0.0735152	0.89312	-0.419533	0.690669	-0.298062	0.999997
ENSG00000070610	GBA2	0.427596	0.302418	0.249281	0.576145	-0.178314	0.66969	0.00512438	0.999359	-0.17319	0.696601	0.27244	0.732301	-0.263451	0.136051	-0.620623	0.00399105	-0.0503821	0.841195	0.213069	0.439869	-0.653803	0.0580045	-0.03318	0.999997
ENSG00000070614	NDST1	0.140152	0.888314	0.456106	0.465656	0.315955	0.591148	0.105335	0.999359	0.421289	0.467544	0.184584	0.909071	-0.828613	0.000463102	-0.881916	0.00621319	-1.17896	1.89655e-05	-0.350346	0.363701	-0.926117	0.072119	-0.0442003	0.999997
ENSG00000070669	ASNS	-0.318108	0.917242	-2.7388	0.062634	-2.42069	0.0760169	2.03516	0.999359	-0.385531	0.851819	-0.24277	0.966003	3.81705	3.83975e-09	-0.0181204	0.994382	4.98659	5.57437e-11	1.16955	0.257229	0.196951	0.977872	0.215067	0.999997
ENSG00000070718	AP3M2	1.02177	0.268332	-0.44882	0.670884	-1.47059	0.042071	-0.151227	0.999359	-1.62181	0.0239736	0.242772	0.923891	-0.00787433	0.99013	-1.06928	0.0503795	-0.807308	0.0782733	-0.799433	0.143262	-1.05752	0.277225	0.0117668	0.999997
ENSG00000070731	ST6GALNAC2	1.43667	0.106768	0.860387	0.376265	-0.576283	0.531512	0.597327	0.999359	0.0210436	0.986979	0.633932	0.734862	-0.0272429	0.963829	-0.0859821	0.94886	0.197633	0.725736	0.224876	0.760546	0.22716	0.93703	0.313143	0.999997
ENSG00000070756	PABPC1	-0.436982	0.715479	-1.39621	0.074664	-0.959225	0.213072	0.324284	0.999359	-0.634943	0.467544	-0.810087	0.589386	1.10207	0.00221916	0.273103	0.769666	1.77083	1.6692e-05	0.668765	0.216702	0.148307	0.962211	-0.124795	0.999997
ENSG00000070759	TESK2	0.048492	0.967065	0.252399	0.680867	0.203907	0.714412	0.0880727	0.999359	0.291979	0.591444	-0.173298	0.904042	0.151478	0.564898	0.176219	0.741968	0.530854	0.0461638	0.379376	0.262841	0.164421	0.90496	-0.0117976	0.999997
ENSG00000070761	CFAP20	0.064659	0.949252	0.136209	0.8378	0.0715506	0.909246	-0.205022	0.999359	-0.133472	0.824126	-0.309002	0.771973	-0.25516	0.26561	-0.132026	0.807236	-0.819625	0.001022	-0.564465	0.0631316	0.0160578	0.997853	0.148085	0.999997
ENSG00000070770	CSNK2A2	-0.670249	0.010953	-0.137357	0.712126	0.532892	0.0279152	-0.123439	0.999359	0.409453	0.118436	-0.173161	0.801399	0.186429	0.180817	0.0277373	0.949269	0.588814	7.44044e-05	0.402385	0.0222702	0.186223	0.74119	0.158485	0.999997
ENSG00000070778	PTPN21	-0.071268	0.985553	0.077842	0.972167	0.149115	0.93718	-0.812607	0.999359	-0.663498	0.66762	0.284978	0.950586	0.550203	0.443443	-0.936955	0.450174	-0.804755	0.404135	-1.35496	0.224995	-0.0438535	0.998321	0.893099	0.999997
ENSG00000070785	EIF2B3	-0.561759	0.395467	-0.454508	0.485621	0.107252	0.883928	-0.112532	0.999359	-0.00528111	0.994043	-0.698986	0.470374	-0.749676	0.00268354	-0.0927714	0.906944	-1.01019	0.000807244	-0.260509	0.565768	-0.435706	0.646021	-0.342934	0.999997
ENSG00000070808	CAMK2A	-5.74812	0.209339	-3.61312	NA	2.13526	NA	-1.29366	0.999359	0.841341	0.884542	0.483306	NA	5.36139	0.00856893	-0.259913	0.973136	4.31085	0.0909834	-1.05049	0.778814	1.19551	0.946078	1.45531	0.999997
ENSG00000070814	TCOF1	0.114927	0.947759	-0.798999	0.35751	-0.913925	0.218313	-0.136761	0.999359	-1.05069	0.154484	-1.26611	0.250989	1.1954	0.000485194	0.215557	0.823471	0.970249	0.0196468	-0.225151	0.730211	-0.11396	0.9717	-0.329517	0.999997
ENSG00000070831	CDC42	-0.793544	0.048098	-0.138083	0.813649	0.655462	0.0707695	0.0681932	0.999359	0.723654	0.0451501	-0.490193	0.473624	0.267625	0.177279	0.271486	0.454351	0.729333	0.000509116	0.461708	0.0686547	0.2348	0.785749	-0.0366865	0.999997
ENSG00000070882	OSBPL3	0.020056	0.989902	-0.379788	0.67669	-0.399843	0.610597	0.270788	0.999359	-0.129055	0.895358	0.506773	0.744881	0.44083	0.205416	0.52019	0.387536	0.759265	0.0481309	0.318436	0.560935	0.473053	0.72862	-0.0471364	0.999997
ENSG00000070950	RAD18	0.496942	0.670651	-0.003433	0.997955	-0.500375	0.575148	-0.562854	0.999359	-1.06323	0.175728	-0.179487	0.947859	-0.692506	0.0730328	-0.0694406	0.956001	-0.554948	0.243565	0.137558	0.854692	0.222284	0.933121	0.291726	0.999997
ENSG00000070961	ATP2B1	-1.37755	0.267773	-1.60984	0.151734	-0.232286	0.873673	0.554278	0.999359	0.321988	0.827885	-1.53184	0.379964	0.75179	0.163606	0.960527	0.277112	2.00877	0.000442975	1.25698	0.0691259	0.907215	0.616293	-0.0533094	0.999997
ENSG00000071051	NCK2	-0.882637	0.154747	-0.339501	0.648271	0.543138	0.352385	0.612327	0.999359	1.15546	0.0228576	-0.098943	0.963699	1.33616	9.49959e-08	-0.0243465	0.981927	2.54392	1.09309e-18	1.20776	0.000252973	0.698063	0.333838	0.722409	0.999997
ENSG00000071054	MAP4K4	-1.18812	0.071282	-0.716745	0.316601	0.471373	0.492329	0.352627	0.999359	0.823997	0.191075	-0.672735	0.578528	1.36694	1.11838e-06	-0.0727699	0.942963	2.42501	6.07493e-14	1.05807	0.00555702	-0.200585	0.918572	-0.127815	0.999997
ENSG00000071073	MGAT4A	-0.105808	0.960453	0.426139	0.718287	0.531949	0.586157	-0.664513	0.999359	-0.132565	0.916555	-0.572414	0.782476	-0.454876	0.316805	0.310919	0.759799	-1.53019	0.00120463	-1.07532	0.057113	-0.0812608	0.986678	-0.392178	0.999997
ENSG00000071082	RPL31	-0.3167	0.529694	-0.555472	0.164308	-0.238771	0.573867	0.667086	0.984523	0.428315	0.27238	-0.0715156	0.95872	0.00863581	0.975226	0.368949	0.216358	0.276431	0.211246	0.267796	0.328348	0.273651	0.705276	-0.0952971	0.999997
ENSG00000071127	WDR1	-0.310786	0.719439	0.139764	0.876101	0.450551	0.453976	0.263475	0.999359	0.714025	0.20606	-0.246131	0.880758	-0.639679	0.0159285	-0.441192	0.366762	-0.535638	0.0936515	0.104041	0.839914	-0.475401	0.616975	-0.0342082	0.999997
ENSG00000071189	SNX13	0.189345	0.899787	0.442136	0.661873	0.252792	0.795085	-0.444131	0.999359	-0.19134	0.85858	-0.155472	0.953869	-1.05693	0.00268134	-0.187545	0.854652	-1.44794	0.000417016	-0.391014	0.51551	-0.92891	0.337835	-0.741364	0.999997
ENSG00000071205	ARHGAP10	-0.535382	0.264069	-0.829154	0.040471	-0.293772	0.518497	0.474515	0.999359	0.180743	0.732972	-0.0396097	0.985565	0.525777	0.00651671	0.441915	0.158473	1.6045	3.63709e-14	1.07873	4.33673e-06	0.386542	0.548974	-0.0553731	0.999997
ENSG00000071242	RPS6KA2	0.330016	0.695418	0.182808	0.828369	-0.147208	0.841793	0.382196	0.999359	0.234987	0.744983	-0.248092	0.878027	-0.383194	0.175355	-0.128679	0.868277	-0.777302	0.0115986	-0.394107	0.33545	-0.1413	0.945841	-0.0126203	0.999997
ENSG00000071243	ING3	-0.733222	0.267856	-0.236757	0.774997	0.496466	0.407321	-0.0793879	0.999359	0.417077	0.524799	-0.620595	0.576707	0.11445	0.741346	0.63542	0.131888	0.787287	0.0133779	0.672837	0.0744783	0.874934	0.162858	0.239514	0.999997
ENSG00000071246	VASH1	1.44248	0.00039	-0.236183	0.690395	-1.67867	1.24316e-06	0.581906	0.999359	-1.09676	0.00401283	0.0784389	0.963485	-0.856358	1.67109e-05	-0.215394	0.644721	-1.86688	6.89387e-16	-1.01053	0.000131462	-0.422236	0.533114	-0.206842	0.999997
ENSG00000071282	LMCD1	-7.60593	NA	-3.62056	NA	3.98556	NA	-0.699483	0.999359	3.28589	NA	-0.464629	NA	0.708264	0.791873	1.11878	0.843648	3.06615	0.239117	2.35788	NA	0.018055	0.999684	-1.10072	0.999997
ENSG00000071462	BUD23	-0.031308	0.980183	-0.02143	0.978428	0.00987851	0.988381	0.281295	0.999359	0.291173	0.558351	-0.330453	0.732078	-0.295282	0.173273	-0.0418833	0.950776	0.0448957	0.884162	0.340178	0.269246	-0.17652	0.876914	-0.134636	0.999997
ENSG00000071537	SEL1L	0.796415	0.209918	1.08662	0.049523	0.290203	0.662037	-0.0211858	0.999359	0.269017	0.70536	0.333481	0.813906	-1.28516	2.22397e-07	-0.674788	0.0935032	-1.28346	1.51265e-05	0.00170242	0.99786	-0.841682	0.175225	-0.166893	0.999997
ENSG00000071539	TRIP13	-0.736539	0.690764	-0.930606	0.54123	-0.19407	0.914103	2.25277	0.910912	2.0587	0.0692893	0.795877	0.80252	-1.83265	0.00106281	-0.186229	0.918327	-2.81691	9.7899e-05	-0.984261	0.323986	-1.9044	0.15656	-1.71817	0.999997
ENSG00000071553	ATP6AP1	0.792407	0.111715	0.747601	0.118903	-0.0448045	0.95095	0.259647	0.999359	0.214842	0.716354	0.420941	0.656557	-0.516808	0.0188746	-0.436945	0.243999	-0.250644	0.376443	0.266164	0.45589	-0.159721	0.909596	0.277224	0.999997
ENSG00000071564	TCF3	1.05265	0.130577	-0.144468	0.888662	-1.19712	0.0397045	0.886708	0.999359	-0.310414	0.702685	0.817334	0.460836	-0.0959132	0.8101	-0.145728	0.870266	-0.750122	0.0392044	-0.654209	0.13466	-0.275424	0.8716	-0.129696	0.999997
ENSG00000071575	TRIB2	-1.78664	0.333538	-2.15821	0.188789	-0.371574	0.857587	-0.650976	0.999359	-1.02255	0.569704	-1.0876	0.752452	0.454088	0.611166	0.198734	0.93125	0.86519	0.355764	0.411104	0.769508	-0.659438	0.862369	-0.85817	0.999997
ENSG00000071626	DAZAP1	-0.236272	0.614248	-0.259911	0.52475	-0.0236387	0.965226	0.243342	0.999359	0.219703	0.568231	0.541123	0.268396	-0.1888	0.270931	-0.174538	0.60736	-0.00287812	0.991069	0.185922	0.466868	-0.0974811	0.928682	0.0770575	0.999997
ENSG00000071655	MBD3	0.123932	0.88919	-0.013657	0.987806	-0.137588	0.819845	-0.0806076	0.999359	-0.218196	0.70903	0.439855	0.629504	-0.564365	0.00885747	-0.414246	0.273884	-1.23842	3.87862e-07	-0.674057	0.0203977	-0.229321	0.834945	0.184925	0.999997
ENSG00000071794	HLTF	1.53883	0.110805	0.58748	0.611279	-0.951352	0.301577	-0.124015	0.999359	-1.07537	0.240878	0.464746	0.856068	-1.34819	0.00113654	-0.622225	0.450897	-1.28264	0.0138322	0.0655495	0.944827	-0.647231	0.708184	-0.0250053	0.999997
ENSG00000071859	FAM50A	-0.126765	0.86186	-0.37544	0.421107	-0.248675	0.574733	0.125988	0.999359	-0.122687	0.82071	0.105721	0.93748	-0.147566	0.498054	-0.243034	0.524623	0.835721	6.16416e-05	0.983287	1.20697e-05	-0.0307056	0.98904	0.212328	0.999997
ENSG00000071889	FAM3A	0.518791	0.452925	0.070715	0.939096	-0.448075	0.435794	0.0833245	0.999359	-0.364751	0.563373	0.221209	0.891181	-0.278901	0.329479	-0.301455	0.582881	-0.115717	0.754215	0.163184	0.730886	-0.153163	0.933659	0.148292	0.999997
ENSG00000071894	CPSF1	0.736709	0.403611	0.130901	0.910176	-0.605808	0.419302	0.0103829	0.999359	-0.595426	0.449635	0.159845	0.947859	0.0823017	0.855684	-0.204995	0.822266	-0.340589	0.439319	-0.42289	0.434259	-0.119481	0.968695	0.0855149	0.999997
ENSG00000071967	CYBRD1	0.358724	0.674866	0.948945	0.109206	0.590223	0.317993	-0.144816	0.999359	0.445405	0.495818	0.87268	0.341225	0.198341	0.543481	-0.611982	0.167257	-1.01097	0.00177355	-1.20931	0.000596933	-0.563522	0.527662	0.0484606	0.999997
ENSG00000071994	PDCD2	-0.723384	0.058136	-0.631131	0.095344	0.0922539	0.850121	0.017205	0.999359	0.109459	0.829913	0.158625	0.884326	-0.110751	0.603886	0.256889	0.450681	-0.803178	9.76911e-05	-0.692427	0.00304806	0.0159354	0.996569	-0.240954	0.999997
ENSG00000072042	RDH11	0.738364	0.168092	0.36876	0.542394	-0.369603	0.480022	-0.175592	0.999359	-0.545196	0.278128	-0.405886	0.689274	0.0508729	0.869692	-0.513604	0.163773	0.255162	0.389153	0.20429	0.604774	-0.64578	0.265931	-0.132176	0.999997
ENSG00000072062	PRKACA	0.133295	0.931062	0.208561	0.850292	0.0752672	0.945438	-0.0278812	0.999359	0.0473847	0.966671	0.0767553	0.981594	-0.836127	0.012528	-0.805819	0.123303	-1.47027	0.000105751	-0.634139	0.197921	-1.32455	0.0544791	-0.518733	0.999997
ENSG00000072071	ADGRL1	1.20463	0.340491	-0.214434	0.898755	-1.41907	0.163271	0.2366	0.999359	-1.18247	0.278547	0.759881	0.752026	0.282329	0.643462	-0.249916	0.861726	-0.469284	0.481432	-0.751612	0.334673	0.64741	0.776438	0.897326	0.999997
ENSG00000072110	ACTN1	-0.244127	0.887575	0.21058	0.88462	0.454711	0.670512	0.456789	0.999359	0.911496	0.335782	0.644487	0.756425	-0.73801	0.0952521	-0.57647	0.502337	-0.469963	0.391708	0.268048	0.730211	-0.224818	0.946329	0.351653	0.999997
ENSG00000072121	ZFYVE26	-0.745943	0.420497	0.307928	0.772267	1.05387	0.136824	-0.0783794	0.999359	0.975492	0.18437	-0.0811285	0.981475	-0.319909	0.424664	-0.129929	0.906006	0.369602	0.418989	0.689512	0.173257	-0.0881573	0.980482	0.0417724	0.999997
ENSG00000072134	EPN2	1.57744	0.002763	0.815783	0.144256	-0.761661	0.168732	-0.0965109	0.999359	-0.858171	0.10455	0.492483	0.659335	-1.54989	4.63556e-11	-0.17168	0.79263	-1.9491	1.01556e-10	-0.399215	0.360464	-0.324555	0.78036	-0.152875	0.999997
ENSG00000072135	PTPN18	-0.075273	0.948113	-0.23317	0.733349	-0.157896	0.804916	0.0319884	0.999359	-0.125909	0.857114	0.481073	0.621917	0.239014	0.364436	0.0974737	0.892418	-0.0422524	0.90553	-0.281266	0.462675	0.323005	0.756945	0.225532	0.999997
ENSG00000072163	LIMS2	-1.46361	0.333538	-1.91899	0.14954	-0.455369	0.775729	1.11654	0.999359	0.661155	0.674833	0.5067	0.893383	6.42252	1.80904e-30	0.956161	0.44402	8.05022	1.80549e-33	1.62771	0.0431119	1.48269	0.449514	0.526524	0.999997
ENSG00000072195	SPEG	-3.54694	0.061814	-1.90448	0.384386	1.64248	0.36825	-1.99315	0.999359	-0.350694	0.895036	-0.310456	0.963263	-0.0387311	0.976248	0.509604	0.82002	0.160848	0.901531	0.19958	0.911203	-1.11021	0.774214	-1.61981	0.999997
ENSG00000072201	LNX1	1.39852	0.403708	-0.003377	0.999258	-1.4019	0.314035	0.0162308	0.999359	-1.38567	0.335535	-0.206647	0.972405	0.359207	0.647499	0.17206	0.934346	0.959229	0.23908	0.600023	0.594687	0.737478	0.807602	0.565419	0.999997
ENSG00000072210	ALDH3A2	0.851483	0.219801	0.30909	0.708929	-0.542393	0.396436	-0.290786	0.999359	-0.833179	0.167335	-0.434278	0.759113	-0.159688	0.653693	-0.41092	0.472053	-0.287103	0.450539	-0.127415	0.817987	-0.997701	0.116889	-0.586781	0.999997
ENSG00000072274	TFRC	-0.640461	0.572981	0.963864	0.303266	1.60433	0.0303714	-0.32086	0.999359	1.28347	0.10455	-0.258566	0.921435	-1.02187	0.00816471	-1.11063	0.0500683	-0.724478	0.126444	0.297393	0.666992	-0.856969	0.46835	0.253658	0.999997
ENSG00000072310	SREBF1	-0.346298	0.677127	-0.801433	0.179908	-0.455134	0.445908	-0.0765567	0.999359	-0.531691	0.3753	0.481821	0.679253	-0.358317	0.210741	-0.32119	0.566813	0.623648	0.0468617	0.981965	0.00366803	0.0506299	0.986868	0.37182	0.999997
ENSG00000072364	AFF4	-0.70756	0.394561	-0.905989	0.211903	-0.198428	0.822237	0.370332	0.999359	0.171902	0.855911	-1.09892	0.271095	1.13396	0.000195685	0.714798	0.159543	2.36465	6.53928e-12	1.23069	0.00203293	0.636461	0.536905	-0.0783358	0.999997
ENSG00000072401	UBE2D1	-1.09447	0.075104	-0.633698	0.352124	0.460769	0.466066	0.22949	0.999359	0.690257	0.252593	-0.41215	0.764714	1.33178	3.51227e-07	1.41876	1.45768e-05	2.41007	1.22193e-15	1.07829	0.00214345	1.63143	0.000574536	0.212666	0.999997
ENSG00000072415	PALS1	-0.650129	0.439887	-0.685456	0.378207	-0.0353243	0.973546	-0.157465	0.999359	-0.192791	0.834179	-0.884133	0.436443	1.41035	2.1554e-06	0.798588	0.0959777	1.79468	2.93018e-07	0.384328	0.453893	0.507271	0.683078	-0.291317	0.999997
ENSG00000072422	RHOBTB1	-0.037738	0.98856	0.981984	0.395527	1.01972	0.318652	-2.07809	0.633556	-1.05837	0.316825	2.06689	0.107345	-1.48373	0.0011276	-0.170611	0.906971	-1.47378	0.0242957	0.00995067	0.993793	-1.10038	0.421409	-0.929769	0.999997
ENSG00000072501	SMC1A	-0.193471	0.751471	0.25729	0.602577	0.450762	0.238856	-0.113166	0.999359	0.337595	0.422283	-0.223431	0.823658	-0.924526	5.29024e-08	-0.798997	0.000321704	-1.21764	1.9872e-09	-0.293118	0.299114	-1.31741	5.36942e-06	-0.51841	0.999997
ENSG00000072506	HSD17B10	-0.40571	0.321878	-0.430195	0.262132	-0.0244845	0.965226	0.268162	0.999359	0.243677	0.538611	-0.218779	0.804001	-0.41593	0.0112095	-0.032426	0.953159	-0.188462	0.395639	0.227468	0.411451	0.0579501	0.968952	0.0903762	0.999997
ENSG00000072518	MARK2	-0.832735	0.01349	-0.839471	0.008191	-0.0067353	0.990313	-0.00731432	0.999359	-0.0140501	0.979157	-0.173996	0.854802	0.621215	6.60528e-05	0.13183	0.742012	0.723729	8.54461e-05	0.102514	0.733476	0.124999	0.900885	-0.00683134	0.999997
ENSG00000072571	HMMR	0.738685	0.541767	0.446523	0.717513	-0.292161	0.804503	-0.186859	0.999359	-0.479021	0.673026	-0.58764	0.801549	0.118419	0.841714	-0.577612	0.529883	-0.55031	0.382695	-0.668728	0.387444	0.203755	0.958582	0.781367	0.999997
ENSG00000072609	CHFR	-0.756087	0.135035	0.319223	0.593108	1.07531	0.00760297	-0.0501561	0.999359	1.02515	0.0120678	0.0716664	0.970842	-0.552184	0.0119363	-0.159946	0.775514	0.0680281	0.835215	0.620213	0.0364663	-0.239359	0.827179	-0.0794128	0.999997
ENSG00000072657	TRHDE	1.47131	0.646027	2.76679	NA	1.2955	NA	-3.08691	0.999359	-1.79143	0.499715	-3.01264	NA	-0.776996	0.547713	0.484514	0.86991	-1.82881	0.199029	-1.05181	0.598352	-0.0750615	0.997853	-0.559564	0.999997
ENSG00000072682	P4HA2	0.575292	0.246253	0.544289	0.259196	-0.0310026	0.965226	0.063726	0.999359	0.0327229	0.96238	0.355202	0.718343	0.0370428	0.898575	-0.112277	0.846843	0.550464	0.0316358	0.513421	0.093346	-0.121386	0.936885	-0.00910892	0.999997
ENSG00000072694	FCGR2B	0.27436	0.926882	0.355358	0.872892	0.0810005	0.972213	0.230685	0.999359	0.311682	0.876101	0.0175451	0.997925	-0.509919	0.513637	0.0106704	0.996789	-0.651266	0.458042	-0.141346	0.919048	0.14665	0.984179	0.135982	0.999997
ENSG00000072736	NFATC3	-0.623029	0.251938	0.060594	0.941015	0.683625	0.130465	-0.855093	0.929894	-0.171469	0.786713	0.115321	0.945121	-1.1503	4.02456e-08	-0.0434013	0.954295	-2.50582	4.38574e-21	-1.35551	6.37062e-06	-0.0915603	0.96098	-0.0481585	0.999997
ENSG00000072756	TRNT1	-1.0607	0.150093	-0.366458	0.686214	0.69424	0.312896	-0.355546	0.999359	0.338692	0.689319	-0.230057	0.916371	-0.0712818	0.870041	-0.0219403	0.985067	0.184325	0.688129	0.255607	0.660615	0.11259	0.968952	0.134531	0.999997
ENSG00000072778	ACADVL	0.000553	0.999407	-0.434582	0.556504	-0.435134	0.496209	0.0740981	0.999359	-0.361037	0.604587	0.0306589	0.988933	0.453444	0.119453	-0.111516	0.897098	0.861993	0.00701108	0.408549	0.339265	-0.0685262	0.980892	0.0429906	0.999997
ENSG00000072786	STK10	-0.528661	0.154651	-0.638439	0.058115	-0.109778	0.801444	0.268813	0.999359	0.159035	0.711462	-0.0605128	0.962943	-0.330297	0.0428078	0.413013	0.0867242	0.744057	3.29464e-05	1.07435	1.04496e-08	0.754113	0.0113209	0.3411	0.999997
ENSG00000072803	FBXW11	-0.461087	0.561541	-0.163445	0.857424	0.297644	0.666305	-0.270369	0.999359	0.0272737	0.976132	-0.324345	0.832817	-0.0114318	0.979025	-0.133791	0.868583	0.0281443	0.948945	0.0395764	0.946053	-0.505999	0.599028	-0.372208	0.999997
ENSG00000072818	ACAP1	0.719253	0.632499	-0.123287	0.94565	-0.842537	0.453404	-0.222096	0.999359	-1.06464	0.336024	0.0804925	0.986048	1.55818	0.00123565	0.0437725	0.982215	1.75907	0.00189563	0.200892	0.833471	-0.346954	0.915302	-0.390727	0.999997
ENSG00000072832	CRMP1	1.40842	0.163486	0.302719	0.823353	-1.1057	0.232089	0.19308	0.999359	-0.912619	0.356913	1.41473	0.323925	0.118333	0.840392	0.0618006	0.966338	-0.720869	0.235363	-0.839202	0.250037	0.20256	0.954864	0.14076	0.999997
ENSG00000072840	EVC	0.936445	0.379523	0.595632	0.592169	-0.340813	0.750458	-0.153562	0.999359	-0.494376	0.639453	0.113928	0.977017	0.00692529	0.992334	-0.201726	0.867044	-0.569996	0.286394	-0.57692	0.390882	-0.0511038	0.994194	0.150622	0.999997
ENSG00000072849	DERL2	-0.361513	0.637327	0.535797	0.395313	0.897311	0.0697525	-0.2813	0.999359	0.61601	0.264726	0.0765822	0.973539	-0.963067	7.73174e-05	-0.134899	0.850064	-0.568009	0.0647215	0.395058	0.320002	-0.242229	0.85974	-0.107329	0.999997
ENSG00000072858	SIDT1	-0.622993	0.767964	-1.33579	0.382618	-0.712798	0.632475	-0.530236	0.999359	-1.24304	0.366807	-1.33567	0.613481	0.0200846	0.983613	-0.76852	0.541114	-1.22649	0.12538	-1.24657	0.198173	-1.29249	0.505078	-0.523972	0.999997
ENSG00000072864	NDE1	-0.414827	0.643171	-0.736232	0.294687	-0.321404	0.662566	0.56268	0.999359	0.241275	0.767956	0.345687	0.832528	0.921319	0.00134689	0.427333	0.466345	0.904648	0.00937279	-0.01667	0.979043	0.229203	0.900375	-0.19813	0.999997
ENSG00000072952	IRAG1	0.382186	0.960636	-3.07342	0.364132	-3.4616	0.260903	0.661201	0.999359	-2.7942	0.366411	-4.36217	0.422471	2.72466	0.0419602	0.744587	0.839403	-2.55322	0.205063	-5.27705	0.0114926	-3.88121	0.423647	-4.61384	0.999997
ENSG00000072954	TMEM38A	0.992692	0.550916	1.16402	NA	0.171331	NA	-1.60499	0.999359	-1.43366	0.318562	1.30862	NA	-0.263697	0.728103	-0.489915	0.732292	-0.935386	0.318648	-0.671688	0.600809	0.211957	0.9691	0.701872	0.999997
ENSG00000072958	AP1M1	-0.47035	0.323418	0.179916	0.750349	0.650267	0.0797675	-0.167595	0.999359	0.482671	0.233047	-0.161847	0.893383	-0.471586	0.0124313	-0.501215	0.0743737	-0.69603	0.00151974	-0.224444	0.478017	-0.803088	0.0310183	-0.301873	0.999997
ENSG00000073008	PVR	-2.22151	0.007856	-1.33965	0.138924	0.88186	0.320938	0.0527541	0.999359	0.934609	0.302471	-0.0296278	0.993412	1.56077	6.75572e-05	1.4214	0.00955296	3.10391	3.1608e-12	1.54315	0.00292914	1.59191	0.0596403	0.170511	0.999997
ENSG00000073050	XRCC1	1.40291	1.50464e-06	0.396596	0.287751	-1.00631	0.000265469	0.250921	0.999359	-0.755391	0.0104228	0.331932	0.613536	-0.680881	6.05251e-06	-0.227847	0.462744	-0.772185	3.01453e-05	-0.0913041	0.770717	0.199226	0.789338	0.427074	0.999997
ENSG00000073060	SCARB1	1.21735	0.356385	0.709175	0.614643	-0.508177	0.698624	0.419692	0.999359	-0.0884863	0.958589	1.06098	0.619771	-0.76554	0.162339	-0.771564	0.439313	-1.86784	0.00152135	-1.10229	0.132731	-0.937485	0.604861	-0.16592	0.999997
ENSG00000073111	MCM2	1.4703	0.064327	-0.047299	0.972586	-1.5176	0.0276847	0.859644	0.999359	-0.657958	0.436727	0.0545246	0.987103	-1.61234	2.68281e-06	-0.909641	0.0986104	-2.56161	1.28203e-09	-0.949274	0.0755967	-1.1609	0.173433	-0.251256	0.999997
ENSG00000073150	PANX2	0.471615	0.846741	1.12363	0.503744	0.652022	0.694405	-0.737756	0.999359	-0.0857418	0.969061	1.38566	0.614908	0.690857	0.371874	-0.158261	0.945776	2.12364	0.00762421	1.43278	0.143879	-0.218533	0.975972	-0.0602737	0.999997
ENSG00000073169	SELENOO	-0.902904	0.186257	-0.210511	0.818888	0.692395	0.257241	0.194981	0.999359	0.887374	0.136593	0.196898	0.918346	0.871803	0.0020504	-0.0865605	0.927319	1.57702	9.08446e-07	0.705215	0.0772516	-0.166037	0.937875	-0.0794761	0.999997
ENSG00000073282	TP63	-0.015441	0.995186	0.431024	0.796342	0.446468	0.778668	0.569603	0.999359	1.01607	0.413022	-0.122458	0.986048	-0.609774	0.373936	0.277182	0.85717	-0.990853	0.300674	-0.38108	0.799227	0.14469	0.979706	-0.132491	0.999997
ENSG00000073331	ALPK1	0.804905	0.27472	-0.488763	0.533813	-1.29367	0.0214879	0.50843	0.999359	-0.785238	0.219036	0.182289	0.931776	0.436873	0.171604	0.312784	0.638011	0.761801	0.0315605	0.324929	0.51487	0.884187	0.226306	0.571404	0.999997
ENSG00000073350	LLGL2	1.28017	0.249199	-0.771087	0.515945	-2.05126	0.0165197	0.356096	0.999359	-1.69516	0.0603222	-0.0285865	0.994859	0.622475	0.208639	-0.365804	0.74604	0.600961	0.314392	-0.021513	0.983269	-0.66262	0.742023	-0.296816	0.999997
ENSG00000073417	PDE8A	-0.908061	0.330152	-1.14777	0.162932	-0.239705	0.813984	0.233694	0.999359	-0.00601368	0.995131	0.131325	0.965551	1.14777	0.0013149	0.473429	0.531996	1.90213	3.12381e-06	0.754355	0.150018	-0.0256061	0.998114	-0.499034	0.999997
ENSG00000073464	CLCN4	1.13412	0.612316	-1.8928	0.2789	-3.02694	0.0357878	0.0593577	0.999359	-2.96757	0.0403921	0.876883	0.837112	1.42849	0.0740178	0.838244	0.618577	-2.69319	0.0699074	-4.12167	0.00951229	-1.35998	0.789153	-2.19822	0.999997
ENSG00000073536	NLE1	-0.379806	0.717385	-0.454429	0.608842	-0.0746228	0.943898	-0.750117	0.999359	-0.82474	0.248858	-0.0127947	0.997223	-1.84586	2.8055e-09	-0.120804	0.903969	-2.7499	2.15395e-10	-0.904042	0.115186	-0.501315	0.71724	-0.380511	0.999997
ENSG00000073578	SDHA	0.225325	0.742256	0.336556	0.531994	0.111232	0.845119	0.160068	0.999359	0.271299	0.596265	-0.0502092	0.981106	0.240619	0.287976	-0.0762884	0.905866	0.555736	0.0208967	0.315116	0.317902	-0.0178065	0.997131	0.0584821	0.999997
ENSG00000073584	SMARCE1	-0.887985	0.136379	0.02109	0.983675	0.909076	0.074033	-0.202799	0.999359	0.706276	0.199127	-0.472506	0.68059	0.205384	0.500421	0.00463488	0.996303	0.700151	0.0220177	0.494767	0.193335	-0.342131	0.773881	-0.346766	0.999997
ENSG00000073605	GSDMB	2.27146	0.019816	0.087352	0.959584	-2.18411	0.0122727	0.711335	0.999359	-1.47278	0.124791	1.197	0.491885	1.87303	2.86969e-05	-0.00966806	0.995308	1.13002	0.0473631	-0.743007	0.306939	-0.590871	0.790183	-0.581204	0.999997
ENSG00000073614	KDM5A	-0.409692	0.68542	-0.076584	0.947824	0.333111	0.680669	-0.462957	0.999359	-0.129849	0.894309	-1.03242	0.330951	0.911196	0.00374744	0.0248148	0.983345	2.01421	1.0039e-08	1.10301	0.0073592	0.017935	0.998378	-0.00687957	0.999997
ENSG00000073670	ADAM11	-0.361799	0.901383	0.874693	0.664241	1.23651	0.44249	-0.127828	0.999359	1.10866	0.523786	1.12009	0.769907	-0.102517	0.926264	-1.65538	0.227252	-0.711049	0.560148	-0.608529	0.715568	-0.0493326	0.998625	1.60604	0.999997
ENSG00000073711	PPP2R3A	-0.452473	0.680941	0.57242	0.534959	1.0249	0.15115	-0.0837941	0.999359	0.941099	0.206388	-1.31489	0.225391	-0.133372	0.767685	-0.61547	0.327944	0.888252	0.0328386	1.02162	0.0309091	-0.372912	0.831898	0.242559	0.999997
ENSG00000073712	FERMT2	-2.23879	0.000173	-1.07639	0.117393	1.16241	0.0513811	0.271432	0.999359	1.43384	0.0124159	-0.485053	0.749298	1.27034	2.32874e-05	0.30112	0.683779	3.41201	2.25491e-24	2.14167	4.11277e-09	0.252363	0.895592	-0.0487573	0.999997
ENSG00000073737	DHRS9	2.63833	0.077983	-0.354484	0.863712	-2.99284	0.02108	0.829866	0.999359	-2.16295	0.101933	-0.22417	0.964484	-0.777597	0.249241	-0.280955	0.878053	0.827802	0.28587	1.6054	0.0544781	-0.927568	0.71566	-0.646611	0.999997
ENSG00000073756	PTGS2	-6.9729	0.010866	-5.54681	0.044808	1.42614	0.66969	0.509915	0.999359	1.936	0.554845	-0.637756	0.947859	5.99056	1.78789e-06	7.17787	3.24823e-06	11.2586	4.93121e-15	5.26809	0.001556	10.6294	2.76583e-07	3.45162	0.999997
ENSG00000073792	IGF2BP2	-0.177181	0.92081	0.016926	0.991688	0.19411	0.865628	0.160872	0.999359	0.354979	0.746242	-0.196724	0.94745	1.17094	0.00296333	0.113048	0.932052	2.97146	1.06717e-11	1.80052	0.000276878	-0.748782	0.593967	-0.86183	0.999997
ENSG00000073803	MAP3K13	-1.19384	0.075686	-0.406746	0.630196	0.787097	0.214453	-0.493241	0.999359	0.293853	0.720297	-0.77015	0.508806	0.297458	0.390416	0.13288	0.884985	1.09234	0.00164939	0.794885	0.0539133	0.0350506	0.995052	-0.0978288	0.999997
ENSG00000073849	ST6GAL1	1.5044	0.030738	0.747472	0.35003	-0.756929	0.279301	-0.10071	0.999359	-0.857639	0.221535	-0.163736	0.945935	-0.823503	0.011522	-0.309193	0.686072	-1.80262	8.58941e-07	-0.979114	0.0253853	0.160071	0.950072	0.469265	0.999997
ENSG00000073861	TBX21	-1.60013	0.17601	-1.7043	0.12408	-0.104171	0.948427	1.13949	0.999359	1.03532	0.341506	-0.988044	0.6491	-1.01554	0.0411645	-1.69737	0.00941658	0.123169	0.865616	1.13871	0.0965889	-0.62134	0.781645	1.07603	0.999997
ENSG00000073905	NA	-0.507637	0.788644	0.09473	NA	0.602372	NA	0.349609	0.999359	0.951976	NA	0.162005	NA	0.0672766	0.941469	-0.825176	0.539222	-1.49071	0.265724	-1.55798	0.349711	-1.65828	0.617028	-0.83311	0.999997
ENSG00000073910	FRY	2.15411	0.248303	0.839221	0.700315	-1.31488	0.452638	0.168262	0.999359	-1.14662	0.551781	0.954123	0.814656	1.80572	0.0196338	-1.07688	0.510291	2.55274	0.00398338	0.747023	0.562192	0.918128	0.800904	1.995	0.999997
ENSG00000073921	PICALM	-0.785681	0.064669	-0.246022	0.648345	0.53966	0.176779	-0.0806414	0.999359	0.459018	0.280646	-0.22743	0.832817	0.216074	0.316707	0.284395	0.453912	0.819624	0.000173965	0.60355	0.0174336	0.334648	0.640275	0.0502535	0.999997
ENSG00000073969	NSF	0.04742	0.961421	0.410971	0.373231	0.363552	0.376376	-0.268279	0.999359	0.0952729	0.864745	-0.570321	0.380653	-0.781347	1.09457e-05	-0.174798	0.688909	-1.49892	5.75648e-13	-0.71757	0.00329623	-0.238243	0.784143	-0.0634446	0.999997
ENSG00000074054	CLASP1	-0.46787	0.465019	0.465597	0.433276	0.933468	0.0383236	-0.0490514	0.999359	0.884415	0.0566885	0.343946	0.772006	0.306257	0.234983	0.231566	0.670437	0.638619	0.0219769	0.332363	0.373333	0.237899	0.846552	0.00633362	0.999997
ENSG00000074071	MRPS34	0.596349	0.307901	-0.40384	0.503165	-1.00019	0.0225998	0.315873	0.999359	-0.684316	0.159022	0.0595332	0.979474	-0.0825676	0.783735	-0.00963605	0.991631	-0.817234	0.00254924	-0.734666	0.0181616	-0.0903093	0.964296	-0.0806729	0.999997
ENSG00000074181	NOTCH3	2.62235	0.000264	2.99241	3.62567e-06	0.37006	0.699152	0.119117	0.999359	0.489176	0.603264	1.16466	0.356951	-1.01082	0.00664071	-0.948958	0.0963762	-0.804204	0.0769565	0.206614	0.772685	-1.00579	0.314763	-0.0568324	0.999997
ENSG00000074201	CLNS1A	-0.140626	0.864234	-0.112815	0.872182	0.0278118	0.969945	-0.00322507	0.999359	0.0245863	0.971739	0.274475	0.806136	-0.22695	0.333335	0.0655884	0.92375	-0.865942	0.000405757	-0.638991	0.0261949	-0.0408971	0.986706	-0.106485	0.999997
ENSG00000074219	TEAD2	0.112059	0.980361	0.757648	0.722866	0.645601	0.735058	0.158277	0.999359	0.803867	0.677412	0.513156	0.92079	1.34137	0.098695	-0.204692	0.94012	2.08426	0.0263848	0.742898	0.581341	-0.495439	0.940894	-0.290752	0.999997
ENSG00000074266	EED	-0.506533	0.372577	-0.248847	0.690685	0.257687	0.632475	-0.163879	0.999359	0.0938073	0.888504	-0.269392	0.825619	0.227211	0.361094	0.181292	0.738575	0.394921	0.15239	0.167709	0.677797	-0.0104438	0.998625	-0.191735	0.999997
ENSG00000074319	TSG101	-0.729871	0.069073	-0.411724	0.358968	0.318148	0.438827	0.147434	0.999359	0.465581	0.235827	-0.348321	0.666718	0.25599	0.197237	0.265746	0.461532	0.311878	0.175109	0.055888	0.882263	0.295817	0.68183	0.0300713	0.999997
ENSG00000074356	NCBP3	0.042929	0.97835	1.22835	0.020001	1.18542	0.0151813	0.344514	0.999359	1.52993	0.00094199	0.321206	0.823328	-0.315078	0.276585	0.285842	0.620234	0.625529	0.045859	0.940607	0.00555988	-0.503368	0.570699	-0.78921	0.979539
ENSG00000074370	ATP2A3	1.79705	0.000782	1.43178	0.006992	-0.365264	0.575887	0.384745	0.999359	0.0194816	0.982881	0.738613	0.459571	-1.36619	9.39569e-08	-0.664837	0.117071	-1.46173	1.69935e-06	-0.0955357	0.861893	-0.570853	0.5093	0.0939843	0.999997
ENSG00000074410	CA12	-0.847256	0.589159	0.14469	0.941719	0.991955	0.409014	-0.678641	0.999359	0.313305	0.847192	-0.543815	0.877898	1.16674	0.0420589	-0.266239	0.874356	0.786089	0.295193	-0.380653	0.725258	-1.65988	0.357314	-1.39364	0.999997
ENSG00000074416	MGLL	0.210536	0.809941	0.124221	0.878961	-0.0863135	0.905556	0.166387	0.999359	0.0800725	0.914597	-0.343322	0.77888	0.360721	0.159891	-0.407305	0.354391	0.249064	0.428216	-0.111657	0.807895	-0.296782	0.792381	0.110524	0.999997
ENSG00000074582	BCS1L	0.405665	0.605855	-0.152033	0.862145	-0.557698	0.331884	0.0958902	0.999359	-0.461808	0.459518	0.1155	0.953804	-0.23055	0.454965	-0.176198	0.798296	-0.889388	0.00648082	-0.658838	0.0984096	-0.192319	0.911858	-0.0161212	0.999997
ENSG00000074590	NUAK1	-0.495847	0.90687	-0.681486	NA	-0.185629	NA	-1.74114	0.999359	-1.92678	NA	-1.40165	NA	0.195276	0.887104	0.848576	0.714376	-1.02116	0.564954	-1.21643	0.592254	0.77191	0.899685	-0.0766549	0.999997
ENSG00000074603	DPP8	-0.027947	0.975532	0.183583	0.677623	0.211531	0.570158	-0.208218	0.999359	0.00331209	0.994043	-0.298445	0.660279	0.0117917	0.959954	-0.0472359	0.926891	-0.31334	0.104405	-0.325132	0.155279	-0.549168	0.113415	-0.501932	0.859058
ENSG00000074621	SLC24A1	1.20889	0.100585	0.253189	0.804268	-0.9557	0.153998	0.308338	0.999359	-0.64736	0.384761	-0.247524	0.908314	-0.381776	0.29	0.45583	0.482632	0.461143	0.264484	0.842919	0.0614856	0.385383	0.803723	-0.0704454	0.999997
ENSG00000074657	ZNF532	-0.267955	0.856993	0.678869	0.490319	0.946826	0.237874	-0.634554	0.999359	0.312269	0.768528	0.196302	0.943628	-0.0619694	0.907322	0.269817	0.78336	-0.524182	0.286969	-0.462213	0.467696	0.199896	0.946874	-0.0699197	0.999997
ENSG00000074660	SCARF1	0.008735	0.996005	-1.13249	0.150984	-1.14122	0.108707	0.272322	0.999359	-0.868904	0.263219	0.858189	0.538224	1.27595	0.000192301	0.593824	0.364616	1.50442	0.000176601	0.228472	0.725396	1.0832	0.205532	0.489377	0.999997
ENSG00000074695	LMAN1	0.173003	0.843935	0.478819	0.405525	0.305817	0.579717	-0.0691846	0.999359	0.236632	0.702341	-0.0751383	0.971098	-0.507752	0.0301841	-0.261517	0.603363	-0.851989	0.00136704	-0.344237	0.340728	-0.408637	0.627095	-0.14712	0.999997
ENSG00000074696	HACD3	0.599596	0.387005	0.866586	0.139681	0.266991	0.694151	-0.044858	0.999359	0.222132	0.762907	0.119895	0.952074	-0.959442	0.000184605	-0.432627	0.382774	-1.5795	1.70494e-07	-0.620058	0.106445	-0.409112	0.706704	0.0235159	0.999997
ENSG00000074706	IPCEF1	0.38616	0.941175	-1.82646	0.50479	-2.21265	0.351485	0.27354	0.999359	-1.93908	0.452284	-2.87632	0.586863	-1.26176	0.275783	-0.975758	0.678464	-1.29782	0.34862	-0.0360578	0.988591	-1.3796	0.764201	-0.403839	0.999997
ENSG00000074755	ZZEF1	1.05911	0.004645	1.47399	4.54425e-06	0.414878	0.299674	0.0616823	0.999359	0.47656	0.233762	0.435469	0.562541	-0.861451	9.00965e-07	-0.166984	0.705449	-0.885618	2.57408e-05	-0.0241671	0.951605	-0.320273	0.644476	-0.153289	0.999997
ENSG00000074800	ENO1	-0.246112	0.451497	0.167924	0.612367	0.414036	0.0826244	0.0363141	0.999359	0.45035	0.0594713	-0.222135	0.677613	-0.663176	3.3352e-09	-0.182973	0.435281	-0.682464	3.45193e-07	-0.0192883	0.939132	-0.224141	0.59184	-0.041168	0.999997
ENSG00000074842	MYDGF	0.426785	0.511152	0.861156	0.082247	0.434372	0.400033	-0.0813788	0.999359	0.352992	0.534041	0.50431	0.6	-0.910994	3.98258e-05	-0.395363	0.349486	-0.853845	0.00128946	0.0571498	0.904542	-0.218064	0.862369	0.1773	0.999997
ENSG00000074855	ANO8	1.11851	0.079087	0.909189	0.154752	-0.209324	0.787027	0.0960568	0.999359	-0.113267	0.897789	1.19614	0.140172	-0.0836352	0.827578	-0.273656	0.685289	-0.515756	0.154822	-0.432121	0.347369	-0.282148	0.856282	-0.00849197	0.999997
ENSG00000074935	TUBE1	-0.830783	0.327032	-1.20324	0.097159	-0.372459	0.655519	-0.109256	0.999359	-0.481717	0.558741	-0.236499	0.916371	1.31526	5.46425e-05	-0.187226	0.847641	1.025	0.0118124	-0.290262	0.633623	-0.507849	0.746988	-0.320624	0.999997
ENSG00000074964	ARHGEF10L	-1.57831	0.004604	-0.655098	0.325074	0.923218	0.0926585	0.458159	0.999359	1.38137	0.00611856	0.119855	0.953746	0.460496	0.112625	-0.459265	0.368974	1.45501	2.21786e-06	0.99451	0.00498184	-0.393736	0.745958	0.0655295	0.999997
ENSG00000074966	TXK	-0.061116	0.985632	-0.325721	0.842337	-0.264601	0.852119	-0.0896104	0.999359	-0.354216	0.80766	-0.689145	0.801399	1.82708	0.000264209	0.362537	0.786901	1.7603	0.00528469	-0.0667733	0.95319	-0.115265	0.984906	-0.477802	0.999997
ENSG00000075073	TACR2	0.476264	0.812303	-0.087598	NA	-0.563863	0.696233	-0.396523	0.999359	-0.960384	0.491391	-0.711759	0.84568	-0.066619	0.936753	0.19882	0.909492	0.656676	0.416968	0.723296	0.490207	0.192233	0.971964	-0.00658521	0.999997
ENSG00000075089	ACTR6	-0.612029	0.565187	0.00197	0.999258	0.614002	0.463292	-0.656187	0.999359	-0.0421878	0.972271	-0.674261	0.681659	-0.135073	0.777644	-0.0519505	0.966938	-0.795572	0.0780325	-0.660498	0.239363	-0.631067	0.649692	-0.579116	0.999997
ENSG00000075131	TIPIN	-1.15828	0.14082	-1.03856	0.186483	0.119719	0.906111	-0.0731317	0.999359	0.0465865	0.966945	-0.445167	0.813637	-0.102691	0.822948	0.219112	0.806533	0.0744528	0.889881	0.177144	0.796889	0.200552	0.934932	-0.0185592	0.999997
ENSG00000075142	SRI	-0.624812	0.157538	-0.384551	0.421555	0.240261	0.602081	0.030727	0.999359	0.270988	0.563924	0.134973	0.916371	0.462617	0.0156072	0.149446	0.752336	0.592469	0.00790246	0.129853	0.710402	0.0299652	0.98978	-0.119481	0.999997
ENSG00000075151	EIF4G3	0.540171	0.09098	0.146419	0.72357	-0.393752	0.183583	0.185275	0.999359	-0.208478	0.555162	0.320898	0.581653	-0.203347	0.185814	0.221456	0.415087	-0.145616	0.443921	0.0577304	0.837903	0.587841	0.0390437	0.366385	0.999997
ENSG00000075188	NUP37	-0.357148	0.748918	0.238983	0.820386	0.596133	0.424685	-0.758781	0.999359	-0.162649	0.871853	-0.143108	0.954946	-0.668049	0.0528157	-0.0728519	0.948821	-0.994226	0.018979	-0.326177	0.603186	0.274274	0.890337	0.347127	0.999997
ENSG00000075213	SEMA3A	-0.79064	0.425275	-0.984986	0.263698	-0.194344	0.85324	0.341723	0.999359	0.147377	0.897199	-0.567838	0.756472	0.91965	0.0142941	-0.235195	0.818402	2.24701	5.83931e-08	1.32736	0.00570786	0.271194	0.913297	0.506389	0.999997
ENSG00000075218	GTSE1	-0.934019	0.624463	-0.95383	0.578303	-0.0198054	0.992272	0.154762	0.999359	0.134951	0.946576	-0.0668573	0.990017	-0.398804	0.613282	-1.63619	0.114236	-1.17948	0.201158	-0.780675	0.532293	-1.59921	0.460651	0.0369733	0.999997
ENSG00000075223	SEMA3C	-0.303642	0.739992	0.945505	0.113719	1.24915	0.014371	-0.0770807	0.999359	1.17207	0.0250359	-0.173713	0.927654	-0.961564	0.000289925	-0.300886	0.616636	-0.782598	0.015352	0.178966	0.72453	-0.448276	0.673494	-0.147389	0.999997
ENSG00000075234	TTC38	-1.60296	0.214263	-0.54318	0.728579	1.05979	0.368363	-1.03761	0.999359	0.0221724	0.989298	-0.275364	0.943628	-0.0975694	0.895791	-1.0232	0.275374	0.576012	0.409816	0.673583	0.435956	-1.30395	0.392994	-0.280744	0.999997
ENSG00000075239	ACAT1	-0.903074	0.506916	-0.152015	0.930588	0.751065	0.506596	-1.10891	0.999359	-0.357847	0.7992	-0.915548	0.668654	1.61447	0.000698518	1.42007	0.04548	1.69804	0.0027711	0.0835681	0.93497	0.792543	0.681258	-0.627527	0.999997
ENSG00000075240	GRAMD4	2.60481	2.6506e-05	0.593486	0.484639	-2.01133	0.000463712	0.612759	0.999359	-1.39857	0.0264601	0.470205	0.779008	-0.836192	0.0106349	-0.391022	0.577426	-2.1556	4.913e-09	-1.3194	0.00179833	-0.505943	0.706262	-0.11492	0.999997
ENSG00000075275	CELSR1	0.720669	0.359485	0.312405	0.72476	-0.408264	0.575148	0.606796	0.999359	0.198531	0.823776	0.120673	0.959759	0.0820273	0.840932	0.399888	0.523861	-0.16643	0.699265	-0.248457	0.643695	0.532331	0.636269	0.132443	0.999997
ENSG00000075292	ZNF638	-0.364605	0.752416	-0.993783	0.203797	-0.629176	0.409142	0.0485794	0.999359	-0.580598	0.475303	-0.415076	0.825798	1.10729	0.000836167	0.185514	0.84712	1.52249	7.29171e-05	0.415205	0.455276	0.15011	0.958467	-0.0354033	0.999997
ENSG00000075303	SLC25A40	0.955279	0.321842	-0.809748	0.390286	-1.76503	0.0124469	-0.174958	0.999359	-1.93999	0.00494102	-0.33036	0.890518	0.414918	0.32651	0.362	0.681787	0.592946	0.208512	0.178028	0.805918	-0.0805126	0.984493	-0.442511	0.999997
ENSG00000075336	TIMM21	1.13993	0.018396	0.933833	0.053813	-0.206093	0.733893	-0.182211	0.999359	-0.388303	0.488238	0.383058	0.733629	-1.45145	1.34353e-11	-0.121113	0.852555	-2.49744	4.24618e-20	-1.04599	0.0010663	-0.377823	0.675582	-0.25671	0.999997
ENSG00000075340	ADD2	0.09365	0.98378	0.111342	0.966907	0.0176962	0.993448	0.719867	0.999359	0.737559	0.693859	0.379632	0.941366	-0.121889	0.901963	-0.892611	0.544519	0.413414	0.68006	0.535305	0.677228	-0.781573	0.826384	0.111036	0.999997
ENSG00000075391	RASAL2	-0.538502	0.545506	0.201621	0.842968	0.740123	0.262555	0.376518	0.999359	1.11664	0.0716209	-0.559602	0.684666	-1.51621	1.92092e-07	-0.181767	0.831917	-0.969888	0.00696508	0.54632	0.237013	-0.417306	0.765515	-0.235538	0.999997
ENSG00000075399	VPS9D1	-0.499917	0.416102	-0.717972	0.17006	-0.218054	0.714436	0.22942	0.999359	0.0113656	0.987909	0.365888	0.745137	0.502957	0.0335639	-0.00687495	0.994065	1.36583	1.21515e-07	0.862876	0.00379557	0.261243	0.821436	0.268118	0.999997
ENSG00000075407	ZNF37A	-0.66795	0.276101	-1.0416	0.043964	-0.373646	0.516714	-0.472563	0.999359	-0.84621	0.0912942	0.01855	0.993412	0.384175	0.144841	0.213828	0.721196	0.142375	0.686911	-0.2418	0.573442	0.0248865	0.995831	-0.188941	0.999997
ENSG00000075413	MARK3	-1.00046	0.184383	-1.06219	0.129232	-0.0617326	0.954131	0.329268	0.999359	0.267533	0.761928	-0.341297	0.854399	1.33459	9.92677e-06	0.207123	0.806533	2.41669	2.93833e-12	1.08209	0.00838327	0.132805	0.960608	-0.0743175	0.999997
ENSG00000075415	SLC25A3	-0.246863	0.402019	0.208656	0.466861	0.455519	0.0327291	0.0985151	0.999359	0.554034	0.00682872	-0.170332	0.757853	-0.623286	2.1507e-09	-0.143859	0.533468	-0.827512	2.36564e-11	-0.204226	0.224467	-0.197959	0.628589	-0.0541	0.999997
ENSG00000075420	FNDC3B	-1.83203	0.001299	-1.32056	0.024752	0.511471	0.431104	0.132975	0.999359	0.644443	0.315019	-0.819259	0.425477	0.916974	0.00112679	0.313732	0.622332	2.56479	2.18655e-16	1.64781	1.88879e-06	1.02947	0.102533	0.715735	0.999997
ENSG00000075426	FOSL2	-2.41677	2.309e-05	-1.24319	0.050412	1.17358	0.0447883	0.695724	0.999359	1.8693	0.000436788	-0.262001	0.891181	0.733642	0.0157942	1.45326	6.30098e-05	2.97845	6.65586e-20	2.24481	1.93537e-10	2.00271	5.5311e-05	0.549448	0.999997
ENSG00000075539	FRYL	0.11997	0.910143	0.073636	0.933748	-0.0463331	0.955537	0.0723578	0.999359	0.0260237	0.974749	-0.653615	0.48181	0.646977	0.00881063	0.384041	0.420099	1.17395	2.68856e-05	0.526971	0.138357	0.0403733	0.989142	-0.343667	0.999997
ENSG00000075568	TMEM131	-0.002233	0.997631	0.416849	0.303315	0.419083	0.239549	-0.108752	0.999359	0.31033	0.429835	0.175681	0.858965	-0.254638	0.159833	-0.151709	0.706296	0.0534727	0.833698	0.308111	0.226827	-0.0577854	0.96932	0.0939233	0.999997
ENSG00000075618	FSCN1	-2.04337	0.01461	-0.49103	0.665961	1.55234	0.0453319	0.011158	0.999359	1.56349	0.046875	0.486051	0.826642	1.34788	0.000536319	0.570285	0.47826	1.9847	9.73546e-06	0.636819	0.29628	1.76482	0.0230586	1.19454	0.999997
ENSG00000075624	ACTB	-0.417958	0.757289	-0.682685	0.511178	-0.264723	0.80981	0.173824	0.999359	-0.0909026	0.942275	-0.420671	0.857053	0.714065	0.0842613	0.1647	0.894327	1.32587	0.00370314	0.611806	0.314451	0.00176663	0.999684	-0.162932	0.999997
ENSG00000075643	MOCOS	0.204507	0.948515	-0.105509	0.966843	-0.31001	0.868353	-0.245759	0.999359	-0.555775	0.757662	-1.06439	0.780613	1.82572	0.00815075	0.747484	0.611705	1.69596	0.0501284	-0.129757	0.931659	-0.0647609	0.996569	-0.812244	0.999997
ENSG00000075651	PLD1	-0.406051	0.633542	-0.08897	0.929056	0.317083	0.649883	0.0197078	0.999359	0.336789	0.639966	-0.503357	0.685433	0.980621	0.000309274	0.258235	0.698488	2.23738	2.59198e-13	1.25676	0.000311931	0.796077	0.26564	0.537843	0.999997
ENSG00000075702	WDR62	3.90122	0.211985	3.01606	NA	-0.885235	NA	2.10731	0.999359	1.22214	0.714889	0.100833	NA	-1.72467	0.219668	1.46604	0.561291	-3.54352	0.0515105	-1.81887	0.485022	0.0715184	0.998378	-1.3945	0.999997
ENSG00000075711	DLG1	0.086303	0.976259	-1.61696	0.13584	-1.70326	0.0792061	0.109756	0.999359	-1.59351	0.110423	-0.490801	0.862666	1.49857	0.00163869	-0.138109	0.932052	1.18211	0.0406302	-0.31646	0.722309	0.0318451	0.998321	0.169954	0.999997
ENSG00000075785	RAB7A	-0.106377	0.902758	0.369905	0.486493	0.476284	0.278106	0.227535	0.999359	0.703818	0.0893696	0.146691	0.915666	-0.280503	0.20763	-0.126876	0.820775	-0.225885	0.397724	0.0546176	0.896444	-0.0298825	0.991417	0.0969937	0.999997
ENSG00000075790	BCAP29	-0.267042	0.605953	0.508895	0.200314	0.775937	0.0168681	-0.229572	0.999359	0.546364	0.12581	-0.558346	0.346831	-0.70041	2.83855e-05	-0.659942	0.00339061	-0.846538	2.40716e-05	-0.146128	0.643134	-0.78547	0.0192713	-0.125528	0.999997
ENSG00000075826	SEC31B	1.82889	0.032565	0.239272	0.855886	-1.58962	0.0394808	-0.529425	0.999359	-2.11904	0.00357375	1.01378	0.508164	0.156563	0.760956	-0.104964	0.938245	-1.35564	0.00401565	-1.51221	0.00384578	-0.244714	0.93148	-0.139749	0.999997
ENSG00000075856	SART3	-0.155748	0.862976	0.102158	0.896282	0.257907	0.652471	-0.40415	0.999359	-0.146244	0.827885	-0.0279537	0.988796	0.0581177	0.851183	-0.0948144	0.894737	0.286244	0.33486	0.228126	0.560983	-0.703433	0.208056	-0.608618	0.999997
ENSG00000075884	ARHGAP15	0.589984	0.454068	-0.483583	0.524528	-1.07357	0.0575561	0.829795	0.999359	-0.243773	0.761928	-0.368939	0.813637	0.176208	0.619973	0.372863	0.53105	0.684856	0.0505363	0.508648	0.25019	0.3862	0.767725	0.0133381	0.999997
ENSG00000075914	EXOSC7	0.068968	0.951096	-0.37458	0.525722	-0.443548	0.370733	0.0170135	0.999359	-0.426535	0.411455	-0.505401	0.581653	-0.380033	0.107147	-0.0856947	0.902492	-0.296103	0.316563	0.0839304	0.85528	0.0276318	0.994194	0.113327	0.999997
ENSG00000075945	KIFAP3	-0.487429	0.380981	0.376345	0.50045	0.863775	0.0351988	-0.184366	0.999359	0.679407	0.124074	-0.546582	0.534385	0.0486434	0.870863	0.144201	0.801382	0.00665919	0.986483	-0.041984	0.931263	0.116049	0.946959	-0.0281523	0.999997
ENSG00000075975	MKRN2	-0.528812	0.930067	-0.170695	0.973729	0.361424	0.932518	-0.709392	0.999359	-0.351275	0.933104	0.883373	0.932357	-3.71687	0.00632576	-3.75311	0.0586398	-5.80461	0.00176668	-2.0851	0.436109	-5.33024	0.105509	-1.57692	0.999997
ENSG00000076003	MCM6	1.10418	0.058656	0.184072	0.828757	-0.920111	0.0821525	0.450986	0.999359	-0.469124	0.457855	-0.45116	0.722166	-1.17908	3.30441e-06	-0.533083	0.239426	-1.54291	4.95461e-07	-0.363831	0.414446	-0.174106	0.923661	0.358977	0.999997
ENSG00000076043	REXO2	-0.009608	0.99181	-0.052941	0.94324	-0.0433327	0.94857	-0.131858	0.999359	-0.175191	0.756757	-0.286367	0.790122	-0.178209	0.456872	-0.0281243	0.967818	-0.302288	0.261755	-0.124079	0.757058	-0.447031	0.487106	-0.418907	0.999997
ENSG00000076053	RBM7	-1.5225	0.023764	0.180349	0.866493	1.70285	0.00294074	-0.0744522	0.999359	1.62839	0.00506264	-0.212455	0.922865	-0.203515	0.603842	-0.31712	0.66823	0.860504	0.0227241	1.06402	0.0111412	-0.492481	0.710802	-0.175361	0.999997
ENSG00000076067	RBMS2	-0.942336	0.297556	0.238343	0.840521	1.18068	0.102032	0.0705726	0.999359	1.25125	0.0853644	-0.466198	0.811423	0.459535	0.249747	0.0540973	0.96487	0.895132	0.0388751	0.435598	0.466098	0.418196	0.814871	0.364099	0.999997
ENSG00000076108	BAZ2A	-0.849891	0.523746	-1.79933	0.073433	-0.949433	0.358938	0.605045	0.999359	-0.344395	0.799235	-1.95084	0.144204	3.29279	2.38946e-14	0.266087	0.840747	4.1418	5.01349e-16	0.849018	0.223209	-0.460928	0.854214	-0.727015	0.999997
ENSG00000076201	PTPN23	-0.216916	0.829692	0.262227	0.743863	0.479144	0.429141	-0.0310925	0.999359	0.44805	0.487863	0.341275	0.813906	-0.771129	0.00376552	-0.504862	0.288815	-0.841201	0.00782953	-0.0700713	0.900031	-0.526945	0.559158	-0.0220832	0.999997
ENSG00000076242	MLH1	0.523512	0.705704	1.04576	0.312507	0.522252	0.620102	0.64762	0.999359	1.16987	0.202906	-0.409237	0.878293	-0.881151	0.0463198	0.279288	0.806533	-0.256993	0.682719	0.624158	0.377536	0.680977	0.691386	0.40169	0.999997
ENSG00000076248	UNG	0.716132	0.153497	0.191078	0.771486	-0.525054	0.253843	0.0952498	0.999359	-0.429804	0.38582	0.0180991	0.992822	0.080004	0.77703	-0.276559	0.541114	-0.510484	0.0636294	-0.590487	0.0614006	-0.157526	0.91267	0.119033	0.999997
ENSG00000076258	FMO4	-0.261063	0.789965	-0.484563	0.49879	-0.2235	0.761849	-0.107893	0.999359	-0.331392	0.642473	-1.30927	0.0797677	-0.372959	0.216577	0.454857	0.346082	0.352961	0.33015	0.72592	0.0673999	0.688634	0.349905	0.233777	0.999997
ENSG00000076321	KLHL20	-0.461062	0.54554	-0.024258	0.981469	0.436806	0.473407	-0.257141	0.999359	0.179664	0.817406	-0.625705	0.571121	-0.377102	0.192306	-0.481667	0.312873	-0.436191	0.198116	-0.0590885	0.917664	-0.199601	0.906152	0.282066	0.999997
ENSG00000076344	RGS11	-0.02345	0.993805	-0.527009	0.821097	-0.503552	0.801998	0.447477	0.999359	-0.0560818	0.981795	1.15094	0.752026	2.17636	0.00847313	-0.302037	0.914883	3.17485	0.0022824	0.998494	0.46879	0.57565	0.947232	0.877679	0.999997
ENSG00000076351	SLC46A1	0.556667	0.64638	0.540754	0.621261	-0.0159145	0.990586	-1.09755	0.999359	-1.11346	0.186711	0.870006	0.615482	-1.74178	5.42221e-06	0.340858	0.721665	-2.48639	1.2238e-07	-0.744609	0.250886	-0.256094	0.924075	-0.596949	0.999997
ENSG00000076356	PLXNA2	0.639769	0.707554	-0.485267	0.762068	-1.12504	0.3286	1.29299	0.999359	0.167958	0.918495	0.0771032	0.987163	-0.992396	0.0711201	0.0563976	0.975706	-0.247634	0.748088	0.744761	0.383772	-0.250929	0.953263	-0.307324	0.999997
ENSG00000076382	SPAG5	-0.416064	0.822816	-1.30657	0.273122	-0.890509	0.429996	-0.421635	0.999359	-1.31214	0.22435	-0.28243	0.938553	0.535353	0.34322	0.597541	0.576579	1.33156	0.0249418	0.796209	0.303912	0.51198	0.844209	-0.085559	0.999997
ENSG00000076513	ANKRD13A	0.42427	0.437444	0.107658	0.875617	-0.316611	0.502231	-0.130627	0.999359	-0.447238	0.324838	0.208754	0.859948	0.48277	0.0185038	-0.0648837	0.922234	0.0492826	0.873518	-0.433487	0.140309	-0.456188	0.461731	-0.391304	0.999997
ENSG00000076554	TPD52	0.474049	0.721465	0.227646	0.867396	-0.246401	0.829351	-0.582611	0.999359	-0.829014	0.371279	0.0949832	0.981475	0.169467	0.747073	-0.691349	0.361459	-0.235574	0.690165	-0.40504	0.571684	-1.13076	0.302765	-0.43941	0.999997
ENSG00000076555	ACACB	3.17356	2.08989e-08	0.178132	0.86196	-2.99543	2.48448e-09	0.558667	0.999359	-2.43676	3.26538e-06	0.152512	0.947859	0.913913	0.00287527	-0.0381454	0.971985	-1.71792	1.21584e-05	-2.63183	1.50509e-10	-0.450807	0.739183	-0.412661	0.999997
ENSG00000076604	TRAF4	1.14485	0.130178	0.285537	0.776585	-0.859317	0.213327	1.17147	0.999359	0.312148	0.72645	1.50834	0.0834744	0.166052	0.688183	-0.78395	0.131166	0.92325	0.0168039	0.757198	0.10131	-0.0943427	0.977776	0.689607	0.999997
ENSG00000076641	PAG1	-1.29769	0.176929	-1.95656	0.01639	-0.658868	0.47961	-0.361691	0.999359	-1.02056	0.247567	-0.657391	0.734862	1.05236	0.00925861	-0.0810303	0.953694	1.61693	0.000456051	0.564569	0.376306	-0.290699	0.912228	-0.209668	0.999997
ENSG00000076650	GPATCH1	-0.130445	0.914344	-0.016268	0.988518	0.114178	0.889223	-0.0809362	0.999359	0.0332408	0.971444	-0.0700436	0.981106	-0.320904	0.30836	-0.683879	0.119976	-1.13638	0.00132922	-0.815481	0.0554622	-1.05362	0.0932202	-0.369737	0.999997
ENSG00000076662	ICAM3	1.1156	0.240087	0.644704	0.526114	-0.470896	0.623405	0.18122	0.999359	-0.289676	0.794771	0.16105	0.955657	-0.745075	0.0616946	-0.576691	0.443969	-0.493566	0.321216	0.251508	0.725646	-0.083036	0.9843	0.493656	0.999997
ENSG00000076685	NT5C2	-0.36985	0.538798	0.03775	0.962384	0.407601	0.381941	-0.563448	0.999359	-0.155848	0.796098	0.0781755	0.963896	0.134265	0.60221	-0.475979	0.163122	0.395371	0.126263	0.261106	0.447875	-0.397718	0.583151	0.0782607	0.999997
ENSG00000076706	MCAM	1.26507	0.410145	0.072869	0.974371	-1.1922	0.355028	1.96012	0.999359	0.767926	0.604587	-0.107431	0.986048	1.76651	0.00306341	0.769788	0.552885	1.26298	0.10729	-0.503522	0.653114	-0.059672	0.996911	-0.82946	0.999997
ENSG00000076716	GPC4	0.846271	0.202571	0.803941	0.205792	-0.0423286	0.965226	0.315017	0.999359	0.272688	0.714948	0.234585	0.893383	-0.66652	0.0164289	-0.453322	0.380139	-0.732171	0.0243878	-0.0656502	0.908237	-0.272835	0.851555	0.180487	0.999997
ENSG00000076770	MBNL3	0.797294	0.385604	-0.400299	0.687226	-1.19759	0.0859894	0.327383	0.999359	-0.87021	0.254147	0.161946	0.949556	0.107199	0.816894	0.136384	0.90077	-0.00221861	0.996952	-0.109417	0.880338	-0.346585	0.850828	-0.482968	0.999997
ENSG00000076826	CAMSAP3	2.13552	0.318032	1.32776	0.565051	-0.807769	0.720225	2.19294	0.999359	1.38518	0.508258	1.27143	0.794399	0.00160693	0.999376	-0.62722	0.801767	-0.724238	0.659279	-0.725843	0.744461	0.732646	0.909199	1.35986	0.999997
ENSG00000076864	RAP1GAP	2.28167	0.027595	0.831105	0.503438	-1.45056	0.150382	0.761291	0.999359	-0.68927	0.566547	0.895586	0.668654	-0.304193	0.603541	-0.689044	0.469781	-0.627724	0.317654	-0.323531	0.720015	0.131134	0.978078	0.820178	0.999997
ENSG00000076924	XAB2	0.031984	0.983066	0.43278	0.459782	0.400797	0.438115	0.0040273	0.999359	0.404823	0.454667	0.307848	0.797409	-0.479052	0.0419019	-0.301771	0.52331	-0.419838	0.141683	0.0592138	0.901801	-0.203495	0.876071	0.0982763	0.999997
ENSG00000076928	ARHGEF1	-0.050288	0.978282	-0.58338	0.453492	-0.53309	0.438889	0.272597	0.999359	-0.260495	0.759193	-0.10845	0.965551	0.808941	0.00753604	-0.173409	0.839403	0.76817	0.0331121	-0.0407705	0.949427	-0.273953	0.873065	-0.100543	0.999997
ENSG00000076944	STXBP2	-0.22385	0.676179	-0.09975	0.859647	0.1241	0.786537	0.0913962	0.999359	0.215496	0.617367	0.362739	0.60734	0.161323	0.407048	-0.161673	0.684398	0.615316	0.0015651	0.453993	0.0491522	0.0277457	0.989142	0.189419	0.999997
ENSG00000076984	MAP2K7	-1.68978	0.017417	-0.317646	0.757003	1.37214	0.0347057	-1.96348	0.112344	-0.591347	0.463252	-0.430844	0.812845	0.20168	0.629011	-0.517586	0.432807	0.327062	0.466376	0.125383	0.850801	-0.190224	0.940717	0.327363	0.999997
ENSG00000077009	NMRK2	1.71111	0.328002	-0.065359	0.980555	-1.77648	0.221678	1.20884	0.999359	-0.567624	0.764617	0.206486	0.973101	-0.749167	0.327079	-0.885766	0.530948	-1.6122	0.0608704	-0.863032	0.464907	-0.489522	0.913041	0.396245	0.999997
ENSG00000077044	DGKD	0.382209	0.725508	0.089112	0.941719	-0.293097	0.734061	1.47458	0.592341	1.18148	0.074577	0.154942	0.949556	-0.567763	0.104059	1.06964	0.0184727	-0.693065	0.0925737	-0.125301	0.852741	0.560904	0.656044	-0.50873	0.999997
ENSG00000077063	CTTNBP2	-3.76791	0.084647	-1.62104	NA	2.1469	NA	0.207213	0.999359	2.35409	NA	0.565528	NA	-0.0610325	0.973209	0.63511	0.83693	2.54869	0.0837252	2.60972	0.144299	-0.772516	0.947523	-1.40762	0.999997
ENSG00000077097	TOP2B	-0.25534	0.762636	-0.476306	0.446994	-0.220965	0.730533	-0.602767	0.999359	-0.823733	0.0999817	0.417127	0.713832	0.0107165	0.97818	0.192633	0.753448	-0.427606	0.162452	-0.438323	0.235941	0.046289	0.986999	-0.146344	0.999997
ENSG00000077147	TM9SF3	0.139854	0.923162	0.682808	0.400001	0.542956	0.462773	-0.12772	0.999359	0.415234	0.613479	-0.000381681	0.999923	-0.494364	0.153117	-0.299102	0.696753	-0.787532	0.0408843	-0.293167	0.601391	-0.388325	0.800223	-0.0892226	0.999997
ENSG00000077150	NFKB2	-0.247546	0.857437	-0.548502	0.559754	-0.300955	0.74271	0.46364	0.999359	0.162683	0.878394	0.663752	0.662747	1.79941	4.02456e-08	1.26281	0.00647914	3.21789	1.91678e-17	1.41848	0.0012733	1.7636	0.00553765	0.500792	0.999997
ENSG00000077152	UBE2T	-1.27602	NA	0.490423	NA	1.76654	NA	-5.99889	0.999359	-4.23245	NA	-0.368045	NA	-1.69723	0.346969	-5.02792	0.0649832	-1.96094	0.375318	-0.263703	NA	-3.47027	0.598088	1.55757	0.999997
ENSG00000077157	PPP1R12B	1.38902	0.025461	0.111419	0.913564	-1.2776	0.0216629	1.93702	0.0240336	0.659424	0.313034	0.67813	0.576142	0.00916376	0.98465	0.099377	0.916966	-0.288235	0.479327	-0.297398	0.572258	-1.04114	0.111977	-1.14052	0.428676
ENSG00000077232	DNAJC10	0.432734	0.78972	0.708826	0.565177	0.276095	0.829976	-0.612539	0.999359	-0.336446	0.797723	-0.0698705	0.987098	-0.934993	0.0463342	-0.513042	0.608797	-2.12121	3.92753e-05	-1.18621	0.0582528	-0.779735	0.651036	-0.266691	0.999997
ENSG00000077235	GTF3C1	0.301399	0.730799	0.088332	0.924394	-0.213065	0.760689	0.121798	0.999359	-0.0912683	0.912138	-0.0581184	0.983576	0.0611144	0.865835	-0.20623	0.755802	0.248471	0.485011	0.187357	0.70032	0.182991	0.916444	0.389221	0.999997
ENSG00000077238	IL4R	-1.04439	0.02254	-0.407123	0.464769	0.63727	0.151407	-0.173985	0.999359	0.463284	0.342474	-0.433569	0.638142	0.043497	0.88452	0.0777285	0.909843	0.924989	0.000165785	0.881492	0.00126739	0.631345	0.245167	0.553617	0.999997
ENSG00000077254	USP33	-0.301498	0.755736	-0.824584	0.208981	-0.523085	0.412867	0.048316	0.999359	-0.47477	0.488104	-0.282939	0.865021	2.17516	6.06789e-17	1.06472	0.00431571	2.56279	1.24894e-16	0.387636	0.392191	0.694297	0.394713	-0.370425	0.999997
ENSG00000077312	SNRPA	-0.259302	0.746005	0.035026	0.969364	0.294328	0.612946	0.0694741	0.999359	0.363802	0.532982	0.0449697	0.986048	-0.128511	0.666171	-0.0524687	0.94855	0.269653	0.386479	0.398165	0.271519	0.0562986	0.982741	0.108768	0.999997
ENSG00000077348	EXOSC5	-0.245062	0.797534	-0.908576	0.118756	-0.663515	0.239044	0.873192	0.999359	0.209677	0.776462	0.0593157	0.982936	-0.615809	0.021893	-0.113287	0.887529	-0.494789	0.138286	0.12102	0.817987	-0.140215	0.946536	-0.026928	0.999997
ENSG00000077380	DYNC1I2	-0.323821	0.780292	-0.782919	0.329347	-0.459096	0.559386	-0.0921953	0.999359	-0.551294	0.488775	-1.25471	0.211796	1.35864	1.72193e-05	0.324043	0.672862	2.11878	6.54698e-09	0.760142	0.101685	0.169132	0.947523	-0.154911	0.999997
ENSG00000077420	APBB1IP	1.60641	0.05109	-0.084404	0.951262	-1.69082	0.0171086	0.669	0.999359	-1.02182	0.204709	0.388692	0.858965	-1.45252	5.72469e-05	-0.300817	0.746816	-1.89324	7.37414e-06	-0.440718	0.477885	-0.519213	0.757661	-0.218395	0.999997
ENSG00000077454	LRCH4	0.522199	0.27297	0.498779	0.277646	-0.0234198	0.972528	0.194126	0.999359	0.170706	0.748187	0.831424	0.122309	-0.157559	0.487091	-0.0348839	0.9585	-0.021087	0.945015	0.136472	0.698018	0.429222	0.465478	0.464106	0.999997
ENSG00000077458	FAM76B	-0.332149	0.675217	0.523466	0.407306	0.855617	0.0876335	-0.0983991	0.999359	0.757217	0.150141	0.309852	0.824065	0.0189748	0.960396	0.0468128	0.957359	-0.0115457	0.978948	-0.0305203	0.955331	-0.533063	0.516499	-0.579875	0.999997
ENSG00000077463	SIRT6	-0.284845	0.665175	-0.095579	0.895226	0.189267	0.731009	-0.0686264	0.999359	0.12064	0.847585	0.366487	0.702862	-0.363515	0.104527	-0.291327	0.498273	0.0735833	0.816078	0.437098	0.159501	-0.000346014	0.999724	0.290981	0.999997
ENSG00000077514	POLD3	-0.244546	0.674216	0.143229	0.80648	0.387776	0.339726	-0.576592	0.999359	-0.188817	0.709108	-0.42491	0.594875	-0.135206	0.550402	-0.0281127	0.964485	-0.749224	0.00121119	-0.614018	0.0235428	-0.0831666	0.958582	-0.0550537	0.999997
ENSG00000077522	ACTN2	-5.52588	NA	-2.24566	NA	3.28051	NA	1.00497	0.999359	4.28519	NA	-2.9811	NA	-0.979808	0.767685	-1.86039	NA	-0.499432	0.899766	0.480369	NA	-0.506733	0.986893	1.35358	0.999997
ENSG00000077549	CAPZB	-0.27672	0.650474	0.061733	0.930769	0.338454	0.453169	0.15661	0.999359	0.495063	0.251348	-0.251103	0.81363	-0.21915	0.323419	-0.145271	0.774348	-0.13629	0.617512	0.0828602	0.828246	-0.285432	0.741087	-0.140161	0.999997
ENSG00000077585	GPR137B	-0.795999	0.135035	-0.243235	0.717513	0.552766	0.260178	0.0664913	0.999359	0.619256	0.208655	0.0891182	0.962452	0.308168	0.222063	-0.387767	0.364616	0.99214	0.000155547	0.683972	0.0267709	-0.306209	0.773881	0.081558	0.999997
ENSG00000077616	NAALAD2	-1.16987	NA	-1.48336	NA	-0.313487	NA	0.663629	0.999359	0.350141	NA	0.125917	NA	0.295737	0.719986	-0.620629	0.700337	-0.0559394	0.968728	-0.351675	0.833967	-1.23272	0.773881	-0.612096	0.999997
ENSG00000077684	JADE1	0.34316	0.801021	-0.309528	0.789895	-0.652689	0.448686	-1.31944	0.999359	-1.97213	0.00532405	0.00586103	0.999096	-1.1472	0.00185258	-0.650345	0.334653	-1.9664	1.61764e-05	-0.819199	0.166602	-0.797128	0.498995	-0.146781	0.999997
ENSG00000077713	SLC25A43	-0.05014	0.952646	-0.117519	0.827252	-0.0673785	0.891804	-0.193071	0.999359	-0.260449	0.528645	-0.235367	0.787986	0.295868	0.095889	0.200657	0.580314	-0.190974	0.404493	-0.486841	0.040336	0.121919	0.912482	-0.0787385	0.999997
ENSG00000077721	UBE2A	-0.958881	6.04581e-07	-0.125407	0.673249	0.833474	1.24267e-06	0.171102	0.999359	1.00458	1.71793e-09	-0.305187	0.417949	0.230932	0.0319895	0.111528	0.634227	0.801206	8.26984e-12	0.570274	1.21557e-05	0.1868	0.633184	0.0752717	0.999997
ENSG00000077782	FGFR1	0.558635	0.655002	1.08935	0.25245	0.53072	0.586057	0.0759967	0.999359	0.606714	0.542803	0.87967	0.600722	-1.563	5.5691e-05	-1.36758	0.0127023	-1.87825	3.84299e-05	-0.315243	0.661781	-1.86972	0.0145838	-0.502137	0.999997
ENSG00000077800	FKBP6	0.113851	NA	-0.047449	NA	-0.161301	NA	0.115844	0.999359	-0.0454563	NA	1.41327	NA	-0.568359	0.609885	-0.423175	0.868381	-0.543124	0.715445	0.0252348	0.991772	-0.320525	0.969265	0.10265	0.999997
ENSG00000077984	CST7	-0.671694	0.461671	-0.2944	0.779143	0.377295	0.658261	-0.00869574	0.999359	0.368598	0.683209	0.657416	0.680375	0.559777	0.15114	0.477163	0.509637	1.93884	2.90236e-06	1.37906	0.00401385	0.737156	0.555315	0.259993	0.999997
ENSG00000078018	MAP2	-1.21304	0.648856	-1.87289	NA	-0.659851	0.778912	-1.31981	0.999359	-1.97966	0.313334	-0.663241	0.934508	1.42464	0.177509	2.03193	0.171695	-0.304003	0.874796	-1.72864	0.40406	1.64353	0.696776	-0.388394	0.999997
ENSG00000078043	PIAS2	-0.109314	0.941294	-0.02036	0.987233	0.0889542	0.928003	-0.154346	0.999359	-0.0653923	0.94672	-0.835387	0.460562	-1.06979	0.000331959	-0.169024	0.845247	-1.31842	0.000178615	-0.248628	0.65031	-0.393969	0.784502	-0.224944	0.999997
ENSG00000078053	AMPH	-1.71914	0.334274	-1.37638	0.447767	0.342787	0.86357	-0.267795	0.999359	0.0749685	0.974196	-0.110133	0.987098	3.60961	2.54623e-07	0.0132888	0.99651	3.22659	0.000134466	-0.38302	0.77303	-2.01629	0.464508	-2.02959	0.999997
ENSG00000078061	ARAF	-0.301192	0.588962	-0.260907	0.615779	0.0402863	0.948223	0.017814	0.999359	0.0580997	0.921868	-0.306306	0.736878	0.608676	0.00102098	0.184628	0.673497	0.800499	0.000249507	0.191822	0.559096	0.378302	0.547692	0.193675	0.999997
ENSG00000078070	MCCC1	0.421702	0.513122	0.083781	0.91664	-0.337921	0.53021	-0.0518115	0.999359	-0.389733	0.47762	0.12874	0.939416	0.0474864	0.880933	-0.105273	0.878053	-0.641484	0.0220122	-0.68897	0.0313869	0.138463	0.933729	0.243736	0.999997
ENSG00000078081	LAMP3	-3.23116	0.041982	-1.87848	0.284739	1.35271	0.410714	-0.0653078	0.999359	1.28738	0.459518	-0.0707651	0.990554	4.13544	1.56843e-09	0.697445	0.686974	6.33454	2.27934e-15	2.19912	0.023848	1.87823	0.354207	1.18079	0.999997
ENSG00000078098	FAP	-1.6009	0.613869	-2.39815	0.360891	-0.797209	0.778912	0.537906	0.999359	-0.259352	0.938066	-0.0972573	0.991457	4.95854	1.83193e-06	-1.59414	0.545655	4.36098	0.000639256	-0.597536	0.768031	-2.70301	0.596974	-1.10892	0.999997
ENSG00000078124	ACER3	-0.175474	0.872259	-0.690026	0.288262	-0.514551	0.395741	-0.198387	0.999359	-0.712938	0.221587	-0.433536	0.739615	0.3696	0.210179	0.0463126	0.960951	0.566409	0.0841873	0.196809	0.688117	-0.0782554	0.977598	-0.124567	0.999997
ENSG00000078140	UBE2K	-0.792943	0.068498	0.142071	0.821018	0.935014	0.0105591	-0.149005	0.999359	0.786008	0.0409433	-0.349978	0.692715	-0.103245	0.676463	-0.00752694	0.99243	-0.00624103	0.985256	0.0970036	0.799167	-0.0371769	0.986999	-0.0296497	0.999997
ENSG00000078142	PIK3C3	-2.06191	0.113012	-2.22267	0.066949	-0.160758	0.930182	-1.91489	0.999359	-2.07565	0.0682328	-0.982525	0.702862	1.77918	0.00140864	1.15434	0.234203	1.69993	0.0104417	-0.0792429	0.947491	1.11999	0.554225	-0.0343514	0.999997
ENSG00000078177	N4BP2	-0.171386	0.886019	-0.001461	0.999273	0.169927	0.835508	-0.32952	0.999359	-0.159594	0.856552	0.0792534	0.977793	0.0236728	0.95737	0.282215	0.676711	0.100658	0.819217	0.0769852	0.899612	0.0207606	0.998007	-0.261454	0.999997
ENSG00000078237	TIGAR	-0.658251	0.513159	-0.066029	0.961142	0.592224	0.46933	0.171522	0.999359	0.763744	0.343961	-0.297788	0.896887	-1.94937	5.03509e-09	-1.04098	0.0442158	-2.86131	3.14002e-13	-0.91194	0.0649531	-0.976662	0.296953	0.0643155	0.999997
ENSG00000078246	TULP3	-0.240889	0.770211	0.533506	0.372897	0.774395	0.109649	0.243205	0.999359	1.0176	0.028037	0.641683	0.493284	0.48754	0.0576904	0.0201159	0.982945	0.660035	0.0324039	0.172496	0.718356	-0.108808	0.960482	-0.128924	0.999997
ENSG00000078269	SYNJ2	0.43239	0.753936	-0.320993	0.80159	-0.753382	0.410093	0.374548	0.999359	-0.378835	0.733242	-0.572895	0.782957	0.937332	0.0243234	0.615958	0.450061	1.83758	9.88377e-05	0.900249	0.126961	1.39606	0.158035	0.780104	0.999997
ENSG00000078304	PPP2R5C	0.408626	0.433878	-0.362126	0.468218	-0.770752	0.0396763	-0.104503	0.999359	-0.875256	0.0174651	-0.595916	0.376956	0.629132	0.000911429	0.286	0.454846	0.565515	0.0137698	-0.0636169	0.872245	0.0134144	0.998321	-0.272585	0.999997
ENSG00000078369	GNB1	-0.694278	0.263871	0.057225	0.950686	0.751505	0.144665	0.174401	0.999359	0.925904	0.0654603	-0.407315	0.735454	-0.307462	0.270162	-0.446756	0.325688	-0.394748	0.209408	-0.0872856	0.86293	-0.567193	0.457198	-0.120436	0.999997
ENSG00000078401	EDN1	-4.85976	0.000452	-2.1214	0.206739	2.73838	0.0344575	-1.04163	0.999359	1.69673	0.251216	-0.566103	0.90005	0.6122	0.450252	2.33303	0.011051	5.2598	1.3854e-12	4.6476	6.74955e-09	5.74398	3.38407e-08	3.41095	0.0650731
ENSG00000078403	MLLT10	-1.74301	0.195374	-2.09759	0.082237	-0.354565	0.822194	-0.929524	0.999359	-1.28409	0.305544	-0.512138	0.883538	0.842988	0.162369	-0.403722	0.7803	0.0261092	0.978748	-0.816877	0.366114	0.682644	0.797662	1.08637	0.999997
ENSG00000078487	ZCWPW1	0.512038	0.688145	0.023705	0.988391	-0.488332	0.622459	-0.107272	0.999359	-0.595605	0.550037	-0.45542	0.847332	1.29587	0.00108236	0.652876	0.390372	1.50542	0.00148308	0.209544	0.788254	0.304939	0.904367	-0.347937	0.999997
ENSG00000078589	P2RY10	2.75733	NA	1.40223	NA	-1.3551	NA	-2.85681	0.999359	-4.2119	NA	1.06208	NA	1.84657	0.0975351	1.10496	0.663508	1.59319	0.249114	-0.253376	NA	1.70211	0.655808	0.597154	0.999997
ENSG00000078618	NRDC	-0.28209	0.608218	-0.620849	0.123133	-0.338758	0.407696	0.0922234	0.999359	-0.246536	0.592678	-0.639993	0.270887	0.78178	7.31321e-06	0.0183979	0.978629	1.34438	2.28532e-11	0.562597	0.0206299	0.0307475	0.988729	0.0123498	0.999997
ENSG00000078668	VDAC3	0.324978	0.576763	0.662877	0.129755	0.3379	0.454897	-0.0300389	0.999359	0.30786	0.526335	0.0813166	0.957597	0.0477454	0.859287	-0.0977226	0.867557	-0.418229	0.0836382	-0.465974	0.0970978	-0.277478	0.755033	-0.179755	0.999997
ENSG00000078674	PCM1	0.612105	0.445329	-0.245968	0.78941	-0.858072	0.159285	0.491376	0.999359	-0.366696	0.629822	-0.46296	0.748696	-0.0454952	0.912832	0.193867	0.805561	0.0800391	0.857119	0.125535	0.826791	0.00619072	0.999684	-0.187675	0.999997
ENSG00000078687	TNRC6C	0.583058	0.637427	-1.27625	0.156611	-1.85931	0.0140484	0.875704	0.999359	-0.983604	0.266949	-0.402566	0.864183	1.74497	5.47625e-06	0.0281247	0.985067	0.949962	0.0512413	-0.795004	0.177695	0.00224305	0.999684	-0.0258814	0.999997
ENSG00000078699	CBFA2T2	0.306626	0.603377	0.465245	0.331947	0.15862	0.761332	0.390186	0.999359	0.548805	0.190564	-0.0717398	0.965551	0.158465	0.499993	-0.366732	0.297658	0.645065	0.00619752	0.4866	0.0863148	-0.505835	0.359358	-0.139103	0.999997
ENSG00000078747	ITCH	0.080393	0.983066	0.768466	0.629767	0.68808	0.625188	-2.23638	0.910912	-1.54831	0.206153	-0.116458	0.985565	-0.796751	0.19893	-0.151934	0.937565	0.0382464	0.967967	0.834998	0.349064	-1.5193	0.319992	-1.36736	0.999997
ENSG00000078795	PKD2L2	0.920601	0.685593	-0.075303	NA	-0.995905	NA	0.182136	0.999359	-0.813768	0.672285	-0.201587	NA	0.464914	0.612351	-0.473642	0.813499	0.790334	0.43427	0.325423	0.82683	-2.01242	0.457198	-1.53878	0.999997
ENSG00000078804	TP53INP2	-1.98852	2.29555e-06	0.380126	0.526556	2.36865	3.90116e-11	0.274529	0.999359	2.64318	8.77645e-14	-0.335	0.770491	0.438479	0.0636034	0.630848	0.0608258	2.38202	2.52426e-22	1.94354	1.39456e-13	1.27455	0.00134652	0.643698	0.999997
ENSG00000078808	SDF4	0.45427	0.473562	0.750354	0.142884	0.296085	0.594984	0.2226	0.999359	0.518685	0.31123	0.748381	0.327377	-0.79276	0.000390557	-0.420254	0.306188	-0.567855	0.0382781	0.224905	0.568561	-0.082656	0.968694	0.337598	0.999997
ENSG00000078814	MYH7B	1.90721	0.346937	0.253349	0.927362	-1.65386	0.343104	-0.605088	0.999359	-2.25895	0.178073	-0.0137878	0.998904	0.478172	0.626788	-1.08946	0.499399	0.000305605	0.99996	-0.477863	0.757567	-0.725115	0.873065	0.364342	0.999997
ENSG00000078900	TP73	-1.17049	0.644378	-0.957922	0.685198	0.212575	0.935889	-0.309769	0.999359	-0.097203	0.972082	0.676677	0.897406	0.0561214	0.964547	-0.819973	0.671776	0.0918595	0.948178	0.0357402	0.985828	-0.625463	0.917925	0.194507	0.999997
ENSG00000078902	TOLLIP	0.182629	0.873243	0.473507	0.528281	0.290878	0.68976	0.0892805	0.999359	0.380158	0.595104	0.152401	0.941145	-0.988527	0.000333296	-0.88143	0.0274645	-1.18124	0.000258084	-0.192717	0.710479	-0.947025	0.146341	-0.0655947	0.999997
ENSG00000078967	UBE2D4	0.020315	0.986144	-0.233959	0.695864	-0.254274	0.621419	-0.0951837	0.999359	-0.349458	0.488001	-0.184773	0.891181	-0.158606	0.526219	0.0756898	0.909021	-1.91908	3.09467e-14	-1.76048	8.62967e-11	-0.282626	0.772408	-0.358315	0.999997
ENSG00000079134	THOC1	0.880037	0.136551	-0.188538	0.816159	-1.06858	0.0283334	-0.345165	0.999359	-1.41374	0.00229755	-0.00890795	0.997246	-0.141708	0.654475	0.371488	0.457737	-0.818109	0.00839828	-0.676401	0.0667358	0.166246	0.923117	-0.205241	0.999997
ENSG00000079150	FKBP7	0.682191	0.674866	1.43033	0.238613	0.748143	0.544813	0.0740193	0.999359	0.822161	0.519392	0.949543	0.734862	-1.64133	0.00190677	-0.61089	0.586879	-2.32232	0.00104425	-0.680988	0.513957	-1.46828	0.313673	-0.857393	0.999997
ENSG00000079156	OSBPL6	1.50505	0.382676	-1.35131	0.407828	-2.85637	0.0237214	0.56247	0.999359	-2.29389	0.0845405	0.0720057	0.989407	2.59165	5.93297e-05	-0.945536	0.524623	1.328	0.126905	-1.26365	0.211425	1.32884	0.581905	2.27437	0.925071
ENSG00000079215	SLC1A3	-0.76108	0.341604	0.24389	0.805013	1.00497	0.109216	-0.573646	0.999359	0.431323	0.581175	-0.255299	0.897406	0.0210308	0.964547	0.027009	0.982215	1.0632	0.00314062	1.04217	0.0105329	0.391866	0.789774	0.364858	0.999997
ENSG00000079246	XRCC5	-0.640559	0.214204	0.072239	0.923661	0.7128	0.0946712	-0.396454	0.999359	0.316345	0.549578	-0.227642	0.857053	-0.132457	0.613009	0.042249	0.954086	-0.166082	0.567549	-0.0336243	0.940629	-0.0328967	0.990522	-0.0751453	0.999997
ENSG00000079257	LXN	0.09567	0.955178	0.100366	0.933245	0.00469702	0.995904	-0.124365	0.999359	-0.119669	0.908502	-0.32174	0.873223	-0.167333	0.690241	-0.0395698	0.972733	-0.412355	0.341342	-0.245022	0.686426	0.0785919	0.982741	0.118162	0.999997
ENSG00000079263	SP140	-1.45761	0.077943	-0.639847	0.512772	0.81777	0.310492	-0.53014	0.999359	0.287625	0.784425	-0.475972	0.813862	1.49018	3.23102e-05	-0.0367502	0.97947	2.5677	4.73224e-10	1.07753	0.0317669	-0.228996	0.93236	-0.192246	0.999997
ENSG00000079277	MKNK1	-0.080583	0.956125	-0.951195	0.134062	-0.870612	0.136311	0.426406	0.999359	-0.444206	0.52683	0.175048	0.932341	0.0692639	0.858651	-0.212976	0.770003	0.582618	0.094203	0.513355	0.229022	-0.333669	0.810746	-0.120692	0.999997
ENSG00000079308	TNS1	-1.50074	0.050956	0.046434	0.972632	1.54718	0.0202479	0.189098	0.999359	1.73627	0.00756152	0.169934	0.948261	-0.36625	0.364165	-0.274342	0.756022	0.800746	0.060013	1.167	0.0130235	-0.401158	0.81898	-0.126816	0.999997
ENSG00000079313	REXO1	-1.23624	0.205074	-0.584413	0.598466	0.651828	0.485172	1.00792	0.999359	1.65975	0.0348554	1.00174	0.526701	-0.684048	0.109511	0.0563582	0.967618	0.314062	0.56867	0.99811	0.0760633	0.405819	0.849544	0.349462	0.999997
ENSG00000079332	SAR1A	-1.03667	0.035932	0.277819	0.670211	1.31449	0.00125807	-0.339032	0.999359	0.975461	0.0273943	0.104976	0.951062	-0.12783	0.654821	-0.0298288	0.969802	1.43261	1.91087e-08	1.56044	9.09531e-09	0.336678	0.733368	0.366507	0.999997
ENSG00000079335	CDC14A	-0.431243	0.588962	-0.493844	0.480942	-0.0626001	0.943347	-0.200744	0.999359	-0.263345	0.718687	0.0523568	0.986048	1.54327	1.77921e-09	0.959012	0.00949874	1.35908	2.05582e-05	-0.184185	0.721575	0.956124	0.12831	-0.00288751	0.999997
ENSG00000079337	RAPGEF3	0.70094	0.307248	-0.329441	0.669147	-1.03038	0.0509088	0.290955	0.999359	-0.739426	0.202906	0.530297	0.651227	0.601255	0.029618	-0.689157	0.0986104	0.0674772	0.869756	-0.533777	0.18032	-0.63795	0.427532	0.0512073	0.999997
ENSG00000079385	CEACAM1	3.27419	0.140616	0.256644	0.940622	-3.01756	0.126205	2.13666	0.999359	-0.880884	0.734769	-3.96134	0.254612	0.709877	0.538414	-1.11617	0.598263	1.26936	0.317583	0.559489	0.759112	-0.568448	0.939369	0.547715	0.999997
ENSG00000079387	SENP1	-0.786386	0.118383	-0.226053	0.728338	0.560335	0.230442	-0.309618	0.999359	0.250716	0.666322	-0.252093	0.84925	0.446313	0.0570514	0.247133	0.618577	0.218017	0.493832	-0.228296	0.579157	0.127063	0.943649	-0.12007	0.999997
ENSG00000079393	DUSP13B	1.65962	0.050861	0.588316	0.574858	-1.07131	0.189152	0.679456	0.999359	-0.391852	0.709859	-0.279138	0.916371	-0.0144339	0.981605	-0.395817	0.656324	-0.0271386	0.967392	-0.0127041	0.988883	-0.163904	0.960743	0.231914	0.999997
ENSG00000079432	CIC	0.445912	0.651083	0.267636	0.787652	-0.178275	0.842322	0.0232979	0.999359	-0.154978	0.872746	0.682307	0.609219	-0.0145658	0.977149	-0.179015	0.842352	0.202895	0.650998	0.217461	0.711802	0.654404	0.531997	0.83342	0.999997
ENSG00000079435	LIPE	0.800004	0.72194	2.33149	NA	1.53149	0.32294	0.186229	0.999359	1.71771	0.269198	0.0547225	0.993412	-1.81138	0.0181435	-1.16669	0.401391	0.0917903	0.935217	1.90316	0.0705234	-0.952977	0.792903	0.213711	0.999997
ENSG00000079459	FDFT1	0.16872	0.828347	0.76199	0.089351	0.59327	0.166685	-0.344291	0.999359	0.248979	0.644187	0.0159962	0.993412	-0.841771	2.388e-05	-0.220918	0.632761	-1.21797	1.76343e-07	-0.376199	0.228674	-0.446514	0.491151	-0.225595	0.999997
ENSG00000079462	PAFAH1B3	0.94158	0.168067	0.316803	0.700379	-0.624777	0.3286	0.320317	0.999359	-0.30446	0.694981	0.117824	0.958894	-0.165882	0.6444	-0.244457	0.728016	-0.53457	0.155687	-0.368688	0.465816	-0.111991	0.964759	0.132467	0.999997
ENSG00000079482	OPHN1	0.316428	0.887432	0.784357	0.600815	0.46793	0.746157	-0.295916	0.999359	0.172013	0.921256	0.793004	0.781101	-1.05149	0.0684174	0.393643	0.780098	-2.59058	0.000318941	-1.53909	0.0816654	0.568734	0.842017	0.175094	0.999997
ENSG00000079616	KIF22	1.2669	0.044825	0.62667	0.385234	-0.640228	0.313404	0.0118712	0.999359	-0.628357	0.337748	0.0623889	0.98431	-0.886263	0.00193648	-0.47844	0.376597	-1.57305	2.073e-06	-0.686786	0.101648	-0.343242	0.807067	0.135199	0.999997
ENSG00000079691	CARMIL1	2.09317	0.000714	0.252695	0.793648	-1.84048	0.0010595	0.894098	0.999359	-0.946378	0.150636	0.0584184	0.986048	0.285045	0.430332	0.115982	0.906539	-0.890906	0.0250446	-1.17595	0.00734664	0.184007	0.934449	0.0680253	0.999997
ENSG00000079739	PGM1	0.319067	0.681262	0.589217	0.321352	0.270151	0.663411	-0.0537796	0.999359	0.21637	0.751785	-0.461065	0.680525	-0.209415	0.470304	-0.320465	0.531996	-1.21652	3.26041e-05	-1.0071	0.00241357	-0.679645	0.300562	-0.359179	0.999997
ENSG00000079785	DDX1	-1.00843	0.593668	-0.033438	0.989578	0.975003	0.510035	-0.334699	0.999359	0.640295	0.709124	-0.121769	0.986048	-0.931268	0.172918	-0.232638	0.907962	-2.15488	0.0034498	-1.22361	0.190708	-0.360536	0.939067	-0.127895	0.999997
ENSG00000079805	DNM2	-0.019461	0.985735	0.025624	0.966907	0.0450851	0.930182	0.204666	0.999359	0.249751	0.523099	0.0712753	0.952614	-0.353994	0.0294712	-0.207776	0.530948	-0.188574	0.363808	0.16542	0.539965	-0.0476402	0.976044	0.160136	0.999997
ENSG00000079819	EPB41L2	0.499334	0.624873	-0.392669	0.681558	-0.892002	0.20491	0.478076	0.999359	-0.413927	0.631585	-0.291642	0.891181	0.350285	0.355608	-0.253314	0.765772	0.285553	0.526498	-0.0647311	0.926826	-0.482119	0.742851	-0.228805	0.999997
ENSG00000079950	STX7	-0.089366	0.928269	-0.46797	0.388926	-0.378604	0.442871	0.165581	0.999359	-0.213023	0.717995	-0.229821	0.857092	-0.0457767	0.878249	-0.246158	0.605056	-0.234187	0.411459	-0.18841	0.619734	-0.29906	0.759899	-0.0529017	0.999997
ENSG00000079974	RABL2B	0.260069	0.768653	0.420925	0.534589	0.160857	0.822941	-0.127868	0.999359	0.0329878	0.969499	0.279156	0.853656	-0.283285	0.326474	-0.231155	0.706347	-0.847259	0.00554649	-0.563974	0.134608	-0.076197	0.976683	0.154958	0.999997
ENSG00000079999	KEAP1	-0.384462	0.658276	0.473655	0.521849	0.858119	0.132684	-0.226248	0.999359	0.631869	0.311604	0.344486	0.824674	-0.329682	0.291756	-0.577809	0.224926	0.0645089	0.880271	0.394191	0.378454	-0.20049	0.913297	0.377319	0.999997
ENSG00000080007	DDX43	-0.266638	0.941294	-0.572262	0.808306	-0.305618	0.890869	0.341634	0.999359	0.0360103	0.987909	-0.745623	0.878293	1.46493	0.0662558	0.0114426	0.9969	2.33939	0.00903173	0.874467	0.478777	1.01521	0.759179	1.00376	0.999997
ENSG00000080031	PTPRH	0.246223	0.948319	-0.460599	NA	-0.706827	NA	1.37956	0.999359	0.672736	NA	-1.46849	NA	0.571103	0.587215	0.729744	0.704737	1.20878	0.344093	0.637681	0.736954	0.714733	0.877881	-0.0150074	0.999997
ENSG00000080189	SLC35C2	0.014435	0.989004	0.209347	0.717366	0.194912	0.702755	-0.112648	0.999359	0.0822642	0.89242	0.30051	0.759656	-1.03701	2.50369e-08	-0.359905	0.307125	-0.0796789	0.784273	0.957335	0.000101801	-0.119269	0.933499	0.240636	0.999997
ENSG00000080200	CRYBG3	-0.807972	0.482599	0.589824	0.605866	1.3978	0.092345	-0.571897	0.999359	0.825898	0.386727	0.911395	0.601509	-0.797377	0.0652098	-0.31432	0.765807	-1.20005	0.0153786	-0.402669	0.578739	-0.179692	0.960089	0.134629	0.999997
ENSG00000080298	RFX3	-0.939189	0.24827	-0.680403	0.417212	0.258788	0.770338	-1.78481	0.222464	-1.52602	0.0165462	0.569223	0.705751	1.14802	0.000460655	0.442346	0.526094	1.46326	0.000152629	0.315235	0.587318	-0.0562509	0.989139	-0.498597	0.999997
ENSG00000080345	RIF1	-0.363788	0.814238	-0.835341	0.435871	-0.47155	0.656747	-0.0464913	0.999359	-0.518044	0.633677	-0.0187783	0.996411	1.47542	0.000310961	0.254156	0.827324	1.55163	0.00133539	0.0762072	0.931007	-0.0307943	0.997853	-0.28495	0.999997
ENSG00000080371	RAB21	-1.02912	0.041982	-0.665963	0.217689	0.363156	0.503279	0.144698	0.999359	0.507853	0.331296	-0.554119	0.555388	1.1528	1.56008e-07	0.667568	0.0506816	1.78591	2.79381e-12	0.633104	0.0454732	0.777938	0.146857	0.110371	0.999997
ENSG00000080503	SMARCA2	1.33135	0.165181	-0.090759	0.951575	-1.42211	0.078955	0.437371	0.999359	-0.984734	0.274194	0.0635535	0.987098	0.0253484	0.967825	0.0158911	0.992328	-1.44242	0.00219997	-1.46777	0.00541967	-0.628684	0.706704	-0.644573	0.999997
ENSG00000080546	SESN1	1.52121	0.011788	1.29904	0.029572	-0.222169	0.776599	-0.3409	0.999359	-0.563069	0.404	0.844774	0.410936	-0.693961	0.0182735	0.608359	0.212075	-1.45756	1.37684e-05	-0.763601	0.0633289	-0.135462	0.954864	-0.74382	0.999997
ENSG00000080561	MID2	0.38237	0.869997	0.314155	0.872346	-0.0682106	0.973301	-0.484311	0.999359	-0.552525	0.728036	-0.744437	0.819252	0.220424	0.771369	0.0925479	0.963243	-1.13664	0.14178	-1.35706	0.132722	-0.255456	0.959472	-0.348002	0.999997
ENSG00000080573	COL5A3	-2.65984	0.00021	-0.366914	0.741219	2.29293	0.000430531	0.200448	0.999359	2.49337	0.000109933	-0.157552	0.955108	1.24495	0.00068134	-0.459573	0.569169	2.99026	2.47337e-13	1.74532	0.000171737	-0.163321	0.960089	0.296251	0.999997
ENSG00000080603	SRCAP	-0.509297	0.746754	0.870262	0.470745	1.37956	0.150484	-0.0415581	0.999359	1.338	0.174773	-0.389237	0.896887	-1.33368	0.00415368	-0.816581	0.335486	-1.87743	0.000569277	-0.54375	0.493412	-1.21086	0.343567	-0.394281	0.999997
ENSG00000080608	PUM3	-1.39712	0.025286	-1.11516	0.077181	0.281957	0.708405	-0.672043	0.999359	-0.390087	0.598475	-0.644473	0.607244	-0.0431193	0.917255	0.289576	0.669993	0.0687878	0.879129	0.111907	0.849585	0.297949	0.845375	0.00837372	0.999997
ENSG00000080618	CPB2	-0.196953	NA	-4.09325	NA	-3.89697	NA	3.74959	0.999359	-0.146715	NA	-1.26711	NA	-1.47394	0.722956	-1.06187	NA	-1.19433	0.807679	0.279635	NA	-2.01553	0.933659	-0.953605	0.999997
ENSG00000080644	CHRNA3	-0.319456	0.946564	-1.42361	NA	-1.10415	0.649431	-2.19358	0.999359	-3.29774	0.0953306	-0.837298	0.890518	1.62017	0.114714	-1.28964	0.536429	0.696697	0.662175	-0.923467	0.637364	1.32631	0.774214	2.61594	0.999997
ENSG00000080802	CNOT4	-0.840846	0.251622	-0.739153	0.307078	0.101695	0.911732	0.0542641	0.999359	0.155957	0.862472	-0.757665	0.516178	1.3422	2.5935e-06	0.0491944	0.962639	1.37146	5.57575e-05	0.0292648	0.964562	-0.0362468	0.994682	-0.0854411	0.999997
ENSG00000080815	PSEN1	-0.546444	0.427957	0.122463	0.889862	0.668908	0.217014	0.214547	0.999359	0.883454	0.0896438	-0.16332	0.927495	0.161271	0.609399	-0.132892	0.85848	0.711863	0.018572	0.550592	0.133698	-0.017348	0.998321	0.115544	0.999997
ENSG00000080819	CPOX	1.47515	0.342303	2.28832	0.077614	0.813171	0.587251	-1.20827	0.999359	-0.395099	0.834597	2.34732	0.235286	-2.96274	7.07715e-07	-2.16647	0.00844543	-5.98992	5.61306e-07	-3.02718	0.0391919	-3.67348	0.00243123	-1.50701	0.999997
ENSG00000080822	CLDND1	-0.261174	0.725218	-0.314644	0.612806	-0.0534688	0.942202	0.130353	0.999359	0.0768835	0.913073	-0.306807	0.794399	0.961962	8.62677e-06	0.197429	0.719327	1.93676	4.41888e-15	0.974802	0.000596933	0.094352	0.960743	-0.103077	0.999997
ENSG00000080823	MOK	-0.215058	0.900455	-0.446571	0.706127	-0.231512	0.840212	-0.38933	0.999359	-0.620843	0.541247	-0.00305093	0.999474	-0.224719	0.669304	-0.269124	0.806533	-0.321612	0.583518	-0.0968918	0.916109	0.440263	0.837249	0.709388	0.999997
ENSG00000080824	HSP90AA1	-0.744496	0.460403	-1.20375	0.142997	-0.45925	0.611993	-0.0345868	0.999359	-0.49384	0.595131	-1.7443	0.0753268	1.03933	0.00441319	0.0992965	0.936423	1.66233	6.43438e-05	0.622994	0.261381	-0.068221	0.987304	-0.167516	0.999997
ENSG00000080839	RBL1	0.575963	0.352669	0.103067	0.900023	-0.472896	0.37724	-0.0653526	0.999359	-0.538249	0.32226	0.2005	0.898231	-0.693539	0.0039848	-0.367302	0.432007	-1.51777	2.92599e-07	-0.824231	0.0206636	-0.510466	0.512162	-0.143164	0.999997
ENSG00000080845	DLGAP4	-1.3684	0.00314	0.267681	0.684683	1.63608	3.07249e-05	0.0416505	0.999359	1.67773	1.74335e-05	0.268454	0.836227	0.274997	0.283887	-0.284994	0.561691	2.02262	7.28125e-16	1.74762	8.83498e-11	-0.0344041	0.991417	0.25059	0.999997
ENSG00000080947	CROCCP3	0.218777	0.946564	-0.326697	0.88467	-0.545469	0.753937	-1.60008	0.999359	-2.14556	0.112488	2.52855	0.201695	-0.480719	0.54307	-1.97554	0.0380585	-0.95832	0.256147	-0.477598	0.693573	-0.858182	0.784502	1.11736	0.999997
ENSG00000080986	NDC80	0.063023	0.985831	-0.51636	0.777233	-0.57938	0.707484	-1.08337	0.999359	-1.66275	0.195886	0.456113	0.909864	-0.326217	0.673422	-1.76775	0.0502953	-0.969886	0.261276	-0.643667	0.595514	-2.07375	0.206669	-0.305998	0.999997
ENSG00000081014	AP4E1	0.17745	0.814238	0.319667	0.565177	0.142217	0.801998	-0.244241	0.999359	-0.102025	0.871007	-0.222673	0.858199	-0.576362	0.00522474	-0.145103	0.785883	-1.01366	3.62886e-05	-0.437297	0.169542	0.0164685	0.997853	0.161572	0.999997
ENSG00000081019	RSBN1	-1.06817	0.235351	-0.941889	0.286762	0.126281	0.911051	-0.572684	0.999359	-0.446407	0.639494	-1.36096	0.237428	1.08958	0.00280999	-0.881296	0.131694	1.40983	0.000902628	0.320248	0.621393	-1.75404	0.0134959	-0.872746	0.999997
ENSG00000081026	MAGI3	0.402431	0.811144	0.127777	0.940493	-0.274651	0.835315	-0.166318	0.999359	-0.440972	0.732846	-0.189368	0.962326	1.41199	0.00407183	0.217745	0.887777	1.50623	0.0128915	0.0942483	0.930354	0.203754	0.965591	-0.0139913	0.999997
ENSG00000081041	CXCL2	0.413542	0.886276	-1.62194	0.350602	-2.0355	0.162377	0.566832	0.999359	-1.46865	0.360439	0.1711	0.981475	3.1679	2.54398e-06	3.72326	7.42015e-06	7.46597	1.45206e-22	4.29807	3.31069e-07	8.18367	6.27807e-15	4.46041	0.00416993
ENSG00000081059	TCF7	-1.42275	0.076367	-0.24906	0.834199	1.1737	0.109216	-0.599708	0.999359	0.573985	0.518104	-0.16263	0.953869	0.614486	0.127904	-0.258813	0.798855	0.478992	0.359037	-0.135494	0.868229	0.0916324	0.9843	0.350445	0.999997
ENSG00000081087	OSTM1	0.387202	0.514617	0.917944	0.03558	0.530743	0.236	-0.0679405	0.999359	0.462802	0.327468	-0.184507	0.891181	-0.892714	9.72813e-06	-0.485678	0.151885	-0.988389	3.87754e-05	-0.0956754	0.815199	-0.380094	0.619309	0.105584	0.999997
ENSG00000081148	IMPG2	0.473351	0.8457	-0.604817	NA	-1.07817	NA	1.50503	0.999359	0.426866	NA	0.910301	NA	1.03529	0.14329	0.262576	0.898482	-1.46854	0.293589	-2.50382	0.100834	0.0490459	0.998321	-0.213529	0.999997
ENSG00000081154	PCNP	-0.335398	0.75432	-0.329227	0.721012	0.00617299	0.9941	0.173169	0.999359	0.179341	0.848233	-0.504025	0.739615	0.247809	0.505794	-0.0981444	0.92505	-0.120057	0.795357	-0.367865	0.479759	-0.524197	0.665471	-0.426052	0.999997
ENSG00000081177	EXD2	0.563538	0.422874	0.465615	0.496855	-0.0979229	0.901871	-0.0655281	0.999359	-0.163452	0.834036	0.558667	0.615482	-0.294862	0.322516	-0.189873	0.780098	-0.499878	0.13565	-0.205016	0.677226	-0.0414028	0.990188	0.148471	0.999997
ENSG00000081181	ARG2	-0.420429	0.848591	-0.639574	0.699319	-0.21914	0.897428	-0.319694	0.999359	-0.538839	0.732388	-1.5893	0.456016	0.957739	0.118348	0.0833298	0.966845	0.876571	0.234904	-0.0811661	0.947141	-1.24839	0.546137	-1.33172	0.999997
ENSG00000081189	MEF2C	-1.99746	0.132918	-4.00548	9.53541e-05	-2.00802	0.0771623	-0.536366	0.999359	-2.54439	0.0193466	-1.84104	0.333435	1.74879	0.00177921	1.45612	0.0950068	0.61343	0.414345	-1.13536	0.172526	-0.081292	0.991591	-1.5374	0.999997
ENSG00000081237	PTPRC	0.182834	0.882731	0.395435	0.642261	0.212603	0.798448	-0.331116	0.999359	-0.118515	0.89961	0.243777	0.899971	-0.814616	0.007121	-0.173381	0.839403	-0.935165	0.00827607	-0.120549	0.839276	-0.371612	0.795153	-0.19823	0.999997
ENSG00000081307	UBA5	-0.491269	0.409909	-0.090764	0.907229	0.400505	0.430517	-0.0764198	0.999359	0.324085	0.562443	0.0661741	0.975191	-0.579444	0.0106563	-0.303103	0.512254	-1.15731	1.47356e-05	-0.577866	0.0812468	-1.03476	0.0177868	-0.731655	0.853473
ENSG00000081320	STK17B	-1.19766	0.179932	-1.57407	0.045963	-0.376402	0.697329	0.306278	0.999359	-0.0701262	0.954949	-0.154909	0.957152	2.08335	3.33786e-09	1.4381	0.00333635	2.81339	1.03691e-11	0.730046	0.183513	1.09421	0.250523	-0.343887	0.999997
ENSG00000081377	CDC14B	0.682336	0.415777	0.144991	0.893086	-0.537343	0.466163	0.350767	0.999359	-0.186578	0.843722	0.249797	0.908314	1.81876	6.53881e-09	-0.197346	0.84019	1.07758	0.0120739	-0.741184	0.147855	-1.07065	0.291343	-0.873308	0.999997
ENSG00000081386	ZNF510	0.81388	0.298033	0.663438	0.396269	-0.150441	0.868118	-0.262674	0.999359	-0.413117	0.602407	0.39911	0.816528	-0.257581	0.488128	-0.882014	0.0592753	-0.74481	0.0630341	-0.487229	0.351156	-0.666632	0.520669	0.215382	0.999997
ENSG00000081665	ZNF506	0.47668	0.446835	0.253141	0.70405	-0.223539	0.709091	0.584275	0.999359	0.360736	0.527197	-0.488327	0.62684	0.135993	0.639453	0.318799	0.501434	0.793424	0.00396055	0.657431	0.0426268	0.260481	0.822911	-0.0583176	0.999997
ENSG00000081692	JMJD4	-0.719223	0.17918	0.030561	0.972179	0.749784	0.0994017	-0.510713	0.999359	0.23907	0.696896	-0.092463	0.962857	-1.12311	3.59285e-07	-0.528664	0.144665	-1.81664	7.52303e-10	-0.693532	0.0643379	-0.722308	0.196369	-0.193643	0.999997
ENSG00000081721	DUSP12	-0.073621	0.903175	-0.441067	0.16777	-0.367446	0.221678	-0.26457	0.999359	-0.632016	0.0209436	-0.0499243	0.968201	-0.122671	0.46652	0.115172	0.741397	-0.289245	0.134564	-0.166573	0.533476	-0.401251	0.311834	-0.516422	0.656968
ENSG00000081760	AACS	-0.189217	0.798098	0.787695	0.076351	0.976913	0.011544	-0.0681315	0.999359	0.908781	0.0219977	-0.122255	0.93748	-0.285907	0.213579	-0.326856	0.415496	-0.547127	0.0342001	-0.26122	0.469385	-0.399301	0.581905	-0.0724452	0.999997
ENSG00000081791	DELE1	0.524219	0.128639	0.325251	0.382379	-0.198967	0.583178	-0.198334	0.999359	-0.397302	0.219787	0.103933	0.91958	-0.882499	3.23898e-10	-0.131396	0.714907	-0.994767	1.03679e-08	-0.112268	0.696628	0.00547944	0.998774	0.136876	0.999997
ENSG00000081870	IFT25	-0.458103	0.409555	-0.076053	0.917759	0.382051	0.419088	0.0311628	0.999359	0.413213	0.392182	-0.210447	0.867538	-0.149187	0.560747	0.0928426	0.883778	-0.233658	0.426362	-0.0844712	0.84944	0.322008	0.71566	0.229166	0.999997
ENSG00000081913	PHLPP1	1.71023	0.000452	0.296178	0.668082	-1.41405	0.00180463	1.14718	0.549607	-0.266875	0.684703	0.163438	0.922865	0.292307	0.288104	0.208085	0.728586	0.937156	0.00105861	0.644848	0.061396	-0.0584038	0.982741	-0.266488	0.999997
ENSG00000081985	IL12RB2	16.3021	NA	4.2883	NA	-15.5705	NA	15.2532	0.187878	3.23871	NA	-17.4045	NA	2.91409	0.368485	5.25008	NA	2.15109	0.587401	-0.764033	NA	2.66414	0.865811	-2.58347	0.999997
ENSG00000082014	SMARCD3	1.87373	0.007849	0.882696	0.277613	-0.991032	0.16537	-0.50176	0.999359	-1.49279	0.0262006	0.609494	0.689274	-0.129988	0.769603	-0.629935	0.30646	-1.05391	0.0167242	-0.923922	0.074766	-0.646707	0.598613	-0.0167718	0.999997
ENSG00000082068	WDR70	-0.106728	0.952646	-0.509571	0.603746	-0.402842	0.654759	-0.798074	0.999359	-1.20092	0.100629	-0.746631	0.622075	0.41457	0.299994	0.461664	0.53429	0.571878	0.20542	0.157308	0.821554	0.191773	0.946329	-0.26989	0.999997
ENSG00000082074	FYB1	1.32128	0.121179	-0.201388	0.87243	-1.52266	0.032325	-0.424532	0.999359	-1.9472	0.00403215	-1.53279	0.149346	0.476079	0.243201	0.224526	0.826459	0.179338	0.736119	-0.296739	0.650879	-0.0159029	0.998625	-0.240428	0.999997
ENSG00000082126	MPP4	0.96002	NA	1.40682	NA	0.446812	NA	0.210639	0.999359	0.657442	NA	-1.29123	NA	2.42196	0.0499953	1.8681	0.377671	3.83883	0.00424003	1.41687	NA	2.34938	0.478392	0.481271	0.999997
ENSG00000082146	STRADB	0.238019	0.752422	0.361201	0.541617	0.123182	0.843606	-0.216094	0.999359	-0.0929122	0.891631	0.13399	0.934128	0.270976	0.274046	-0.00812333	0.992791	-0.233298	0.437521	-0.504274	0.119297	0.106711	0.953745	0.114835	0.999997
ENSG00000082153	BZW1	-1.257	0.238005	-0.243168	0.868618	1.01383	0.277954	-0.268634	0.999359	0.745193	0.474544	-1.20174	0.450857	-0.839574	0.0627213	-0.504876	0.595561	-0.992103	0.056947	-0.152528	0.861074	-1.00331	0.439477	-0.498436	0.999997
ENSG00000082196	C1QTNF3	1.8677	0.159204	-0.126601	0.94797	-1.99431	0.0822941	-0.606801	0.999359	-2.6011	0.0271668	-0.0705628	0.987999	0.643165	0.272177	0.0271475	0.989767	-3.33182	0.00213366	-3.97498	0.000712136	0.207466	0.964695	0.18032	0.999997
ENSG00000082212	ME2	-0.599582	0.748226	-1.92148	0.110798	-1.32189	0.260976	-0.553178	0.999359	-1.87507	0.0939784	-0.807616	0.771152	0.941788	0.103859	0.0188183	0.993276	1.83245	0.00393363	0.890667	0.28627	-0.476558	0.879864	-0.495375	0.999997
ENSG00000082213	C5orf22	-0.94742	0.131563	0.437748	0.549642	1.38517	0.00539682	-0.251477	0.999359	1.13369	0.0319385	0.390823	0.782678	-0.590636	0.0364629	-0.527031	0.273701	-1.08641	0.000924191	-0.495774	0.251252	-0.973519	0.112967	-0.446488	0.999997
ENSG00000082258	CCNT2	-0.63144	0.326393	0.064008	0.944456	0.69545	0.186027	0.0593141	0.999359	0.754763	0.15277	0.0816434	0.971397	-0.176824	0.561576	0.0382217	0.964485	0.409686	0.194788	0.586511	0.100374	-0.0953682	0.966534	-0.13359	0.999997
ENSG00000082269	FAM135A	-0.003115	0.998375	-0.255075	0.812539	-0.251958	0.781886	-0.285745	0.999359	-0.537705	0.514258	-0.0898176	0.977878	1.33083	4.58266e-05	0.42953	0.546701	0.96281	0.0172627	-0.368019	0.521499	0.511899	0.719131	0.0823694	0.999997
ENSG00000082397	EPB41L3	-1.24643	0.097333	-0.754611	0.356634	0.491817	0.528011	0.105426	0.999359	0.597242	0.446186	0.173644	0.942785	0.0309349	0.950007	0.72054	0.190254	1.03079	0.0075868	0.999859	0.0235156	0.649827	0.558309	-0.0707117	0.999997
ENSG00000082438	COBLL1	0.055585	0.985831	-0.57869	0.67669	-0.634276	0.590727	0.150124	0.999359	-0.484152	0.713629	0.149044	0.975081	0.443319	0.45692	0.215155	0.891253	0.944433	0.191677	0.501114	0.617484	0.0434048	0.997853	-0.171749	0.999997
ENSG00000082512	TRAF5	-0.765657	0.144331	-0.543789	0.321317	0.221869	0.702725	-0.035417	0.999359	0.186451	0.768011	0.23071	0.863713	0.506524	0.0304059	0.256483	0.608995	0.484183	0.0925634	-0.0223411	0.965453	0.289625	0.791921	0.0331422	0.999997
ENSG00000082515	MRPL22	-0.27075	0.513209	-0.293184	0.434409	-0.0224337	0.965226	-0.079577	0.999359	-0.102011	0.812028	-0.684142	0.0896919	0.277138	0.0734589	0.270883	0.302386	0.357042	0.0533061	0.0799041	0.787466	0.354923	0.414167	0.0840405	0.999997
ENSG00000082516	GEMIN5	-0.808391	0.177191	0.169814	0.839895	0.978207	0.048609	-0.543706	0.999359	0.4345	0.479718	-0.676855	0.556084	-1.01519	6.86994e-05	-0.349443	0.508097	-1.88977	4.7726e-08	-0.874584	0.0421393	-0.533661	0.547383	-0.184217	0.999997
ENSG00000082641	NFE2L1	0.11474	0.923162	0.096309	0.91696	-0.0184293	0.984377	0.304277	0.999359	0.285846	0.686836	0.187727	0.916371	0.172115	0.594425	-0.980554	0.004867	0.214939	0.548734	0.0428241	0.938542	-1.16783	0.0232835	-0.187276	0.999997
ENSG00000082684	SEMA5B	-4.19087	NA	-2.50156	NA	1.68941	NA	-2.14678	0.999359	-0.457465	NA	-1.24447	NA	4.02603	0.0161656	2.1379	0.569114	3.38753	0.106527	-0.638488	NA	2.08162	0.820416	-0.0562895	0.999997
ENSG00000082701	GSK3B	0.792044	0.517409	0.267827	0.85155	-0.524216	0.623061	0.632734	0.999359	0.108516	0.936795	-1.11223	0.501639	-0.0788567	0.896243	-0.201897	0.875803	-0.879281	0.0954932	-0.800423	0.212391	-0.211444	0.951038	-0.00954582	0.999997
ENSG00000082781	ITGB5	0.967854	0.282919	1.39407	0.070444	0.426214	0.633173	0.299565	0.999359	0.725778	0.380271	0.765	0.611658	-1.61357	2.5935e-06	-0.766779	0.204731	-1.54432	0.000164983	0.0692492	0.927493	-0.524215	0.737987	0.242566	0.999997
ENSG00000082805	ERC1	0.335281	0.888503	-0.001291	0.99972	-0.336566	0.8371	-0.734591	0.999359	-1.07116	0.432034	-0.976917	0.719574	0.193468	0.800892	-0.557216	0.683188	0.9042	0.214916	0.710734	0.456422	-2.23837	0.0664879	-1.68115	0.999997
ENSG00000082898	XPO1	0.396564	0.70846	0.256304	0.804268	-0.140258	0.883667	-0.0472291	0.999359	-0.187488	0.847192	0.230531	0.916734	0.0357625	0.940427	0.0684167	0.950776	-0.907419	0.018576	-0.943181	0.0321074	0.187799	0.937875	0.119383	0.999997
ENSG00000082996	RNF13	0.432586	0.386915	0.324625	0.516018	-0.10796	0.839664	0.176234	0.999359	0.0682729	0.908263	-0.0808211	0.954946	-0.153373	0.493115	-0.181221	0.685096	-0.32735	0.165086	-0.173977	0.598658	-0.250674	0.774214	-0.069452	0.999997
ENSG00000083093	PALB2	-0.406674	0.682117	-0.68442	0.38189	-0.277745	0.735434	-0.0605522	0.999359	-0.338299	0.688398	-0.521014	0.734862	0.467972	0.169428	-0.136891	0.88683	-0.130441	0.789246	-0.598412	0.228931	-0.476996	0.721715	-0.340105	0.999997
ENSG00000083097	DOP1A	-1.0954	0.142511	0.75867	0.335024	1.85407	0.00118536	-0.283793	0.999359	1.57028	0.00851474	0.467184	0.781071	-0.305936	0.41493	-0.126182	0.901833	-0.408039	0.344869	-0.102103	0.880641	-0.491775	0.721166	-0.365593	0.999997
ENSG00000083099	LYRM2	-0.6369	0.339119	-0.569133	0.378646	0.067768	0.935742	-0.0340203	0.999359	0.033747	0.969409	-0.460257	0.692715	-0.505302	0.0594702	-0.124975	0.870048	-0.415077	0.200444	0.0902257	0.86293	-0.0208467	0.997853	0.104129	0.999997
ENSG00000083123	BCKDHB	1.01858	0.340991	1.14283	0.242485	0.124254	0.92561	0.0111061	0.999359	0.135359	0.917526	-0.829203	0.655663	-0.643462	0.154479	0.530197	0.543074	0.435916	0.450743	1.07938	0.0781415	0.326943	0.899685	-0.203252	0.999997
ENSG00000083168	KAT6A	-0.80101	0.121466	-0.907261	0.05782	-0.10625	0.870276	0.295355	0.999359	0.189104	0.762907	-0.349472	0.750379	1.12642	1.08553e-07	0.22924	0.656324	1.61211	7.97087e-11	0.485689	0.130816	0.0421217	0.987205	-0.187118	0.999997
ENSG00000083223	TUT7	0.219904	0.886225	0.003731	0.997955	-0.216172	0.837448	-0.188563	0.999359	-0.404737	0.68678	-0.242432	0.925113	0.284055	0.523904	0.56346	0.442739	0.508725	0.28716	0.22467	0.748365	0.425432	0.818723	-0.138027	0.999997
ENSG00000083290	ULK2	0.000353	0.999617	-0.060379	0.961142	-0.0607297	0.95599	-0.553147	0.999359	-0.613878	0.41828	0.476689	0.772006	1.14734	0.000290576	0.590848	0.312042	1.44372	9.46373e-05	0.296383	0.600411	0.319479	0.85595	-0.271369	0.999997
ENSG00000083312	TNPO1	-0.627946	0.399106	-0.136655	0.887734	0.491292	0.441055	-0.305599	0.999359	0.185691	0.82206	-0.457396	0.734862	0.440179	0.14272	-0.00513627	0.996303	0.606867	0.0737648	0.166689	0.750584	-0.0337197	0.994682	-0.028583	0.999997
ENSG00000083444	PLOD1	0.794056	0.144649	0.365732	0.562495	-0.428323	0.415708	0.236888	0.999359	-0.191435	0.770937	-0.250394	0.85662	-0.228059	0.395251	-0.297217	0.544201	0.283623	0.350465	0.511682	0.126369	-0.074066	0.972306	0.223152	0.999997
ENSG00000083454	P2RX5	3.61406	2.7623e-07	1.0134	0.211396	-2.60066	0.000137468	0.496952	0.999359	-2.1037	0.00206387	0.869411	0.533896	0.607265	0.109236	0.177309	0.865865	0.281679	0.591946	-0.325586	0.631847	0.540991	0.710802	0.363682	0.999997
ENSG00000083457	ITGAE	0.65856	0.259547	0.61956	0.274873	-0.0389993	0.962479	-0.0717163	0.999359	-0.110716	0.878259	0.201326	0.8938	-0.145512	0.619279	0.144483	0.825046	-0.233191	0.463063	-0.0876784	0.853679	0.392793	0.6693	0.248311	0.999997
ENSG00000083520	DIS3	-0.319951	0.62425	0.293956	0.621261	0.613908	0.165665	-0.565375	0.999359	0.0485327	0.943448	-0.566632	0.485399	-0.649338	0.00216744	-0.625623	0.0445994	-1.02852	2.72715e-05	-0.37918	0.245434	-0.972277	0.0192136	-0.346654	0.999997
ENSG00000083535	PIBF1	0.192687	0.878634	-0.109293	0.918781	-0.30198	0.707484	-0.931322	0.999359	-1.2333	0.0464696	0.110467	0.967434	0.556718	0.0891337	0.925453	0.0350729	-0.169025	0.726189	-0.725743	0.13567	0.206131	0.921518	-0.71932	0.999997
ENSG00000083544	TDRD3	0.455351	0.775643	-0.237195	0.879192	-0.692544	0.5198	0.324877	0.999359	-0.367669	0.775559	-0.442775	0.872818	0.164169	0.783209	0.133355	0.930532	0.203675	0.758244	0.0395066	0.968354	0.115096	0.980892	-0.0182579	0.999997
ENSG00000083635	NUFIP1	-1.22945	0.060441	-1.17964	0.065134	0.0498147	0.960982	-0.709677	0.999359	-0.659863	0.322707	-1.23467	0.196179	-0.301924	0.374199	0.806644	0.0605734	-1.0695	0.00564646	-0.767573	0.105703	0.834443	0.269647	0.0278005	0.999997
ENSG00000083642	PDS5B	0.292744	0.875257	-0.68	0.58754	-0.97274	0.335858	-0.149354	0.999359	-1.1221	0.269239	-1.2077	0.489186	1.66251	0.000198533	-0.0771969	0.961578	1.53029	0.00427822	-0.132218	0.888798	-1.28516	0.282745	-1.20796	0.999997
ENSG00000083720	OXCT1	-0.40759	0.894211	-0.62042	0.787632	-0.212827	0.928241	-0.0566951	0.999359	-0.269525	0.906597	0.373005	0.946501	-0.522236	0.559603	-0.293078	0.900257	-0.653473	0.532747	-0.131236	0.936269	-0.128459	0.988576	0.164622	0.999997
ENSG00000083750	RRAGB	-0.385945	0.613719	0.170347	0.836039	0.556293	0.31403	-0.653824	0.999359	-0.0975316	0.902103	-0.0556726	0.983781	-0.172369	0.575787	0.482727	0.276757	-0.233073	0.512344	-0.0607033	0.913439	-0.0792125	0.973134	-0.561939	0.999997
ENSG00000083799	CYLD	-1.19562	0.095555	-0.966783	0.180692	0.228845	0.790573	0.185505	0.999359	0.414347	0.606177	-0.55809	0.695369	2.27938	4.45895e-15	0.910319	0.0497102	3.04618	7.29691e-19	0.7668	0.0816744	0.892998	0.273718	-0.0173207	0.999997
ENSG00000083807	SLC27A5	0.393224	0.640796	-0.372336	0.630451	-0.76556	0.193252	0.92887	0.999359	0.16331	0.843858	-0.560025	0.668654	-0.0238234	0.957733	0.328233	0.603363	-0.698729	0.0853943	-0.674905	0.176824	0.414525	0.779552	0.0862923	0.999997
ENSG00000083812	ZNF324	-0.354118	0.647164	0.331138	0.639316	0.685256	0.194689	-0.190633	0.999359	0.494622	0.396477	-0.0245351	0.990825	-0.832055	0.000875832	-0.775777	0.032712	-0.550361	0.0874059	0.281694	0.531405	-1.14883	0.0283772	-0.37305	0.999997
ENSG00000083814	ZNF671	-0.185369	0.880752	0.539789	0.496672	0.72516	0.268492	-1.35172	0.633556	-0.626563	0.374912	0.47125	0.757071	-0.473503	0.152895	-0.920537	0.0379516	-1.05945	0.00538739	-0.585949	0.233135	-1.6549	0.00497535	-0.73436	0.999997
ENSG00000083817	ZNF416	0.450439	0.572513	0.324853	0.67669	-0.125585	0.87788	0.0786801	0.999359	-0.0469054	0.960607	0.156683	0.941676	-0.528397	0.0794843	-0.91678	0.0220887	-0.841875	0.0383852	-0.313478	0.607043	-1.36868	0.0436562	-0.451901	0.999997
ENSG00000083828	ZNF586	-0.656627	0.517016	-0.154806	0.900516	0.501823	0.553984	-0.496881	0.999359	0.00494036	0.99587	-1.04766	0.423938	-0.330712	0.428337	0.150615	0.891056	0.675478	0.127001	1.00619	0.0419606	-0.505138	0.75178	-0.655752	0.999997
ENSG00000083838	ZNF446	0.095258	0.946446	0.74592	0.277646	0.650664	0.297491	-0.175657	0.999359	0.475006	0.497363	0.435355	0.772006	-0.204465	0.569331	-0.233794	0.748869	-1.00395	0.0115315	-0.799488	0.0981069	-0.0103815	0.998774	0.223413	0.999997
ENSG00000083844	ZNF264	-0.198622	0.859479	0.174158	0.85353	0.372781	0.587311	-0.105314	0.999359	0.267466	0.730904	-0.0708606	0.981106	0.25309	0.446118	0.0772913	0.936232	0.672985	0.051053	0.419896	0.35275	-0.0362698	0.994194	-0.113561	0.999997
ENSG00000083845	RPS5	-0.44326	0.508083	-0.990884	0.047512	-0.547623	0.285693	0.451759	0.999359	-0.0958642	0.895501	-0.385484	0.736083	0.273369	0.304506	0.203821	0.726667	0.247119	0.431525	-0.0262502	0.959406	-0.019612	0.997412	-0.223432	0.999997
ENSG00000083857	FAT1	0.776011	0.819097	1.68785	0.485411	0.911847	0.708405	-1.35373	0.999359	-0.441897	0.877705	-0.664839	0.917209	-0.350663	0.792261	0.254508	0.943113	-0.910083	0.55062	-0.559421	0.796735	0.760731	0.933782	0.506228	0.999997
ENSG00000083896	YTHDC1	-0.555983	0.703042	-0.440704	0.743863	0.115284	0.936572	-0.392605	0.999359	-0.277325	0.834605	-0.512526	0.841463	0.868284	0.0631205	-0.154591	0.915447	1.78831	0.000498587	0.920029	0.156448	-1.82215	0.0467058	-1.66755	0.51826
ENSG00000083937	CHMP2B	-0.478761	0.428111	-0.209064	0.760833	0.269698	0.627139	0.125539	0.999359	0.395236	0.45987	-0.466939	0.623851	0.0574958	0.850897	-0.0660889	0.929741	0.13382	0.675083	0.0763242	0.867781	-0.0866011	0.965591	-0.020512	0.999997
ENSG00000084070	SMAP2	-1.64376	2.6506e-05	-0.323953	0.561578	1.31981	0.000245397	0.18835	0.999359	1.50815	1.68928e-05	-0.138323	0.921435	1.61605	1.21118e-17	1.06325	1.44049e-05	2.36206	3.27194e-26	0.746008	0.00514721	1.05766	0.00494125	-0.00558737	0.999997
ENSG00000084072	PPIE	0.208781	0.619549	0.164599	0.67669	-0.0441817	0.919382	0.0319495	0.999359	-0.0122324	0.979106	0.0735685	0.943628	-0.392197	0.0051869	-0.1291	0.695331	-0.412353	0.0203256	-0.0201558	0.950671	0.0690124	0.95134	0.198112	0.999997
ENSG00000084073	ZMPSTE24	-0.060263	0.966339	-0.063049	0.947824	-0.00278542	0.996795	-0.298671	0.999359	-0.301458	0.65982	-0.503588	0.66152	0.150131	0.64531	0.18211	0.791252	0.00638245	0.988448	-0.143748	0.773909	0.271601	0.840914	0.0894916	0.999997
ENSG00000084090	STARD7	0.754974	0.092928	0.980847	0.013372	0.225873	0.651156	-0.126309	0.999359	0.0995636	0.869242	0.459434	0.573427	-0.974814	2.16329e-07	-0.547697	0.0644886	-2.48081	1.0071e-29	-1.50599	3.12062e-10	-0.972623	0.00862496	-0.424925	0.999997
ENSG00000084092	NOA1	0.268853	0.539618	0.452945	0.199143	0.184093	0.630542	-0.478949	0.999359	-0.294856	0.422657	0.173775	0.85379	-0.623616	3.75658e-05	-0.519127	0.0142685	-1.66104	2.66829e-16	-1.03742	6.13677e-06	-0.570551	0.105309	-0.0514238	0.999997
ENSG00000084093	REST	0.565504	0.810544	1.25194	0.446728	0.686445	0.675356	0.137986	0.999359	0.824424	0.615735	-0.932814	0.780639	-0.851694	0.228497	-0.67086	0.645165	-1.29686	0.101281	-0.445166	0.707572	-0.827964	0.783455	-0.157103	0.999997
ENSG00000084110	HAL	1.77877	0.227556	0.622326	0.707491	-1.15646	0.402915	1.17363	0.999359	0.0171803	0.992473	0.785034	0.790122	-1.7337	0.00202526	-0.2372	0.890872	-3.03066	4.58417e-05	-1.29695	0.18071	-0.291286	0.947232	-0.0540836	0.999997
ENSG00000084112	SSH1	0.398238	0.59959	0.780006	0.176001	0.381769	0.52123	-0.215769	0.999359	0.166	0.823913	0.537909	0.612689	0.00624044	0.988286	-0.0682948	0.936473	-0.197396	0.571854	-0.203636	0.654458	-0.183762	0.911858	-0.115467	0.999997
ENSG00000084207	GSTP1	0.354552	0.611711	0.379656	0.535182	0.0251041	0.974486	0.166955	0.999359	0.192058	0.76665	0.93374	0.166292	-0.436842	0.0688544	-0.128776	0.843088	-0.477649	0.0890177	-0.040807	0.932887	-0.149493	0.924213	-0.0207163	0.999997
ENSG00000084234	APLP2	0.752001	0.115157	1.24419	0.001504	0.492189	0.27016	0.056136	0.999359	0.548324	0.221816	0.114397	0.939608	-0.900408	5.86964e-06	-0.694174	0.0150194	-0.789207	0.000934621	0.111201	0.77708	-0.473978	0.449973	0.220196	0.999997
ENSG00000084444	FAM234B	0.491595	0.538366	-0.043586	0.967806	-0.535181	0.392581	-0.437895	0.999359	-0.973076	0.0882408	-0.437321	0.768091	-0.232372	0.486389	-0.162842	0.834704	-0.913043	0.01151	-0.68067	0.12486	-0.0293423	0.995732	0.1335	0.999997
ENSG00000084453	SLCO1A2	-0.19624	0.993805	-1.62027	NA	-1.42399	NA	0.080999	0.999359	-1.34303	NA	-2.12775	NA	2.34794	0.751304	0.643648	0.97437	4.84652	0.52795	2.49882	0.819779	-1.11694	0.986706	-1.76059	0.999997
ENSG00000084463	WBP11	-0.252147	0.85636	0.349925	0.739959	0.602074	0.457104	-0.278026	0.999359	0.324045	0.738494	-0.687929	0.655663	-0.638644	0.0848223	-0.387439	0.620615	-1.06169	0.0103976	-0.423051	0.468477	-0.954762	0.309715	-0.567322	0.999997
ENSG00000084623	EIF3I	-0.422942	0.82858	0.398123	0.810069	0.821068	0.497767	0.148293	0.999359	0.969358	0.426801	-0.531954	0.862714	-1.26967	0.0158003	-0.642684	0.562593	-1.30402	0.0365358	-0.0343527	0.975596	0.0705918	0.992806	0.713278	0.999997
ENSG00000084652	TXLNA	-0.303626	0.491855	0.015459	0.980478	0.319086	0.362479	-0.385407	0.999359	-0.0663223	0.891805	-0.168318	0.858965	-0.360491	0.026534	-0.393115	0.111876	-0.451287	0.0184701	-0.0907952	0.768628	-0.286033	0.625107	0.107082	0.999997
ENSG00000084676	NCOA1	-0.456389	0.4002	-0.045524	0.95186	0.410866	0.363311	-0.223058	0.999359	0.187807	0.738163	-0.467179	0.578528	1.44373	2.13089e-14	0.272932	0.521229	1.33432	5.23539e-09	-0.10941	0.778854	0.0620983	0.975572	-0.210834	0.999997
ENSG00000084693	AGBL5	0.371163	0.591218	0.528681	0.356773	0.157518	0.809826	0.316823	0.999359	0.47434	0.375659	0.166545	0.917839	-0.686773	0.00378196	-0.770213	0.0188444	-0.914734	0.00246583	-0.227961	0.624939	-1.52568	0.000493582	-0.755471	0.999997
ENSG00000084710	EFR3B	1.94158	0.009219	0.559097	0.546455	-1.38249	0.0529708	0.998868	0.999359	-0.383617	0.686746	-0.206572	0.937737	-1.87331	1.07055e-08	-0.59128	0.343945	-2.68921	1.36256e-10	-0.815901	0.14075	-0.755511	0.475341	-0.164231	0.999997
ENSG00000084731	KIF3C	1.17524	0.354064	1.70425	0.113719	0.52901	0.672704	0.457892	0.999359	0.986898	0.380912	-0.592671	0.828694	0.496118	0.378334	0.000939421	0.999623	0.165233	0.826071	-0.330884	0.72179	0.0326919	0.998321	0.0317524	0.999997
ENSG00000084733	RAB10	-1.19933	7.07047e-06	-0.467622	0.140768	0.731705	0.00482743	-0.509895	0.999359	0.22181	0.525656	-0.1889	0.803322	0.629566	3.55358e-06	0.0346297	0.943438	1.23159	2.48578e-15	0.602024	0.000786476	0.0245552	0.988466	-0.0100744	0.999997
ENSG00000084734	GCKR	-3.08106	0.159798	-1.04456	NA	2.03654	0.34438	-0.422649	0.999359	1.61385	0.496881	-0.537649	0.949556	2.63723	0.0323338	-2.24713	0.419237	6.27891	2.54062e-06	3.64168	0.00987063	2.96376	0.39211	5.21081	0.33699
ENSG00000084754	HADHA	-0.122973	0.881279	-0.345112	0.516846	-0.222138	0.663411	0.192941	0.999359	-0.0291979	0.96619	-0.344627	0.711166	0.174651	0.458801	0.285616	0.482699	0.411313	0.0935413	0.236663	0.477799	0.335795	0.665698	0.0501793	0.999997
ENSG00000084764	MAPRE3	0.378192	0.689019	-0.267658	0.768012	-0.64585	0.317961	0.269976	0.999359	-0.375874	0.61851	0.387056	0.806557	0.239461	0.492373	-0.0406335	0.967912	0.362505	0.346036	0.123045	0.830898	0.11756	0.963365	0.158193	0.999997
ENSG00000084774	CAD	0.767413	0.319554	0.313552	0.72348	-0.45386	0.523547	-0.148001	0.999359	-0.601861	0.387487	0.904425	0.399179	-0.848823	0.00484297	-0.566481	0.292799	-1.89079	5.02858e-08	-1.04196	0.0109495	-0.317316	0.839657	0.249165	0.999997
ENSG00000085063	CD59	0.251875	0.828435	1.13848	0.089234	0.886611	0.165893	-0.060718	0.999359	0.825891	0.214041	0.296729	0.875373	-0.958421	0.00163569	-0.504209	0.387277	-1.14357	0.00135965	-0.185146	0.749406	-0.397834	0.783881	0.106376	0.999997
ENSG00000085117	CD82	-0.20571	0.887009	0.272355	0.807758	0.478069	0.57179	0.0661089	0.999359	0.544174	0.529841	0.130449	0.963936	0.713933	0.0492965	-0.262223	0.770262	1.36356	0.000706782	0.649624	0.212058	0.15148	0.960089	0.413703	0.999997
ENSG00000085185	BCORL1	0.497877	0.597686	-0.225544	0.823316	-0.72342	0.28808	1.36661	0.663949	0.643187	0.371279	-0.0519324	0.986048	1.21545	6.7727e-05	0.0348707	0.974807	1.9794	1.76716e-08	0.763952	0.0828599	0.339078	0.834179	0.304207	0.999997
ENSG00000085224	ATRX	0.720723	0.569572	-0.650179	0.579601	-1.3709	0.117973	-0.766074	0.999359	-2.13698	0.00752098	-1.60199	0.230227	1.69257	4.72583e-05	0.323136	0.769557	2.10636	1.48662e-05	0.413787	0.576698	0.0934264	0.9843	-0.229709	0.999997
ENSG00000085231	AK6	-0.961361	0.053743	-0.652093	0.217689	0.309268	0.568433	-0.161857	0.999359	0.147411	0.82476	-0.261769	0.840567	0.295195	0.239486	0.192158	0.730949	1.00988	9.26055e-05	0.714683	0.0177143	-0.0179925	0.997853	-0.21015	0.999997
ENSG00000085265	FCN1	-2.88022	0.029682	-2.24467	0.09571	0.63556	0.689212	0.0156641	0.999359	0.651219	0.696289	-0.538751	0.891181	-1.25089	0.0499285	0.287874	0.876319	0.0330892	0.974924	1.28398	0.148888	0.592374	0.859822	0.304505	0.999997
ENSG00000085274	MYNN	-0.662395	0.38091	0.0478	0.966587	0.710197	0.247745	-0.181201	0.999359	0.528994	0.437292	-0.104124	0.966003	-0.252997	0.460006	-0.0329141	0.974031	-0.787669	0.0313338	-0.534671	0.251799	-0.52337	0.63385	-0.490455	0.999997
ENSG00000085365	SCAMP1	1.06771	0.052091	0.842189	0.12909	-0.225518	0.731684	0.0153237	0.999359	-0.210195	0.765247	-0.228819	0.884958	-0.521881	0.0440201	-0.248488	0.669993	-1.00723	0.000571836	-0.485352	0.198236	-0.589665	0.429455	-0.341177	0.999997
ENSG00000085377	PREP	-0.147027	0.791424	0.250745	0.549681	0.397772	0.23094	-0.222071	0.999359	0.175701	0.671732	-0.428219	0.474801	-0.652628	1.59527e-05	0.00871487	0.98906	-0.841654	4.49073e-06	-0.189026	0.488443	-0.0161313	0.995831	-0.024846	0.999997
ENSG00000085382	HACE1	0.376364	0.676179	0.37763	0.635997	0.0012666	0.99846	0.230842	0.999359	0.232108	0.773482	0.495329	0.712254	0.166019	0.645908	0.102363	0.91231	-0.362521	0.361877	-0.528541	0.253571	-0.10127	0.969265	-0.203632	0.999997
ENSG00000085415	SEH1L	-1.59345	0.00206	-0.967335	0.082797	0.626117	0.255245	-0.215556	0.999359	0.41056	0.514258	-0.62549	0.554175	-0.754854	0.0032147	-0.115817	0.882134	-0.89001	0.00334781	-0.135156	0.787491	-0.323397	0.790386	-0.207579	0.999997
ENSG00000085433	WDR47	-0.639151	0.396125	0.715321	0.298925	1.35447	0.0107186	-0.0461687	0.999359	1.3083	0.0150608	0.194815	0.921099	-0.402011	0.198075	-0.686277	0.128405	-0.302193	0.430608	0.099818	0.865468	-0.72105	0.372294	-0.0347728	0.999997
ENSG00000085449	WDFY1	-1.07033	0.015232	-0.387822	0.477849	0.682508	0.107206	0.0733092	0.999359	0.755816	0.0740239	-0.377232	0.689274	-0.0366334	0.901478	-0.0235779	0.97437	0.763178	0.00164698	0.799812	0.00305009	-0.402413	0.576761	-0.378835	0.999997
ENSG00000085465	OVGP1	1.40938	0.161991	0.319112	0.814978	-1.09027	0.239589	-0.308147	0.999359	-1.39841	0.121723	0.988428	0.588016	0.837201	0.0707442	-0.295932	0.801491	-0.858519	0.201167	-1.69572	0.0157844	-0.464207	0.849544	-0.168275	0.999997
ENSG00000085491	SLC25A24	-0.83673	0.208642	-0.442871	0.547772	0.393861	0.545657	-0.0551528	0.999359	0.338707	0.634039	-0.275802	0.865021	0.63982	0.0223138	0.281152	0.655222	0.770232	0.0181338	0.130412	0.806546	0.502741	0.611553	0.221589	0.999997
ENSG00000085511	MAP3K4	-0.979196	0.519078	-2.60752	0.015473	-1.62832	0.13767	0.721332	0.999359	-0.906988	0.481207	-0.267738	0.946501	2.01687	9.82487e-05	2.39238	0.000299666	2.33625	0.000120135	0.319386	0.749406	3.33328	0.000221252	0.940909	0.999997
ENSG00000085514	PILRA	0.558795	0.299902	0.490378	0.352155	-0.0684154	0.918409	0.149146	0.999359	0.0807297	0.903294	0.104427	0.947859	0.0826754	0.765593	0.0341826	0.963243	0.5581	0.0277572	0.475425	0.117947	0.45756	0.496809	0.423378	0.999997
ENSG00000085552	IGSF9	3.45798	0.089786	0.043943	0.988812	-3.4141	0.0691139	1.03791	0.999359	-2.37613	0.19403	0.225785	0.977878	-0.990637	0.258337	-0.189329	0.941547	0.463793	0.68106	1.45443	0.243359	0.512264	0.920081	0.701596	0.999997
ENSG00000085563	ABCB1	-0.963855	0.641733	-0.712629	0.722062	0.251228	0.903122	-0.994227	0.999359	-0.743001	0.682224	-0.367328	0.943628	-0.860903	0.269211	-0.0711872	0.976047	0.786252	0.413816	1.64716	0.123612	0.644097	0.865811	0.715287	0.999997
ENSG00000085644	ZNF213	0.171629	0.879175	0.158694	0.865428	-0.0129332	0.988805	0.164054	0.999359	0.151119	0.857026	0.100354	0.965551	0.189593	0.577125	-0.109585	0.901347	-0.977434	0.00409555	-1.16703	0.00179615	-0.300805	0.835954	-0.19122	0.999997
ENSG00000085662	AKR1B1	0.359464	0.285332	0.703491	0.007873	0.344027	0.229436	0.140458	0.999359	0.484485	0.0744232	0.167757	0.823328	0.0676643	0.693994	-0.231539	0.355406	-0.0629829	0.753327	-0.130647	0.585722	-0.298734	0.484872	-0.0671944	0.999997
ENSG00000085719	CPNE3	-0.404377	0.830418	0.007923	0.997464	0.412303	0.754338	-0.581303	0.999359	-0.169003	0.913977	0.911465	0.681659	-0.841858	0.111344	-0.839945	0.365643	-0.927485	0.132476	-0.0856253	0.934868	-1.65228	0.153691	-0.812331	0.999997
ENSG00000085721	RRN3	-1.05731	0.041705	-0.573418	0.322948	0.483894	0.358253	-0.298292	0.999359	0.185602	0.783699	-0.837368	0.27596	0.160021	0.584073	0.71864	0.0365648	1.11685	3.93431e-05	0.956825	0.00174207	1.01806	0.0323934	0.29942	0.999997
ENSG00000085733	CTTN	0.333585	0.635753	-0.363875	0.554964	-0.697459	0.137585	0.512492	0.999359	-0.184968	0.774786	0.03567	0.987098	-0.0430049	0.892986	-0.438555	0.278589	0.516867	0.0611679	0.559873	0.0798208	-0.132997	0.937162	0.305558	0.999997
ENSG00000085741	WNT11	2.15408	0.293003	1.80035	NA	-0.353734	0.885221	-0.961748	0.999359	-1.31549	0.555545	1.46934	0.680525	0.513818	0.608217	-0.615162	0.778049	-3.6306	0.0140988	-4.14441	0.0113206	0.682662	0.895592	1.29782	0.999997
ENSG00000085760	MTIF2	0.167309	0.903175	-0.330507	0.726586	-0.497815	0.508612	-0.185547	0.999359	-0.683363	0.350143	-0.0472543	0.987163	0.587373	0.0814516	0.000817098	0.999522	0.507878	0.208844	-0.0794943	0.904902	-0.134367	0.960743	-0.135184	0.999997
ENSG00000085788	DDHD2	0.022726	0.989057	0.289416	0.767752	0.266692	0.750612	-0.422844	0.999359	-0.156154	0.872021	0.223013	0.917781	0.11775	0.777306	0.240814	0.76745	-0.357243	0.402591	-0.474992	0.353193	-0.133048	0.96098	-0.373861	0.999997
ENSG00000085831	TTC39A	-1.36308	0.387005	-0.993941	0.536976	0.369146	0.828682	-0.602911	0.999359	-0.233776	0.900637	-0.150341	0.981106	3.56609	2.61446e-09	1.01825	0.416074	5.72447	1.27976e-16	2.15838	0.00556865	2.5133	0.0611969	1.49505	0.999997
ENSG00000085832	EPS15	-0.547373	0.268067	-0.03608	0.962384	0.511293	0.226973	-0.00598222	0.999359	0.50531	0.245928	-0.110887	0.93952	0.538294	0.00708703	0.223678	0.611705	0.74351	0.00132794	0.205216	0.547476	0.074795	0.967449	-0.148883	0.999997
ENSG00000085840	ORC1	1.38496	0.10845	0.512791	0.622409	-0.872173	0.296799	-0.514246	0.999359	-1.38642	0.0827896	0.0109869	0.997925	-0.645255	0.120335	-0.680492	0.327944	-2.47523	8.64007e-05	-1.82997	0.0132197	-0.447449	0.822187	0.233043	0.999997
ENSG00000085871	MGST2	0.420428	0.435753	0.552082	0.239654	0.131654	0.814221	0.378961	0.999359	0.510614	0.24101	-0.179101	0.890461	-0.710894	0.000291499	0.0740801	0.9072	-0.390781	0.119228	0.320114	0.313769	0.338542	0.661561	0.264462	0.999997
ENSG00000085872	CHERP	0.035664	0.985632	0.505038	0.507149	0.469375	0.483352	0.264006	0.999359	0.73338	0.246613	0.615356	0.614749	-1.00317	0.000402952	-0.224834	0.758211	-0.689167	0.0502807	0.314001	0.525521	-0.135715	0.954864	0.0891202	0.999997
ENSG00000085978	ATG16L1	-0.763811	0.109965	-0.12308	0.861525	0.640732	0.13549	-0.546136	0.999359	0.094595	0.883687	0.217869	0.864821	-0.493894	0.0229539	-0.665688	0.0263827	-1.35765	1.81595e-07	-0.863761	0.00441242	-0.765679	0.114327	-0.0999907	0.999997
ENSG00000085982	USP40	0.258926	0.861379	-0.576183	0.570408	-0.835109	0.30588	0.498472	0.999359	-0.336638	0.744509	0.389448	0.858965	0.361304	0.401797	-0.177098	0.874529	0.605513	0.197889	0.24421	0.725258	-0.152326	0.962211	0.0247725	0.999997
ENSG00000085998	POMGNT1	-0.115011	0.919045	-0.642419	0.295111	-0.527407	0.346053	0.192924	0.999359	-0.334484	0.604023	-0.644389	0.516178	0.981551	6.83201e-05	0.288997	0.605722	1.25631	1.45844e-05	0.274759	0.526273	0.146583	0.938541	-0.142413	0.999997
ENSG00000085999	RAD54L	0.906648	0.507494	0.292851	0.857893	-0.613797	0.619363	-0.0511215	0.999359	-0.664919	0.593576	-0.0529035	0.990825	-0.249288	0.714158	-0.479036	0.688053	-1.31255	0.126179	-1.06326	0.339265	-1.13431	0.577862	-0.655271	0.999997
ENSG00000086015	MAST2	0.118796	0.926252	0.577174	0.42003	0.458378	0.483352	0.378869	0.999359	0.837247	0.160766	0.942282	0.311611	-1.28339	1.88965e-06	-0.00145625	0.999108	-1.38201	1.79209e-05	-0.0986209	0.864717	-0.315471	0.822187	-0.314014	0.999997
ENSG00000086061	DNAJA1	-1.419	0.000496	-0.653201	0.164372	0.765796	0.060071	-0.264008	0.999359	0.501786	0.275237	-0.220008	0.857924	1.45844	2.697e-14	0.392743	0.288103	2.6583	1.43313e-32	1.19986	1.70788e-06	0.893629	0.0298172	0.500886	0.999997
ENSG00000086062	B4GALT1	-0.802459	0.233304	-0.739224	0.257883	0.0632363	0.944358	0.425115	0.999359	0.48835	0.455288	-0.279103	0.862714	1.19459	5.4199e-06	0.783112	0.0529678	2.79111	6.70134e-21	1.59652	1.40247e-06	2.11024	1.36658e-06	1.32713	0.105437
ENSG00000086065	CHMP5	-0.521652	0.234365	-0.307153	0.516032	0.2145	0.628254	0.216009	0.999359	0.430508	0.278128	-0.290823	0.737279	1.18505	1.07673e-12	0.46148	0.0948646	1.65401	3.51947e-17	0.468956	0.0578572	0.701107	0.06298	0.239627	0.999997
ENSG00000086102	NFX1	-0.884454	0.184666	-0.830766	0.196577	0.0536893	0.955011	-0.162105	0.999359	-0.108417	0.900527	-0.764454	0.458499	0.382329	0.209898	-0.192405	0.793625	1.14419	0.000336737	0.76186	0.0456252	-0.3092	0.824238	-0.116795	0.999997
ENSG00000086159	AQP6	-0.068367	0.989004	-1.10905	NA	-1.04071	NA	-2.54353	0.999359	-3.58421	0.161158	0.540352	NA	-1.33406	0.101234	-0.552722	0.744963	-0.552025	0.602864	0.782028	0.595786	-0.0796435	0.995052	0.473081	0.999997
ENSG00000086189	DIMT1	1.66548	0.619549	-0.421595	0.912761	-2.08708	0.398115	-4.32166	0.999359	-6.40874	0.00463062	-1.07577	0.872285	-0.725972	0.586291	-0.739521	0.798054	-2.18512	0.10966	-1.45913	0.419994	-8.87166	0.000721018	-8.13212	0.0351646
ENSG00000086200	IPO11	-0.331223	0.549652	-0.469615	0.311776	-0.138391	0.791982	-0.882296	0.539349	-1.02069	0.00384307	-0.307336	0.759077	0.173615	0.446589	0.377174	0.25647	-0.285916	0.300199	-0.459531	0.144468	0.555302	0.264489	0.178129	0.999997
ENSG00000086232	EIF2AK1	0.295783	0.640503	0.590469	0.216209	0.294687	0.546146	-0.107939	0.999359	0.186747	0.742653	0.15229	0.911366	-0.318337	0.15099	-0.0162272	0.983345	-0.838686	0.000427358	-0.520349	0.0717824	-0.0508067	0.98152	-0.0345792	0.999997
ENSG00000086288	NME8	2.33312	0.245032	-0.139785	0.963833	-2.47291	0.144665	-1.06125	0.999359	-3.53416	0.0582142	0.796263	0.865021	2.61505	0.00110565	-0.139972	0.961923	2.46647	0.00993704	-0.148568	0.930697	1.42921	0.628589	1.56918	0.999997
ENSG00000086289	EPDR1	0.972899	0.088955	1.09464	0.038508	0.121746	0.868848	-0.128097	0.999359	-0.00635123	0.992929	0.292302	0.847569	-1.03218	3.01088e-05	-0.924724	0.00653772	-2.21465	2.99655e-13	-1.18247	0.000739595	-0.806401	0.194179	0.118323	0.999997
ENSG00000086300	SNX10	-0.73102	0.325739	-0.016492	0.988936	0.71453	0.248747	-0.246087	0.999359	0.46844	0.506841	-0.771196	0.476998	1.40534	3.12549e-07	0.601199	0.223586	2.59617	2.1111e-16	1.19083	0.00115461	1.08968	0.0790079	0.488484	0.999997
ENSG00000086475	SEPHS1	-0.660907	0.18645	0.126759	0.856089	0.787667	0.0545772	-0.215851	0.999359	0.571815	0.204555	0.0490805	0.981594	-0.534468	0.0118502	-0.374404	0.325613	-1.19339	1.10865e-06	-0.658919	0.0244852	-0.328442	0.706516	0.0459622	0.999997
ENSG00000086504	MRPL28	-0.557343	0.502608	0.217919	0.81899	0.775264	0.215084	0.206349	0.999359	0.981611	0.105351	0.0828563	0.976593	-0.639722	0.0358521	-0.149793	0.86334	-0.208889	0.612964	0.430833	0.361608	0.0281504	0.996452	0.177944	0.999997
ENSG00000086544	ITPKC	-2.12846	1.224e-14	-0.446694	0.233942	1.68177	1.8205e-11	-0.111681	0.999359	1.57009	5.61491e-10	-0.157573	0.875058	0.77398	6.8103e-07	-0.0190691	0.973136	2.12176	3.69208e-33	1.34778	1.80752e-12	0.832931	0.00595373	0.852	0.0646503
ENSG00000086570	FAT2	1.3015	0.239975	0.788285	0.485341	-0.513218	0.670237	-0.38611	0.999359	-0.899326	0.443806	0.0564247	0.988933	-1.56017	0.000556176	-0.942294	0.188646	-4.70176	2.14608e-05	-3.14159	0.0162518	-0.766321	0.654081	0.175974	0.999997
ENSG00000086589	RBM22	-1.71308	4.44691e-08	-0.201297	0.682024	1.51178	5.84545e-08	0.179788	0.999359	1.69157	6.93024e-10	-0.368471	0.612689	0.396276	0.0245751	0.519859	0.0354225	0.986823	3.98237e-07	0.590547	0.00957083	0.784119	0.0187703	0.26426	0.999997
ENSG00000086598	TMED2	0.031028	0.98378	0.570911	0.302418	0.539884	0.271374	-0.124871	0.999359	0.415012	0.442746	-0.240235	0.858965	-0.840786	0.000151287	-0.383795	0.366872	-1.61143	2.23492e-10	-0.770644	0.0106637	-0.699458	0.209159	-0.315663	0.999997
ENSG00000086619	ERO1B	-1.16948	0.286921	-0.596787	0.62587	0.5727	0.589868	-1.09459	0.999359	-0.521898	0.648131	-0.639688	0.776006	1.84363	1.24961e-05	0.204999	0.87639	2.48585	4.6944e-07	0.642215	0.353424	-0.432051	0.856115	-0.63705	0.999997
ENSG00000086666	ZFAND6	-0.118565	0.882634	0.226369	0.687812	0.344934	0.439858	0.245215	0.999359	0.590149	0.152431	-0.180376	0.883538	-0.422456	0.0362071	-0.0226681	0.973397	-0.388047	0.109036	0.034409	0.934049	-0.312767	0.692218	-0.290098	0.999997
ENSG00000086712	TXLNG	0.376174	0.710622	-0.098212	0.929661	-0.474385	0.516307	-0.212774	0.999359	-0.68716	0.327109	-0.127048	0.959704	0.279006	0.443007	0.140931	0.880543	-0.591996	0.142663	-0.871001	0.0523453	-0.135012	0.960089	-0.275943	0.999997
ENSG00000086730	LAT2	-0.046707	0.973067	-1.03742	0.040954	-0.990712	0.0338988	0.551797	0.999359	-0.438915	0.445234	0.117057	0.947859	-0.452714	0.0740397	-0.305827	0.551234	-0.0588159	0.872979	0.393899	0.288469	-0.200397	0.889907	0.105431	0.999997
ENSG00000086758	HUWE1	-1.9072	1.1471e-06	-0.209146	0.739204	1.69806	1.16485e-06	0.445778	0.999359	2.14384	1.98036e-10	-0.180035	0.893383	0.354354	0.112367	0.516314	0.117877	3.04385	1.96873e-41	2.6895	4.96117e-30	0.890134	0.0344199	0.37382	0.999997
ENSG00000086827	ZW10	-0.222701	0.741466	0.330241	0.538248	0.552943	0.189934	-0.235368	0.999359	0.317574	0.521368	-0.52131	0.550117	-0.901886	4.49005e-06	-0.364687	0.311554	-1.59247	2.62271e-10	-0.690588	0.0261048	-0.405365	0.552916	-0.0406777	0.999997
ENSG00000086848	ALG9	0.494609	0.558843	-0.074791	0.944094	-0.5694	0.379231	-0.136233	0.999359	-0.705633	0.273957	-0.215824	0.912096	0.390868	0.223685	0.350891	0.576499	0.779624	0.0274614	0.388756	0.423429	0.277009	0.863163	-0.0738813	0.999997
ENSG00000087008	ACOX3	-0.956426	0.012863	-0.257735	0.615779	0.698691	0.0521765	-0.409438	0.999359	0.289253	0.523786	-0.376626	0.646789	0.255605	0.212505	-0.0158268	0.982428	1.38712	1.78731e-11	1.13151	6.40664e-07	0.194526	0.841073	0.210353	0.999997
ENSG00000087053	MTMR2	-0.544636	0.894592	-0.056394	0.988936	0.488256	0.863767	-0.0149677	0.999359	0.473274	0.874888	-0.843309	0.893463	-0.703967	0.55424	0.179909	0.958481	-2.85049	0.0160225	-2.14652	0.136624	-0.0516445	0.998625	-0.231544	0.999997
ENSG00000087074	PPP1R15A	-1.55449	0.017365	-1.74596	0.003293	-0.191467	0.827227	0.392793	0.999359	0.201325	0.826122	-0.79221	0.507572	1.83961	1.96683e-10	2.79602	6.29746e-17	4.03805	7.93448e-34	2.19844	1.64491e-09	4.84481	5.33995e-27	2.0488	0.00201181
ENSG00000087076	HSD17B14	0.78871	0.132888	0.202457	0.770583	-0.586252	0.221521	0.361411	0.999359	-0.224841	0.714357	-0.429731	0.666575	0.055437	0.857556	-0.0397065	0.959628	0.110945	0.735538	0.0555077	0.906615	0.127601	0.940802	0.167308	0.999997
ENSG00000087077	TRIP6	-0.143055	0.895747	0.106655	0.905949	0.24971	0.711533	0.448533	0.999359	0.698242	0.214041	0.697469	0.476781	-0.698161	0.00776163	-0.46194	0.330417	-0.118427	0.756264	0.579734	0.124977	-0.447917	0.654299	0.0140233	0.999997
ENSG00000087085	ACHE	-0.204238	0.96297	-1.37392	0.533531	-1.16967	0.553309	0.0546096	0.999359	-1.11507	0.594974	1.58298	0.662004	3.43642	3.15357e-05	0.204769	0.946364	4.67846	1.27748e-06	1.24205	0.339944	2.20979	0.367934	2.00501	0.999997
ENSG00000087086	FTL	-0.166919	0.877731	-0.2768	0.723063	-0.10988	0.889105	0.190308	0.999359	0.0804266	0.923019	-0.252324	0.877505	0.180541	0.57618	0.353235	0.521827	0.00985528	0.982699	-0.170685	0.728119	0.223826	0.885954	-0.129408	0.999997
ENSG00000087087	SRRT	-0.058793	0.946004	-0.206494	0.677122	-0.147701	0.746913	-0.0277593	0.999359	-0.17546	0.710178	0.140136	0.899971	0.00426304	0.988292	-0.336064	0.271914	0.831958	2.47504e-05	0.827695	0.000137417	-0.599476	0.12793	-0.263413	0.999997
ENSG00000087088	BAX	0.101017	0.92202	-0.300913	0.639261	-0.40193	0.439281	0.23842	0.999359	-0.16351	0.805215	0.0226891	0.99028	-0.0175562	0.959647	0.118983	0.857373	-0.0963747	0.7732	-0.0788183	0.865372	0.19948	0.879046	0.0804972	0.999997
ENSG00000087095	NLK	-0.666124	0.135007	-0.037762	0.958607	0.628362	0.105408	-0.742669	0.924768	-0.114307	0.843654	0.0816021	0.957045	-0.217544	0.327215	0.0505404	0.938811	0.104788	0.719193	0.322333	0.313385	0.423117	0.488456	0.372576	0.999997
ENSG00000087111	PIGS	0.474823	0.443469	0.92473	0.05727	0.449908	0.37689	-0.184715	0.999359	0.265192	0.659416	0.239027	0.860651	-1.04894	1.86257e-06	-0.887101	0.00291181	-2.32291	1.77578e-18	-1.27397	2.17293e-05	-1.00264	0.0284602	-0.115542	0.999997
ENSG00000087116	ADAMTS2	-0.433242	0.866754	0.163691	0.946414	0.596934	0.729629	0.931708	0.999359	1.52864	0.294523	-0.0116835	0.998904	-0.94133	0.225232	-0.840653	0.584884	-0.446436	0.70279	0.494892	0.751077	0.316186	0.963362	1.15684	0.999997
ENSG00000087152	ATXN7L3	-0.534688	0.433878	0.441593	0.507029	0.976283	0.0477494	-0.103533	0.999359	0.872749	0.0896443	0.228825	0.885733	-0.0755541	0.823776	-0.574413	0.163991	0.160509	0.650998	0.236063	0.592223	-0.355639	0.755033	0.218774	0.999997
ENSG00000087157	PGS1	-0.979831	0.056583	-0.217351	0.760931	0.762481	0.105078	-0.429615	0.999359	0.332865	0.568235	0.0585634	0.981106	-0.311643	0.226781	-0.335322	0.477473	0.653942	0.0186112	0.965585	0.00125881	-0.577298	0.393103	-0.241976	0.999997
ENSG00000087191	PSMC5	-0.490762	0.406418	0.103929	0.892755	0.594692	0.204694	-0.168009	0.999359	0.426681	0.41005	0.00554092	0.998178	-0.883795	3.94418e-05	-0.29746	0.517468	-0.867972	0.000770654	0.0158227	0.974026	-0.23098	0.841729	0.0664808	0.999997
ENSG00000087206	UIMC1	-0.421845	0.725695	-0.807913	0.373065	-0.386068	0.676577	0.0835571	0.999359	-0.302511	0.767145	0.520982	0.781075	0.0254979	0.963743	0.473852	0.530948	0.857044	0.0503857	0.831546	0.108297	0.553943	0.7156	0.0800922	0.999997
ENSG00000087245	MMP2	-1.8638	0.294396	-1.38337	0.445739	0.480434	0.806039	-0.411419	0.999359	0.0690108	0.976597	-0.92541	0.808413	-0.684097	0.405682	0.249577	0.912897	0.900159	0.324945	1.58426	0.121205	0.511988	0.91267	0.262415	0.999997
ENSG00000087253	LPCAT2	0.230462	0.799187	0.302645	0.67301	0.072184	0.92846	0.271649	0.999359	0.343832	0.587707	0.29484	0.835879	-0.903461	0.000217732	-0.201931	0.746826	-0.883239	0.0024745	0.0202222	0.97058	-0.20348	0.891934	-0.00154843	0.999997
ENSG00000087263	OGFOD1	-1.61227	0.027031	-0.676006	0.439073	0.936271	0.190547	-0.594452	0.999359	0.341817	0.712477	-0.81701	0.557858	-1.0425	0.00201644	-0.610315	0.322003	-1.19659	0.00273096	-0.154096	0.817488	-0.706498	0.525845	-0.0961827	0.999997
ENSG00000087266	SH3BP2	-0.760636	0.130098	-1.05139	0.016158	-0.290753	0.57766	0.0338068	0.999359	-0.256947	0.649635	0.152002	0.917354	-0.374668	0.101351	-0.163	0.767815	0.894037	0.00029737	1.26871	1.16443e-06	0.367747	0.656913	0.530748	0.999997
ENSG00000087269	NOP14	-0.668724	0.082986	-1.0757	0.000714	-0.406971	0.268212	-0.198778	0.999359	-0.605749	0.0812248	-0.418503	0.542962	0.535738	0.00155576	0.33601	0.261947	0.370652	0.0804277	-0.165086	0.585829	0.289606	0.662494	-0.0464039	0.999997
ENSG00000087274	ADD1	-0.758368	0.370311	-0.785671	0.316625	-0.0273004	0.981149	-0.0807485	0.999359	-0.108051	0.915193	-0.243527	0.909864	0.929461	0.00385535	0.088951	0.934788	1.5356	2.75736e-05	0.606142	0.206376	0.103778	0.971964	0.0148276	0.999997
ENSG00000087299	L2HGDH	-2.24137	0.000561	-0.054649	0.966843	2.18672	0.000139109	-0.325182	0.999359	1.86154	0.00181939	-1.01964	0.39665	-0.41604	0.265538	-0.2996	0.711046	0.123866	0.805962	0.539906	0.30441	-0.481253	0.751006	-0.181652	0.999997
ENSG00000087301	TXNDC16	0.801986	0.405089	1.33785	0.089786	0.535864	0.533306	-1.09787e-05	0.999985	0.535852	0.556292	0.615869	0.732346	-1.48935	2.96156e-05	-0.595459	0.387277	-1.59592	0.000349837	-0.106572	0.895842	-1.26901	0.131508	-0.673546	0.999997
ENSG00000087302	RTRAF	-0.25796	0.560568	-0.401241	0.269784	-0.143281	0.715962	0.16475	0.999359	0.0214685	0.966748	-0.348168	0.578528	0.181539	0.285811	0.352887	0.147084	-0.0392692	0.866879	-0.220808	0.36989	0.247674	0.6821	-0.105213	0.999997
ENSG00000087338	GMCL1	1.2817	0.04388	0.724797	0.301586	-0.556906	0.397949	0.435668	0.999359	-0.121238	0.894999	0.283662	0.875058	-0.716191	0.0154586	-0.737408	0.100912	-1.32714	0.000173411	-0.610952	0.182415	-0.993405	0.139237	-0.255996	0.999997
ENSG00000087365	SF3B2	-0.333009	0.150707	0.053994	0.872346	0.387003	0.0445811	-0.0151665	0.999359	0.371836	0.0603053	0.0481589	0.947859	-0.032645	0.804316	-0.0137	0.967866	0.437962	0.000122813	0.470607	0.000167765	-0.0778632	0.899779	-0.0641632	0.999997
ENSG00000087448	KLHL42	-0.340824	0.643671	0.467772	0.44625	0.808598	0.0926755	-0.118969	0.999359	0.689627	0.174855	0.00114953	0.999752	-0.060583	0.854548	-0.402077	0.377423	-0.174191	0.615573	-0.113608	0.814436	-0.551481	0.464508	-0.149404	0.999997
ENSG00000087460	GNAS	0.136235	0.878642	-0.107106	0.887734	-0.24334	0.660519	0.312978	0.999359	0.0696369	0.919499	-0.824797	0.220804	0.214575	0.392897	0.124311	0.840725	0.600988	0.0199936	0.386413	0.238255	0.251143	0.816285	0.126832	0.999997
ENSG00000087470	DNM1L	-0.853438	0.037842	0.142357	0.815139	0.995796	0.00388152	0.0977161	0.999359	1.09351	0.00131231	0.000248778	0.999923	-0.128201	0.579541	0.225591	0.583623	0.452056	0.0486016	0.580256	0.0230449	0.154167	0.891934	-0.071424	0.999997
ENSG00000087495	PHACTR3	1.62812	0.374678	-0.335711	0.861731	-1.96384	0.194781	-1.73295	0.999359	-3.69679	0.106319	-0.483185	0.874477	0.625529	0.291819	-0.45793	0.752731	1.08522	0.0829773	0.459692	0.609364	0.356863	0.916444	0.814792	0.999997
ENSG00000087502	ERGIC2	0.104187	0.938406	0.010428	0.992569	-0.0937577	0.913523	-0.0500908	0.999359	-0.143849	0.86537	-0.78791	0.448066	-0.382211	0.212996	-0.222884	0.749992	-0.472426	0.179794	-0.090214	0.875113	-0.468343	0.667021	-0.245459	0.999997
ENSG00000087510	TFAP2C	-1.02777	0.75841	0.077045	NA	1.1048	NA	-0.761972	0.999359	0.342846	0.917234	0.700715	NA	-1.79202	0.160472	1.94065	0.261781	0.227175	0.915369	2.01917	0.37601	3.0093	0.297202	1.06866	0.999997
ENSG00000087586	AURKA	1.02205	0.096121	1.39294	0.009254	0.370885	0.573324	-0.620351	0.999359	-0.249467	0.744329	0.00258249	0.999208	-1.24775	2.29908e-06	-0.613316	0.168788	-2.72968	5.63494e-15	-1.48193	0.000229489	-0.39348	0.749172	0.219836	0.999997
ENSG00000087589	CASS4	-0.106603	0.965505	-1.96518	0.030919	-1.85858	0.0270305	-1.04045	0.999359	-2.89903	0.000440901	-0.422295	0.881988	-1.19522	0.00522474	-0.255251	0.827324	-3.84976	1.08106e-08	-2.65454	0.000513285	-0.374988	0.879046	-0.119735	0.999997
ENSG00000087842	PIR	0.217256	0.841477	0.243921	0.781541	0.0266664	0.97867	-0.254029	0.999359	-0.227363	0.778465	-0.563585	0.668166	0.0862573	0.823764	0.39791	0.491652	-0.00299925	0.995228	-0.0892563	0.886334	0.414508	0.742159	0.0165986	0.999997
ENSG00000087884	AAMDC	0.413116	0.416343	0.514503	0.257259	0.101388	0.855578	0.157961	0.999359	0.259348	0.598099	0.00837913	0.996723	0.365668	0.0827068	0.0408001	0.952649	0.143063	0.643737	-0.222605	0.559106	-0.201882	0.862369	-0.242682	0.999997
ENSG00000087903	RFX2	0.329192	0.773825	-0.306396	0.759981	-0.635588	0.388018	-0.388907	0.999359	-1.0245	0.136809	0.187309	0.937987	-0.0160774	0.975436	0.164273	0.865595	0.312807	0.489612	0.328885	0.573073	-0.678634	0.534912	-0.842906	0.999997
ENSG00000087995	METTL2A	-0.191148	0.750214	-0.138004	0.805503	0.0531449	0.925107	-0.0799925	0.999359	-0.0268479	0.964235	-0.655593	0.255949	-0.544802	0.00196498	0.00967767	0.989127	-0.615645	0.00513489	-0.070843	0.851441	-0.270891	0.718485	-0.280568	0.999997
ENSG00000088035	ALG6	0.345533	0.881279	0.385445	0.835456	0.0399148	0.984335	-1.17956	0.999359	-1.13964	0.390396	-0.239914	0.957034	-0.209067	0.77975	0.240725	0.891904	-1.36643	0.0575278	-1.15736	0.189088	0.111372	0.986706	-0.129351	0.999997
ENSG00000088038	CNOT3	-0.408091	0.614442	0.354526	0.636604	0.762619	0.169011	-0.140805	0.999359	0.621812	0.296619	0.177972	0.923091	-0.515986	0.065871	-0.159784	0.830597	-0.0194322	0.966101	0.496553	0.225289	0.126755	0.954532	0.28654	0.999997
ENSG00000088179	PTPN4	1.98575	0.047851	0.758993	0.529624	-1.22676	0.208041	-0.109304	0.999359	-1.33606	0.173522	0.143055	0.972557	-0.535159	0.299394	-0.0647935	0.966938	-0.950189	0.120423	-0.415031	0.638227	-0.507021	0.825233	-0.442226	0.999997
ENSG00000088205	DDX18	-0.7644	0.433442	-1.53479	0.042381	-0.770394	0.331659	-0.955515	0.999359	-1.72591	0.0106548	-1.77037	0.0658304	0.559175	0.149484	0.307884	0.728586	0.511415	0.267757	-0.0477594	0.950911	-0.0785049	0.9843	-0.386387	0.999997
ENSG00000088247	KHSRP	-0.093758	0.921248	-0.144673	0.832234	-0.0509144	0.940979	-0.110703	0.999359	-0.161618	0.787483	0.339923	0.737976	-0.391051	0.075459	-0.534224	0.099803	-0.349574	0.183272	0.0414772	0.925866	-0.977285	0.0147919	-0.443061	0.999997
ENSG00000088256	GNA11	0.318554	0.680938	0.227329	0.759946	-0.0912239	0.901369	0.0771125	0.999359	-0.0141122	0.98597	0.176447	0.915104	-0.115525	0.710026	-0.603059	0.112856	0.122407	0.729574	0.237932	0.574806	-0.336996	0.760558	0.266063	0.999997
ENSG00000088280	ASAP3	-0.825257	0.764068	-0.576819	NA	0.248457	NA	-0.162366	0.999359	0.0860722	0.974525	-1.38846	NA	2.19438	0.0155587	-0.240115	0.943085	2.03024	0.0766541	-0.164137	0.929858	-0.012807	0.999684	0.2273	0.999997
ENSG00000088298	EDEM2	0.467204	0.25596	0.087905	0.87801	-0.379298	0.294639	0.0253262	0.999359	-0.353972	0.350942	-0.150801	0.888221	0.11944	0.554861	-0.209005	0.556245	0.0251723	0.924037	-0.0942676	0.770347	-0.265265	0.698531	-0.0562598	0.999997
ENSG00000088305	DNMT3B	0.856382	0.458576	0.592423	0.614643	-0.263959	0.829976	-0.0457897	0.999359	-0.30975	0.808867	0.991053	0.580706	-0.0794159	0.901963	-0.337446	0.772197	0.47358	0.47011	0.552996	0.507823	-1.59443	0.330518	-1.25698	0.999997
ENSG00000088320	REM1	-4.74292	0.038322	-7.0006	0.000509	-2.25768	0.278668	1.48216	0.999359	-0.775522	0.775518	-0.746625	0.907708	3.35934	0.000750689	0.522056	0.868932	4.69807	5.5588e-05	1.33875	0.395142	2.3239	0.500801	1.80185	0.999997
ENSG00000088325	TPX2	0.139262	0.948113	0.278637	0.845332	0.139375	0.918026	0.145445	0.999359	0.284819	0.823226	-0.206931	0.949556	-1.13856	0.010285	-0.811435	0.297554	-1.65617	0.00306579	-0.517609	0.530506	-0.585567	0.781038	0.225869	0.999997
ENSG00000088340	FER1L4	-1.81073	0.282947	-1.03979	NA	0.770956	NA	-1.07921	0.999359	-0.308269	0.885705	0.921366	NA	1.24351	0.13255	-0.815271	0.677559	1.07205	0.388088	-0.171457	0.931735	0.994194	0.823983	1.80946	0.999997
ENSG00000088356	PDRG1	-0.924709	0.005607	-0.841592	0.009543	0.0831173	0.858813	0.243966	0.999359	0.327083	0.381314	-0.164812	0.865021	0.655208	3.75658e-05	0.304445	0.300279	0.804285	2.35359e-05	0.149077	0.612014	0.404166	0.401986	0.099721	0.999997
ENSG00000088367	EPB41L1	1.82716	0.002399	1.16235	0.069815	-0.664814	0.309636	0.616789	0.999359	-0.048025	0.962507	0.310147	0.858965	-1.59723	1.34743e-08	-0.759134	0.0999083	-1.88936	1.37065e-08	-0.292135	0.570227	-0.553487	0.601719	0.205648	0.999997
ENSG00000088386	SLC15A1	1.0295	0.800252	-0.656049	0.862145	-1.68556	0.528746	0.798877	0.999359	-0.88667	0.781624	-0.886404	0.923557	0.225465	0.88953	-0.548005	0.872237	0.609246	0.72846	0.383787	0.878348	-0.2323	0.986706	0.315704	0.999997
ENSG00000088387	DOCK9	-1.10112	0.72387	-0.994568	NA	0.106572	0.974201	-0.313924	0.999359	-0.207375	0.944421	0.138643	0.987103	0.831077	0.444882	-0.942701	0.663975	-0.182312	0.902321	-1.01338	0.538639	-0.837513	0.873065	0.105184	0.999997
ENSG00000088448	ANKRD10	0.426424	0.54788	-0.345259	0.610899	-0.771683	0.121912	0.472404	0.999359	-0.299279	0.637779	0.123728	0.945828	0.562208	0.0242713	0.99819	0.00139133	1.43982	1.41312e-07	0.877608	0.00567674	1.16602	0.0115371	0.167833	0.999997
ENSG00000088451	TGDS	-0.584421	0.501852	-0.211793	0.835023	0.372629	0.627643	-0.344544	0.999359	0.0280834	0.978358	0.264933	0.896887	-0.141682	0.724832	-0.269971	0.724507	-0.892387	0.024852	-0.750704	0.117969	-0.297234	0.865271	-0.0272632	0.999997
ENSG00000088538	DOCK3	1.94462	0.005106	0.135743	0.908959	-1.80888	0.00346256	0.814915	0.999359	-0.993962	0.167384	0.862233	0.513666	0.308896	0.434789	0.209169	0.823471	-0.427887	0.330805	-0.736782	0.13072	0.182673	0.946329	-0.0264955	0.999997
ENSG00000088543	C3orf18	1.71571	0.014469	0.006463	0.996235	-1.70925	0.00563556	-0.374444	0.999359	-2.08369	0.00052243	0.734332	0.601263	1.01377	0.00226411	-0.416839	0.565351	-1.54758	0.000312938	-2.56135	7.18444e-09	-0.135284	0.96412	0.281555	0.999997
ENSG00000088682	COQ9	0.348818	0.403611	0.421298	0.260721	0.0724809	0.875221	-0.182205	0.999359	-0.109724	0.812486	0.178258	0.849397	-0.75948	4.85589e-07	-0.463251	0.042905	-1.38116	1.20412e-13	-0.621676	0.00506489	-0.578863	0.0963095	-0.115612	0.999997
ENSG00000088727	KIF9	0.293294	0.834285	0.015094	0.991867	-0.2782	0.781036	-0.0308045	0.999359	-0.309004	0.770937	-0.476018	0.823658	-0.710869	0.0754371	0.550443	0.439348	-1.08798	0.0259644	-0.377106	0.612597	0.562126	0.723382	0.0116847	0.999997
ENSG00000088766	CRLS1	0.214182	0.802918	-0.204882	0.778261	-0.419064	0.434262	-0.0470533	0.999359	-0.466117	0.394222	0.259786	0.849397	0.115171	0.698446	0.654667	0.0586685	-0.327711	0.289563	-0.442883	0.220043	0.37854	0.685512	-0.276126	0.999997
ENSG00000088808	PPP1R13B	1.44904	0.236924	1.24606	0.302418	-0.202975	0.89137	0.659383	0.999359	0.456409	0.740557	0.493692	0.872818	-1.01343	0.0511983	-0.286764	0.838958	-2.17408	0.00132545	-1.16066	0.17938	0.217008	0.960089	0.503774	0.999997
ENSG00000088812	ATRN	0.337872	0.675307	0.876244	0.118101	0.538373	0.336132	-0.0617006	0.999359	0.476671	0.424492	0.41714	0.734862	-1.09752	7.06896e-06	-0.290086	0.604439	-1.84703	1.60193e-10	-0.749505	0.0345673	-0.453164	0.631392	-0.163078	0.999997
ENSG00000088826	SMOX	0.642916	0.677935	-0.175716	0.917932	-0.818635	0.461524	0.690731	0.999359	-0.127901	0.933113	0.373522	0.908027	0.0536583	0.940189	0.517267	0.631861	1.20167	0.0383708	1.14801	0.0954993	0.891328	0.605103	0.374063	0.999997
ENSG00000088827	SIGLEC1	-0.565323	0.525742	-0.87423	0.232753	-0.308904	0.702755	-0.0156794	0.999359	-0.324586	0.701463	-0.234657	0.909864	2.65515	1.19334e-20	0.511044	0.387277	3.58301	2.584e-26	0.927865	0.0264955	0.807559	0.349065	0.296515	0.999997
ENSG00000088832	FKBP1A	0.562897	0.38362	0.077028	0.930517	-0.485868	0.371762	0.500026	0.999359	0.0141572	0.98597	-0.228166	0.88198	-0.282928	0.303062	-0.117563	0.872641	-0.938392	0.000874313	-0.655464	0.0509963	-0.241306	0.854214	-0.123742	0.999997
ENSG00000088833	NSFL1C	-0.300214	0.622019	0.261265	0.64054	0.56148	0.175723	-0.14489	0.999359	0.416589	0.359645	0.147129	0.912096	-0.752418	9.92576e-05	-0.345689	0.342892	-1.09744	1.20387e-06	-0.345021	0.258337	-0.557493	0.284038	-0.211803	0.999997
ENSG00000088836	SLC4A11	2.21284	0.01004	1.63838	0.064077	-0.574453	0.565112	0.584562	0.999359	0.010108	0.992985	1.09157	0.490347	0.505791	0.279593	0.0902692	0.949755	-0.200927	0.751095	-0.706718	0.290802	0.232877	0.94425	0.142608	0.999997
ENSG00000088854	DNAAF9	0.665753	0.219801	0.54018	0.316968	-0.125573	0.841793	0.31594	0.999359	0.190366	0.76141	-0.24302	0.854502	-0.212036	0.411381	-0.216037	0.680268	-0.21114	0.482746	0.00089628	0.998659	-0.148407	0.921518	0.0676302	0.999997
ENSG00000088876	ZNF343	-0.529338	0.636995	0.339407	0.763579	0.868748	0.270935	-0.0317223	0.999359	0.837023	0.309571	0.543399	0.77669	-0.185286	0.696985	-0.906466	0.122795	-0.582113	0.24056	-0.396827	0.559654	-1.09785	0.267419	-0.191388	0.999997
ENSG00000088881	EBF4	-4.11437	0.095916	-0.395558	0.919389	3.7189	0.0926125	-1.28266	0.999359	2.43615	0.326715	0.580534	0.942742	2.22215	0.0639526	-2.05336	0.461041	3.8264	0.00424551	1.60426	0.365465	-1.42181	0.866941	0.631495	0.999997
ENSG00000088882	CPXM1	-6.6024	1.02738e-05	-1.75871	0.407168	4.84373	0.000640489	0.525784	0.999359	5.36947	0.000125302	1.22304	0.789388	1.04749	0.321379	-0.154653	0.962639	6.4188	1.11525e-10	5.3713	5.13537e-07	1.56849	0.710057	1.72313	0.999997
ENSG00000088888	MAVS	-0.112932	0.884223	0.14263	0.813234	0.255563	0.574729	-0.0555393	0.999359	0.200023	0.694981	-0.182747	0.873598	0.524165	0.00541999	-0.297688	0.414648	0.680473	0.00184831	0.156308	0.6408	-0.35447	0.593391	-0.0567823	0.999997
ENSG00000088899	LZTS3	-0.122688	0.950707	0.784424	0.439561	0.907117	0.290593	1.30662	0.999359	2.21374	0.00201352	0.401677	0.865012	1.13198	0.00468903	0.0914387	0.947372	2.55089	1.03877e-08	1.4189	0.00630049	0.233887	0.938642	0.142448	0.999997
ENSG00000088930	XRN2	-0.472899	0.426042	-0.351568	0.554896	0.121331	0.845264	-0.180284	0.999359	-0.0589531	0.932774	-0.852263	0.211122	-0.127946	0.642177	-0.147408	0.801545	0.0186603	0.959486	0.146606	0.721666	-0.404253	0.611708	-0.256844	0.999997
ENSG00000088970	KIZ	-0.350096	0.938406	0.064759	0.986765	0.414868	0.881029	-2.21396	0.999359	-1.7991	0.413199	-0.120575	0.988283	-0.89212	0.411814	0.404713	0.889172	-1.40814	0.246636	-0.516018	0.777283	-0.832506	0.876914	-1.23721	0.999997
ENSG00000088986	DYNLL1	-0.750462	0.093138	-0.409013	0.411799	0.34145	0.44851	0.0115208	0.999359	0.35297	0.451257	-0.763516	0.205169	-0.4243	0.0362523	0.233333	0.584884	-0.570401	0.0150047	-0.146101	0.686404	-0.0960227	0.951583	-0.329355	0.999997
ENSG00000088992	TESC	0.142456	0.944597	-0.668229	0.542496	-0.810686	0.376546	0.442055	0.999359	-0.36863	0.744156	-0.677055	0.745137	-0.214445	0.682798	0.222761	0.846641	-0.0734083	0.913929	0.141037	0.877176	0.0435747	0.995662	-0.179185	0.999997
ENSG00000089006	SNX5	0.254234	0.425008	-0.344537	0.208472	-0.59877	0.0061007	0.119986	0.999359	-0.478784	0.0389645	0.0713916	0.934376	-0.430996	0.000178964	-0.0324054	0.934746	-0.860993	1.27573e-10	-0.429997	0.00647902	-0.170503	0.745026	-0.138097	0.999997
ENSG00000089009	RPL6	-0.549017	0.057825	-0.413353	0.163722	0.135664	0.68711	0.11687	0.999359	0.252534	0.407003	-0.256986	0.651227	-0.173605	0.228157	0.196607	0.446749	-0.160859	0.345352	0.0127454	0.964896	0.107559	0.891177	-0.0890475	0.999997
ENSG00000089022	MAPKAPK5	-0.099659	0.890987	-0.2999	0.518497	-0.200241	0.650462	0.113893	0.999359	-0.0863484	0.871795	0.0756285	0.954567	0.753283	7.57644e-06	0.857673	5.03775e-05	0.733005	0.000283941	-0.0202772	0.957519	0.961579	0.00204059	0.103906	0.999997
ENSG00000089041	P2RX7	-0.570551	0.514586	-0.673167	0.384336	-0.102613	0.914487	0.576785	0.999359	0.474169	0.534793	-0.451392	0.773528	2.14445	5.44048e-14	0.96613	0.0272568	3.16347	3.57421e-21	1.01903	0.0119398	0.902184	0.247671	-0.0639456	0.999997
ENSG00000089048	ESF1	-1.12555	0.290172	-1.99962	0.020352	-0.874076	0.348574	-0.382116	0.999359	-1.25619	0.158903	-2.09751	0.0594345	0.845152	0.0529559	0.195775	0.877188	1.67669	0.000508251	0.831538	0.176519	0.306479	0.911523	0.110706	0.999997
ENSG00000089050	RBBP9	-0.51496	0.509205	-0.285996	0.72544	0.228965	0.754248	0.0784892	0.999359	0.307453	0.676507	-0.0415829	0.987103	0.733955	0.00879114	0.465244	0.372026	0.199449	0.615473	-0.534506	0.208557	0.0249654	0.997064	-0.440278	0.999997
ENSG00000089053	ANAPC5	0.227511	0.811956	0.235633	0.768724	0.00812259	0.992357	-0.362337	0.999359	-0.354215	0.591311	0.0334677	0.988283	-0.361839	0.203198	0.116249	0.882963	-0.937906	0.00213563	-0.576067	0.128448	0.0736107	0.977776	-0.0426372	0.999997
ENSG00000089057	SLC23A2	1.933	6.57532e-05	0.885077	0.110511	-1.04793	0.0311519	0.228041	0.999359	-0.819886	0.116492	0.49823	0.650301	-0.850239	0.000582674	-0.134361	0.852386	-1.41892	6.41664e-07	-0.568679	0.116653	-0.011019	0.998625	0.123342	0.999997
ENSG00000089060	SLC8B1	0.865741	0.118982	0.812555	0.127595	-0.0531855	0.946942	-0.373072	0.999359	-0.426258	0.458501	0.663716	0.454139	-0.794325	0.000757003	-1.10086	0.000202886	-0.501489	0.0873928	0.292836	0.462005	-0.689769	0.263073	0.411093	0.999997
ENSG00000089063	TMEM230	0.115558	0.805463	-0.111141	0.780541	-0.226699	0.439868	0.300048	0.999359	0.0733495	0.849456	-0.205957	0.745137	-0.13053	0.377748	0.038107	0.92932	-0.481857	0.00159839	-0.351328	0.05371	-0.112427	0.88019	-0.150534	0.999997
ENSG00000089091	DZANK1	0.722776	0.338361	0.775147	0.269215	0.0523712	0.960097	-0.932158	0.999359	-0.879787	0.171892	-0.152279	0.948585	-0.959259	0.00170953	-0.369	0.559083	-1.79885	3.84251e-05	-0.83959	0.13996	0.0688286	0.984179	0.437829	0.999997
ENSG00000089094	KDM2B	1.70608	0.009031	0.579589	0.480199	-1.12649	0.0715416	-1.2401	0.910912	-2.36659	9.66339e-06	1.27798	0.166576	0.857701	0.00649053	-0.28897	0.702434	-1.19982	0.00105201	-2.05752	5.67674e-08	-0.29256	0.86819	-0.00358911	0.999997
ENSG00000089101	CFAP61	1.30988	0.637244	0.656455	0.82189	-0.653421	0.794998	0.282419	0.999359	-0.371003	0.895358	-3.86504	0.448797	-1.29794	0.212304	-1.44122	0.426707	-1.03973	0.441836	0.258209	0.903612	-1.15903	0.797685	0.282195	0.999997
ENSG00000089123	TASP1	-0.054674	0.971363	-1.0713	0.064589	-1.01662	0.0571471	-0.130145	0.999359	-1.14677	0.0321415	-0.65834	0.557337	0.490589	0.0849892	0.282736	0.641669	0.587947	0.0860745	0.0973592	0.865076	0.165766	0.932995	-0.116969	0.999997
ENSG00000089127	OAS1	-0.018592	0.993805	0.370076	0.827252	0.388676	0.785404	0.150901	0.999359	0.539569	0.705535	-0.25646	0.947859	1.47744	0.00477199	-0.354947	0.799153	1.73078	0.00465166	0.253337	0.802236	0.326988	0.931103	0.681934	0.999997
ENSG00000089154	GCN1	0.496759	0.665494	1.39268	0.076326	0.895924	0.251849	-0.444146	0.999359	0.451776	0.633226	0.659753	0.686987	-1.75838	4.0277e-07	-0.46062	0.552431	-2.38017	5.15559e-09	-0.621789	0.26339	-0.996903	0.304177	-0.536282	0.999997
ENSG00000089157	RPLP0	-0.186036	0.687041	-0.314712	0.383181	-0.128675	0.733886	0.467445	0.999359	0.338769	0.289986	-0.112806	0.905954	-0.311442	0.0351226	0.0944187	0.806533	-0.325653	0.0611403	-0.0142113	0.96418	0.0567279	0.964151	-0.0376906	0.999997
ENSG00000089159	PXN	1.24021	0.00056	-0.028164	0.968435	-1.26837	5.56269e-05	0.308921	0.999359	-0.959449	0.00413791	0.101216	0.93952	-0.310438	0.108349	-0.341503	0.294309	-0.661589	0.00175844	-0.351151	0.193335	-0.428268	0.429538	-0.0867651	0.999997
ENSG00000089163	SIRT4	1.59098	0.157902	0.279654	NA	-1.31133	NA	-1.03445	0.999359	-2.34578	0.0408474	1.30761	NA	0.420177	0.489094	-0.773987	0.473619	-3.38558	0.0075186	-3.80575	0.00662342	-1.57244	0.464508	-0.798456	0.999997
ENSG00000089177	KIF16B	0.31933	0.880538	-0.898124	0.512978	-1.21745	0.277821	-0.878755	0.999359	-2.09621	0.0403559	-1.20433	0.574428	0.343686	0.588561	-0.425341	0.741968	-0.294719	0.691612	-0.638403	0.459312	-1.23255	0.419701	-0.807208	0.999997
ENSG00000089195	TRMT6	-0.233008	0.789965	-0.658366	0.259196	-0.425357	0.444225	-0.386018	0.999359	-0.811376	0.108357	-1.5075	0.00958697	-0.198754	0.490225	0.040346	0.961923	-0.150923	0.667009	0.0478318	0.928598	-0.159095	0.92369	-0.199441	0.999997
ENSG00000089199	CHGB	-0.374656	NA	-0.793524	NA	-0.418859	NA	-1.27285	0.999359	-1.69172	NA	-2.83935	NA	1.10223	0.26913	-0.176684	0.953886	1.32788	0.384658	0.225647	NA	-2.02593	0.71566	-1.84925	0.999997
ENSG00000089220	PEBP1	0.362768	0.438872	-0.044779	0.943579	-0.407546	0.273694	0.222693	0.999359	-0.184854	0.691913	-0.740286	0.131586	0.333793	0.0638664	-0.010823	0.98722	0.110054	0.65066	-0.223739	0.427799	-0.0791297	0.956919	-0.0683065	0.999997
ENSG00000089234	BRAP	-0.673342	0.081876	0.148508	0.781862	0.821851	0.0107286	-0.279649	0.999359	0.542201	0.131907	-0.40443	0.576142	-0.181178	0.36216	-0.189986	0.622332	-0.0781119	0.764311	0.103066	0.761552	-0.188682	0.832308	0.00130421	0.999997
ENSG00000089248	ERP29	0.652174	0.225537	0.704475	0.155621	0.0523017	0.942328	0.292816	0.999359	0.345118	0.524799	0.647322	0.404519	-0.874062	3.98572e-05	-0.470177	0.204386	-0.67445	0.00920925	0.199612	0.605243	-0.101275	0.956632	0.368902	0.999997
ENSG00000089280	FUS	-0.836095	0.064062	-0.664742	0.144736	0.171354	0.749353	0.281637	0.999359	0.452991	0.32226	0.113465	0.939416	-0.00424528	0.990343	-0.111924	0.846641	0.966866	2.68045e-05	0.971111	0.000119301	0.262141	0.784213	0.374065	0.999997
ENSG00000089289	IGBP1	-0.086497	0.836664	0.270049	0.313781	0.356546	0.111655	0.0728433	0.999359	0.429389	0.0509258	-0.0395959	0.966883	-0.150152	0.225891	0.0543056	0.868932	0.110087	0.482666	0.260238	0.126247	0.144627	0.785319	0.0903211	0.999997
ENSG00000089327	FXYD5	0.514628	0.624837	-0.078259	0.950809	-0.592885	0.452002	0.33101	0.999359	-0.261876	0.790189	-0.111743	0.971239	0.13944	0.754156	0.0319028	0.981686	0.971338	0.0166825	0.831898	0.0837301	0.233639	0.918928	0.201737	0.999997
ENSG00000089335	ZNF302	-0.371629	0.765852	-0.181866	0.883599	0.189765	0.853339	0.411774	0.999359	0.601538	0.49078	-0.0423407	0.988796	0.169741	0.713064	0.111535	0.925866	0.0256819	0.966706	-0.144059	0.841026	-0.316431	0.880003	-0.427965	0.999997
ENSG00000089351	GRAMD1A	-1.51505	0.1713	-1.10029	0.336094	0.414773	0.735688	0.274863	0.999359	0.689629	0.554113	0.206377	0.953029	2.93809	1.36123e-11	1.59758	0.0123091	5.21302	5.83174e-25	2.27494	7.83681e-05	2.43572	0.0039712	0.838141	0.999997
ENSG00000089356	FXYD3	0.988039	0.656088	-0.423651	NA	-1.4117	NA	0.335202	0.999359	-1.07649	0.528157	-0.513137	NA	1.03387	0.191045	-0.138471	0.957163	1.20507	0.18413	0.171207	0.906881	1.08849	0.696566	1.22695	0.999997
ENSG00000089486	CDIP1	-0.039042	0.982712	0.286034	0.72275	0.325077	0.632485	0.0189127	0.999359	0.343989	0.624758	-0.302501	0.851908	-0.396803	0.182449	-0.167347	0.825046	-0.399059	0.256115	-0.00225545	0.997178	-0.125058	0.957036	0.0422893	0.999997
ENSG00000089505	CMTM1	2.17588	0.027533	0.470425	0.716783	-1.70546	0.0811398	-0.190158	0.999359	-1.89561	0.0694378	1.71313	0.330951	-0.749035	0.164383	-0.854434	0.308865	-3.58728	0.00403669	-2.83824	0.055628	-0.0350348	0.998321	0.819399	0.999997
ENSG00000089558	KCNH4	2.00154	0.027764	-0.111267	0.939159	-2.11281	0.0100506	0.122262	0.999359	-1.99054	0.0171687	0.984938	0.562541	-0.405445	0.399148	-0.550763	0.517803	-2.73167	0.000633012	-2.32622	0.0114437	-0.810127	0.63922	-0.259364	0.999997
ENSG00000089597	GANAB	0.139625	0.874508	0.7656	0.109959	0.625976	0.165992	0.0798431	0.999359	0.705819	0.117102	0.645829	0.402049	-0.974275	2.87507e-06	-0.411566	0.288652	-0.85961	0.000595182	0.114665	0.783022	0.026932	0.994334	0.438498	0.999997
ENSG00000089639	GMIP	0.026488	0.985831	0.854206	0.072125	0.82772	0.0564835	0.0381969	0.999359	0.865916	0.0483163	0.333881	0.763045	-1.06033	4.68367e-07	-0.591906	0.0766747	-0.808892	0.0016052	0.251435	0.497016	-0.507762	0.448356	0.0841445	0.999997
ENSG00000089682	RBM41	0.124844	0.907878	-0.474682	0.459344	-0.599525	0.264908	-0.0974298	0.999359	-0.696956	0.199507	-0.259886	0.862714	0.451184	0.0868629	-0.193927	0.758211	-0.369413	0.269337	-0.820596	0.0185324	-0.644571	0.354207	-0.450644	0.999997
ENSG00000089685	BIRC5	0.458101	0.869238	-0.98554	0.608312	-1.44364	0.344074	0.49644	0.999359	-0.947201	0.587056	-0.37091	0.942373	-0.491789	0.56302	-2.02137	0.0512208	-1.08018	0.276955	-0.588387	0.679872	-1.06646	0.745026	0.954905	0.999997
ENSG00000089692	LAG3	-1.59078	0.398654	-1.85526	0.286707	-0.264442	0.904345	0.0400551	0.999359	-0.22442	0.92171	-0.738343	0.860193	6.55237	1.97972e-20	-0.814811	0.700047	6.90275	5.25767e-16	0.350397	0.800317	-3.13559	0.410441	-2.3208	0.999997
ENSG00000089693	MLF2	-0.221649	0.537875	-0.089066	0.824973	0.132583	0.678268	0.259426	0.999359	0.392009	0.132143	0.084154	0.921435	0.118023	0.41546	-0.00297807	0.994382	0.654841	3.68038e-06	0.536818	0.00070793	0.125139	0.851017	0.128117	0.999997
ENSG00000089723	OTUB2	2.63556	3.18507e-06	1.53101	0.007929	-1.10455	0.0710242	0.344205	0.999359	-0.760339	0.264788	-0.0775379	0.981106	-2.11393	1.69694e-14	-1.04758	0.00721408	-3.12969	8.30577e-18	-1.01576	0.0260439	-0.648404	0.470173	0.399174	0.999997
ENSG00000089737	DDX24	-0.214463	0.843054	-0.347716	0.665958	-0.133252	0.870623	-0.0792685	0.999359	-0.212522	0.792993	-0.513818	0.683511	0.273765	0.400347	0.175792	0.820752	0.752877	0.0249516	0.479113	0.264177	0.167137	0.934807	-0.0086538	0.999997
ENSG00000089775	ZBTB25	0.747381	0.428111	0.122334	0.9204	-0.625047	0.432994	-0.347431	0.999359	-0.972478	0.199507	-0.0548118	0.987098	0.0132781	0.981124	0.205884	0.832011	-0.504016	0.264451	-0.517294	0.354271	-0.119225	0.969337	-0.325108	0.999997
ENSG00000089818	NECAP1	-0.779628	0.476821	-0.30861	0.805503	0.47102	0.627643	-0.43843	0.999359	0.0325882	0.980762	-0.682449	0.702862	-0.598289	0.154199	-0.411222	0.639433	-0.211159	0.704902	0.38713	0.564168	-0.352786	0.873065	0.0584372	0.999997
ENSG00000089820	ARHGAP4	1.11601	0.150587	-0.397314	0.67485	-1.51332	0.0152595	0.404767	0.999359	-1.10855	0.102019	0.434183	0.80704	-0.475126	0.185977	-0.195415	0.832074	-0.298052	0.50225	0.177074	0.777696	-0.212382	0.925985	-0.0169668	0.999997
ENSG00000089847	ANKRD24	-0.173283	0.949049	-0.185826	0.92166	-0.0125425	0.993686	-0.420674	0.999359	-0.433216	0.778465	0.572621	0.858101	-0.480142	0.455029	0.309377	0.839403	0.147117	0.861523	0.627259	0.506865	0.636934	0.811089	0.327558	0.999997
ENSG00000089876	DHX32	-0.032607	0.973262	0.272713	0.55452	0.305321	0.432082	-0.409154	0.999359	-0.103834	0.839751	-0.200932	0.840703	-0.0585489	0.79824	-0.199569	0.597376	-0.71205	0.000622272	-0.653501	0.00567409	-0.124173	0.913082	0.0753966	0.999997
ENSG00000089902	RCOR1	0.454975	0.478614	0.691708	0.193979	0.236734	0.692026	-0.116878	0.999359	0.119855	0.864283	0.19532	0.895977	-0.305077	0.23268	0.0293089	0.971309	-0.571232	0.0417871	-0.266155	0.496287	-0.0780637	0.970126	-0.107372	0.999997
ENSG00000089916	GPATCH2L	0.574011	0.454773	0.248513	0.773995	-0.325497	0.642969	0.344364	0.999359	0.0188664	0.98407	-0.239974	0.893383	-0.511899	0.0818023	0.134678	0.872237	-0.176415	0.653217	0.335484	0.468672	0.545879	0.564797	0.411201	0.999997
ENSG00000090006	LTBP4	1.62964	0.127451	0.9417	0.422232	-0.687935	0.528248	-0.100596	0.999359	-0.788532	0.479096	1.52202	0.323198	0.605335	0.236181	-0.349434	0.767815	-0.00349007	0.996316	-0.608824	0.424425	0.059015	0.994194	0.408449	0.999997
ENSG00000090013	BLVRB	0.197286	0.875257	-0.5836	0.464769	-0.780886	0.236	0.368407	0.999359	-0.412479	0.598185	0.103174	0.970196	0.0859337	0.837356	0.0933656	0.927319	-0.00713623	0.988681	-0.0930695	0.882813	-0.0979434	0.972489	-0.191308	0.999997
ENSG00000090020	SLC9A1	0.672239	0.42546	0.405687	0.645662	-0.266551	0.747166	0.345187	0.999359	0.0786356	0.936985	0.1601	0.945151	-0.476046	0.159874	-0.0186651	0.988027	-0.287053	0.497188	0.188993	0.749362	0.310305	0.853524	0.328971	0.999997
ENSG00000090054	SPTLC1	0.127107	0.841821	0.535188	0.15271	0.408081	0.252435	-0.239872	0.999359	0.168209	0.710858	0.110575	0.924093	-0.559393	0.000680407	-0.212947	0.544428	-0.450978	0.0269229	0.108415	0.735276	-0.0317488	0.986999	0.181199	0.999997
ENSG00000090060	PAPOLA	-0.670518	0.135492	-0.383402	0.437293	0.287118	0.528117	-0.163714	0.999359	0.123403	0.828938	-0.547507	0.436443	0.16265	0.473876	0.193188	0.666404	0.132633	0.622479	-0.0300173	0.942275	-0.0440774	0.983546	-0.237265	0.999997
ENSG00000090061	CCNK	-0.925952	0.325437	-1.07708	0.204551	-0.151125	0.889679	0.676808	0.999359	0.525681	0.566547	0.48662	0.804059	0.159324	0.735649	0.0630754	0.960951	0.153634	0.774367	-0.00568949	0.994825	0.275232	0.906136	0.212157	0.999997
ENSG00000090097	PCBP4	0.90079	0.314596	0.96019	0.243205	0.0594017	0.962217	0.0997214	0.999359	0.159121	0.884634	0.531664	0.760236	0.62259	0.10216	-0.264657	0.781475	-0.448836	0.388006	-1.07142	0.0476367	-0.603176	0.699327	-0.338519	0.999997
ENSG00000090104	RGS1	-1.31308	0.294248	-2.81524	0.003066	-1.50216	0.139436	-0.0232536	0.999359	-1.52541	0.141561	-1.743	0.268396	0.445525	0.440132	2.21777	0.000294098	3.6487	2.14356e-11	3.20317	5.30128e-08	4.10139	1.14964e-07	1.88362	0.472275
ENSG00000090238	YPEL3	3.45473	0.000166	1.28554	0.246517	-2.1692	0.0155494	0.247958	0.999359	-1.92124	0.0401751	1.21847	0.497606	0.537473	0.309288	0.0366119	0.983345	-0.569689	0.356228	-1.10716	0.0982948	0.161385	0.96932	0.124774	0.999997
ENSG00000090263	MRPS33	-0.259886	0.641411	-0.381122	0.404245	-0.121236	0.810576	0.362622	0.999359	0.241385	0.59677	-0.314126	0.716834	-0.153524	0.474089	0.116347	0.810216	-0.43338	0.0635399	-0.279856	0.363762	0.259484	0.74935	0.143138	0.999997
ENSG00000090266	NDUFB2	-0.05588	0.953906	-0.142086	0.816563	-0.0862055	0.877494	0.454011	0.999359	0.367805	0.406297	-0.114842	0.934508	-0.255722	0.222529	0.0573636	0.927319	-0.47455	0.0398436	-0.218828	0.497016	-0.0154998	0.997837	-0.0728631	0.999997
ENSG00000090273	NUDC	-0.48749	0.172637	-0.24922	0.535269	0.23827	0.498524	0.171054	0.999359	0.409324	0.206479	-0.115949	0.908854	-0.496095	0.000836167	-0.123026	0.743159	-0.402391	0.0275261	0.0937043	0.745595	-0.00718607	0.998625	0.115841	0.999997
ENSG00000090316	MAEA	0.108135	0.92302	0.276078	0.699899	0.167943	0.80743	0.362128	0.999359	0.530071	0.345891	0.501327	0.636348	-0.928813	0.000117088	-0.302558	0.570179	-0.564277	0.0615582	0.364536	0.3566	-0.304925	0.795467	-0.0023668	0.999997
ENSG00000090339	ICAM1	-2.91147	0.000514	-2.23151	0.007848	0.679965	0.493169	0.399909	0.999359	1.07987	0.246778	0.247779	0.937347	2.03481	4.82803e-07	1.64492	0.00299167	3.74721	7.67049e-16	1.7124	0.00153293	2.88448	3.88014e-05	1.23957	0.999997
ENSG00000090372	STRN4	-0.375805	0.539436	-0.164823	0.807841	0.210983	0.701723	0.0830038	0.999359	0.293986	0.58427	0.388578	0.681866	-0.0163051	0.959674	-0.168285	0.752737	0.173432	0.551522	0.189737	0.611727	-0.231003	0.831038	-0.0627178	0.999997
ENSG00000090376	IRAK3	3.16996	0.001228	1.21649	0.309303	-1.95347	0.0417648	-0.72357	0.999359	-2.67704	0.00293921	-0.125364	0.98016	2.2237	2.33665e-06	0.832165	0.364824	1.29172	0.0278517	-0.931978	0.201743	1.17215	0.418731	0.339984	0.999997
ENSG00000090382	LYZ	0.211226	0.847467	1.01855	0.101349	0.80733	0.17201	-0.203864	0.999359	0.603464	0.350386	0.387739	0.794399	-0.743017	0.00908746	-0.00207845	0.998482	-0.834993	0.0122607	-0.0919758	0.87255	0.0993097	0.969265	0.101389	0.999997
ENSG00000090432	MUL1	0.253196	0.764348	0.877035	0.101349	0.623839	0.230998	0.0655621	0.999359	0.689401	0.18576	0.162704	0.923891	-0.962296	5.38915e-05	-0.4976	0.238566	-1.61803	1.18458e-08	-0.655735	0.0643023	-0.273485	0.824387	0.224115	0.999997
ENSG00000090447	TFAP4	1.85268	0.096931	-0.783236	0.531994	-2.63592	0.00347266	-1.37742	0.999359	-4.01333	8.08936e-06	1.28948	0.462184	-0.22748	0.705174	-0.662144	0.49105	-2.22381	0.000331047	-1.99633	0.00433388	-0.362466	0.904136	0.299679	0.999997
ENSG00000090470	PDCD7	-0.365417	0.816242	-0.677285	0.55389	-0.311864	0.787027	-0.830706	0.999359	-1.14257	0.211497	-0.70814	0.724935	1.15024	0.00673549	-0.206856	0.86997	1.02524	0.0444139	-0.124998	0.885911	-0.0813161	0.986893	0.12554	0.999997
ENSG00000090487	SPG21	0.260136	0.564213	-0.209958	0.625244	-0.470093	0.137176	0.119279	0.999359	-0.350814	0.309571	-0.366365	0.557337	0.132431	0.463485	0.311807	0.238436	-0.402066	0.0291791	-0.534497	0.00829	0.0989417	0.925725	-0.212865	0.999997
[truncated: 18,640 more rows]
