# Supplementary material for: Immune activation of primary human macrophages is suppressed by the coordinated action of Yersinia effectors
Source: mBio. 2025 Nov 24;17(1):e02547-25. doi: 10.1128/mbio.02547-25 (PMC12802187; doi:10.1128/mbio.02547-25)
Supplement: Table S4 — vst normalized counts from RNA-seq. [file mbio.02547-25-s0003.csv]

Table S4: vsd normalized counts from RNA-seq
	WA314DYopQ_6h	WA314DYopQ_6h	WA314DYopM_6h	WA314DYopM_6h	WA314DYopMP_6h	WA314DYopMP_6h	WA314DYopP_6h	WA314DYopP_6h	mock_6h	mock_6h	mock_6h	mock_6h	mock_1.5h	mock_1.5h	mock_6h	mock_6h	WA314_6h	WA314_6h	WA314_1.5h	WA314_1.5h	WAC_1.5h	WAC_1.5h	WAC_6h	WAC_6h	WAC_6h	WAC_6h	WA314_1.5h	WA314_1.5h	WA314_6h	WA314_6h	WA314_6h	WA314_6h
ENSG00000000003	5.54086	5.91845	5.97902	5.80445	6.22924	7.17517	7.02043	7.29995	5.06804	5.55374	4.90238	4.87049	4.94068	5.64512	5.43304	5.56108	5.27445	6.2098	4.33282	5.05684	4.7531	4.89617	5.55908	7.03945	5.76688	5.19557	5.63101	5.72839	4.09026	5.54727	5.65076	5.38648
ENSG00000000419	8.86858	8.31796	8.77342	8.68876	9.09523	9.1893	9.18601	9.22509	9.43052	9.38384	9.1279	9.02166	8.16137	9.33626	9.11826	9.32931	8.88376	8.90909	9.24204	9.30224	9.42826	8.99854	9.02212	8.76288	9.08806	8.54175	9.41061	8.99725	8.97312	8.8137	9.20509	8.3707
ENSG00000000457	7.57673	7.37108	7.98944	7.93605	9.20443	9.09602	9.02694	8.96935	7.26829	7.61259	7.67691	7.77568	7.16673	7.21841	7.52351	7.02186	8.34052	8.06649	6.86226	6.87211	7.30158	7.23611	7.53182	9.12091	8.05115	8.41073	6.81377	7.70357	6.96372	7.56233	7.93147	8.08414
ENSG00000000460	6.43267	5.91448	6.33114	6.91398	5.92492	6.09889	6.00409	5.96061	6.83102	7.16944	7.56224	6.84938	5.4435	7.03028	7.19665	7.05957	6.14646	6.94036	7.30604	6.8052	6.80493	6.79498	6.32564	5.41739	5.8492	5.72144	6.53264	7.13629	5.98558	5.73446	5.68386	6.14281
ENSG00000000938	13.67749	13.63679	13.82403	13.90179	14.08714	14.47392	14.31304	14.42266	13.67346	14.06704	13.96504	14.05002	14.30058	14.17346	14.42026	13.75791	13.80595	14.15407	13.57535	13.98869	14.38914	14.35422	13.7613	14.07817	14.24757	13.57393	14.32138	14.16233	13.27623	13.85268	13.74769	13.69591
ENSG00000000971	4.27295	4.92323	3.67166	3.80935	5.87543	5.67242	5.80702	5.16058	5.0845	4.60735	4.29051	5.2	3.56495	4.30251	4.8846	4.96843	5.77817	5.45729	5.61958	4.50442	4.29051	4.92836	4.29051	6.38781	5.06489	5.63476	4.29051	4.93873	6.17242	4.81154	4.85756	5.29517
ENSG00000001036	11.40852	10.98065	11.99626	11.83528	11.42433	11.56352	11.23963	11.7386	11.77485	11.89259	11.82602	11.60437	11.20146	11.90385	11.92402	11.6486	11.32962	11.44341	11.12957	11.65369	11.30665	11.29436	11.08527	11.02557	11.22933	10.77864	11.30967	11.50334	11.44615	11.14413	11.52342	11.04236
ENSG00000001084	10.35422	9.87782	11.28773	11.36143	8.68313	9.38697	9.05341	9.13261	11.03063	11.42839	10.90495	10.23426	10.62542	10.86265	12.6604	11.20491	9.2495	8.9611	10.22965	10.04604	10.7107	10.15237	8.63229	8.85518	8.86105	8.2214	10.66159	10.1619	7.8328	10.19746	8.84288	7.1402
ENSG00000001167	8.81487	8.33343	9.02549	9.10339	10.10533	10.04086	10.01358	10.0042	9.69093	9.32065	9.62611	9.71258	8.70256	8.8979	9.81916	8.94252	8.88203	9.28148	9.07322	8.85239	9.07832	9.09829	8.8621	9.87877	9.6472	9.27297	8.86639	9.30984	8.2505	8.34729	8.52683	8.59399
ENSG00000001460	7.3908	7.68189	7.13089	7.31832	6.84928	7.11834	6.89477	7.15887	6.3654	6.29323	6.81811	6.33681	7.04197	6.59988	6.50552	6.16047	7.38184	7.71793	7.01304	6.44772	6.83198	6.8044	7.13512	7.60826	7.12072	7.89162	6.82015	6.33104	8.65542	7.0036	7.66583	8.05839
ENSG00000001461	9.01447	9.25564	9.5084	9.87643	8.43976	8.57093	8.61778	8.90609	8.47821	8.83999	8.50227	8.44613	8.25554	9.02363	8.35915	8.4426	8.93377	9.30409	8.07393	8.56386	8.01345	8.18175	8.84643	8.2412	8.79478	9.0569	8.40427	8.13637	10.38246	8.89667	9.01874	9.59442
ENSG00000001497	7.78026	7.35135	8.16263	8.098	7.77677	8.63047	8.73141	8.03086	8.19063	8.44312	8.42457	8.67689	9.42163	8.76295	8.43282	8.54419	8.14531	8.31976	8.60388	8.22023	9.0908	8.52607	8.18141	8.58816	7.98891	8.23337	9.26692	8.36418	8.13995	7.73715	8.59043	8.3619
ENSG00000001561	9.29896	8.17329	9.34947	9.55669	9.01848	9.25268	9.2424	9.14991	9.51622	9.48319	9.02865	8.6728	6.5839	9.34226	9.51956	8.97611	8.74529	9.19486	8.72871	8.86551	9.01592	8.46389	9.97471	8.86545	9.0249	8.56327	9.02162	8.56752	8.5387	8.22399	8.95036	8.26755
ENSG00000001617	5.33318	5.89486	5.26712	5.26364	4.43886	4.51518	4.84139	4.76084	3.99263	3.91126	4.87312	3.8732	5.64744	4.0105	4.73405	4.5124	5.16768	5.36431	4.24224	3.77276	3.8732	5.14185	4.98192	3.8732	4.38804	3.82483	4.2937	4.78107	4.5376	4.54034	4.97645	4.77351
ENSG00000001629	9.65553	9.05803	10.23112	10.10922	10.89873	11.13282	11.14454	11.10835	9.46821	9.35144	9.12119	8.84358	8.05808	9.01919	9.38866	9.0274	10.12781	10.20202	9.29704	9.08003	8.96726	8.93635	11.39499	10.66303	10.06385	11.30647	9.37853	9.01429	9.92307	9.90987	9.623	10.45422
ENSG00000001630	11.33036	10.81994	12.24275	11.5188	11.67529	11.66555	11.36905	11.49863	12.19221	12.20129	11.64914	11.54395	10.7462	11.90314	11.97033	11.4364	11.5962	11.12486	11.4879	11.55114	11.83965	11.45331	10.90353	10.74552	11.29167	10.63297	11.73443	11.758	11.53646	11.3081	11.73791	10.84411
ENSG00000001631	9.23225	8.96821	9.39255	9.52662	9.6647	9.32458	9.52273	9.71487	9.24655	9.09042	8.6512	8.4533	8.38721	8.63222	8.79286	8.91658	9.19835	9.26792	9.15642	8.56494	9.12279	9.1703	9.89039	10.12285	10.00756	9.42583	8.98776	8.86126	9.3832	9.3748	9.42552	9.37123
ENSG00000002016	8.61197	8.88674	7.85691	8.98557	7.47054	7.59833	7.79056	7.18179	8.1923	7.95437	7.12838	7.33414	8.02049	6.72824	7.31352	7.90572	7.86495	7.77512	7.02899	6.43738	7.34151	6.74045	7.32429	7.50422	7.18996	7.45751	7.62892	6.63753	7.1367	8.90135	7.91823	7.9442
ENSG00000002330	9.0038	9.7173	9.04461	8.96617	8.74977	8.45903	8.54595	8.94166	8.31296	8.27015	8.82645	8.75352	9.65593	8.7102	8.905	8.87697	8.85364	8.87487	8.7143	9.05034	7.98176	8.7042	8.03596	8.51732	8.02937	8.4744	8.65827	8.58845	9.26443	8.74874	8.6671	8.93461
ENSG00000002549	12.57917	12.33427	12.59379	12.6113	14.1618	14.2172	13.96738	13.82716	11.77699	12.07727	12.23652	12.06432	10.82858	11.60118	12.09267	12.12072	13.49108	13.54996	11.37874	11.54578	11.78491	11.50646	13.32998	13.77635	13.42191	12.8922	11.70194	11.96636	11.70191	12.48286	12.7115	12.72484
ENSG00000002586	12.83989	12.864	13.34214	13.00489	12.9527	12.59427	13.06222	12.98989	12.72046	12.41886	12.67982	12.53777	13.19055	12.78879	12.5346	12.79838	13.11332	12.62907	12.93873	12.70494	12.96883	12.66439	13.40734	13.32296	13.19389	12.95659	12.96106	12.75325	12.68969	13.17593	13.27879	13.08658
ENSG00000002587	5.73276	6.67703	7.00575	5.95375	6.05711	5.32247	5.51044	4.02048	7.31984	7.83634	8.66541	9.66389	10.3162	8.02724	9.56395	9.2073	7.56182	7.28411	9.13846	8.37325	8.90798	9.62887	6.15832	5.91236	7.36334	6.48443	8.17945	8.90454	7.68652	5.99597	5.84856	5.40101
ENSG00000002726	7.1436	6.77788	6.65211	8.3748	5.98771	7.39421	6.27067	7.83213	6.21814	7.45976	5.83675	7.83553	7.10777	7.99628	7.98838	6.93619	5.78312	7.33248	6.07127	7.69213	6.33391	7.48087	6.65895	7.67298	7.34494	6.23914	6.72104	7.42587	5.12866	7.99448	7.0778	5.73267
ENSG00000002822	9.83396	10.35188	9.84298	9.70385	8.90315	8.89728	8.60658	9.7088	9.08682	9.63433	9.11848	9.44651	11.05704	10.04631	9.51891	9.60742	9.78939	9.43766	9.8279	10.61286	10.32611	10.26387	10.68874	10.0537	10.49638	10.48168	10.12434	9.91474	11.05766	10.56942	10.38769	10.2416
ENSG00000002834	13.95721	13.63433	13.98996	13.68499	12.99972	12.6392	13.50829	13.35593	13.90372	14.09945	14.61464	14.14781	14.53604	14.21907	14.6255	13.86657	13.80229	13.54438	13.81638	13.97853	13.9396	13.99897	12.13744	12.71707	13.22181	12.16764	13.97586	13.97237	13.38711	13.56634	13.75036	13.01517
ENSG00000002919	10.81295	10.88456	10.1003	10.27642	10.17314	10.13613	10.08276	10.01404	10.73595	9.97767	10.35532	10.04497	9.21364	9.36008	9.52869	9.22929	10.26834	10.4341	10.06072	9.84269	10.045	9.63619	10.57005	10.14691	10.16474	10.25231	9.79622	10.0883	9.89455	9.95247	10.66573	11.11406
ENSG00000002933	7.91583	8.87945	5.78544	10.79176	6.35904	10.44715	6.17447	10.18396	6.39293	10.29049	6.17251	10.41655	6.43331	10.53961	8.47799	8.61097	6.38008	10.48591	6.20633	10.29885	5.72009	10.53883	6.15644	10.29848	7.99867	8.17537	6.35124	10.55099	6.54668	10.01551	8.16118	8.38052
ENSG00000003056	13.53495	13.34021	13.82613	13.62778	13.44894	12.81156	13.52806	13.43223	13.94765	13.61937	13.84102	13.28971	13.50226	14.01955	14.00969	13.25454	13.5303	13.19398	13.17498	13.58919	13.43643	13.2229	13.45124	13.44583	13.53392	13.32268	13.65022	13.24115	13.50558	13.65841	13.82401	13.31055
ENSG00000003147	7.75839	8.11047	7.23487	8.21188	7.94523	6.17737	6.8664	6.51528	7.02565	7.82622	6.89678	7.82903	8.24846	8.19008	8.07758	6.96671	7.9644	7.89024	7.33116	7.6906	8.2507	8.66656	7.62648	6.57671	6.71725	6.85422	8.27928	7.50876	6.9733	9.09869	8.47592	8.29245
ENSG00000003249	4.82582	6.26129	5.80284	6.02109	4.64674	4.87657	4.01741	5.61984	4.66743	5.49629	4.72116	5.58538	4.74738	5.4481	4.92609	5.64697	4.73075	5.68893	4.69666	5.44756	4.70611	5.17256	5.25041	5.33383	4.54727	5.85697	4.93414	5.3007	4.74049	5.24154	4.8954	5.04541
ENSG00000003393	6.13019	5.55719	5.91807	5.86352	6.20586	7.50024	3.72507	6.55489	6.74389	6.26314	8.31913	6.93674	7.32379	6.95825	7.74538	5.75816	6.5807	5.64858	6.99906	7.3464	7.03995	7.20526	3.76981	5.92876	6.86642	4.52999	6.65895	6.82749	5.30681	6.65148	6.42992	5.15335
ENSG00000003400	9.75349	9.513	10.1624	9.88238	11.06545	11.09081	11.20786	11.14869	8.22099	8.90012	8.72549	9.19062	7.73503	8.58204	8.34507	8.56876	10.53599	10.40365	8.28038	8.0102	8.77682	8.85034	10.28467	11.29013	10.54096	11.09439	8.619	8.71318	8.61776	9.76562	9.64268	10.20322
ENSG00000003402	13.89194	13.32208	13.51538	13.31533	15.65238	15.53322	15.74578	15.49514	12.8392	11.90203	11.91895	11.96725	11.66593	11.61517	11.95499	11.72971	13.79049	13.65489	13.68206	13.51258	14.6417	14.26045	15.43586	15.5717	15.33472	14.97361	13.94894	13.46783	13.75291	13.35854	14.11701	14.00624
ENSG00000003436	9.5942	8.55637	10.77756	9.98562	9.98383	9.35252	9.67918	9.45821	9.39959	9.49936	8.98665	9.8538	8.53222	9.24722	9.82613	8.84637	10.06979	8.76212	9.28817	9.14281	8.59011	9.91497	9.73672	9.793	10.00074	9.63778	9.13956	9.62844	8.61883	9.22057	9.34105	8.72601
ENSG00000003509	7.40726	7.54264	7.92295	7.82367	7.88162	7.75798	7.29265	7.12451	8.04504	8.03973	7.8164	7.81604	8.16453	7.76199	7.53141	8.37269	7.66569	7.46663	7.51645	7.54151	7.63022	7.76211	7.40696	7.26576	7.89445	7.12288	7.75239	7.75889	7.81006	7.53312	7.48692	7.46666
ENSG00000003756	11.29691	11.57301	10.67665	11.15535	11.2775	11.21583	11.46245	11.35173	10.9443	11.1287	10.6529	10.7276	11.37956	10.86523	11.02867	10.89448	10.92567	10.90463	10.43167	10.49106	11.13199	10.6995	11.57269	11.73262	11.91186	10.77649	11.34512	10.85474	9.6019	11.67473	11.10626	10.88323
ENSG00000003987	6.27747	6.48231	6.82451	5.66655	6.04113	6.57575	6.0114	5.99152	6.29812	6.35287	5.63951	5.47746	4.85719	6.04122	5.55318	6.13257	6.58752	5.90262	7.15292	6.50693	7.04445	6.30836	6.97501	6.57514	6.20053	6.07851	6.7811	6.35347	6.33627	6.88799	7.02054	6.64342
ENSG00000003989	5.50323	5.35436	4.57687	6.48537	4.7502	5.57232	5.30732	5.85055	4.24719	4.12558	4.60803	4.60883	3.55967	3.55967	3.80409	3.23151	4.80983	5.91688	3.55967	4.61431	4.88664	4.66225	4.20214	5.00252	4.77616	5.00492	4.20214	4.20214	4.20214	4.92157	5.2321	5.61163
ENSG00000004059	10.38006	10.61794	10.49156	10.57282	10.74288	10.62368	10.9318	10.9261	10.34459	10.35645	10.95511	11.04153	11.45515	10.79918	10.57034	10.92616	10.61718	10.64792	10.8221	10.93012	10.61594	10.83786	10.29814	11.03606	10.70995	10.84163	10.66168	10.80635	10.40213	10.60246	10.48442	10.66083
ENSG00000004139	6.65327	6.6134	6.58345	7.29565	6.97422	7.67745	7.06056	6.8999	6.71955	7.33337	7.4904	7.64661	8.00384	6.72415	7.65526	7.41835	6.98533	6.84099	7.4952	6.60672	7.11648	7.79952	5.09753	6.24132	5.33526	6.28096	6.19339	8.06389	6.46489	6.24077	6.55319	6.01619
ENSG00000004142	10.02456	9.94521	10.16983	9.88971	10.73032	10.61133	10.62169	10.58677	10.44947	10.21191	10.66821	10.6943	10.64457	10.3631	10.56512	10.35268	10.37112	10.40463	10.55194	10.64649	10.37187	10.46068	9.94244	10.27566	10.23546	10.333	10.28553	10.64147	10.35526	10.18633	10.25037	10.24985
ENSG00000004399	13.89364	14.3085	13.98744	13.94746	13.53926	14.06961	14.03644	14.13514	14.43242	14.17757	13.61747	13.89229	14.55634	13.86089	13.66423	14.16264	13.96626	14.0645	13.83816	13.39089	13.82107	14.04289	14.26144	14.32888	14.41974	14.89077	14.01424	14.01711	14.1687	14.84634	13.98236	14.39655
ENSG00000004455	9.10371	10.76986	9.71236	9.45455	10.82883	9.97275	10.74252	10.58002	10.65255	10.54145	10.3574	11.51791	9.72484	10.83586	11.60235	10.41622	9.29921	10.07655	10.29589	11.48587	10.11104	10.09274	10.30039	9.59257	9.01155	9.22583	9.77459	10.25819	9.96551	8.79866	10.27993	9.12208
ENSG00000004468	8.72919	8.96667	8.34799	7.70002	11.51936	12.14372	10.87386	11.50356	6.86065	5.76343	5.59582	6.62254	4.85104	3.39987	5.73602	5.50234	10.13025	10.36024	5.21292	4.47897	5.75985	6.39161	11.29785	12.3055	10.42695	10.94284	5.58983	5.99382	6.52322	8.53242	8.82654	10.38855
ENSG00000004478	9.2159	9.59135	8.83049	8.64019	9.16397	8.74549	9.79057	9.04487	9.96612	9.18079	10.38438	10.00522	11.73002	9.59609	9.7356	9.56556	8.63945	8.43268	10.1938	10.92304	9.60064	9.85186	8.62341	9.01807	9.07838	9.65317	9.80659	9.90953	9.64381	9.41655	9.31511	9.04326
ENSG00000004487	10.39568	10.72285	10.03261	9.9994	10.25072	9.82446	10.37181	9.90039	9.73839	9.69884	9.32146	9.28844	9.3606	9.56687	9.55784	9.7918	9.91109	9.90671	9.76615	9.68328	9.21494	9.59065	10.43741	9.81852	9.49215	9.57643	9.69948	9.82696	10.13803	9.68283	10.20394	10.10304
ENSG00000004534	10.99428	11.2937	10.95537	11.64339	11.52324	12.00004	11.68723	11.60773	10.79452	10.80336	9.98049	10.27747	10.3007	10.58751	10.22449	11.17565	11.12672	11.55198	10.76272	10.43836	10.85638	10.62801	12.32762	12.31379	11.33629	12.14293	11.12425	10.62064	10.84911	11.89678	11.16767	11.87012
ENSG00000004660	8.17459	8.62959	8.28646	8.56386	5.2813	5.72341	5.90035	5.91645	8.934	9.78838	9.81299	9.47837	10.2007	10.23641	10.02851	10.01249	7.83549	7.89938	9.10249	9.34223	9.29402	9.08205	6.5823	6.19387	7.60345	6.46929	9.29882	9.1876	8.02225	8.56438	7.74777	6.81351
ENSG00000004700	10.38655	9.44862	10.12924	10.49588	11.08079	11.0194	11.29866	10.46738	10.4393	10.54263	10.92112	10.45461	9.44687	9.95719	10.83146	10.00168	10.53008	10.61263	10.19804	10.15136	9.89838	9.7822	10.23274	10.53447	10.49321	10.25629	9.85472	10.19474	10.20615	9.58918	10.10503	10.10062
ENSG00000004766	8.53073	8.31632	9.19052	9.0964	9.49552	8.74571	8.45247	8.33183	9.54158	9.65667	9.44634	9.56109	7.81299	9.03835	9.39193	9.09027	9.51446	9.12106	9.27737	8.97364	9.33572	8.76059	7.93508	8.30548	7.78222	8.50442	8.68542	9.36089	8.56385	8.95678	9.19795	8.69948
ENSG00000004777	8.16123	7.31085	6.4352	8.06213	6.4304	7.02872	6.39571	7.76216	7.18264	8.0786	8.22321	8.32072	8.06326	6.54051	6.53497	5.42155	5.77699	6.71601	6.66177	5.61827	5.56632	5.86115	4.89112	5.23539	5.89249	5.52373	6.507	5.89752	5.44142	6.30166	8.98713	6.11589
ENSG00000004779	9.13199	9.30981	9.32095	9.31828	9.50837	9.45457	9.41185	9.76044	9.66442	9.63394	9.97939	9.69498	9.34047	9.86888	9.14735	10.01089	9.32953	9.63226	9.58574	9.9148	9.3585	9.67751	8.14005	9.09632	8.90973	9.90425	9.58571	9.778	10.0589	9.32677	8.99167	9.26412
ENSG00000004799	9.48616	7.85858	10.28929	9.55222	6.7787	5.98298	6.3971	6.06494	7.32694	8.80081	8.39172	9.38122	9.41923	9.52074	10.20929	9.59991	8.34785	7.33706	9.82426	8.23495	8.20847	8.8046	5.33383	5.32461	5.98708	5.42463	8.07243	8.46962	8.29633	8.41468	7.00232	6.16057
ENSG00000004809	6.2454	6.83682	6.82978	7.16838	6.56022	7.3486	6.27368	7.8021	6.73074	8.12623	6.34441	7.56827	7.21837	8.15822	6.77683	7.35758	6.7307	7.40661	6.88484	7.66212	7.5767	7.08698	8.45701	8.36291	8.16759	8.18487	6.77222	7.34629	7.6715	8.41123	8.00419	8.11006
ENSG00000004838	5.36886	5.6311	4.67523	4.97225	4.36434	4.13879	4.13464	4.56021	4.54875	4.56265	4.02834	4.43137	4.59933	4.56403	4.55462	4.86455	4.55637	4.68099	4.63809	4.4229	4.59405	4.54169	5.06185	4.96571	4.26233	4.38802	4.08352	4.6256	4.43703	5.24022	5.05894	4.86012
ENSG00000004846	4.48454	4.70642	4.85896	4.22663	4.99876	4.61759	5.55362	5.02046	5.36662	4.77073	4.71378	5.08816	4.5976	4.76884	4.26154	4.47118	4.90337	4.05701	4.83199	4.74176	4.71422	5.63852	4.10377	6.04369	5.64953	5.52943	4.93457	5.16636	4.10377	5.03742	4.47434	4.96814
ENSG00000004864	9.1737	8.53813	8.42224	8.18031	9.15557	8.55454	9.19196	9.09765	9.59031	9.22983	9.31008	9.11649	8.73849	9.38127	9.71174	9.03736	9.44215	8.85579	9.64278	9.33485	9.12908	9.1919	8.01641	9.12311	8.74205	8.71656	9.64055	9.47356	9.78536	8.52008	9.18981	8.54224
ENSG00000004866	8.20228	8.38567	8.53578	8.39782	8.92631	8.76541	8.70973	9.05448	8.83672	8.80293	9.09039	8.65701	8.30082	8.87877	8.67233	8.5596	8.93384	8.68803	8.5604	8.73738	9.24459	9.15195	9.56283	9.41699	9.69755	9.31603	9.06279	9.03271	8.16246	8.30078	8.80167	8.54213
ENSG00000004897	9.97604	9.75181	10.15163	10.04512	11.04205	11.02712	11.0436	10.47274	10.16292	9.99707	10.3637	9.72214	8.73351	9.80599	10.33321	10.01692	10.32933	10.20028	10.06908	9.86762	9.54992	9.19808	10.70716	10.32851	10.87403	9.91244	9.35553	9.71185	10.65372	9.45038	9.92544	9.72893
ENSG00000004939	3.6285	4.40322	4.22187	4.17738	4.48107	4.50941	3.76423	3.76423	4.37412	4.27535	3.6006	4.00309	3.76423	4.1756	3.6285	4.05522	4.73442	4.27176	4.18334	4.35206	4.08186	4.05597	6.92938	4.70781	5.05363	6.7306	4.23332	4.00734	5.48903	4.90184	4.69824	5.31819
ENSG00000004948	4.06114	3.68696	4.77319	4.6079	4.1051	3.9373	4.2393	3.64741	3.91178	4.26874	4.0054	4.37801	3.64741	4.16969	4.40514	4.41724	4.37276	4.06392	4.36485	4.31615	4.07416	4.05177	3.65896	3.65896	3.68696	3.68696	4.34547	4.15384	3.65896	4.30079	3.68696	3.68696
ENSG00000004961	8.97804	8.63203	9.08038	8.90952	9.60898	9.21464	9.70474	9.22518	9.47684	9.3534	9.65773	9.24822	8.75955	9.38797	9.3214	9.21978	9.48496	9.29298	9.28586	9.48206	9.58255	9.21616	9.68897	9.2765	9.50758	9.32536	9.19899	9.36157	9.90138	8.48323	9.44503	9.33321
ENSG00000004975	9.00628	9.49334	9.39829	9.26299	8.40104	8.84441	8.06328	7.97985	8.70197	9.18589	9.59117	8.89921	9.93643	8.87617	10.1331	9.41707	8.88962	9.09631	8.74406	8.6191	8.32982	8.24853	8.4987	7.8754	7.77773	7.96072	8.35355	8.88515	8.57958	8.73782	8.65928	8.17174
ENSG00000005001	5.83665	7.63414	6.49929	6.78268	7.88802	8.66195	7.69655	8.058	7.28652	8.33709	6.89076	7.58962	8.3145	8.6841	7.10329	7.86959	5.59029	7.16217	6.24484	7.79329	7.50841	8.00566	7.78942	8.21878	7.78393	8.87206	7.16062	7.59026	7.1983	7.78824	6.41824	7.7844
ENSG00000005007	10.98508	11.0187	11.29359	11.20823	11.48209	11.50559	11.25016	11.4129	11.38629	11.09785	11.38112	11.33427	11.57473	11.07036	11.1705	11.19175	11.06512	11.099	10.6757	10.90475	11.038	10.80471	11.14425	11.6456	11.67322	11.15955	11.12775	11.10198	10.3841	11.0143	11.03377	10.9995
ENSG00000005020	11.32408	10.88883	11.1438	11.3058	11.22572	11.20503	11.80175	11.00549	11.92032	12.04009	11.787	11.49406	11.17279	11.73071	11.65248	11.3355	11.29903	11.24931	11.99387	12.04439	11.8709	11.43284	12.07091	11.19265	11.82736	11.96641	11.72606	11.49498	12.48517	11.44511	11.70639	11.57815
ENSG00000005022	12.2	12.17382	12.50804	12.39707	12.36549	12.25786	12.74825	12.61697	12.75449	12.62995	12.69829	12.44638	12.87204	12.84787	13.02826	12.95699	12.07616	12.29944	12.51732	12.80543	12.62423	12.31233	12.28108	11.67048	11.79221	11.8036	12.54663	12.4289	12.70516	12.24089	12.3374	11.95022
ENSG00000005059	9.10726	8.52285	8.49559	8.5076	9.67597	9.07976	8.64322	9.6656	7.33592	7.55821	9.11208	8.87179	9.47119	8.95844	9.18944	8.72435	8.78676	9.95255	8.2464	9.44235	7.55386	8.46354	8.87301	9.61977	8.91816	8.66886	8.08926	8.65185	8.95106	8.31754	8.73985	9.03077
ENSG00000005075	9.28803	9.71553	9.33668	9.18759	9.53984	9.47335	9.64099	9.59722	9.24445	9.08301	9.29199	9.37439	10.13267	9.33818	9.15502	9.57664	9.70473	9.40587	9.92477	9.89936	9.75654	9.28647	10.12852	10.06784	9.60822	10.03546	9.78553	9.18069	9.93271	10.09232	9.89217	10.1913
ENSG00000005100	8.32465	7.87459	7.87245	8.41122	8.24801	8.61536	8.12679	8.28287	9.34149	8.61223	8.43311	8.55296	8.31997	8.39098	8.36538	8.74217	8.09667	8.38312	8.43335	8.52084	8.21779	8.29554	7.76651	7.73109	7.44484	8.28457	8.44301	8.39945	9.16398	8.03246	8.2068	8.58049
ENSG00000005108	3.42957	3.42957	3.88461	4.38763	4.10072	4.55203	3.58455	3.90623	3.86828	4.43971	4.35096	4.62086	3.58455	4.38423	4.74318	3.42957	4.18974	4.12627	4.35352	4.47817	4.42468	4.81349	3.97921	3.97921	6.27672	3.42957	4.56516	3.97921	3.97921	4.44767	3.42957	3.90485
ENSG00000005156	8.50686	7.79754	7.65028	9.4825	8.14483	8.67143	8.24241	9.20258	8.0329	8.26589	10.88391	9.37237	9.14763	9.65452	8.8628	8.78429	7.71498	9.52465	9.82803	8.28308	8.04396	8.63234	8.28239	8.0073	8.56357	8.99683	7.80882	9.2699	7.55515	7.9458	7.95802	8.36522
ENSG00000005175	9.11626	9.01655	9.5906	9.33505	9.50552	9.40461	9.0037	8.90927	9.00507	9.22266	8.22399	8.58375	7.89727	9.10031	8.81581	8.80954	9.70813	9.3842	9.06394	8.52245	8.15342	8.39001	10.76513	9.99291	10.0334	10.67696	8.89466	8.6	10.51575	9.64744	9.45203	9.89536
ENSG00000005187	5.30177	5.41797	6.14524	6.4906	5.45065	6.17262	5.74755	5.15898	5.32309	5.57326	6.09059	5.44704	6.01268	6.47341	4.96032	6.20546	5.09408	5.16198	5.65654	6.52572	6.68474	6.17451	5.07065	5.81654	5.23178	5.70994	6.58039	5.37372	5.4678	5.36702	5.43556	5.60252
ENSG00000005189	5.89789	6.45248	6.39563	6.34022	5.59193	6.71865	6.11609	5.66999	6.48669	6.05979	5.80949	6.79776	5.58545	6.288	6.39945	6.14293	6.24706	6.44758	5.99013	5.97209	5.94969	5.62654	4.74463	6.08036	5.77186	5.38354	6.15791	6.02602	5.89461	6.16382	6.09655	5.80719
ENSG00000005194	8.69783	8.48141	8.47901	8.38775	9.6701	9.12836	8.92038	8.91146	9.47961	9.16525	9.37937	9.8725	9.09565	9.1839	9.25671	9.17198	8.58395	8.50863	9.03356	9.15954	8.54117	8.96574	8.61732	8.60397	8.73575	8.42389	8.8255	8.89291	8.62181	7.93594	8.55647	8.64877
ENSG00000005206	9.88942	10.11914	9.44818	10.156	8.81615	9.19117	9.12163	8.92395	9.67638	9.62053	10.14314	10.23739	10.60231	9.71847	10.18351	9.54336	9.10394	9.35409	9.6393	9.14657	9.82637	10.14065	7.69047	8.93269	8.70238	8.27565	9.75162	9.9015	8.15024	8.92386	9.15819	8.64833
ENSG00000005238	10.50149	10.45991	10.86861	10.52489	10.673	10.92866	11.34535	11.05272	10.93848	11.1681	11.84859	11.6331	11.97524	11.15757	11.87822	10.93348	10.66274	10.76632	10.55948	10.53382	10.63649	10.84885	10.87707	10.79404	11.30085	11.24335	10.22627	10.57544	10.54426	10.48741	10.39937	10.28341
ENSG00000005243	6.59862	7.32718	7.02276	6.72472	7.06527	6.86	7.38472	7.02656	6.51191	6.73334	6.77733	6.58887	7.12497	6.53555	6.34091	6.72609	7.18493	6.71773	6.81859	6.84611	7.14279	6.73075	6.66118	7.66406	6.51131	7.52699	7.01275	6.74593	6.42367	7.44637	7.25525	7.24793
ENSG00000005249	7.04499	6.21808	7.14735	8.1137	6.66665	7.12442	6.47255	6.27039	6.49565	6.69466	7.00887	6.42265	6.06741	6.64017	6.71821	6.28009	6.59455	7.1098	7.22144	6.25918	6.91389	6.10646	6.53734	5.30437	6.31151	6.29408	7.30322	6.25694	6.70226	6.68893	6.76583	6.33446
ENSG00000005302	8.583	7.45059	8.40271	8.26829	8.50476	9.17166	8.18708	8.51936	8.1012	8.5893	8.25392	7.79714	7.86734	7.33722	8.24663	8.13529	8.85807	8.26395	8.51193	8.25266	7.37495	7.77011	9.11872	7.97474	7.72711	9.4075	7.14183	7.52029	10.27602	8.73103	8.40529	9.17852
ENSG00000005339	9.71929	10.1157	9.5086	11.93451	11.07286	13.1714	13.06108	10.13174	11.21331	11.71183	9.631	9.4959	9.07258	8.6603	10.28605	9.47186	9.8545	8.95188	9.57573	11.79905	9.74598	9.54425	11.13322	10.73625	10.59806	11.42949	10.08839	9.6944	11.86378	10.25904	10.18162	10.3561
ENSG00000005379	6.8601	7.79557	7.13312	7.06098	6.49054	6.47159	5.9341	5.69376	6.78834	6.98179	6.54139	6.59891	6.15205	7.13205	6.26453	5.93579	5.82864	6.18249	8.74875	7.05266	8.25349	7.58691	7.35406	5.12551	7.42885	6.30916	8.08833	6.86835	7.45527	6.84504	6.59566	6.96381
ENSG00000005381	6.12976	5.72874	5.70053	7.80808	4.8743	4.90831	4.89352	5.1182	5.27241	5.71076	6.42734	6.02873	9.42099	5.52401	6.20331	6.01377	5.41421	4.91643	5.97308	6.2465	5.95764	6.0186	5.36178	4.57921	5.39011	5.2497	5.87387	6.53577	5.78041	5.53134	5.46339	5.48356
ENSG00000005436	7.16144	6.28522	7.05389	7.49926	7.34576	7.21131	7.08428	6.73321	7.91292	8.01471	8.10426	7.37729	7.26058	7.57513	7.02984	7.8767	6.84878	7.93456	7.40886	8.00674	7.70939	8.01382	6.80257	6.90275	7.41483	6.1289	7.46499	7.45294	8.01867	7.1755	7.6589	8.02304
ENSG00000005448	5.55311	6.2416	5.20247	5.05422	5.32818	5.54117	5.62536	5.41302	5.44335	5.0173	5.64157	5.53231	6.50585	5.44617	5.68997	5.56927	5.53124	5.28867	5.96138	5.51981	5.06204	5.65269	5.62214	5.73469	4.67665	5.98254	5.7792	5.61425	5.41938	5.1668	5.38716	5.76742
ENSG00000005469	7.61135	7.22075	7.73662	8.12426	7.18435	7.58004	6.97449	7.16417	7.82413	8.14608	7.95706	8.30419	7.27172	8.02733	8.18887	7.84341	7.6145	8.07588	7.64825	7.96201	7.84654	7.52845	6.2928	6.66301	6.75871	6.53659	8.00812	7.88255	7.50857	7.18844	7.23258	7.49413
ENSG00000005471	6.30793	7.00568	6.95722	5.06642	5.86565	5.74519	6.02479	5.39071	6.41502	5.79817	6.19936	6.30113	7.89771	5.86365	5.88402	7.34143	7.14381	5.33218	6.87624	6.93617	5.3637	7.6811	8.10209	7.00533	6.38474	5.47854	8.08516	5.87448	4.82679	6.42882	6.11972	7.72869
ENSG00000005483	10.55966	10.69504	10.98402	10.97238	11.44205	11.65452	12.2121	12.04541	11.11821	11.04738	10.00394	9.67426	10.68989	10.6205	10.49452	10.48152	10.82281	10.78527	11.50197	11.41648	11.08604	10.1992	15.32833	12.29719	12.56133	14.13378	11.17445	9.77215	13.89474	11.98521	11.83639	12.69021
ENSG00000005486	9.21346	9.70661	9.77398	9.15649	9.03927	8.84183	9.20545	9.14338	9.09002	8.90623	9.08228	9.60516	10.17988	9.33233	9.21637	9.29065	9.20762	8.87628	8.95784	8.87996	8.74624	9.45629	8.86889	9.74457	8.96395	9.65934	8.78942	9.40587	8.70838	9.16824	8.79898	9.42698
ENSG00000005513	6.16777	6.51929	5.84423	6.51355	5.36436	5.31906	5.42867	5.63884	6.02839	5.44562	5.13974	5.43818	5.35793	5.4578	5.40934	5.47796	5.38264	5.79935	5.19941	5.27178	5.52677	5.40607	5.75809	5.79398	5.71794	5.51295	5.48969	5.33628	4.54972	6.88996	5.94551	5.68336
ENSG00000005700	10.28448	10.0413	10.39996	10.32408	11.43508	11.22842	11.47675	11.15889	10.73999	10.73128	10.32517	10.19448	9.14041	10.32549	10.18058	10.50532	10.70576	10.64672	10.73279	10.5182	10.87513	10.46598	11.40654	11.24526	11.13896	10.99198	10.95581	10.41388	10.30775	10.54742	10.70125	10.56789
ENSG00000005801	8.26275	8.09542	7.92629	8.40142	8.13584	8.15672	8.23268	8.43839	8.39102	8.56248	8.5643	8.54904	8.21553	8.05043	7.77948	8.30211	8.22043	8.14821	8.11697	8.02277	8.71628	8.22003	7.67229	7.66255	8.40245	7.52718	8.39651	7.97387	8.44149	7.49643	8.38671	8.1035
ENSG00000005810	10.23761	11.59167	11.37838	11.50777	10.37677	10.67969	9.38337	10.12089	11.50953	11.19183	9.82429	9.89581	10.50322	10.84191	9.78303	10.58679	10.97196	10.94613	11.12015	11.13821	10.71464	9.95413	13.8509	11.9606	12.19476	13.8557	11.28061	9.56256	14.15078	12.59426	11.77738	13.37139
ENSG00000005812	10.43204	9.68001	10.05663	10.04164	10.74705	10.40093	11.2125	10.58006	9.76402	9.68404	10.55324	10.20358	9.97547	10.103	10.2804	9.42288	10.35644	10.27753	9.98178	10.14707	9.70611	9.23393	10.40505	10.47964	10.65284	10.43253	9.90718	9.91024	9.82808	9.99073	10.31747	10.19847
ENSG00000005844	10.6007	10.18385	10.52608	10.80788	9.4448	9.2401	8.61971	8.94839	9.87384	10.5239	10.60032	9.94716	9.20788	9.56789	11.4064	9.59536	9.6418	10.09797	8.5008	9.11548	8.52319	9.19365	8.61003	8.11781	8.31039	9.22577	8.25898	9.10734	9.6815	9.15773	8.31313	9.13853
ENSG00000005882	7.36636	8.15147	8.66404	9.04232	6.64599	6.81162	6.91383	7.31158	8.12702	8.31491	8.48971	8.42787	8.60899	8.44111	8.5616	8.46386	7.29258	7.69288	8.46253	8.14864	8.1299	7.7675	7.27165	6.64404	6.91073	6.59484	8.12512	8.00589	7.50447	7.47178	7.50481	7.5336
ENSG00000005884	13.15283	13.25835	13.9785	13.62906	12.45608	12.77362	12.93767	13.41442	13.45449	13.72982	12.9533	13.66696	14.36696	13.94041	13.47174	13.51064	13.07389	12.82206	12.52487	13.13447	12.9258	13.74942	12.81222	13.47881	13.65647	13.13184	12.96047	13.32827	12.90653	14.20649	13.51831	13.05001
ENSG00000005889	10.3551	10.03803	9.39945	9.46658	11.57141	11.49996	11.71011	11.94606	9.9636	8.90727	8.82172	8.68324	7.82243	8.78953	7.27431	7.87827	10.30522	9.76613	11.99091	12.30335	12.85718	12.20784	13.19097	12.16456	12.90378	13.16621	12.25924	11.4727	11.9472	9.98648	11.41554	11.8749
ENSG00000005893	13.1575	12.43476	13.55874	13.6142	12.89926	13.28369	12.88833	13.30676	13.05477	13.45506	13.09292	12.9089	11.7512	13.35894	13.50454	13.05269	12.86128	13.12299	12.37692	12.97883	13.16923	12.89887	12.6773	12.47851	12.74938	11.77516	13.02547	13.11341	11.88688	12.572	12.98693	11.93939
ENSG00000005961	3.80055	5.15389	3.77298	4.84278	4.68275	4.58358	4.25033	4.51847	4.26775	4.3695	4.94916	4.84852	4.84414	4.47863	4.48316	4.23127	4.32691	4.29233	4.14476	4.65229	5.28848	4.66131	4.11767	4.52687	3.51948	5.93968	4.11767	4.5149	4.11767	4.11767	4.61336	3.80837
ENSG00000006007	9.8776	10.20784	10.74386	10.63403	9.84027	9.78755	9.69383	9.78094	10.55303	10.80444	10.65424	10.60568	10.17325	10.99058	10.60582	10.74319	10.36092	10.35258	10.54773	10.74709	10.63216	10.3313	10.32685	9.35126	9.68096	10.13171	10.36584	10.67966	10.68875	10.32016	10.17557	10.48504
ENSG00000006015	9.9212	10.72286	10.35066	10.50544	9.77648	9.83451	8.7394	10.56196	9.88457	9.60375	10.19094	9.94055	12.07883	11.03646	9.81979	10.69089	9.50842	10.25953	10.10914	11.02597	10.71597	10.01464	10.3941	9.83071	9.95489	10.47436	10.92288	9.92583	11.08408	10.73316	10.52935	10.56106
ENSG00000006016	5.88316	5.77024	5.28899	5.48862	5.76853	6.24425	5.87782	6.11378	7.08304	6.08122	6.29464	5.79008	6.02216	6.00868	6.4852	6.34925	5.41516	5.86244	5.80473	5.67089	6.49496	5.75975	6.7084	6.48028	6.43439	6.1115	6.62112	5.66018	5.55286	5.17948	5.51333	5.5149
ENSG00000006025	8.33557	7.43373	8.20281	8.44425	5.57751	7.60487	5.98777	6.42146	7.93577	8.18156	8.03487	8.21439	8.45803	8.14374	8.24355	8.28913	7.0413	7.6014	7.14872	6.75139	6.68702	8.46669	4.27114	5.2338	6.92772	4.81901	7.28493	9.0178	6.57218	6.88337	6.14071	5.99094
ENSG00000006062	9.07119	9.3249	9.82889	9.72511	7.14405	8.15166	7.58175	8.10049	8.89271	9.37721	10.12593	10.12278	9.69033	9.6458	10.21647	9.49467	8.47366	8.42454	9.71151	9.37762	9.21768	9.58031	7.54226	7.8968	7.078	7.05886	8.85055	9.85057	8.03647	6.56451	8.07725	8.16949
ENSG00000006118	8.09397	9.18532	9.42182	7.86035	8.77547	7.47067	7.63147	7.96006	9.6922	8.45074	8.73787	7.34708	9.70514	8.26677	8.88182	8.70171	8.37334	7.9473	7.98079	7.48408	9.12834	8.58027	9.62548	8.69208	9.11965	8.91626	8.82702	8.17818	8.63524	8.58832	8.03138	8.7454
ENSG00000006125	10.13554	9.72275	10.75127	10.62523	10.99958	10.81406	10.94272	10.72296	10.75902	10.8093	10.54231	10.2659	9.68777	10.57737	11.13982	10.36095	10.42857	10.43079	10.99364	10.56774	10.13104	10.16855	14.16473	13.78236	11.38239	15.35023	9.95048	9.92349	11.65984	10.26934	10.35421	11.25317
ENSG00000006194	8.97843	8.70601	8.58013	8.83054	8.972	8.82379	8.27748	8.20756	8.85312	8.56821	9.86558	9.57748	10.01907	8.85018	9.45734	8.89454	8.54461	9.09671	8.72283	8.80855	8.40638	8.55332	7.37823	8.61951	8.03382	8.0084	8.39507	9.02732	7.69565	8.40304	8.56088	8.53002
ENSG00000006210	5.45142	7.42753	5.93397	6.18709	4.42897	4.74329	4.44297	4.63169	4.82418	5.23555	4.82055	4.6674	5.65672	5.03413	4.63969	4.99639	4.51248	5.06503	4.25404	4.87807	5.45024	4.78331	5.01932	4.82048	4.57235	5.76614	4.60613	4.80464	4.98173	5.86045	5.20749	5.12718
ENSG00000006282	11.5827	10.9766	11.06649	11.54869	10.45491	10.86279	10.60893	10.86175	11.16815	11.04289	11.81069	11.37278	12.14251	11.1577	11.79447	10.71999	10.82695	11.20053	11.11386	10.90512	11.38245	10.90355	10.65037	10.11605	11.22055	9.97442	11.45639	10.7428	10.89077	10.69627	11.47549	10.44212
ENSG00000006283	7.32736	7.54518	6.64907	6.5703	4.55664	4.95115	4.49025	4.54214	5.5711	5.21139	4.20893	4.77347	5.40181	4.20801	5.44856	5.37013	5.53362	5.87209	5.53323	4.56146	4.9119	4.84742	5.01223	4.43028	5.06403	3.9452	5.16713	4.58498	5.47384	7.41938	6.03715	5.28177
ENSG00000006327	8.34835	9.28338	8.59655	8.12864	7.56509	5.29571	6.20066	7.60535	10.97871	10.58499	11.68005	11.71543	13.33973	11.82446	10.42891	10.71356	6.88722	8.07205	8.88806	10.27603	10.50128	10.75092	8.33368	7.30106	9.40289	8.99552	9.60599	10.79799	7.41286	8.20431	8.52218	7.20427
ENSG00000006432	4.46067	5.22245	5.25977	5.95904	4.67564	5.75657	4.81606	5.74012	4.76803	5.88804	5.82757	5.44459	4.30569	5.95662	5.66625	5.08868	4.49987	5.12077	4.65426	5.58426	4.95538	4.69535	5.94515	4.52487	6.44129	4.72342	4.62296	4.71799	5.12636	4.64905	4.57443	4.57474
ENSG00000006451	10.90758	11.06951	11.38066	10.86016	11.96229	11.09161	12.46642	11.4827	10.71696	10.39605	10.22442	9.73624	10.33786	10.35947	10.00567	10.32453	11.72274	10.95036	11.17957	10.81936	11.11605	10.37975	13.27498	12.94462	12.54931	13.97123	11.00069	10.08949	12.98644	12.07026	11.49723	12.43462
ENSG00000006453	7.02093	7.44991	6.86023	6.84081	6.71709	6.58988	7.04453	6.71193	6.24352	5.80585	6.42652	6.4958	6.66527	5.83618	6.65249	6.01973	7.44528	7.30718	6.85481	6.21939	6.29174	6.6244	6.46483	6.62505	6.90784	6.91372	6.22727	6.93127	7.22921	6.89691	6.55498	7.13173
ENSG00000006459	9.54322	9.15914	8.37157	8.65	10.80244	10.12819	10.71528	10.3155	10.05746	8.42798	9.41073	8.65203	7.82767	9.1022	9.0181	8.716	9.8775	8.6113	9.70704	9.93807	9.48572	8.94116	10.70269	10.18624	10.62529	10.8005	9.18333	9.27398	9.61151	9.88302	9.35802	9.3344
ENSG00000006530	6.56444	7.95166	5.55919	6.41239	6.17859	7.36337	5.91301	6.29131	7.28769	5.75075	6.11658	5.6241	4.47584	6.04604	6.1357	5.22962	6.35356	6.84841	5.62018	6.44041	5.70977	5.95288	6.89568	5.61423	6.49263	6.48357	6.36632	5.95604	6.16951	7.1569	6.175	7.19136
ENSG00000006534	11.53351	11.54641	11.48003	11.85779	11.02008	11.29563	11.14343	11.6789	11.05758	12.06763	12.19852	12.17349	12.62371	12.21773	12.34609	11.7388	11.52411	11.8514	11.74071	12.15713	11.64843	11.85883	11.43889	11.18977	11.5001	11.37344	11.52411	11.80301	12.10315	11.45427	11.69129	11.62302
ENSG00000006555	4.31242	4.62156	4.85964	4.46313	4.04122	4.30863	3.92524	4.25783	3.98429	4.40059	4.21362	4.09888	4.02979	4.0845	4.27479	4.19162	3.92363	4.37976	4.19826	4.13959	3.57514	3.57514	3.57514	5.02393	3.79788	3.79788	4.15932	3.57514	4.23012	4.04218	4.20852	4.61146
ENSG00000006576	9.1005	8.70273	9.56137	9.26434	9.54291	8.94297	9.35073	9.17928	10.07405	9.91162	9.18993	9.31566	7.84253	9.77455	9.71337	9.45751	9.04725	8.9218	9.79335	9.40806	9.21023	9.57322	8.9304	9.03564	9.04496	8.51624	9.45572	9.50696	8.93506	9.34767	9.35727	8.54564
ENSG00000006607	8.15774	8.43481	8.803	9.18673	9.08129	9.35177	9.29123	9.1997	9.32923	8.90899	9.27987	8.56561	9.33629	9.10315	8.81534	8.53895	8.2627	8.56012	8.52232	8.90257	9.00613	8.71925	9.13867	9.40587	8.87373	9.8257	9.03551	8.48513	9.75238	7.91497	9.07865	8.97285
ENSG00000006625	9.57725	9.69498	8.78066	9.16169	9.73406	9.92948	9.60278	9.57926	9.67478	9.9937	9.74692	9.61497	9.01332	9.79138	9.26799	10.10037	9.60332	9.83537	9.83521	9.97657	10.02237	9.65235	9.71108	9.48788	9.5535	9.73941	9.99166	9.68935	9.70426	9.72262	9.54497	9.71608
ENSG00000006634	7.24221	6.92117	6.54339	6.94072	7.04917	7.03953	6.12819	6.00368	8.44704	8.2791	7.52426	7.3333	5.80193	7.54762	8.14478	7.90436	7.55966	7.72654	9.68142	8.5372	8.71659	8.09368	9.51511	6.06257	8.37918	7.57946	8.61204	7.854	9.54545	7.65634	7.53704	7.21593
ENSG00000006638	5.63388	6.73034	6.62227	6.58482	5.23523	5.37036	5.08489	5.53892	5.7607	6.25237	5.6771	6.01023	7.47896	6.16128	6.09545	6.39112	5.59488	6.40427	5.03038	5.54317	5.43325	5.3023	6.6471	6.27289	6.8069	6.46106	5.58007	5.60431	6.88741	6.18408	6.2419	5.98778
ENSG00000006652	10.17828	9.86312	9.13206	8.90384	9.70614	9.8696	10.31046	9.90491	8.69793	8.55326	8.37269	8.21768	9.1273	8.27245	7.58144	8.03791	9.76185	8.97135	9.69162	9.29796	10.68895	9.72488	12.32419	10.91461	11.15408	10.99446	10.68099	9.05057	9.217	9.5745	10.54711	10.67666
ENSG00000006695	7.45116	7.74728	8.03506	7.93802	8.46232	8.43795	8.07554	7.71151	8.96252	8.55338	8.95908	8.899	7.95212	8.4627	8.4384	8.68022	8.20045	8.37334	9.06912	8.62547	8.84354	8.74019	6.73942	7.3456	7.34842	7.43019	8.55319	8.68311	8.74896	7.47571	7.85112	8.19028
ENSG00000006704	9.23952	10.22668	9.02915	8.70659	8.73174	8.0152	9.65236	9.27562	8.44217	8.41307	7.60254	7.40508	9.12426	8.81657	8.09468	8.82024	8.80362	8.04641	9.37683	8.66698	9.54329	8.57765	9.89471	9.1857	9.06016	8.31547	9.56624	8.01164	9.50752	10.06482	9.43211	9.70476
ENSG00000006712	9.26594	9.25884	9.75886	9.61459	10.44334	10.25516	10.7167	10.25956	9.69431	9.652	9.54831	9.60181	10.1839	9.14466	9.92013	9.96551	9.00353	9.87944	9.1111	9.34045	9.625	9.71446	10.39736	10.88066	10.36069	9.97783	9.13235	9.43122	9.07039	9.32792	9.05844	9.59985
ENSG00000006715	10.90027	10.12365	10.56711	10.83043	10.73315	10.91095	10.62507	10.98644	10.53493	11.2371	11.45682	10.58575	10.15444	10.70911	11.47503	10.88132	10.7259	10.85148	10.6783	10.47672	10.40594	10.37786	10.11476	9.961	10.37234	10.19206	10.32468	10.48233	11.702	9.30209	9.90179	10.12588
ENSG00000006740	4.7013	4.70815	4.88423	5.52558	4.64081	4.59001	4.49806	4.95723	4.60962	4.58651	4.11039	5.25728	5.13757	4.87415	4.40334	4.56804	4.39627	4.69666	4.80576	4.64512	4.05652	4.73246	4.82516	4.46336	5.00393	5.27254	4.38013	5.14029	4.4247	5.54613	4.45886	4.95507
ENSG00000006744	9.47949	9.53541	9.90278	9.97686	10.32499	10.22566	9.71147	10.05629	10.33539	10.13733	11.24271	11.11741	10.8519	10.44968	10.51726	10.40707	9.37	10.13045	9.86595	10.18723	9.58625	10.06873	7.16645	9.44966	9.15051	8.8131	9.93121	10.48289	8.7776	9.18517	8.99609	9.23543
ENSG00000006747	9.81908	9.29119	9.75709	11.51115	9.30521	11.45776	9.57474	11.6622	10.09472	12.169	10.31161	11.12076	8.43615	12.00207	11.11529	10.35699	9.00371	11.26915	9.29924	12.17294	9.64942	10.91466	10.10086	10.37246	10.59074	10.37742	9.56773	10.95608	10.53101	10.80554	10.25724	10.07039
ENSG00000006756	8.71738	9.56682	10.49072	10.4422	9.46032	9.57881	9.75648	9.64057	9.70854	10.09185	9.5778	9.74935	10.27569	9.84616	9.41326	10.03239	9.59606	9.6608	9.59464	9.56632	9.82214	9.43672	9.64458	9.38194	9.49403	10.29129	9.64908	9.61777	10.59083	9.86086	9.15573	10.47159
ENSG00000006757	6.53879	7.72937	7.39238	7.10329	7.22856	6.99889	7.37121	7.25406	7.15217	7.13013	7.58343	7.70515	5.99816	7.14144	6.90678	7.90392	7.3895	7.24446	7.41093	7.47261	7.24008	7.48815	5.76506	6.76389	6.59869	5.58328	7.0845	7.487	6.31837	6.20717	6.00024	7.19413
ENSG00000006831	10.34306	10.25818	10.66778	10.31777	10.45004	10.62098	10.37685	10.81405	10.3442	10.41768	10.48892	10.54379	9.78891	10.46659	9.99903	9.99101	10.45912	10.21491	10.85085	11.08368	10.99714	10.70011	10.96923	10.21051	10.50645	10.33382	10.81152	10.88397	10.12112	10.09685	10.79564	10.68494
ENSG00000006837	5.17997	6.05323	5.11054	5.38971	5.21925	5.02953	5.71295	5.01481	5.40278	5.84246	5.27791	5.47685	4.64918	5.76872	4.94228	5.51302	5.55385	5.74396	5.57662	5.42825	5.43129	5.66024	5.04151	5.23629	5.16609	6.13657	5.22256	5.11642	6.41511	6.25109	5.4509	6.15697
ENSG00000007038	6.62742	9.4626	8.40406	8.1403	7.34877	7.40802	7.13819	7.79394	7.56714	7.7379	8.94158	6.57367	8.6685	8.1677	6.88214	8.65754	7.6754	7.38505	7.47959	7.62959	9.21099	6.76194	7.90732	6.65008	6.56092	8.08857	9.02971	6.52539	8.77992	6.70761	7.0587	8.53528
ENSG00000007047	9.25445	9.68109	9.90975	9.58848	10.06868	10.21078	9.77853	10.61951	9.03817	8.42393	8.93687	9.14818	9.58893	8.34889	9.00075	8.93738	9.35339	9.26962	8.60523	8.29329	8.90237	8.99217	8.82313	9.91685	9.15697	9.26335	8.71783	8.70507	8.31331	9.08459	9.00553	9.12113
ENSG00000007080	10.16557	10.72977	10.12955	9.82285	10.34198	9.89362	10.459	10.30188	10.07968	9.52662	10.26987	10.47236	11.42511	10.07984	10.03015	10.76015	10.36463	10.20462	10.27548	10.28586	10.18129	10.37209	9.93523	10.31151	10.01008	10.30444	9.97395	10.39065	10.37122	10.13674	10.01415	10.27958
ENSG00000007129	5.52602	5.64151	5.44687	6.06558	4.61741	5.60325	5.24658	5.51132	5.3803	5.89619	5.2921	6.40947	5.65147	6.28935	5.65071	5.63944	5.22039	5.82215	5.10549	5.77565	5.74888	5.93271	4.63162	6.18215	5.36127	6.02278	5.54735	6.26908	4.63162	5.72424	5.09194	5.5727
ENSG00000007168	10.34026	10.97214	10.8939	10.78109	11.49899	11.70033	11.64896	11.68702	11.02958	10.9175	10.88966	10.25162	9.94209	10.80941	10.47208	10.79467	10.99409	10.77479	10.95035	11.0594	11.46338	11.18864	12.17203	12.43849	12.18822	12.42946	11.17744	10.71295	10.87978	11.29267	11.04056	10.9396
ENSG00000007202	11.62072	11.63269	12.32696	11.97922	11.57292	12.13453	11.00639	12.21406	12.27843	12.16719	12.43649	13.01714	12.57846	12.54662	12.6424	12.51895	11.7028	12.10828	11.53318	12.03487	12.27333	13.18091	10.3308	10.91334	10.92168	10.66678	11.81166	13.28222	10.45792	11.07014	11.27236	10.96658
ENSG00000007237	12.19066	11.86577	11.80783	11.60665	11.68633	11.7537	12.30321	11.53796	12.4786	12.0285	12.59344	13.08083	13.11839	12.12446	12.81114	12.16414	12.33855	11.62064	13.28071	12.89887	12.4174	12.95044	12.04533	11.83837	12.20006	11.73263	12.20198	13.02536	12.19546	11.71626	12.07903	12.00658
ENSG00000007255	7.90497	8.28937	8.23401	8.55065	8.16068	7.8823	8.22631	8.37899	7.94212	8.0344	8.59513	8.55433	9.12795	8.1723	8.54696	8.5186	8.56117	8.16303	8.65311	8.47437	8.56177	8.38185	8.01021	8.02662	8.18458	8.09977	8.74984	8.11565	8.62033	7.744	7.75863	8.31108
ENSG00000007264	12.32281	12.63603	11.73262	11.51796	11.50533	11.0116	11.93711	12.18886	12.55152	12.924	13.23076	12.84031	13.76098	13.37114	12.80205	12.87271	12.15751	11.99097	12.61689	13.31047	13.20551	12.85373	13.32638	12.52718	13.28374	13.17251	12.84291	12.7284	13.11066	12.14342	12.38881	12.48087
ENSG00000007312	5.67735	5.26939	5.80057	6.75515	4.6424	5.38084	4.41162	4.94392	4.77494	5.43652	5.62201	5.19619	4.99979	5.64876	5.0071	4.86396	4.25018	5.59288	4.74466	5.10538	5.12889	5.89182	3.82777	4.57361	4.90895	4.36589	4.99483	5.15921	4.49522	5.13506	5.15868	4.69728
ENSG00000007341	7.35215	7.34191	7.41924	7.20936	7.701	7.42789	7.63802	7.57176	7.80161	7.96235	7.9932	7.90617	7.34118	7.8198	7.85794	7.99881	7.6482	7.23317	7.44521	7.75354	7.36278	7.32402	7.55627	7.3921	7.48848	6.9472	7.3908	7.56426	7.40744	6.81658	7.37892	7.27855
ENSG00000007350	4.89621	5.74719	4.0656	3.58094	4.87968	4.34335	5.17664	4.1796	3.84636	3.83724	4.01431	4.10677	5.4988	4.43813	3.99764	4.36715	5.03989	4.02059	4.48414	4.14978	4.86153	5.63744	7.51338	4.67299	6.15888	4.65164	4.42621	4.38456	4.61898	4.54957	5.24082	5.14829
ENSG00000007376	8.6221	8.67471	8.626	8.62345	8.58795	8.73669	8.50503	8.71595	8.85726	8.54809	8.77389	8.88852	10.00047	8.71412	9.19419	9.02021	8.52563	8.64154	8.33146	8.39532	8.42995	8.68259	6.94352	7.6883	7.06463	7.48254	8.60408	8.76304	8.6284	8.31445	8.44512	8.35056
ENSG00000007384	10.57229	10.83233	9.87173	10.01944	9.30444	9.30917	9.53768	10.14147	9.80063	10.89493	9.57921	9.6256	10.45433	11.01866	10.52513	10.31522	9.70359	9.75481	9.33732	10.39557	10.16889	9.93035	11.02958	9.77238	10.01557	9.40676	10.26318	9.75559	9.88428	11.00873	10.59493	10.18511
ENSG00000007392	10.36534	10.72433	9.99283	9.90297	10.39449	9.99189	10.54631	10.09099	10.02266	9.59849	8.86239	9.22196	10.66679	9.39492	9.55001	10.35513	10.15906	9.76011	10.31573	9.52772	10.12851	9.75343	11.73088	11.55408	10.74268	10.86938	10.53787	9.47565	9.97515	11.11791	10.28001	10.75019
ENSG00000007402	6.12945	6.73054	5.69632	6.06239	5.51844	5.95996	5.86409	6.41521	3.8159	3.91579	4.30809	4.45671	4.4309	4.04231	4.81981	4.8633	6.6405	7.1739	3.64017	3.79996	5.05657	5.09846	5.76314	4.98384	4.10191	4.97499	4.53874	4.33873	4.32287	5.99606	5.44923	6.34013
ENSG00000007516	5.56687	5.46143	6.08913	6.77564	5.13409	5.78877	5.81972	5.74459	5.32975	5.34896	4.58212	5.75682	4.51773	5.02645	4.80074	5.13135	4.67994	5.67486	5.88597	4.80419	4.90509	5.36298	5.57146	4.80426	5.46482	4.97241	4.75525	4.6827	5.78911	5.60914	5.60509	5.51239
ENSG00000007520	9.14741	9.18864	8.58613	8.77573	8.87662	8.48399	8.7601	8.78309	8.75175	8.44029	9.13076	9.27691	9.66378	9.05757	9.05537	9.12682	9.15191	9.16223	9.12575	9.04592	8.55338	9.01919	7.27402	8.55308	8.29086	7.62968	9.00294	9.04331	9.03793	8.82825	9.11093	8.82458
ENSG00000007541	10.15809	10.86956	10.68837	10.40997	9.9216	9.13062	9.71874	9.63977	10.36678	9.55541	9.37279	10.0349	10.42028	9.63681	9.80905	9.95679	9.54362	9.96023	9.15637	9.22424	9.55007	9.99428	8.6635	10.23804	9.50711	9.53919	10.11636	10.05973	9.28088	9.28326	9.5015	9.45747
ENSG00000007545	10.97134	10.37332	9.6488	9.76779	10.17497	10.07496	10.32838	10.16604	9.8323	9.43639	9.20707	9.1671	9.33241	8.99533	9.52278	8.83528	9.52905	9.70491	8.5559	8.46061	8.70828	9.10357	9.88354	10.1319	9.88638	9.41299	8.95733	8.93197	8.89524	9.74799	10.0263	9.78551
ENSG00000007866	6.21293	7.18457	7.44892	6.50972	7.26837	6.68919	7.07314	7.05647	7.26641	7.75881	6.99963	7.35623	7.32072	7.76016	7.99143	7.66747	7.49128	6.5909	6.86283	7.02233	7.0413	7.70421	6.71607	6.84057	7.0091	6.26001	7.1632	7.1268	6.88161	7.37198	6.84316	6.59735
ENSG00000007908	3.33618	3.81013	3.56668	3.56668	4.76972	4.22064	6.39686	4.71684	4.40951	3.56668	4.09048	4.09048	3.56668	3.56668	3.33618	3.33618	4.44388	3.56668	4.48921	4.48488	5.59125	4.85655	4.09048	4.09048	4.82916	5.03019	4.56268	4.51809	4.09048	4.09048	3.80402	4.26047
ENSG00000007923	9.8677	9.82799	9.7955	10.102	10.0611	10.05546	9.99948	9.84779	10.86741	10.58468	10.92683	10.61992	10.41648	10.57423	10.7405	10.5198	10.0289	10.21685	10.57716	10.43708	10.41397	10.39491	9.20622	9.41501	9.73178	9.6055	10.38571	10.61564	10.57937	9.62088	9.91617	9.84804
ENSG00000007944	7.38522	7.39869	7.31883	6.76453	7.40245	7.05516	7.5131	6.79447	6.44882	6.43165	6.52322	6.76249	6.62077	6.83404	6.00488	6.41286	7.8439	7.16369	9.14779	8.45466	7.49752	7.31173	9.16756	7.06574	8.33188	8.58758	7.75197	7.81361	9.67897	7.74847	8.10833	8.48249
ENSG00000007968	5.82796	5.81646	5.2598	5.21592	3.97425	4.88383	5.56491	4.92749	6.89533	7.30499	6.73105	6.13174	5.92625	7.5439	6.59247	6.56522	4.50348	5.79677	5.77354	6.70394	5.74986	6.00933	4.52602	5.22931	5.18353	5.15197	6.15728	6.17525	6.03741	6.08282	5.666	5.50669
ENSG00000008018	10.1728	10.11302	10.40373	10.35702	11.07578	10.9774	11.04596	10.99998	10.78031	10.69556	10.96823	10.86944	10.4521	10.70362	10.30507	10.9351	10.55927	10.67519	10.79458	10.84218	11.0159	11.14952	10.30808	11.19489	10.80817	11.3395	10.74357	11.03313	10.49475	10.28868	10.21293	10.59328
ENSG00000008056	5.74155	6.27921	5.06473	5.78342	5.86189	6.22231	5.5326	6.19526	4.49927	4.2691	4.25995	4.25995	4.8044	3.98797	4.08734	3.88609	4.85868	5.9901	4.325	5.13162	5.11287	4.25995	5.47826	6.28342	5.52365	5.51989	4.25995	5.42112	5.5033	5.28927	5.78025	6.38917
ENSG00000008083	10.27031	10.51752	10.50301	10.63501	10.42266	9.74632	11.07785	10.62684	10.98751	11.27198	10.83548	10.71262	11.63381	11.41137	10.89106	10.5882	10.46211	9.56638	12.13095	11.97566	11.45247	11.09272	12.99254	10.29514	11.90045	12.13474	11.53936	10.88248	12.899	10.86157	11.09283	11.14669
ENSG00000008086	7.30562	6.76001	7.19479	7.48165	7.54714	6.96652	8.06371	7.74938	6.49483	6.87151	6.63035	6.38853	5.61542	6.2844	6.39984	6.05682	6.8622	6.64214	6.80355	6.48545	6.23368	6.53213	7.69022	7.38187	6.92018	8.39558	6.35789	6.35734	7.01915	6.74265	6.66486	7.12861
ENSG00000008118	3.67376	5.12431	4.60652	4.06909	6.9489	6.71659	7.23421	6.18076	5.28185	4.47116	5.1452	5.64485	6.2485	4.49903	4.31575	4.54775	5.88106	5.15954	6.04317	5.19492	6.27093	8.61538	7.51373	8.75201	8.79728	9.31602	5.67131	6.60499	5.29684	5.30131	5.20443	5.9918
ENSG00000008128	10.3757	10.67527	10.36399	10.13238	10.45116	10.52867	10.60874	10.43935	10.21908	9.85385	9.20381	10.30658	11.24967	10.09097	10.01379	10.14911	10.04752	10.04201	10.25212	9.71824	9.76679	10.68203	10.62838	11.41559	11.06218	11.15436	10.10844	10.35451	10.74009	10.57461	10.21405	10.52184
ENSG00000008130	12.5935	12.56512	12.95137	12.81845	13.18185	13.20971	13.24783	13.08154	12.08107	12.05477	12.56624	12.65739	13.1963	11.99701	12.92396	11.80371	13.06994	12.87707	11.00343	11.50694	12.06842	12.28733	12.52039	13.45367	13.42393	12.41922	11.90955	12.2899	11.00056	12.47731	12.56857	12.38072
ENSG00000008226	6.64063	6.65678	5.54946	5.56323	5.48009	5.36809	5.85893	5.51852	5.77863	5.67352	5.91936	6.33179	6.39926	5.95924	5.7931	6.32546	6.03541	8.90558	6.78591	6.66092	6.84021	7.35074	8.28517	7.36295	7.12473	7.96343	6.96044	6.51349	6.56349	7.58483	7.28889	7.56552
ENSG00000008256	10.12801	9.50379	9.17168	8.61606	8.62776	8.08431	9.24572	9.19728	9.47748	9.51226	8.81467	8.75637	8.54598	9.16271	9.07934	7.89398	9.07401	8.78533	9.46725	10.0148	10.17913	9.3065	9.74139	8.94812	10.37403	8.97037	9.82643	9.74501	10.37534	9.03873	10.02388	9.37772
ENSG00000008277	5.368	5.66512	4.81193	5.66912	4.19051	4.38471	4.66132	4.69592	4.59951	4.72576	3.98246	4.71296	5.03595	5.01213	5.13672	4.92925	5.06157	5.77384	4.48308	4.61172	4.12114	3.8436	5.03616	4.72725	5.11379	4.61163	4.44555	4.44594	6.45783	5.70613	5.41676	5.313
ENSG00000008282	10.43317	9.65374	10.09726	9.93768	10.43323	10.50212	10.49504	10.49903	10.01565	9.96613	9.91755	10.05795	8.71483	10.07656	10.18047	10.05556	10.33797	10.34931	9.73252	9.58788	9.79564	9.83183	9.22675	9.99565	9.95121	9.0318	9.62117	10.22021	9.35302	9.74508	10.14421	9.19323
ENSG00000008283	10.22615	10.15577	10.10141	10.41194	8.57364	8.26007	8.4251	8.35986	8.52663	8.24744	8.5332	9.25759	9.62962	8.19904	8.91685	8.42874	9.91365	9.65592	8.60468	8.10685	8.80527	8.8346	7.81706	9.29591	8.596	8.4521	8.35063	9.24176	8.36036	9.67307	9.47161	9.51232
ENSG00000008294	12.01868	11.16992	12.26907	12.24198	13.3073	12.89641	14.13272	13.30971	11.86675	11.86932	11.12425	11.04333	10.81444	11.48185	12.0002	11.08641	11.95513	11.79679	11.79977	11.85433	11.80415	11.3608	14.6396	13.18685	13.81133	13.91476	11.83447	11.55218	14.02687	10.98545	11.99975	12.06018
ENSG00000008300	6.39763	6.5672	6.43441	6.71355	5.47593	5.39069	4.93598	5.07261	5.6807	5.72057	5.86839	5.57278	6.30758	5.92314	5.74226	5.87387	6.07003	5.71203	6.52284	5.4435	6.6776	6.79881	5.01687	5.07035	4.54667	5.34829	6.0637	5.64615	5.75043	6.7105	5.79323	6.55675
ENSG00000008311	4.21353	3.47688	3.91626	3.91626	5.11962	6.02209	5.44599	5.36563	3.91626	3.91626	3.60019	4.92239	3.91626	3.91626	3.47688	3.47688	3.91626	3.91626	3.91626	3.91626	3.60019	3.60019	3.60019	4.99987	3.47688	5.47545	3.60019	4.3977	3.60019	3.60019	5.02272	3.47688
ENSG00000008323	5.38624	6.70536	5.17223	4.42771	6.32502	4.49025	4.74956	3.49216	4.47285	4.40792	4.37279	4.19909	3.88282	4.23992	4.36072	4.22356	5.12588	5.01336	4.51615	4.83778	4.16687	4.35848	5.61117	3.69552	4.63312	4.83924	4.45174	4.57536	4.87719	5.56342	5.09064	5.00848
ENSG00000008324	7.06127	6.99265	7.38382	7.21468	8.03468	8.08763	7.77019	7.83157	7.88673	7.88819	7.99572	8.25618	7.32044	7.6984	7.50508	8.3028	7.61433	7.74252	8.14645	7.99317	7.74579	7.92778	7.57014	8.07726	8.07745	7.65141	8.02838	7.67988	7.30021	7.3572	7.34591	7.45839
ENSG00000008382	10.05976	10.8019	10.01867	10.51563	9.6568	9.93726	9.51375	10.43767	9.95412	9.70431	9.51295	9.76054	10.30073	9.75812	9.41642	10.04393	10.23017	11.05237	9.33501	10.03172	10.21851	9.70899	10.58618	10.5578	10.1562	10.81355	10.42952	9.75395	10.66892	10.54077	10.59834	11.0071
ENSG00000008394	10.78844	10.54677	11.40902	10.89529	10.38777	10.44862	9.48433	10.4241	10.37584	10.71193	10.77235	10.69068	10.04304	11.26054	11.76937	9.73235	10.52325	10.03905	10.05941	10.52041	11.02352	10.87412	9.84179	9.72451	11.26299	8.88239	10.32176	11.22063	9.39217	10.08638	10.27653	9.06553
ENSG00000008405	7.75588	6.93876	7.45147	7.54076	7.69	7.30958	7.86165	7.27716	8.2633	8.16442	8.10787	8.15263	8.92067	8.06409	8.50953	7.51382	7.48804	7.51358	7.88277	7.3369	8.47634	8.08023	7.60538	8.28823	8.38981	8.06323	8.33017	8.38752	6.93189	7.57933	7.59806	7.33988
ENSG00000008441	9.23962	9.66479	8.88286	8.82639	9.07827	10.01491	9.2103	9.90101	6.85705	5.36814	5.66142	5.80789	5.33674	4.84002	5.92435	6.44888	9.00968	9.49827	4.48533	4.76316	5.44988	5.54463	7.46164	8.67578	6.23476	7.51988	5.31432	5.24391	7.19906	8.17929	8.30211	9.20997
ENSG00000008513	10.73609	11.2247	11.10192	12.43324	10.66452	10.8338	11.28598	10.88094	11.03135	11.87878	11.6637	11.38401	11.10253	11.60524	10.98706	11.07215	11.51795	11.6646	11.45277	11.32345	12.2829	11.86172	12.22323	11.41494	12.20852	12.82946	11.54799	11.48919	12.02704	11.48346	11.27408	11.95557
ENSG00000008516	7.52929	7.80718	7.35988	8.74575	6.84244	7.61099	6.82116	7.50578	5.40935	5.52894	5.8678	5.94834	5.00827	5.32065	5.92559	5.54498	7.25509	8.124	5.12777	4.96844	5.54943	6.00325	5.63417	7.16317	6.25036	6.62979	5.78043	5.94902	4.90759	7.19226	6.48743	6.69179
ENSG00000008517	7.44656	8.46003	6.92637	7.96081	8.46164	8.51358	9.12762	8.23167	6.12	5.20959	5.66155	6.17807	5.85254	4.59687	5.37274	5.29144	7.68633	8.81668	5.04746	5.33929	5.74687	6.304	7.67307	9.41036	7.76805	9.25335	6.1828	5.99486	5.44332	8.10643	7.11441	8.56827
ENSG00000008710	11.70082	11.67508	10.11013	10.56892	10.00741	10.2756	10.12779	10.24128	10.35269	10.00366	10.09474	10.07603	11.06572	10.18609	10.7476	10.0172	10.41671	10.36101	9.73057	9.74829	10.32599	10.24795	10.31826	11.16992	10.74664	10.19203	10.41251	10.32364	9.48153	10.56561	10.54094	10.09031
ENSG00000008735	4.80416	5.22122	5.00397	4.77556	5.08163	5.28422	5.67072	5.24885	4.10838	3.99352	4.50328	3.92309	4.93961	3.56102	4.09539	4.12528	4.44912	4.46074	4.56155	4.08853	4.77715	4.39417	3.92309	4.91991	4.57082	4.28868	3.92309	4.51611	3.92309	5.06967	4.52212	4.5544
ENSG00000008838	9.75865	10.33389	10.02675	10.14572	9.95193	10.20543	10.39613	9.84764	9.80828	9.73987	9.78861	9.7778	11.15673	9.71088	9.88236	9.89912	9.8797	9.77895	9.73211	9.77832	10.25765	9.84303	8.99905	9.85282	9.70015	9.45277	10.38713	9.93467	9.6866	10.21963	10.02487	9.77093
ENSG00000008853	8.40493	8.89977	9.02594	9.11903	7.92926	8.75109	7.66874	8.11249	10.46378	11.40824	11.07418	10.9644	11.23475	11.09944	11.1783	10.5344	8.55348	9.0171	9.85946	10.13757	10.39395	10.66433	7.10293	7.01531	8.10495	8.12677	10.08239	10.41675	9.75692	8.54655	8.43623	8.3307
ENSG00000008869	9.73773	9.48282	9.9707	9.84257	10.32369	10.59311	11.0772	10.724	9.83026	9.84769	9.7187	9.40424	8.42863	9.59426	9.62852	9.22092	9.96306	9.73521	9.43482	9.47615	9.52857	9.92333	9.90768	10.82118	10.55146	9.7652	9.69902	9.62463	8.91252	9.82655	9.69443	9.93668
ENSG00000008952	11.05532	11.89788	12.12639	11.94121	11.98999	11.9087	11.82417	11.70985	12.28626	12.39237	11.31119	11.14769	11.62376	12.38474	11.04496	11.96636	11.84341	11.658	12.14324	12.08337	12.24338	11.71574	14.22564	12.64609	12.92856	14.14211	12.38984	11.45967	13.97334	12.69355	12.31284	13.41413
ENSG00000008988	12.6582	13.24515	12.63367	12.44977	13.13182	13.11247	13.51592	13.1906	13.01521	12.73986	12.61175	12.74059	12.51706	12.80919	12.60892	13.12445	12.96339	13.07094	13.35808	13.19308	13.22605	13.06394	13.71716	13.31077	13.11782	13.42647	13.33307	12.98495	12.9456	13.26727	12.97268	13.22623
ENSG00000009307	13.1735	13.11484	13.40004	13.14661	13.60003	14.03987	14.09034	13.7089	13.45243	13.26038	13.51661	13.26965	13.31658	12.9423	13.71842	13.13628	13.49965	13.37289	13.48947	13.28033	12.91822	13.07996	13.30584	13.53781	13.45988	13.46115	12.98438	13.10783	13.84076	13.28032	13.34699	13.28947
ENSG00000009335	10.44103	10.15457	10.28936	10.26658	11.09888	11.13968	10.9042	10.857	10.89903	10.79664	10.90485	10.89778	9.73307	10.58284	11.15854	10.61894	10.55276	10.85291	10.74323	10.79609	10.50883	10.67219	10.0316	10.89473	10.25445	10.13238	10.40269	10.72001	10.22991	10.13366	10.39103	10.32888
ENSG00000009413	8.7175	8.1827	7.91917	6.9747	8.2149	6.68069	8.50869	7.90141	8.46845	8.19508	8.36066	7.22609	7.30712	8.0946	7.63218	7.77845	8.72852	6.97223	9.8051	8.45825	8.95435	8.58951	10.61346	8.25976	10.61577	8.92145	8.23403	7.84409	10.49445	8.43637	8.97894	8.37139
ENSG00000009724	6.37405	5.13437	5.38637	5.2635	4.92635	4.96165	5.15487	5.06922	5.27979	5.25404	5.63005	5.72669	4.6893	5.15565	5.36309	4.70995	5.56182	5.15359	5.32125	4.55428	5.23061	5.69877	4.14119	5.6364	4.99942	4.42868	5.05642	5.64729	4.14119	4.14119	5.23315	5.0965
ENSG00000009780	8.0226	7.93719	7.71416	8.3211	7.87383	8.33176	8.42906	8.06822	7.66447	8.50814	8.17581	7.94956	7.36776	8.37851	8.10767	7.96063	7.86115	8.14893	7.70531	7.47027	7.52366	7.79737	7.31483	8.00437	8.11399	7.58908	7.56364	8.02486	7.87813	7.67632	7.90015	7.53396
ENSG00000009790	7.53352	7.80776	7.77846	7.60148	5.62497	6.16473	5.7878	6.31557	8.43068	7.92463	7.86302	7.84216	7.29642	7.87645	7.73366	8.27539	7.58072	7.15756	7.54506	7.98341	7.9758	7.54625	7.2306	6.13822	7.31812	7.20409	8.21964	7.50691	7.6724	7.45689	7.20839	6.56268
ENSG00000009830	7.77719	8.44386	7.85367	8.5063	6.34236	7.78098	7.27087	7.96577	8.11694	6.92627	7.93396	7.64358	9.33201	7.96428	8.14805	7.80489	7.6195	7.54643	8.29012	8.27209	8.18764	7.3861	7.93357	7.91168	7.70617	7.70992	8.43123	7.63673	7.92847	8.31158	7.67939	8.3673
ENSG00000009844	8.65143	8.14159	8.8259	9.11363	9.58437	9.66277	9.49168	9.149	9.355	9.32357	9.64304	9.3804	8.13181	9.17818	9.71604	9.07235	9.32415	9.63016	9.29761	9.37927	9.07319	9.37838	8.17732	8.67948	8.56215	8.50358	9.00231	9.39622	9.51303	8.33912	8.90119	8.8379
ENSG00000009950	10.41229	10.73718	8.78618	9.52718	7.11226	7.53928	8.64278	8.58348	10.64544	10.64046	9.98342	10.42833	11.17813	10.93029	9.96598	10.2449	8.78015	9.18643	10.26518	10.44108	10.94474	10.71982	10.3466	9.70505	10.27008	10.06594	10.73281	10.62374	9.36498	10.0718	10.01755	9.6609
ENSG00000009954	10.9702	10.87578	11.02273	10.84869	11.35863	11.40006	11.37586	11.22998	11.18722	11.46986	10.58022	10.0967	10.05375	10.92006	11.07077	10.94529	11.07297	11.11385	10.46756	10.66526	10.33864	10.25489	11.913	11.52439	11.33451	11.63507	10.56887	10.13282	12.309	11.44806	11.19009	11.48008
ENSG00000010017	9.5406	9.37605	9.40887	9.40221	9.45299	9.55669	9.27108	9.4993	8.92421	9.34001	9.33684	9.06867	9.19981	9.40045	9.85619	9.38336	9.3367	9.40032	9.43587	9.61324	9.59691	9.34256	8.80385	9.09577	8.38697	9.14382	9.24729	9.3967	9.40366	9.38564	9.17764	8.94391
ENSG00000010030	8.1203	7.94681	7.88368	8.15734	10.25865	10.52025	10.42112	10.56584	4.86172	4.86116	4.92021	5.09501	3.38052	4.05039	4.08465	3.9289	9.48556	9.59164	3.929	4.05829	5.55745	5.76637	9.10647	11.37217	10.56046	10.30087	5.65219	5.18876	6.05957	8.69825	8.73299	9.07063
ENSG00000010072	7.15783	6.753	7.2999	7.10745	7.48244	7.52351	7.11388	6.87236	7.81988	7.77315	7.64092	7.21538	7.1597	7.3049	7.91637	7.58342	7.0356	7.60857	6.86009	7.6364	6.89711	7.11051	8.34502	7.4654	7.31372	7.73749	6.7305	6.71198	8.18976	7.2267	7.43506	7.57011
ENSG00000010165	9.29349	9.31774	9.29266	9.38014	8.9723	9.45165	8.59728	8.16578	9.57975	9.82762	10.26729	9.81253	9.46773	9.69531	10.21711	10.06939	9.10216	9.62828	9.28736	9.36891	9.19555	10.5354	9.01291	7.29177	8.27219	7.0423	9.46558	9.70465	8.05339	8.4244	9.00009	8.51819
ENSG00000010219	8.98715	9.63603	9.15984	9.48791	9.30328	8.7561	9.37287	8.91124	9.23646	9.60259	8.72041	8.91265	9.28251	9.48108	8.56777	9.59497	9.28956	9.27859	9.19078	9.04266	8.87332	8.82302	10.04952	10.07596	9.96089	10.27585	9.5822	9.2301	8.89561	10.76927	9.55906	9.75432
ENSG00000010244	10.94854	10.75711	11.23733	11.23802	12.69685	12.61132	12.55954	11.99083	11.79004	11.68883	11.89155	11.26999	11.19541	11.12595	11.46558	11.21596	11.54081	11.37913	11.73317	11.51578	11.34835	11.20256	12.39363	11.97808	12.55983	12.22827	11.6072	11.54982	11.9713	10.97663	11.38557	11.58001
ENSG00000010256	11.18947	12.01675	12.18098	12.05613	11.82771	11.82631	12.16856	12.13745	12.03778	12.08555	12.74356	12.50491	12.92452	12.1751	11.94225	12.20162	11.79632	11.91689	11.85108	12.15253	11.92367	12.10572	11.80698	11.96064	11.82262	12.67007	11.79959	12.22379	11.75857	11.61805	11.57962	12.18642
ENSG00000010270	9.97055	9.46918	9.43022	9.64048	10.16632	10.21053	10.22859	10.25285	9.91484	10.05974	9.93307	9.7519	9.17806	10.09156	10.05902	9.90341	9.87684	10.09001	9.65428	10.05791	9.90828	9.74361	10.51111	10.16175	10.0934	10.02508	9.88869	9.82385	10.05377	9.47187	10.04431	9.75843
ENSG00000010278	13.98219	13.07561	14.14637	14.01211	13.25721	13.25421	13.06903	13.72215	13.19182	13.79462	14.21068	13.7644	13.57554	14.10625	14.13991	13.88515	13.43414	13.36195	13.41308	13.91744	14.10634	13.67285	12.7048	12.5366	13.38803	12.00053	13.80534	13.77619	13.37059	12.27413	13.39826	12.17483
ENSG00000010292	9.30039	9.49258	9.03569	9.53676	8.12675	8.41944	8.24526	8.27104	8.72953	9.01442	9.29913	9.38019	9.1124	8.60857	9.92663	8.99267	8.88399	8.944	8.68115	8.82561	7.84165	8.23366	7.37139	8.54814	7.31956	6.75804	7.86449	8.91665	7.81404	8.33831	8.72127	8.67021
ENSG00000010295	11.08859	11.45069	10.06881	10.70802	9.3611	9.9041	9.12676	9.31468	9.94452	10.29962	10.10813	10.21859	10.85597	10.19609	10.44226	10.74015	10.87141	10.79356	10.15946	9.50172	10.35674	10.10124	9.29338	9.70283	9.38267	8.38794	10.56876	10.2839	9.58673	10.54209	10.57823	10.51625
ENSG00000010310	5.31323	5.99242	6.36838	5.51812	4.84478	3.91589	4.95426	4.68644	6.21331	5.84502	6.02705	5.27982	6.28177	5.6765	5.19225	6.01279	5.19924	4.2499	5.77313	4.76132	5.8108	4.9874	4.66323	4.48516	4.20402	5.63781	5.85069	5.0573	4.82791	5.67201	5.02598	5.0691
ENSG00000010318	6.75945	6.68154	6.99398	7.18664	5.89753	5.80571	5.35132	6.10525	6.75174	7.33346	6.6765	6.6678	7.45152	6.80685	7.03332	7.28383	6.95202	6.34633	6.95444	6.42288	6.84273	6.10498	6.4087	5.99606	6.01791	6.38851	6.64787	6.61543	7.72357	6.68763	6.90688	6.4728
ENSG00000010319	4.8024	4.2954	5.68613	5.31841	5.0025	4.423	4.54088	5.00593	4.20786	4.64266	5.66195	5.17893	5.62524	5.20136	5.04092	5.01473	4.95189	4.71601	5.5726	5.33262	5.15402	5.45382	4.00539	4.56669	4.48064	4.35725	5.37357	5.30829	4.71159	4.00539	4.94117	4.18355
ENSG00000010322	10.59756	10.68027	10.45473	10.91602	8.59318	8.91937	8.95529	8.78451	9.66714	10.06463	10.25413	10.461	11.08155	10.24941	10.4142	10.04075	9.18472	9.29533	10.71395	9.74793	9.84398	10.09776	8.28341	8.60361	8.23862	8.64052	9.90969	10.34496	8.94071	9.53202	9.47082	9.16635
ENSG00000010327	11.95479	11.69297	10.47356	9.54174	12.59056	11.23357	12.64864	11.68641	12.59691	11.83146	10.37084	14.30734	15.0101	12.48817	12.10158	13.07384	12.41081	11.27141	14.60734	12.31684	11.47413	14.90196	12.84876	15.02967	13.93231	14.0237	11.69706	14.6247	12.53917	13.58765	12.50974	12.74105
ENSG00000010361	8.52803	8.3151	8.35721	8.8577	7.29935	7.17401	7.47387	7.92413	7.13386	7.7468	8.21526	8.19436	9.37325	8.12663	8.34578	8.37969	7.87254	8.20636	7.95125	8.20468	7.43459	8.20441	8.65892	8.15851	7.98874	8.3011	7.50265	7.73715	7.94126	8.38199	7.88666	8.19027
ENSG00000010379	4.27793	4.97308	5.55865	4.61959	5.646	6.32915	6.36896	6.22567	4.7586	4.57248	4.65252	3.97092	3.17778	4.26583	3.84462	4.56813	5.22645	5.43786	3.81934	3.97267	4.31161	3.97092	3.97092	4.76206	4.68821	5.14736	5.27905	4.25866	3.97092	5.19752	4.79225	4.35715
ENSG00000010404	10.3766	9.87692	10.71234	11.0442	10.27085	10.46249	10.28248	10.58651	10.62801	10.72561	10.98202	10.68854	10.69355	10.621	11.43991	10.52032	10.54463	10.61992	11.03311	10.88226	10.49554	10.13646	10.59978	9.65018	10.19494	10.1313	10.5191	10.54386	10.95339	10.52457	10.15625	10.52956
ENSG00000010539	8.74642	8.03471	8.64384	8.66072	9.89271	9.36126	10.12521	9.86258	8.2955	8.05305	8.15192	8.34064	7.82518	7.8672	8.01656	7.78227	8.71067	8.26671	6.61285	7.18576	6.73988	7.69508	9.07521	10.75483	9.41911	9.73549	6.95924	7.81673	6.45275	8.67486	8.58648	8.39897
ENSG00000010610	12.28445	12.66083	13.32572	12.53551	13.09789	12.2562	13.53702	12.33897	13.46226	12.73958	13.02488	13.65394	13.43101	12.58542	13.14726	13.30077	13.07591	12.39499	13.31987	12.5821	12.71031	13.329	12.30448	13.05683	12.4592	13.08403	12.67606	13.40842	12.12724	12.45527	12.02198	12.70065
ENSG00000010626	6.30404	7.4899	7.35687	6.95242	6.67596	6.41908	6.6392	6.57651	6.47895	6.4778	6.70533	6.85602	6.84537	6.49454	6.28066	6.69945	7.22105	6.61282	6.99243	6.81609	7.00458	6.89583	7.53318	7.23738	7.11551	6.60825	6.77388	7.08433	6.15336	6.6332	6.73419	7.70524
ENSG00000010671	11.48608	11.4284	11.42084	10.8533	11.18722	11.34094	11.32537	11.16864	10.66994	10.72964	10.36714	10.46165	9.9463	10.39362	10.40211	10.86279	11.48337	11.2623	10.49098	10.25319	10.04809	10.47798	10.98792	11.79904	10.68492	11.04914	10.40626	10.55224	9.76559	12.19173	10.98251	11.69876
ENSG00000010704	7.76047	8.33715	8.84037	9.00913	7.78416	7.76062	7.4798	7.67447	8.567	9.11431	8.77895	8.87983	8.73996	8.59175	8.92909	9.2093	8.15781	8.17623	8.83174	7.85364	7.85385	8.40145	7.22627	7.27044	6.95049	7.59262	7.92431	8.60215	7.97552	8.19234	7.75244	7.80994
ENSG00000010803	8.19174	7.998	7.96705	7.33928	7.1847	6.86376	7.02283	6.92554	7.2339	7.23994	6.78774	6.67353	7.82337	7.09774	7.29258	6.77311	7.04899	7.56857	7.54984	7.38525	7.58478	7.68233	8.11531	7.61112	7.74546	7.81837	8.03804	7.25606	7.8498	8.03063	7.89542	7.72271
ENSG00000010810	10.39878	9.93407	9.40103	9.43296	8.22872	8.07652	9.16236	9.04226	8.92131	9.62093	8.44354	9.06416	9.44395	9.36428	10.41411	8.4481	9.40384	9.32522	8.7473	9.839	8.47423	9.12973	11.96239	9.94906	10.08626	10.03193	8.14101	9.23432	10.1135	10.34256	10.31229	9.97705
ENSG00000010818	10.80674	10.51367	9.311	8.69283	11.79374	11.11649	11.95276	11.12049	10.48914	8.23477	7.87165	8.24697	7.07895	7.78957	7.74985	7.15635	10.9587	10.8139	8.77624	9.14629	10.98135	9.57378	12.60749	12.50911	12.66999	12.61213	10.04581	9.33058	10.79596	10.92503	11.52352	11.97131
ENSG00000010932	4.19396	3.70202	4.40933	3.94021	3.94021	4.40628	4.37134	4.16757	5.10523	4.64112	4.46442	5.65366	5.8265	5.10561	4.26253	4.78505	4.66251	3.94021	4.5456	4.28974	4.45272	5.47156	3.884	4.5497	5.86131	5.84059	3.884	4.84978	5.81468	5.12305	4.14028	4.54896
ENSG00000011007	9.84686	9.90588	9.97881	10.20594	10.97503	10.76821	10.8211	10.54613	10.66192	10.24327	10.479	10.19035	9.91123	9.91736	10.73893	10.45057	10.08044	10.30761	10.09718	10.03982	9.43334	9.63613	10.12819	10.6185	10.16169	10.25108	9.53187	9.6849	10.44708	10.1105	9.78869	10.12256
ENSG00000011009	9.84947	10.1404	10.23026	10.16054	10.24282	10.16528	10.04263	10.51559	10.19734	9.99329	11.14414	11.10487	11.55252	10.37352	10.93318	10.79764	9.75347	10.21592	10.49856	10.43904	10.12493	10.5317	8.55213	10.08012	9.56292	9.23623	9.64913	10.55197	9.93399	9.19889	9.56257	9.55336
ENSG00000011021	9.68416	9.49047	9.5567	9.77774	9.4409	9.17316	9.34572	8.89144	9.30925	9.53438	9.50455	9.6088	9.35401	9.43656	10.01604	9.50846	9.94008	9.5892	9.47193	8.9267	9.07751	9.60705	9.03529	9.69691	9.00631	9.40625	9.40461	9.69933	9.00245	9.11453	9.40857	8.96957
ENSG00000011028	11.19045	10.91423	10.46977	10.59598	10.55571	11.18167	10.40405	11.60101	9.50707	10.63187	10.65775	9.21503	10.8493	10.41813	10.24703	10.18631	10.5179	10.66786	10.07498	10.27045	11.91189	9.85645	12.31314	11.03867	11.6414	11.00634	11.64337	9.73147	11.35132	9.55847	10.84045	10.72755
ENSG00000011052	7.09928	8.1253	6.77477	6.01981	7.14751	5.9165	7.94637	7.09059	7.17057	6.82003	8.32432	8.88286	8.46238	7.42798	8.54443	9.39579	7.4732	6.15995	8.33853	8.22985	3.67358	7.99626	3.67358	3.67358	4.81078	4.81078	5.47263	8.21185	8.74853	5.3224	4.81078	4.81078
ENSG00000011083	7.60665	8.10457	7.84982	7.33597	5.78902	5.47226	6.12919	6.53485	8.61885	8.87226	7.42055	8.80275	9.1579	8.80757	8.03287	8.39618	7.27685	6.57875	7.63673	7.54341	7.45049	8.88035	5.83079	6.67704	7.30628	6.53062	8.09892	8.55511	7.35019	7.90209	7.33101	7.1234
ENSG00000011105	4.67066	5.30462	4.37075	5.31252	5.45621	5.80489	5.9703	5.69586	4.10925	4.1484	5.00835	4.7446	5.53533	4.8939	4.95439	5.61879	5.87377	4.78951	5.41769	3.92582	3.95092	4.65231	5.01278	5.55041	4.65836	5.21844	4.64288	5.12841	3.95092	5.12209	4.46249	4.69056
ENSG00000011114	9.84275	9.14579	9.52783	9.36926	10.4183	9.59862	10.79228	10.10542	9.85531	9.76361	9.07713	9.12768	9.42862	9.21536	9.2909	9.1101	10.17678	9.64281	9.99814	10.0373	9.58748	9.3151	11.95754	10.7784	11.41305	12.0539	9.91507	9.56874	11.98266	10.095	10.20925	10.66537
ENSG00000011132	9.28231	9.85569	8.26628	8.46627	8.6796	8.22869	8.30638	8.37743	8.27308	7.85163	7.80519	8.14203	8.6502	7.40706	8.60327	7.72836	8.7906	8.67777	8.82158	8.40894	8.7747	8.24464	10.55284	9.13056	9.06113	8.49548	8.6451	8.30298	8.29475	8.51223	9.13301	9.27512
ENSG00000011143	4.86686	4.32312	6.15058	6.64898	4.79162	5.44228	4.63418	5.07823	5.85701	6.40925	6.94607	6.95538	5.44945	5.96747	6.61095	6.01535	5.6283	5.91556	5.14761	6.8735	6.58521	5.46021	5.63945	5.46658	5.80501	5.12607	5.42356	5.24085	4.03957	6.00251	5.37075	5.4431
ENSG00000011198	6.37603	5.11409	6.54482	6.89842	5.95513	7.00333	7.29312	7.20814	7.08131	5.41098	7.00746	6.91779	6.38633	6.9692	7.02077	6.61625	6.64596	6.8561	6.6819	6.80769	6.8704	6.41367	6.90844	6.51479	6.18181	6.70697	6.43036	6.80382	6.59869	5.46161	6.32254	6.43273
ENSG00000011201	6.63372	7.72124	7.31584	8.18618	6.02817	7.56872	6.42219	7.6434	7.23331	8.09361	8.19212	7.12915	7.27055	8.39239	6.71662	8.11633	6.57871	7.38388	6.8525	7.79912	7.96407	6.71933	8.54953	6.42924	6.23769	8.3951	8.35617	6.84351	6.89824	6.72587	7.09897	7.63348
ENSG00000011243	9.86082	9.84953	10.16879	9.59517	10.61783	10.4252	9.85204	10.86049	9.37215	9.35111	8.43796	8.21198	9.826	8.99517	9.46714	9.30629	9.80896	9.79764	8.03525	8.38756	9.16934	9.26035	11.77937	11.4609	10.70632	11.36516	9.21213	8.72397	9.81946	10.34198	9.75772	10.20569
ENSG00000011258	8.98172	8.28492	8.72567	8.938	7.84799	7.95467	7.9626	8.09449	8.51441	8.5731	7.93033	7.86924	7.12216	8.52521	8.15974	8.26295	8.51244	8.32616	8.40033	8.43443	8.32288	7.8612	7.87921	7.88126	8.33914	7.61441	8.59665	8.02511	9.09257	8.75159	8.605	8.31646
ENSG00000011260	9.17313	9.55978	9.27374	9.082	9.76803	9.78059	9.02372	9.65505	9.80041	9.88113	9.95434	9.54311	9.3045	10.01552	9.5014	10.15645	9.75033	9.82429	9.8828	10.07904	10.44108	9.8216	10.60258	9.4921	10.35307	9.67889	10.49974	9.51563	9.71189	9.74275	9.93004	9.45366
ENSG00000011275	10.28264	10.27845	10.25548	10.18402	10.32326	10.31526	10.24863	10.10195	10.21348	10.26374	9.84275	9.9522	10.23057	10.19464	10.60566	10.04748	10.1598	9.90738	10.46906	10.21775	10.12284	9.9285	10.09658	10.052	9.93351	9.90381	10.29694	9.92998	10.91143	10.22988	10.19416	10.17026
ENSG00000011295	9.15626	8.95732	8.75035	8.7556	8.26246	8.3839	8.66536	8.48357	9.14345	9.23473	9.17294	9.20062	9.27923	9.23847	8.87249	8.98842	8.7515	8.801	9.16148	8.8974	8.88653	8.63738	10.18663	8.67633	9.43154	9.3515	8.83876	8.71326	9.19334	9.06579	9.25733	9.34094
ENSG00000011304	12.0204	11.85226	12.18007	12.16897	12.7617	12.48722	12.57472	12.36442	12.59449	12.36771	13.05111	12.37668	13.53568	12.25536	13.58729	11.97542	12.16662	12.39672	12.37076	12.41476	12.59705	12.43101	12.40268	12.80701	12.49387	12.52487	12.47683	12.23075	12.15551	12.27982	12.16745	12.28494
ENSG00000011347	4.99359	4.63561	6.20259	4.92369	6.1542	5.64528	5.63027	5.41449	5.51396	4.86908	5.35274	5.6772	6.80492	5.10607	5.73964	4.85386	5.08879	5.12252	4.96708	4.73686	5.2043	5.42397	4.6739	5.64179	5.54046	5.88418	5.30034	5.17822	4.81068	5.46522	4.82339	5.1673
ENSG00000011376	6.35046	4.92345	6.11121	6.58294	6.09305	5.95266	5.70002	6.04388	6.12642	6.68139	7.72995	7.54398	6.55626	7.17468	7.8628	6.00221	5.91174	6.59221	5.63133	6.47011	4.27856	4.2511	5.65749	4.78072	6.50597	4.92345	5.23936	5.58795	6.68238	4.93671	6.47628	4.92345
ENSG00000011405	8.30804	9.43357	9.39422	9.86863	9.85937	8.88837	9.30607	9.02276	10.58467	9.22907	8.5696	9.28705	6.86731	10.1282	10.50724	9.33883	8.71339	9.07777	10.07762	9.63025	7.67759	8.19424	10.25342	7.21132	7.76128	8.83958	9.33162	8.64112	10.18307	9.2359	9.43292	7.99294
ENSG00000011422	11.80618	12.3236	11.94883	12.03558	13.0836	12.61763	13.33791	13.19902	13.26619	13.05393	13.15682	12.49546	13.68599	13.11862	12.70165	12.87155	12.28744	12.32665	12.57783	12.91561	14.30013	13.74443	16.47874	15.23826	15.27632	15.93035	13.42142	12.71327	12.90282	12.19976	12.87671	13.1359
ENSG00000011426	6.07598	5.521	5.46559	6.78305	5.65645	6.31294	5.84166	5.12738	7.48702	6.62908	7.07459	6.2778	5.55691	6.52253	6.70592	6.30688	5.58089	7.0856	4.651	5.64671	5.76903	6.23498	4.08427	4.75658	6.16688	4.58099	5.70347	6.04265	5.26275	6.61182	5.87632	5.15501
ENSG00000011451	10.23869	9.74757	8.41971	9.64924	10.10969	10.01357	9.62266	10.18275	9.07457	8.58259	8.76286	8.59634	9.98024	8.82607	9.6161	9.27779	8.39823	9.59855	8.94113	9.11835	8.8416	9.35435	9.15798	10.00137	8.68875	8.15444	9.24122	9.08036	8.11489	9.38685	9.18369	9.23057
ENSG00000011454	10.05041	9.86383	10.1174	9.96473	10.18952	10.00183	10.22125	9.66283	9.68998	9.97162	9.24041	9.30029	8.9082	9.59873	9.92908	9.46938	9.8693	9.61164	9.94263	9.54291	9.61733	9.51951	9.55919	9.97545	10.14341	9.51868	9.91884	9.67661	10.49003	9.54563	9.58019	9.52522
ENSG00000011478	7.16235	7.78543	8.29378	7.46455	7.33889	6.82902	7.33168	7.31722	8.35384	8.05305	7.61686	8.25776	9.64733	8.15434	7.88194	7.45944	7.61509	6.82957	7.94895	7.67758	7.76576	8.87332	8.22722	7.4641	8.58795	8.61357	8.19196	8.23216	8.30469	8.07528	7.84013	7.96168
ENSG00000011485	9.90413	10.09266	9.19816	9.29074	9.30279	9.08319	9.27735	9.2757	10.00815	9.74908	10.36064	10.21445	10.27997	9.64268	9.86373	9.90631	9.53756	9.53313	9.27544	9.68187	9.50397	10.17372	8.18579	9.39329	9.0957	9.12233	9.41634	9.95879	8.95488	9.11603	9.31224	9.13366
ENSG00000011523	8.4094	8.27484	8.29305	8.44485	8.51882	8.24504	7.69347	8.06653	7.76052	7.94104	8.74126	8.30541	9.1243	8.5813	8.25334	8.08545	8.00294	7.83547	7.78367	8.00718	7.67519	8.08301	8.5169	7.72559	8.15073	8.38165	7.36993	7.86443	8.36586	7.83633	8.44669	7.89522
ENSG00000011566	8.37153	8.59355	8.30539	8.43878	7.75864	7.3732	8.00493	7.87258	8.69261	9.50354	9.53639	9.09738	9.94154	9.9215	10.06423	10.37278	7.76356	9.83738	9.43444	9.70253	9.41595	9.14612	10.14812	7.75027	9.09332	8.26184	9.80599	9.61069	8.57096	8.62158	8.53508	7.53732
ENSG00000011590	4.90651	5.34325	4.62364	4.69156	7.2596	8.66081	8.46436	8.34329	4.29422	4.26742	4.26657	4.53473	4.57633	4.43456	4.34268	4.8847	4.67938	5.75779	4.37571	5.00117	6.33423	6.39572	4.47899	7.27784	5.90344	4.7033	5.56304	5.02441	3.84156	4.68094	4.2528	5.599
ENSG00000011600	13.22305	13.97174	14.25136	13.72197	13.87569	13.4142	13.91795	13.9542	13.71381	13.48078	13.75811	13.94364	15.38277	14.00561	13.69078	14.31896	13.94028	13.51157	14.26043	14.19441	14.14287	14.18792	14.30461	14.31753	14.08194	14.2327	14.28624	14.08553	13.94439	14.24438	13.84117	14.30557
ENSG00000011638	10.07321	9.66159	9.7272	9.5252	9.62037	9.42021	9.68118	9.82447	8.4267	8.5638	8.46718	8.29721	8.09486	8.14561	8.68806	8.46885	10.29057	9.55716	9.25587	8.88116	8.62595	7.95168	10.60616	9.58742	10.14002	9.2931	8.70022	8.86169	9.99849	9.72263	10.17011	9.63139
ENSG00000012048	6.7376	6.50444	6.91476	7.39136	6.14063	6.56955	5.33737	6.23158	7.91441	8.32601	7.90069	7.70829	6.95167	7.62736	7.65334	7.58946	7.11202	7.28127	6.95011	7.67296	6.74222	6.73705	6.59638	5.0126	6.42371	6.00077	6.96994	6.85686	8.15704	7.23293	6.96865	7.57387
ENSG00000012061	8.81237	9.91656	8.71336	8.56358	8.73819	8.83216	8.45785	9.02369	9.32698	9.40309	9.4292	9.42362	9.79259	9.38662	9.02295	9.64613	9.13599	8.88103	9.83597	9.9509	9.34806	9.17183	9.81807	9.34245	9.22523	9.83398	9.69761	9.13964	9.67532	9.43932	9.04586	9.87901
ENSG00000012124	9.58086	9.53904	9.32809	10.10066	7.99808	8.65386	8.23302	8.68962	9.33973	10.30628	10.31411	9.61004	10.35505	10.42762	10.4839	9.91982	8.87911	9.15604	9.41114	9.75594	9.4516	9.05863	7.83348	7.92068	9.02668	7.89192	9.36953	9.23059	10.97019	8.52952	9.10224	8.46999
ENSG00000012171	5.57549	6.35276	5.33231	5.50453	5.45996	5.4899	5.25609	5.91593	5.63956	5.52623	5.00537	5.09012	6.39822	5.56467	4.76894	5.33533	4.45426	5.26356	5.6476	5.70448	6.21921	5.62128	5.67784	5.39473	6.11678	6.20852	6.09206	5.58669	5.63602	6.58258	5.51125	5.60918
ENSG00000012174	8.59484	7.76685	8.15311	8.66844	8.42546	8.50712	8.46586	8.31865	8.91663	9.12371	8.97293	8.58173	7.56235	8.99132	8.96985	8.25705	8.30214	8.6415	8.25937	8.64559	8.50188	8.28851	8.23683	7.80306	8.21223	8.38696	8.43854	8.52158	8.75724	8.10634	8.63226	8.02736
ENSG00000012211	8.85616	8.88776	8.41535	8.22987	8.28552	8.53686	7.94003	8.21671	8.00276	7.80456	7.5013	7.57036	7.93161	7.4036	8.39967	8.24322	8.16414	8.59926	7.04274	7.01318	6.64109	7.16935	8.29257	7.69288	7.04993	7.08238	6.74588	7.0857	7.95052	8.46724	8.47538	8.11212
ENSG00000012232	9.14977	9.27724	9.63451	10.03425	9.88254	10.40808	8.80053	9.74117	8.82069	9.63689	9.90773	9.53172	9.28606	9.15095	10.33031	9.00726	9.52673	9.96115	8.55275	8.69299	8.85561	8.93503	7.64194	8.78593	8.27098	8.63659	8.84859	8.8439	9.03457	8.78365	8.69574	8.96803
ENSG00000012660	12.38277	11.39487	11.68131	12.46238	11.8978	12.8901	12.06565	12.68178	12.1934	13.01717	12.06544	11.94341	10.3678	12.79152	12.52547	11.93969	11.70159	12.39872	11.71878	12.58034	12.45804	12.26123	12.51985	11.96159	12.55426	11.56769	12.52246	12.32986	11.6982	11.81922	12.31988	11.37733
ENSG00000012779	7.34668	10.17218	6.90002	7.3148	7.71713	7.70952	8.07837	7.75998	8.33107	8.72797	9.98247	9.09146	11.27188	9.63631	8.8044	10.27308	8.05171	7.91439	10.74583	9.10817	10.31289	9.45108	8.92281	6.29327	7.28056	7.59025	10.68727	9.25603	8.30701	7.2608	7.63243	8.32175
ENSG00000012817	14.07156	6.19463	10.21688	10.44166	9.90012	10.25633	10.29338	9.89931	10.26423	10.12334	9.85705	10.17602	10.29544	9.98994	13.92618	6.19463	9.82933	10.01359	10.15798	9.65994	10.35559	10.48196	9.1921	10.74258	13.47114	6.19463	10.65058	10.54076	8.56157	10.20665	13.44146	6.19463
ENSG00000012822	11.85892	11.64829	11.82749	11.52589	10.36482	10.06206	10.95915	10.43617	10.83848	10.93887	10.13287	10.45357	11.29471	10.84815	11.57694	10.93657	10.49842	10.06846	10.80059	10.40279	9.89092	10.3366	11.86034	10.37592	10.3496	10.65847	9.87288	10.38806	11.36831	11.10564	10.97356	10.3303
ENSG00000012963	9.02824	8.68666	9.46003	9.59516	9.34542	9.50545	9.53043	9.28661	9.81777	10.25346	10.59491	10.50376	9.44416	10.11251	10.74259	9.4352	9.47707	9.50138	9.54047	10.00772	9.25642	9.60712	8.94428	8.5958	9.11411	9.37649	9.24965	9.61087	9.00003	9.44448	9.32167	8.74936
ENSG00000012983	7.47782	7.28121	8.06495	7.52054	9.40765	9.03472	8.91723	8.28136	8.39333	7.44767	8.28033	8.35822	7.30007	6.7945	7.89335	7.7973	8.85182	8.72516	7.03053	8.15443	6.85859	8.01324	9.49329	8.49033	9.05316	8.86925	7.19607	8.09488	6.8292	8.34201	8.46256	7.77075
ENSG00000013016	7.93819	7.641	9.01535	8.5542	7.85837	7.27335	7.88273	7.93385	8.41475	8.82825	8.77593	9.32364	9.01992	8.91256	9.50345	8.12321	8.39172	7.81084	8.09229	8.28907	8.26983	8.87511	6.20994	7.54463	7.72193	7.02975	7.94732	8.94033	7.43466	8.11064	8.19057	7.08367
ENSG00000013275	10.42228	10.6674	10.41197	10.07361	11.04978	10.91748	11.34707	11.04148	10.86447	10.58451	11.05193	10.92459	11.37948	10.5958	10.65241	10.68652	10.60911	10.64458	11.12697	10.91107	11.15864	11.07834	10.88759	11.3865	10.98518	11.29091	11.00085	11.13764	10.63487	10.28219	10.63461	10.96826
ENSG00000013288	11.20677	10.84916	11.8852	11.96453	11.15151	11.2283	11.1272	11.30405	11.35382	11.62219	11.70523	11.66625	11.6514	11.36518	12.09384	10.9961	11.05933	11.00206	10.5937	10.8659	11.23249	11.12685	10.16193	10.67176	10.91163	10.07562	11.11999	11.442	10.11724	10.42616	10.86479	10.35778
ENSG00000013306	11.24123	11.4709	10.91667	10.98519	10.80167	10.95897	10.96724	11.31542	10.84723	10.62344	10.77684	10.92463	11.91827	11.004	11.01978	11.00113	10.96983	11.03633	10.99333	11.04403	10.74446	11.07728	11.17409	11.49543	11.04267	10.87957	11.10086	10.97475	10.61213	11.64479	11.28854	11.41533
ENSG00000013364	13.12232	13.17674	13.23026	13.30196	13.3793	13.2249	13.5064	13.45813	12.55075	12.66764	13.24098	13.02017	13.4968	12.69649	12.82542	12.85026	13.26491	13.15121	12.11959	12.3865	12.83274	12.66048	12.74772	13.71201	13.45596	13.21005	12.66394	12.59416	12.24873	12.83194	12.74837	13.08748
ENSG00000013374	11.8093	12.13732	12.10475	11.87983	13.74298	13.89516	13.97488	13.56738	11.18997	10.13049	9.88978	10.01781	9.13395	9.39632	10.15565	10.07216	12.22834	12.08919	9.78195	9.63989	9.54294	9.65948	13.50035	13.34527	12.90328	13.27991	9.74208	10.00744	11.7262	11.87905	11.63388	12.47741
ENSG00000013375	9.14883	7.15819	8.94757	7.64706	8.8399	9.76981	7.00645	7.23905	9.17736	8.47475	9.13111	8.16076	7.13272	8.50364	9.29897	7.72116	8.48046	8.27952	7.87028	9.1201	9.19952	7.0205	7.6944	7.30921	7.73974	7.95124	8.93141	8.01707	6.68283	9.5592	8.45705	7.34841
ENSG00000013392	7.64062	7.37761	7.73625	8.12436	7.15392	7.46539	7.05634	7.35197	7.40326	7.57959	6.79891	6.91435	6.88512	7.49791	7.4502	7.75714	7.39681	7.63748	6.69215	6.74829	6.64667	6.86335	7.86666	6.56173	7.04075	6.88218	6.97571	6.95965	7.51781	7.84983	7.52561	7.10084
ENSG00000013441	10.20908	10.57468	10.52133	10.218	10.39949	10.7291	10.5215	10.37391	10.46368	10.90245	9.57062	9.53568	9.30313	10.66571	9.19998	10.83132	10.5298	10.2715	11.90365	11.41731	11.92218	11.1121	14.34231	11.75506	12.28866	12.86175	11.94377	10.54652	11.19616	12.07288	11.06536	11.81029
ENSG00000013503	7.10059	6.86251	7.60086	7.49265	6.84451	7.19819	6.71497	6.50335	7.7096	7.99765	8.14151	8.41275	6.47497	7.9672	8.25129	7.6409	6.98661	7.53369	7.60678	7.76668	7.16477	7.38627	5.22141	6.15138	5.96918	5.45281	7.09503	7.68468	6.54951	6.53532	6.74193	6.6589
ENSG00000013523	10.51135	10.5112	10.58799	11.07686	9.09865	9.32577	9.63919	9.72341	10.77676	11.14618	10.94955	11.01322	11.25436	10.93026	11.67442	10.8011	9.6273	10.26479	10.08436	10.26793	10.30416	10.75178	9.95531	9.74982	9.88299	9.51879	10.32788	10.75583	9.13628	9.88103	9.98145	9.19216
ENSG00000013561	9.86648	9.42	10.19414	10.18273	10.65757	10.4816	10.70906	10.15631	9.94211	10.02446	10.52549	10.37407	8.88386	9.87643	10.51108	9.73171	10.66247	10.22072	9.68127	9.5805	9.33	9.77728	8.60003	9.34166	9.19799	9.17791	9.29351	9.94974	9.56947	9.40934	9.5473	9.64482
ENSG00000013563	10.74581	10.97564	10.41459	10.5373	9.71273	9.59667	9.70169	10.28256	10.01435	10.28225	10.82482	10.78751	12.22675	10.76803	11.12632	10.88536	10.53507	10.12418	9.36808	10.37322	10.29625	10.43871	9.19833	10.28131	10.10375	9.3877	9.95039	10.54865	10.15896	9.69866	10.03611	9.78922
ENSG00000013573	9.4625	8.79005	8.82782	8.92985	8.34561	7.99321	8.31141	7.60934	9.00359	8.53281	8.9192	8.39423	9.23932	8.40766	9.04947	8.11196	8.65629	8.39269	8.23386	7.47124	8.56799	8.1894	7.3576	8.21721	8.15926	7.36935	9.21879	8.71743	7.47055	7.77962	8.73115	7.83276
ENSG00000013583	9.9102	9.85765	10.49882	9.84002	10.31517	10.02883	9.71866	10.20348	9.70286	10.07667	10.01151	10.44637	10.58045	10.54877	10.10221	10.38428	10.28725	9.99311	10.29308	10.25747	9.87794	10.27191	9.8229	9.79913	9.79528	9.82393	9.82241	10.46484	9.92436	10.60548	10.2494	10.123
ENSG00000013588	4.25373	4.56953	4.72689	3.91675	8.78316	7.98474	9.30254	7.74905	4.83844	4.45377	3.80195	4.71397	4.76388	3.9149	4.12065	4.34619	4.34736	3.91877	5.69345	5.57658	7.06701	6.32502	9.73677	8.97134	7.59927	8.70689	4.26811	4.52803	4.53762	5.71807	5.62966	5.8401
ENSG00000013619	8.29336	8.25365	7.66591	5.69497	7.99403	6.97803	7.0736	7.53032	8.20187	7.38035	6.04282	6.324	6.88079	6.62088	6.42461	7.00846	7.56193	6.49243	7.54161	7.36645	6.84316	7.13441	9.96834	9.47087	8.68856	9.33868	7.9789	7.20953	7.79725	8.26688	8.10455	8.44548
ENSG00000013725	6.00857	6.09772	6.42929	5.66249	4.82329	4.78614	5.23392	5.18596	6.04055	5.72997	6.18623	5.85126	6.56271	6.4787	5.51028	5.10285	5.44729	5.28941	5.80401	5.83264	5.58814	5.93819	4.34808	5.36236	5.59727	6.17637	5.95875	5.92199	6.77512	5.65789	5.89127	6.02494
ENSG00000013810	8.39915	9.01978	7.53866	9.02647	5.03284	7.48773	6.07556	6.79975	8.89954	8.78751	8.10506	8.99987	10.29129	9.2239	8.38969	9.46581	6.90667	8.4596	8.72465	8.69588	8.89334	8.97442	6.92846	6.35318	7.38519	6.37545	9.46763	8.7274	8.66149	8.22643	7.91023	8.13536
ENSG00000014123	9.73697	8.93241	10.09227	10.37365	9.67363	10.09914	9.70951	9.5068	10.27738	10.39965	9.65071	9.76128	8.26157	10.27815	10.2089	9.72889	9.73638	9.81929	9.84973	9.85358	9.57397	9.65616	8.98316	8.96925	9.05939	9.13556	9.83293	9.74315	10.33567	9.63163	9.69061	9.44473
ENSG00000014138	8.58594	8.62472	8.34818	8.86208	8.63034	9.37723	8.11273	8.74248	8.18367	7.91333	8.25936	7.79317	7.28239	8.17617	7.96703	7.86539	8.831	9.5613	7.52092	7.76528	8.05585	7.84219	8.55654	9.0018	8.49464	8.4021	8.50568	8.1052	7.63426	8.74547	8.78555	9.13822
ENSG00000014164	8.91055	9.53778	9.40351	9.15169	10.43358	10.15725	10.41856	10.53079	8.71731	8.63691	9.15039	9.04033	9.50187	8.60245	8.79977	8.59206	9.76398	9.41494	8.85155	8.79434	9.3934	9.34254	10.68669	10.92314	10.85344	10.79909	9.11991	9.07709	8.63211	9.52461	9.34081	9.84764
ENSG00000014216	12.10972	12.20159	12.415	12.34607	12.15892	12.23601	12.26487	12.57235	11.38671	11.76188	11.97036	11.9803	12.38632	11.91017	12.46351	11.48186	12.08348	12.23461	11.69999	11.87172	11.48756	11.63071	11.45216	12.07797	12.16261	11.52649	11.72852	11.67161	11.88589	12.34241	12.19634	11.79249
ENSG00000014257	6.58965	6.31861	7.02218	6.96176	6.71483	6.89726	7.3297	6.36332	6.64209	7.11287	7.78283	7.15079	6.96892	7.50045	6.88433	6.63752	6.99159	6.9932	6.78824	7.38987	7.09947	6.61315	6.74408	6.87847	8.018	7.18075	7.23222	6.90886	7.74434	6.18633	6.93887	6.80887
ENSG00000014641	11.78847	12.16734	12.38108	12.56968	12.00795	12.37499	12.21787	12.64703	12.18507	12.61911	12.11735	11.83203	11.62282	12.63848	11.68351	12.4962	11.79421	12.48626	12.04243	12.58166	12.79739	11.98847	12.6406	12.036	12.31414	12.308	12.76253	12.10491	12.21543	12.61191	12.65421	12.11895
ENSG00000014824	9.88604	8.80362	9.51934	9.51842	9.57416	9.82604	9.69306	9.75081	9.7099	9.84605	10.03866	9.70777	8.93235	9.98529	10.08745	9.62081	9.43315	9.69922	9.80897	9.91641	9.20402	9.62264	8.68886	8.51132	8.71566	8.73032	9.23918	10.12226	10.10173	8.76258	9.59165	8.88305
ENSG00000014914	6.061	6.95342	6.79796	6.25638	6.49971	5.91834	6.43341	5.64316	6.15322	6.10421	6.00134	5.80367	6.54473	6.01461	5.94581	6.49819	6.5998	5.80322	5.78796	6.02561	5.76012	6.10839	6.46631	6.04363	5.76813	6.00573	5.87475	6.2704	6.09638	6.35234	6.17465	6.53696
ENSG00000014919	9.61756	9.26973	9.62045	9.87563	9.01596	9.39211	9.49327	9.2673	9.24894	9.66936	9.84227	9.59804	9.70911	9.43879	9.30148	9.43924	9.14355	9.44961	9.24624	9.23539	9.53659	9.52037	8.44912	8.65449	8.71243	8.46362	9.34462	9.27561	9.20051	8.85435	9.59708	9.15423
ENSG00000015133	9.67891	9.81577	8.03439	7.88959	6.4784	7.33996	7.3627	7.23305	8.38209	8.87786	8.02271	8.37995	9.65325	9.17098	9.28099	8.59951	8.92008	8.69833	8.99813	8.77253	8.77041	8.30154	9.24299	7.3745	8.30217	8.30275	8.91969	8.32007	10.89819	9.33451	9.58414	8.91784
ENSG00000015153	8.00232	9.06574	8.59999	8.08262	8.53919	7.48283	7.41	7.63877	7.74685	7.72718	7.08536	7.69674	8.82315	7.91982	7.35669	7.74663	8.46207	7.516	8.32999	8.37012	8.00547	6.94566	9.49115	8.3738	8.74239	9.87841	7.43909	7.80998	10.27964	9.43669	8.46988	9.44386
ENSG00000015171	9.68161	8.88804	9.39502	9.41705	9.86312	9.96133	10.16723	9.73557	9.7097	9.72797	9.738	9.79553	8.89734	9.42292	10.04325	9.4766	9.71146	9.64341	9.92981	9.5175	9.16871	9.2664	8.69075	9.41476	9.14007	8.81069	9.16624	9.54521	9.78754	9.24741	9.57173	9.26371
ENSG00000015285	10.23733	10.81552	10.14901	10.84433	9.69003	10.3576	9.87334	9.60343	10.1594	10.17323	10.66365	10.79633	11.35923	10.44321	10.81636	10.60398	10.30089	10.3074	10.4841	10.25468	9.75355	10.33919	8.98898	10.47237	9.79356	9.56884	10.33347	10.3475	9.23223	10.80563	9.9428	10.20474
ENSG00000015475	11.2495	11.30002	10.73904	10.75525	10.50815	10.55214	10.51686	10.81614	11.22365	10.33263	10.68762	10.52399	10.78819	10.05143	10.6598	10.58998	10.94492	11.05239	10.37735	10.52391	10.80311	10.68666	10.50142	10.43471	10.17364	10.26941	10.67339	10.8202	10.5566	10.57182	11.06642	10.81307
ENSG00000015479	10.87143	10.15378	11.00825	10.90751	11.1954	11.32214	11.12109	11.39529	11.41277	11.46151	10.99409	10.7653	10.03353	11.3746	11.48738	11.47018	10.5737	10.91295	11.00421	11.41374	11.14989	10.8424	10.83851	10.55048	10.71499	10.31939	10.97841	11.03499	11.48765	10.49944	10.80173	10.13952
ENSG00000015532	10.70057	10.64859	11.40134	10.9702	7.33822	7.72873	7.58058	7.51783	10.90095	10.33269	11.61162	10.99188	8.75213	8.11555	11.39886	8.42742	9.9353	10.28906	8.94509	7.65874	7.44334	7.39841	7.19209	7.1718	7.76131	8.03939	7.42625	9.22483	7.67039	8.59017	8.88355	8.74106
ENSG00000015568	7.66395	7.25382	9.5848	9.28584	9.21146	8.54186	9.3624	9.12473	9.55686	9.87947	8.70331	9.71252	3.76551	9.73398	9.39031	8.30044	8.51727	9.06584	8.87965	9.27032	6.67128	10.51196	8.72504	8.40649	10.28448	10.07846	8.09926	8.06547	10.69776	7.74568	7.60553	7.33896
ENSG00000015676	9.27299	9.12597	9.81302	9.95541	9.59942	9.81998	9.50509	9.20924	10.12521	9.97444	9.64289	9.52238	10.34727	9.97761	10.84816	9.42203	9.67783	9.78441	9.84223	9.74155	8.28968	8.28103	10.21936	8.72479	8.715	9.94182	9.57284	8.74335	11.79344	10.08701	9.88696	10.54209
ENSG00000016391	6.1425	5.88187	5.07144	6.3399	3.70989	4.47302	4.29382	4.57163	3.70989	4.65412	4.3579	4.15909	3.70989	4.83909	4.24563	3.8338	4.45652	4.77374	4.3149	4.55544	3.94264	3.91613	5.44242	4.43703	4.69856	4.91325	4.55437	4.16647	4.17594	5.08866	5.15999	4.73505
ENSG00000016864	8.45258	8.42945	8.94178	9.00111	7.87802	8.27987	7.41491	7.764	8.90239	9.13389	9.09192	9.01944	7.92416	9.26402	9.03078	8.84275	8.34858	8.44619	8.76772	8.97754	8.58118	8.98732	6.03239	7.61177	7.44462	6.96842	8.47728	9.3412	8.07858	8.33817	8.2876	7.63471
ENSG00000017260	11.35414	10.62758	11.32317	10.97881	11.54506	11.76269	11.62379	11.40758	10.84293	11.00084	10.83995	10.72038	9.43408	10.84418	10.40187	11.05582	11.20374	11.15728	10.54963	10.91499	11.40347	11.17524	11.3076	11.48053	11.4617	10.92383	11.00376	11.12434	10.28154	10.49137	11.10017	10.50971
ENSG00000017427	5.46223	3.68603	4.00415	4.77814	7.05059	6.37951	7.6127	6.47145	5.25439	5.0975	4.99782	7.54753	5.18724	4.30588	4.72234	3.89721	6.91155	6.34919	7.27973	5.2708	4.99782	6.99738	4.99782	7.66217	7.58157	6.86501	4.99782	7.31365	4.99782	6.44245	7.09473	6.36524
ENSG00000017483	6.64606	7.93291	6.45076	6.3341	9.02991	10.11227	9.37548	10.07113	5.15044	5.11728	5.20619	5.95823	5.41041	5.38444	4.54374	5.81511	7.79537	7.95401	5.40594	6.04377	5.57601	6.18045	9.36005	10.86049	9.2598	9.72626	5.28247	5.78799	6.20461	8.55848	7.38793	9.22558
ENSG00000017797	10.08335	10.52306	11.36692	11.13191	11.10505	10.87474	11.11219	10.85854	10.92428	11.01118	9.98782	10.20768	10.58843	11.06258	10.45703	10.52738	10.884	10.99292	11.11718	11.14516	10.69755	10.33797	11.98944	11.08674	10.91662	12.32519	11.10574	10.16111	13.31241	11.84219	11.4887	12.21362
ENSG00000018189	11.4615	11.20409	10.88818	11.38253	11.44616	11.78642	11.9368	11.59672	11.11985	10.49624	9.49052	10.06827	9.24125	9.94947	10.08395	9.8528	11.12869	11.55405	10.04222	10.22488	10.35943	10.30707	11.80624	11.61107	11.6195	12.03967	10.66579	10.21659	11.71167	11.64915	11.23934	11.8093
ENSG00000018280	12.21979	12.8969	12.50917	12.74555	11.80397	11.87645	11.44131	12.50025	12.30393	13.02384	13.33535	12.61082	14.21873	13.44417	13.5843	13.2284	12.03545	11.83839	12.43598	12.77837	12.96661	12.43456	12.70726	11.49165	11.51018	11.78819	12.95584	12.42194	12.46281	11.40443	12.06709	11.91589
ENSG00000018408	7.22897	7.58732	8.03587	8.28578	7.25414	8.26987	7.16523	8.64858	7.56773	8.77601	8.14878	8.3967	7.92989	8.88924	8.34841	8.13793	7.24304	7.88487	7.69582	8.75009	8.21216	8.1738	7.28521	7.03655	7.79775	7.6868	7.86185	7.987	8.62663	7.74844	7.57503	7.39786
ENSG00000018510	9.22184	9.27851	9.65988	9.71874	9.62883	9.78117	7.33059	9.66831	9.65977	9.88957	10.45601	10.04693	9.98177	10.39934	10.22246	9.72495	9.37159	9.91906	9.51054	10.62071	9.78158	9.43461	8.80278	8.82803	9.46544	9.72285	9.43396	10.03887	10.72862	9.33149	9.31864	9.41032
ENSG00000018610	5.94909	6.63437	5.87765	5.85804	6.16249	6.11385	5.36146	5.66479	5.85502	5.89393	6.26579	5.86234	4.76499	5.66011	6.74006	5.52134	5.83089	6.12574	5.50863	5.42347	3.3603	5.96857	5.0317	4.9319	4.22055	4.22055	4.12284	6.22842	4.77648	5.40475	5.61853	5.66152
ENSG00000018699	6.86685	7.05626	6.86453	7.18685	7.30243	6.75959	6.51518	6.45593	8.34821	8.02739	8.92465	8.53234	7.59251	8.341	7.91276	7.9782	7.8585	7.82244	8.18151	8.09435	8.37395	8.38845	4.05476	7.26339	7.691	7.2253	8.41553	8.10202	8.67193	7.00425	6.84189	6.92302
ENSG00000018869	5.55009	5.07907	5.76034	6.37456	5.97254	5.74229	5.28895	5.58549	5.60951	5.65515	6.30751	5.69574	4.56801	5.73587	5.62814	5.36428	5.01895	5.98831	5.67066	5.26881	5.22516	5.81809	4.41825	5.64067	5.43432	5.45782	5.30021	5.83518	4.53801	5.11418	4.87266	5.05509
ENSG00000019102	4.14562	4.35358	4.91666	4.29008	4.3217	4.33514	4.46981	4.49461	4.74552	4.59663	4.58556	4.22766	5.03754	4.58264	4.76956	4.45563	3.98734	4.41672	3.98734	4.41877	4.88005	4.33719	4.52878	4.30574	4.56986	3.69691	4.77592	4.3181	5.02212	3.30908	4.60302	4.22791
ENSG00000019144	9.88458	10.15158	9.37149	9.35669	10.2122	9.80738	10.76878	10.43431	10.93981	9.11335	9.94583	9.81823	11.03538	9.16933	9.25171	9.29486	9.38078	8.76638	10.22321	9.18432	10.86721	10.67845	11.04007	11.09825	11.4743	10.34381	10.4626	9.95672	8.45508	9.37187	9.90491	9.96563
ENSG00000019169	9.83235	10.1752	9.36326	10.70433	9.48969	10.5611	10.15158	11.21761	9.65024	10.71909	10.13241	10.03111	10.12754	10.66783	9.39085	9.94181	9.32617	10.61041	9.3344	10.6602	10.77418	10.40812	11.3818	11.39427	12.01266	12.00656	10.57037	10.01412	10.54023	10.26399	10.27363	10.41324
ENSG00000019186	4.83643	6.1688	4.76911	4.9134	4.51855	4.51855	4.87929	4.85075	4.51855	4.51855	4.79409	4.30614	4.51855	4.51855	3.7484	4.62816	4.96204	4.91526	5.38742	4.88235	5.19365	6.48228	4.78867	4.61706	5.86138	4.49412	5.39482	5.85279	4.81761	4.64298	5.29434	4.42906
ENSG00000019485	5.46921	5.04758	5.5387	6.10876	6.57045	6.53664	6.13642	6.56116	5.44223	5.38376	6.3273	6.08026	6.00808	5.94804	5.73273	5.83763	5.82842	5.83593	5.90497	5.89634	5.46106	5.90448	5.03476	5.99615	6.01018	5.52704	5.52953	5.86173	5.76599	5.24612	5.57596	5.56199
ENSG00000019582	14.83121	14.97836	13.99404	14.03735	15.7748	15.08512	15.91723	15.14547	15.10367	14.78958	15.74392	15.94001	16.32727	14.91727	15.56865	15.79129	15.69392	15.02207	16.18186	15.44471	15.61178	16.08017	15.64385	15.744	15.53429	15.69015	15.50806	16.00228	14.86534	14.29363	14.64364	14.94461
ENSG00000019991	5.65236	5.73896	5.50092	5.80318	6.93105	6.03263	7.36876	6.06034	6.98028	6.7377	6.9206	6.9634	6.78136	5.67878	7.48872	7.36968	6.71876	5.67855	8.04401	6.74201	6.51556	6.30373	6.18198	5.80148	5.58389	5.88775	6.28454	6.91281	7.02877	5.26529	5.4884	5.54874
ENSG00000019995	8.83151	8.44429	9.18977	8.7593	9.20384	8.79092	9.45705	8.83712	8.37054	8.56475	8.4067	8.50774	7.8008	8.4633	8.91077	8.38914	9.25122	8.49734	8.98053	8.32364	8.1914	8.47868	9.56774	8.78777	8.95186	8.9651	8.25332	8.41967	8.908	8.68399	8.64071	8.68876
ENSG00000020129	8.37518	8.14953	8.04004	8.1466	9.23712	9.02229	8.79971	8.45949	8.94404	8.44959	9.38027	9.31323	9.26792	8.33494	8.9877	8.7255	8.42061	8.47477	8.6222	8.46149	8.60432	8.93336	8.44874	8.34906	8.76929	8.29418	8.52571	8.54974	8.04475	7.44389	8.23213	7.96702
ENSG00000020181	5.11088	5.46517	4.07574	4.68337	5.73531	6.63258	5.5762	5.48337	4.44272	4.02318	4.35757	4.71944	5.35221	4.65183	4.74858	5.40647	4.44648	4.962	4.56506	4.72156	4.48117	4.66153	5.60668	4.76499	4.95877	5.0791	4.31157	4.60768	5.40283	4.17356	4.32423	4.32423
ENSG00000020256	8.7255	8.00217	8.09656	7.63189	7.64986	7.47643	7.55335	7.43056	6.84766	7.15212	7.84948	7.39478	8.04553	7.26342	7.87512	7.30225	8.59698	8.15302	7.59121	7.46874	7.28177	7.54746	6.32167	6.4726	6.31231	5.94055	7.5902	7.59122	7.71228	7.77742	8.50256	7.65618
ENSG00000020426	6.77614	6.66192	5.92327	7.31268	7.0731	7.13084	5.20283	6.32572	6.78896	7.59152	8.01877	7.57587	7.37232	7.48047	6.94604	7.19838	7.48354	7.14814	7.22359	7.62284	7.23335	7.50952	5.86047	6.37555	6.67038	6.87561	7.49969	7.3031	8.27903	5.94683	7.15015	7.19414
ENSG00000020577	10.33487	10.26882	10.47958	10.35237	10.99077	10.46346	11.42785	11.52063	9.71464	9.69712	8.96502	9.8249	10.35925	9.73157	9.36229	9.48762	10.75269	10.22921	10.15009	9.87839	10.50993	10.55697	13.45723	12.34462	12.56741	13.13941	9.90301	10.07183	11.46415	10.95095	11.00091	11.4224
ENSG00000020633	11.35597	11.41447	11.28844	10.66998	12.86937	12.45408	13.30595	12.98797	9.67652	9.52369	10.20638	9.62708	10.55084	9.16992	10.08039	8.68391	12.13275	11.41461	10.10758	9.90531	9.64437	9.85868	12.72937	13.21648	12.99455	13.03327	9.87219	9.69061	11.48887	12.2574	11.97402	12.53438
ENSG00000020922	8.72645	8.27593	8.42795	8.70909	8.11763	8.32628	7.92172	10.18344	8.6517	9.16565	9.05771	8.84285	11.33394	8.86628	9.11806	9.05046	8.11918	8.56642	8.24472	8.67401	9.33125	9.07511	8.43312	8.10391	8.57648	8.68149	9.27601	8.89143	8.88753	8.50517	8.54073	8.48743
ENSG00000021300	4.65881	4.77143	4.75709	5.30922	4.49453	4.70197	4.72682	4.83223	4.40697	4.67652	4.96647	4.70626	4.07773	4.31647	4.4796	4.52983	4.95842	4.60007	4.80504	4.8029	5.13394	4.61118	3.9163	4.89156	4.17327	4.73683	4.31456	5.20321	3.9163	4.54849	4.37294	4.60782
ENSG00000021355	11.49982	10.97905	10.76807	11.23362	13.62657	13.85369	13.72797	13.44742	10.59398	10.77492	11.26498	11.11074	10.51806	10.84604	11.13482	11.18777	11.86787	12.76556	10.97862	11.28412	11.45891	11.23792	12.7447	12.54369	12.49856	12.65827	11.27971	11.27185	11.40517	11.37314	11.61795	11.48945
ENSG00000021574	6.11239	3.63922	7.55646	6.19108	8.20191	7.71178	4.11039	4.11039	4.11039	6.60418	6.51266	6.21114	7.54492	7.8685	8.58955	6.92092	4.11039	7.73606	7.05125	8.16706	6.91336	7.62016	7.23699	5.72352	3.63922	3.63922	6.36687	5.93598	5.97288	5.76163	6.63799	6.53418
ENSG00000021645	4.89082	5.213	5.38784	4.80089	4.9142	4.77144	4.555	4.93926	5.18442	5.89041	5.0297	4.7319	4.507	6.08267	5.17814	4.88568	5.22878	5.63907	4.43321	4.92006	4.9751	4.43801	5.69434	5.39649	5.76574	5.67456	5.2746	5.0944	6.39135	5.16593	5.86097	5.55248
ENSG00000021762	8.8918	10.01748	8.88219	9.4213	8.87065	9.33626	8.54176	9.47696	7.61471	7.77492	8.32951	8.12476	8.82271	8.27433	8.36112	8.71966	8.5911	9.14234	8.08114	8.06462	8.46147	7.92098	8.68294	8.89375	7.50021	8.78788	8.87563	8.1612	6.93882	8.78622	7.88534	8.94731
ENSG00000021776	9.05135	9.6526	9.50682	9.33101	9.62565	9.88716	9.4805	9.7942	9.60751	9.61645	9.14538	9.17446	9.04818	9.73281	9.28603	9.94224	9.17995	9.6303	9.54535	9.83337	10.3082	10.19025	9.24588	9.91188	9.73464	8.73712	10.32393	10.03998	8.53105	9.74786	9.4346	9.11446
ENSG00000021826	4.41808	3.62509	4.35079	4.11829	4.48852	3.86377	4.43603	5.67806	3.86377	4.12132	4.47694	3.50447	3.86377	3.86377	4.228	3.62509	3.86377	4.39623	4.70916	4.12073	4.65532	3.50447	4.53793	4.47259	4.14884	4.90811	3.50447	4.00372	5.07372	4.37563	4.17116	4.69924
ENSG00000022267	4.91086	6.99582	6.69963	6.48831	6.07162	6.22869	5.56513	2.85052	6.05386	6.86958	6.9881	7.22575	7.37887	5.86768	6.08945	4.99673	6.45488	6.08427	5.89913	5.12981	8.03657	6.63027	3.92197	7.15184	8.56812	7.36822	7.71248	5.64739	3.92197	7.80615	6.93787	4.22084
ENSG00000022277	10.18755	9.92184	10.45362	10.43921	10.73473	10.71253	10.49263	10.72582	10.93869	10.8782	11.34016	11.20628	10.67289	10.99797	11.06761	11.16887	10.15438	10.6562	11.03216	11.02819	10.65721	10.73834	9.62823	9.7971	10.03589	9.82266	10.55976	10.96981	10.60417	9.82745	10.10821	9.93476
ENSG00000022556	6.06094	8.12356	7.04464	8.24538	6.59813	7.62592	6.21412	7.07558	7.53676	8.34226	7.99746	7.83235	7.00389	8.40316	7.20928	9.01063	6.714	7.93202	6.39975	7.63535	7.53432	6.93099	6.35356	6.52673	5.31701	7.45214	7.86566	7.1344	6.63402	6.61376	6.13182	7.31949
ENSG00000022567	8.36452	8.48587	8.60411	8.87895	7.41548	8.89719	7.55285	8.30874	7.67885	8.1441	9.1364	8.98056	9.34986	8.36166	9.68422	8.42206	8.89716	8.78614	8.81321	8.37015	9.06899	9.60299	7.49501	8.21452	7.64037	7.46281	8.5712	9.07877	7.00277	7.88883	8.35732	7.38462
ENSG00000022840	11.01641	11.16503	11.28002	11.0407	12.10166	11.73837	12.05922	12.03469	10.99641	10.67754	10.54563	10.50954	11.45597	10.57296	10.61373	11.08324	11.11776	11.18535	10.99032	10.96562	11.01867	10.91544	12.41701	12.59758	12.07206	12.35986	11.13429	10.86185	11.19515	11.81038	11.36333	11.60317
ENSG00000022976	8.19174	8.18197	7.38176	7.86688	7.49783	8.0563	7.10758	8.03299	7.14319	7.80077	7.62911	7.36642	8.00855	7.79955	7.1696	7.65478	7.35413	7.67936	7.42855	7.08447	7.72973	7.8691	6.47621	8.20114	7.6484	6.86341	7.76341	7.60931	6.50448	8.20008	7.96301	7.50808
ENSG00000023041	8.34006	7.94987	7.16596	7.79596	8.62352	8.46068	8.30391	8.59207	7.5173	7.94615	6.4027	6.61845	3.81098	7.66151	6.02666	7.72609	8.7395	8.57368	7.93825	7.75692	8.46302	8.02086	9.7667	10.04788	8.93016	9.42315	9.07708	9.12245	4.99484	9.57066	7.6699	8.87746
ENSG00000023171	6.20035	7.34535	7.1867	7.58197	6.04556	7.81796	6.15547	7.22905	5.49678	7.34772	7.20543	6.97206	7.07564	7.37724	7.05958	6.79551	7.02698	8.2987	6.37339	7.16351	6.18628	7.23321	6.07468	6.85815	5.73761	7.14879	7.28707	7.0017	6.35192	7.48608	7.11717	7.46559
ENSG00000023191	12.79177	12.92039	12.85616	12.7349	12.52387	12.29621	12.62485	12.913	11.95957	12.16502	12.51435	12.54715	13.74511	12.6399	13.03745	12.5116	12.76023	12.54821	12.46254	12.71758	12.65262	12.42015	12.41492	12.62026	12.74517	12.07956	12.66562	12.4171	12.72829	12.74039	12.7863	12.35659
ENSG00000023228	10.55306	10.29122	11.26873	11.38361	11.09714	11.32543	11.52049	11.07556	11.52028	11.71246	11.93013	11.56256	10.08072	11.3135	11.75293	11.21123	10.80653	11.09367	11.17182	11.10384	10.84897	11.01807	9.94802	10.40133	10.34491	10.47836	10.59484	11.31406	10.50619	10.36106	10.52523	10.21325
ENSG00000023287	10.3537	9.7953	10.14005	10.13435	10.31936	9.35089	10.48138	9.7458	9.3116	9.1364	8.91611	8.65165	9.7531	9.7358	9.29857	9.59097	9.96399	9.20957	9.86879	9.76177	9.10072	9.36396	12.21845	10.103	10.37317	11.24886	9.12267	9.18342	11.90927	10.00964	10.42035	10.21396
ENSG00000023318	10.69277	10.77447	11.23704	11.0822	11.28002	11.43199	11.21667	11.39519	10.94383	11.19829	11.17265	11.09074	10.19511	11.34659	10.64666	11.11144	10.99773	11.01407	10.99873	11.06092	11.26268	11.19677	11.1147	11.72234	11.44373	11.6229	11.13263	11.1675	10.66584	10.71439	10.85468	10.92147
ENSG00000023330	11.92666	12.39304	11.91408	13.00073	12.82308	13.04431	13.06904	13.19291	12.3994	12.26918	12.4335	11.89227	12.3853	12.35997	12.74531	13.08003	11.22081	12.40407	11.6504	12.17218	12.89728	12.30217	12.87158	12.68705	12.51438	11.91589	12.46798	11.86395	11.90965	10.83855	11.59493	11.03673
ENSG00000023445	12.43171	11.28824	11.03185	10.67031	13.30934	13.4468	13.50128	13.29971	12.21037	10.4681	8.83877	9.73966	7.40916	8.93815	9.25349	9.06041	11.5674	12.12768	11.84782	11.82354	12.7217	12.81083	14.27545	13.72992	13.69265	13.98614	12.0279	12.36605	12.5081	11.76894	12.46752	12.7619
ENSG00000023516	9.21303	8.50009	9.31935	9.73532	8.86357	8.86018	8.45167	8.30728	9.49148	9.56037	9.29355	9.72325	7.81048	9.41028	9.98575	9.49288	9.33493	9.20942	9.75796	9.64167	9.02602	9.57911	7.84863	7.92062	7.74782	7.16945	9.01549	9.73708	8.53438	8.79485	8.98894	8.40689
ENSG00000023572	7.21557	7.87283	7.40056	7.53076	8.12572	8.07521	7.89151	7.54305	8.17797	8.28071	8.68602	8.38368	7.75906	8.58986	7.75746	8.4594	8.21093	8.04426	8.40934	8.79572	8.34917	8.2756	8.17741	8.15551	8.45422	8.89615	8.36914	8.32786	8.71038	7.77595	7.8019	8.2658
ENSG00000023608	8.91693	8.58518	7.19143	7.20292	8.23885	8.05819	8.29131	7.72985	7.81974	7.11301	6.52716	6.08662	6.64734	7.04204	7.06828	7.10385	8.38003	8.30917	8.26653	7.68191	7.47893	7.40765	10.24744	8.78988	8.63544	9.12291	7.75566	7.38422	9.53177	9.48287	9.4501	8.88088
ENSG00000023697	9.61667	8.96449	9.44888	9.24742	9.19148	9.35856	9.31286	9.62271	9.39759	9.54165	10.01279	9.66717	8.66112	9.64585	9.75589	9.03484	9.70221	9.78288	9.36395	9.72292	9.61046	9.40698	8.71032	9.091	9.3594	8.95021	9.12939	9.69785	9.3504	9.28549	9.67455	9.21246
ENSG00000023734	9.92691	9.70474	9.98729	9.88209	10.39614	10.49416	10.3184	10.57956	10.4905	10.58678	10.10839	9.93447	9.72207	10.47349	9.89913	10.65292	10.05039	10.25116	10.52729	10.67654	10.56482	10.4051	10.41389	10.53698	10.43396	10.36198	10.72721	10.37505	10.30129	10.7874	10.59227	10.09138
ENSG00000023892	9.40316	10.07366	7.73261	8.04697	6.64596	7.00246	7.48615	7.89454	9.05792	9.35468	9.52549	9.97425	10.84113	9.92258	9.091	9.77505	8.32695	8.89227	10.06882	9.81456	9.53849	9.6924	9.2357	8.34333	8.4694	8.49783	9.51591	9.85518	8.42766	9.289	9.56436	9.14164
ENSG00000023902	11.1678	12.30233	12.13888	11.77318	13.23035	12.78456	13.24034	12.5135	11.96871	11.48961	12.24886	12.32731	12.68141	11.93178	12.34337	12.56829	12.27919	11.71897	11.99074	11.6851	12.06944	12.3172	12.44677	13.21117	12.50757	13.24023	11.59727	12.0216	11.56252	11.64305	10.97902	11.77272
ENSG00000023909	8.17505	7.5534	9.69165	8.78497	10.2674	9.26068	8.40447	9.4107	8.52791	8.2301	7.91833	8.13306	6.66858	7.76233	8.45467	8.04825	9.20423	9.13657	7.57656	7.18198	7.7626	8.24495	8.05251	9.96104	8.81784	9.4235	7.8999	8.0428	8.09073	8.38153	8.14617	8.23884
ENSG00000024048	10.49308	10.32113	10.89581	10.85996	10.96503	10.89501	11.00575	10.59553	10.07705	10.37603	9.91275	9.84384	8.8889	9.80594	10.30452	10.02396	10.63669	10.4686	9.76799	9.66551	9.53988	9.75509	10.86475	10.80514	9.93712	10.41981	9.56666	9.79031	9.84928	10.25913	10.34212	10.46909
ENSG00000024422	4.71979	7.98938	4.82764	4.48403	7.83298	7.2386	8.32495	7.67821	3.98973	4.52996	4.76529	3.73563	4.94371	4.13088	4.27396	4.8417	5.91069	6.01019	4.23529	4.28511	3.73563	3.73563	4.68536	5.48841	4.90108	9.36212	4.52867	3.73563	9.88522	4.62712	4.73928	4.94083
ENSG00000024526	4.5272	4.57502	4.0308	4.86193	3.53892	4.62654	4.23465	5.15091	5.44907	5.44441	5.86401	4.29129	3.53892	4.59922	4.71227	4.94478	4.18055	5.0931	4.0135	4.38568	4.35273	4.35105	3.83551	3.83551	4.29918	3.6189	3.83551	4.4515	4.83918	3.83551	4.6698	4.19998
ENSG00000024862	8.21691	8.19609	8.77041	8.75922	8.15849	8.1204	8.45971	8.36591	8.20769	8.10993	8.2582	8.50176	7.86962	8.21212	8.02778	8.48266	8.6045	8.39614	8.83042	8.45741	8.35368	8.3598	7.66422	7.5569	7.89907	7.78812	8.39709	8.59118	8.37557	8.37963	8.13115	8.25773
ENSG00000025039	10.41284	10.1321	10.80313	10.49846	10.39683	10.42235	10.53232	10.74429	10.51575	10.89626	11.10155	10.70224	9.06612	10.64406	11.11624	10.76503	10.98574	11.07782	10.5067	10.78059	10.59809	10.22657	10.35548	9.72348	9.93028	10.11012	10.27166	10.63163	10.43794	10.10692	10.2949	10.01904
ENSG00000025156	6.51187	7.05451	7.52216	6.97391	6.9271	6.86276	6.84062	7.289	6.77633	7.05444	6.8093	6.72591	6.56859	6.96782	6.80638	7.24606	6.77605	6.77624	6.82376	6.35442	7.07934	6.77734	6.45498	6.03594	6.06124	6.43905	7.06728	6.47814	6.37406	6.90893	6.49361	6.4464
ENSG00000025293	9.94703	9.96663	9.91324	9.63179	9.41228	9.45521	9.83461	9.4626	10.54151	10.27839	10.26258	10.01183	10.15773	9.9817	10.16491	9.88325	10.24582	9.72108	10.52927	10.51802	10.27386	10.08822	10.73128	10.23529	10.14259	10.52733	10.36885	9.73561	11.00894	10.11691	10.39197	10.78536
ENSG00000025423	5.39437	4.78255	6.19278	5.20826	4.77555	4.97436	4.84792	5.21136	5.31153	5.78559	5.72694	5.57526	7.24819	5.30485	5.50913	5.24034	5.01004	5.01477	4.58791	4.92787	5.74034	5.14246	4.12343	4.97492	5.7262	4.07738	4.91215	5.75156	4.61358	5.53843	5.57875	4.99472
ENSG00000025434	13.76312	13.56144	14.46022	13.50692	14.58563	14.37568	14.88479	14.4269	13.81273	12.87156	13.03766	13.328	14.2634	12.982	14.15427	13.32479	13.72495	13.73396	13.17317	12.7412	12.8642	13.52983	14.60963	14.35373	14.37723	13.91142	13.11794	13.32678	12.50072	14.71091	13.6616	13.37651
ENSG00000025708	12.6705	13.15856	12.75141	13.35477	14.34002	14.14777	13.05119	14.07054	12.09273	11.08961	12.30593	12.8142	14.49423	12.82893	12.20827	12.72531	12.21877	13.55226	11.02563	12.92718	12.29493	12.74092	13.37275	13.87797	13.42151	14.04261	12.09613	12.55345	12.98669	12.43983	12.52322	13.22484
ENSG00000025770	8.98273	9.27207	8.96069	9.27839	8.82509	9.20822	9.05937	9.36173	9.41949	9.46071	9.52163	9.4021	10.19011	9.51469	9.56947	9.12968	9.04525	9.47018	9.17029	9.70471	9.56922	9.33355	9.82543	9.73987	10.23637	10.40655	9.67166	8.88584	10.3336	9.64746	9.56566	9.4036
ENSG00000025772	8.8	8.71263	8.21732	7.9761	8.95028	8.76046	9.22643	8.78069	8.76677	8.42415	8.82314	8.51964	8.43245	8.43832	8.46583	8.64925	8.78734	8.51754	9.03819	8.76252	8.89613	8.74659	9.3535	9.0902	8.95227	9.04772	8.49075	8.87869	8.90162	8.2017	8.76849	8.79059
ENSG00000025796	11.29069	10.89996	11.28156	11.09821	11.26015	11.47606	11.39063	11.41898	11.55821	11.73692	11.14512	10.82532	9.61742	11.25422	11.45378	11.09004	11.20431	11.09179	10.98663	11.01718	10.69292	10.55473	11.5446	11.48394	11.27867	11.23747	10.85892	10.75504	11.6709	10.78492	11.08672	11.1132
ENSG00000025800	10.3697	10.76151	11.06822	11.10242	11.56085	11.39047	11.30208	11.13396	11.19368	11.11495	10.45871	10.34714	9.97433	10.93339	10.32277	10.70895	10.76107	10.86997	10.93226	10.95609	10.7839	10.56723	11.81627	11.02483	11.43367	11.79628	10.88957	10.46287	12.43096	11.07744	10.99193	11.63379
ENSG00000026025	16.73994	16.66817	16.55096	16.56271	17.71525	17.51267	17.50405	17.84497	16.23523	15.96889	16.36525	15.99733	17.08817	16.314	16.35961	16.3988	16.56391	16.99894	16.50235	16.84418	17.3158	16.91681	18.70503	18.00321	17.76171	17.93963	16.91392	16.43361	16.78516	16.83513	17.0416	17.19026
ENSG00000026036	8.9434	9.21248	8.43961	9.56697	9.18926	9.08512	8.56274	7.89623	9.15758	8.96533	9.2028	8.71241	9.57696	8.58751	8.97125	8.91471	8.30318	8.51549	8.87992	8.38135	9.36775	9.24544	7.45803	8.37016	8.29811	7.4885	9.50674	9.19121	7.50834	8.2029	8.32789	8.17251
ENSG00000026103	10.47495	9.89314	9.68067	10.17062	10.60398	10.32548	10.92858	10.5199	8.96074	8.23384	8.7123	8.43996	7.18843	7.81539	8.1742	7.20119	10.59932	10.21095	9.01837	8.91186	9.05492	8.64153	10.55197	9.82658	10.24158	10.13738	9.39483	9.93535	8.71316	9.56199	10.4705	10.28108
ENSG00000026297	11.68236	11.96165	12.32527	12.34929	12.10742	12.06929	12.11812	12.37956	12.13321	12.12239	12.37907	12.42216	12.25457	12.68366	11.90494	12.70776	12.07143	12.07807	12.08315	12.40072	12.52115	12.53548	11.67075	12.23559	12.14832	12.41301	12.45724	12.39157	11.78239	12.07032	11.74837	11.82035
ENSG00000026508	15.0032	14.1692	14.63513	14.67674	16.67731	16.1247	16.74291	16.05331	14.41265	13.21076	13.74992	13.23316	13.24058	12.62581	13.61125	12.25445	15.25055	14.90665	14.26508	13.9642	16.16377	15.18152	16.97425	16.49108	17.02513	16.64862	15.1718	14.2643	14.81797	14.1587	15.35744	15.13159
ENSG00000026559	4.19336	4.73669	4.4794	3.96272	4.43466	3.73758	3.8416	4.06369	4.14703	4.45511	4.63105	3.90551	5.18433	4.26231	4.599	4.79603	4.25847	4.25492	4.26604	4.68759	4.39913	4.2365	5.22929	3.90551	3.77215	4.79717	4.62947	4.74189	3.90551	4.42456	3.77215	4.47378
ENSG00000026652	10.72491	10.07226	10.33041	9.20525	9.91738	9.27322	9.9758	9.80799	10.30055	9.9172	9.77624	9.89651	10.45331	10.18206	9.99151	9.54906	10.66749	9.76779	10.00933	10.32898	10.84067	10.2528	11.77288	10.34068	10.65779	10.79957	10.73376	10.17894	10.41307	10.28348	11.13875	10.63338
ENSG00000026751	15.37119	14.91552	15.7208	15.76288	17.36109	17.37087	17.34055	17.37036	13.23702	12.90346	13.14848	12.85098	11.90798	12.79448	12.7769	12.17394	16.03472	16.10558	12.96848	13.46464	15.25626	14.46486	17.67477	18.00735	17.80052	17.55598	14.76791	13.93891	14.07255	15.02642	15.73417	15.8759
ENSG00000026950	10.82203	10.86429	10.98476	10.96399	9.34588	9.50305	9.39663	9.3755	8.99759	8.96409	8.77517	9.24329	8.85912	9.05394	9.73468	8.90893	10.47518	10.01078	9.15163	8.80747	8.70852	8.87841	8.93636	9.10879	8.48018	8.36311	8.79023	9.36984	8.96073	10.44541	10.3309	9.75244
ENSG00000027001	8.58269	8.5606	8.45608	8.56222	7.84328	7.83425	7.90595	8.27677	8.77771	8.77157	8.62404	8.84248	8.85581	9.27815	8.29413	8.93293	8.07682	8.40006	8.86621	9.19698	8.84005	8.96131	8.14875	8.31763	8.73114	8.57735	9.15022	8.63081	8.79502	9.00757	8.57634	8.48252
ENSG00000027075	9.38275	8.97279	8.41625	8.24253	9.54456	8.47169	9.94631	8.95949	8.78577	8.83844	8.67062	8.50227	7.91297	8.55843	8.48414	8.32285	9.6248	9.08748	9.52215	8.91291	9.35174	8.90432	10.20691	8.45527	9.98486	9.26883	9.35157	8.64262	10.17588	9.17688	9.66639	9.24032
ENSG00000027697	10.73514	10.66386	11.59439	11.98283	10.30941	10.27314	10.58558	10.2512	12.06579	12.48046	12.16664	12.32236	11.25347	12.43901	12.52454	12.16668	11.06876	10.79343	11.74011	11.9889	11.64501	12.00582	10.87474	10.78	10.80953	10.71819	11.64835	12.17056	9.91411	11.18966	10.55321	10.52031
ENSG00000027847	7.65429	8.69805	8.60345	8.38056	7.89713	7.95326	8.16654	7.993	8.75495	8.54557	8.73395	9.07024	10.18844	9.04457	8.85223	9.10612	8.34936	8.18723	9.06559	9.01988	8.72315	9.08419	7.66707	8.65279	7.58107	8.78688	8.89202	8.83999	9.1175	8.45192	8.02994	9.1605
ENSG00000027869	3.94487	3.95635	4.19088	4.4415	4.24591	4.27194	4.2644	3.87869	4.20849	3.94448	4.44689	4.55332	5.36	4.28882	4.01322	4.04865	3.97626	3.58789	4.50424	4.44744	4.54051	4.35374	3.97263	4.44471	4.6825	4.66926	3.97263	4.7271	3.97263	4.39629	4.07438	4.17249
ENSG00000028116	8.90401	8.4758	8.80248	8.86438	10.32276	9.95476	10.39238	9.85416	8.31196	8.47293	8.89776	8.34334	7.64384	8.3557	8.68576	8.32095	9.63401	9.38599	8.75491	8.67443	8.77909	8.6198	9.65633	9.65793	9.41696	9.57741	8.58774	8.3228	9.23057	8.93356	9.16114	9.29786
ENSG00000028137	13.23922	13.22989	13.25457	13.6532	13.98863	14.27915	14.08116	13.61559	13.53917	13.15137	14.3029	14.09983	13.90457	13.60567	14.55641	13.86956	13.48533	14.06608	12.5698	13.0931	13.47252	13.48139	12.1272	13.09639	12.72224	13.19098	13.28097	13.7605	12.39722	12.1611	12.51531	12.01943
ENSG00000028203	9.4991	9.14775	9.67484	9.54215	10.03231	10.01387	10.06168	9.74715	10.26282	9.99838	9.61106	9.69956	8.9697	9.64846	10.16448	9.52791	9.48972	9.66556	9.90771	9.67869	9.27422	9.36995	10.42476	9.71721	10.1425	9.9973	9.32726	9.78006	10.15283	9.57858	9.47962	9.63264
ENSG00000028277	11.61844	12.19697	10.40303	11.27318	9.30946	10.49791	8.55828	9.86154	10.92685	9.59371	9.10505	8.48065	8.55658	8.33372	9.86763	9.65025	10.52391	11.23619	8.3234	8.46402	8.72555	8.29666	9.99272	9.62057	9.60247	9.44699	8.69015	8.02529	11.1705	11.57622	10.50053	10.84187
ENSG00000028310	9.47847	9.65445	9.4281	9.46286	9.60447	9.79376	9.89205	10.33501	10.26332	9.99767	9.3636	9.70943	10.27165	9.76796	9.26231	9.64069	9.73304	9.49949	9.95746	9.73022	9.0374	9.24153	10.69223	10.03753	10.54049	11.35026	9.78649	9.43882	12.20293	9.73087	9.95743	10.75424
ENSG00000028528	11.49403	10.64266	12.18179	11.01965	11.1592	12.24418	10.77097	11.84384	11.60283	11.72283	12.4408	12.3217	12.34106	12.37696	12.64705	11.70089	11.09985	11.9504	12.00373	11.63791	11.24657	11.4742	11.0544	11.62129	11.27336	11.29697	11.16445	11.79041	11.70522	10.97177	11.65676	11.19678
ENSG00000028839	7.17924	7.21406	6.67672	6.85149	7.92622	8.07258	7.85874	7.50711	7.02014	7.00206	7.47436	6.83193	6.10482	6.49281	7.08486	7.35129	7.69362	7.35485	7.05525	6.81794	7.28188	6.8783	6.95445	7.09345	6.92042	6.66601	6.59395	6.86119	6.93765	6.7711	6.78033	7.05099
ENSG00000029153	10.20087	9.2397	8.60673	8.78631	11.06981	10.12455	11.00526	9.92415	8.46023	7.85403	7.72717	7.75627	5.80818	6.86988	8.65453	7.11427	11.32566	10.57032	8.68239	7.74326	8.42485	8.77648	10.67062	10.81861	10.23435	10.27363	9.16232	8.2136	9.47972	9.42309	9.76412	10.30972
ENSG00000029363	10.24609	9.55257	10.97338	11.13429	11.30693	11.63167	11.0807	11.01713	11.55064	11.46527	10.66296	10.48217	9.4363	11.40818	11.59515	11.16189	10.43483	10.78679	11.0912	11.19424	10.65372	10.61288	12.03846	11.3527	11.10972	11.81015	10.76701	10.36106	12.66479	10.25318	10.55926	10.6394
ENSG00000029364	10.04853	10.21685	10.29528	10.34965	10.44407	10.28314	10.64144	10.11826	10.55447	10.24831	10.32868	10.23545	9.68383	10.29533	9.97928	9.88786	10.8659	10.45179	10.43917	10.27237	10.23288	10.26516	10.96047	10.72397	10.98414	10.99986	10.21757	10.36165	10.76312	10.75117	10.74384	11.1017
ENSG00000029534	4.3688	4.89581	5.10224	5.75666	5.59302	4.58678	6.27318	4.69971	4.82928	5.91823	5.8664	5.25871	4.40793	5.4206	5.51411	5.19642	6.06264	5.10672	5.38964	5.82053	4.70494	5.34905	5.18821	5.12175	4.45866	5.82575	5.49132	4.9049	4.81336	6.00519	5.32674	5.52495
ENSG00000029559	4.67197	4.50657	4.1038	3.29275	5.39435	4.2586	5.41562	3.91114	4.27658	3.29275	3.65933	3.65933	3.64892	3.29275	4.04125	4.04125	5.0198	3.59627	4.76342	3.59773	5.52352	4.58739	6.71203	4.65392	5.25581	4.04125	4.67909	3.65933	3.65933	3.65933	4.04125	4.57111
ENSG00000029639	8.07232	7.68912	8.10045	8.33121	7.33475	7.37277	6.69964	7.11622	8.30824	8.33164	8.05718	8.36988	7.60129	8.45719	7.94394	8.51963	8.50148	8.52226	8.34011	8.12695	8.07474	8.36456	8.6581	8.09329	8.58435	8.45147	8.21854	8.35497	9.10214	7.83141	8.45391	8.21192
ENSG00000029725	10.13843	9.87383	9.62689	9.74067	10.21312	10.51802	9.96473	10.52517	10.51716	10.48451	10.48619	10.18953	10.3423	10.71134	11.38073	10.22507	9.95637	10.36906	10.10337	10.86125	9.91755	9.3447	11.02446	9.50339	10.56115	10.11641	9.83253	9.63079	11.80472	10.39227	10.42947	9.93707
ENSG00000029993	8.12733	8.34684	9.08605	8.70559	9.36882	8.94509	9.4275	9.00576	8.79238	8.75387	8.77364	8.343	8.25003	8.34101	8.42478	8.76352	8.69448	8.80729	8.38427	8.01386	8.67035	8.34043	8.82015	8.69154	8.39612	8.89009	8.58806	8.24354	7.99065	8.87501	8.24946	8.98676
ENSG00000030066	9.4179	9.18044	9.43308	9.25469	10.23617	10.11918	10.33794	10.19241	10.0314	10.01647	10.15333	9.56073	8.98543	9.56725	9.12715	9.66042	10.43951	9.60554	9.83568	9.12041	9.18448	8.61812	11.89988	10.76915	11.3045	11.81851	9.40623	8.72527	10.95295	9.75463	10.1453	10.62249
ENSG00000030110	10.94103	10.9714	11.30566	10.89262	12.04738	12.0683	12.11649	12.45164	10.22696	10.21435	10.55648	10.24524	10.29546	10.09551	10.26024	10.38748	11.14028	11.14087	9.72436	9.98334	10.33583	10.16086	10.9813	11.92542	11.31273	11.15582	9.97541	10.01897	10.5019	10.73358	10.99274	10.97826
ENSG00000030419	6.51997	6.39885	7.42951	6.72289	6.19931	6.23425	6.19174	5.32824	6.02832	6.41799	5.37496	6.53227	6.45063	5.77121	7.05396	5.72526	5.61021	5.31401	6.19337	6.57721	5.80827	7.04171	5.89871	4.95528	5.03846	5.26305	5.71545	6.22888	5.72441	6.17211	5.71717	5.4467
ENSG00000030582	15.76135	16.57027	16.7175	16.61381	15.76931	15.77672	15.96104	16.43053	15.70633	16.04521	16.06865	15.86388	17.40056	16.57428	16.28931	16.18401	16.0615	15.92455	15.86292	16.26331	16.33439	15.90076	16.03329	16.40667	16.38511	16.74596	16.5428	15.71081	16.62214	16.84287	16.09454	16.20226
ENSG00000031003	9.60589	9.20635	9.60797	9.44168	9.82613	9.83281	9.79313	9.71788	10.02753	10.24355	10.1011	9.91332	8.93764	10.04328	10.29927	9.62417	9.7832	9.22058	9.8844	9.41215	9.41879	9.49278	9.8341	9.84228	9.59186	9.57185	9.30061	9.56039	9.36953	9.2536	9.57314	9.43586
ENSG00000031081	11.73209	11.6751	11.5144	11.24547	11.70263	12.06402	11.77974	11.94392	12.17954	11.69239	11.96373	11.46012	10.79598	11.2236	12.08602	11.22797	12.07769	11.96135	11.43716	11.84011	11.83903	11.37372	11.78738	11.70147	11.24633	11.57014	11.7	11.53142	11.57722	11.48182	11.67793	12.14041
ENSG00000031691	5.88203	5.59926	6.22235	6.58994	6.32394	6.41843	6.24337	6.5613	6.79823	6.32551	5.98326	6.25896	5.08898	6.70457	6.35137	6.92085	6.34331	6.76046	6.31809	6.63998	6.94134	6.48708	5.50261	6.01294	5.59501	6.09061	6.54192	6.6053	6.68842	6.37838	6.08962	5.87168
ENSG00000031698	11.4113	10.7883	10.3453	10.24143	11.46198	10.74239	12.30549	10.80121	10.50889	10.50485	10.94065	10.85106	10.47199	10.33154	10.99252	10.37071	11.75302	11.20583	10.40014	10.37432	10.59889	10.51277	11.6589	12.07911	11.94697	11.29592	10.39074	10.58786	10.53462	10.75505	11.29363	11.0217
ENSG00000031823	10.47018	10.51919	10.42645	10.34201	10.69004	10.57439	10.56621	10.55987	10.34727	10.42451	11.08581	10.72315	11.11868	10.22118	10.64788	10.67637	10.4931	10.38428	10.23121	10.09951	10.38027	10.17381	10.54866	10.47955	10.37947	10.10588	10.1062	10.55051	9.2462	10.02522	10.12094	10.34104
ENSG00000032219	10.82506	11.06295	10.97593	11.39082	10.07045	10.65635	11.02536	10.28437	10.05011	11.18669	8.75234	8.96147	9.48794	10.2521	9.37614	9.63324	10.39095	10.5668	10.22655	10.32977	10.06561	9.48647	12.28833	10.19586	10.68647	11.86015	10.52382	9.42244	13.56941	11.86764	11.52475	12.24927
ENSG00000032389	8.46308	8.23244	8.89124	8.61503	8.7938	8.41013	8.77313	8.51537	9.08377	8.7712	9.44527	9.53011	9.25654	8.57821	9.38151	8.84173	9.0856	8.75735	9.09519	9.28625	8.8794	8.957	7.38975	7.56355	8.01359	8.19374	8.68858	9.13508	9.51673	8.00327	8.28026	8.45896
ENSG00000032444	11.11925	12.31367	11.72937	11.38028	10.9201	10.82065	11.05038	11.37384	11.11114	11.44565	11.18338	11.42984	12.88493	11.94318	10.9583	11.65655	11.27997	10.83204	11.82185	11.79174	12.05055	12.05789	11.88958	12.19357	12.08011	12.63249	11.83777	11.67701	12.1014	12.0426	11.44673	12.01677
ENSG00000032742	6.99541	7.1702	6.55932	7.19167	6.4375	6.57868	6.5882	6.29883	7.17071	7.20928	7.1877	6.91696	6.83345	7.26195	6.43532	7.08211	6.91935	6.8101	7.83506	7.93751	7.69328	7.87308	7.08502	6.96053	7.69343	6.38511	7.42943	8.22058	7.06047	7.1544	7.59634	7.1115
ENSG00000033011	8.19755	7.06656	7.80975	7.86988	7.75861	7.36335	7.34962	7.77394	8.26137	8.58581	9.6642	9.57654	8.73648	8.56094	8.72354	8.90531	7.96145	7.59312	6.95293	7.77179	6.79356	8.30448	7.18399	5.02708	6.41498	7.07863	6.39517	8.59739	7.85693	5.22139	7.1046	6.43698
ENSG00000033030	10.12063	9.62134	9.64644	9.7246	9.75235	9.90153	9.99583	9.83953	9.3432	9.30693	8.32178	8.52062	8.37056	9.05142	8.33721	9.13017	9.60415	9.59124	9.29591	9.39376	9.57908	9.42572	10.72724	10.68454	10.61506	10.24376	10.05354	9.54521	9.28933	10.35475	9.95404	10.07255
ENSG00000033050	9.39051	7.67875	9.02506	8.80467	9.88935	10.72767	9.58432	9.72932	10.53549	9.91941	10.133	10.36259	10.00954	9.57816	10.04535	9.83561	9.01388	9.08978	9.60113	9.06438	8.31669	9.90629	6.66098	10.40371	9.05013	7.71694	8.86992	9.68697	8.53565	8.97004	9.07312	9.29051
ENSG00000033100	10.20564	10.27995	9.92004	10.19264	9.76678	9.92022	9.28084	9.83794	9.99596	10.17032	10.72165	10.9137	10.85057	10.45177	11.18574	11.18691	11.42707	9.6329	11.58509	9.87129	9.92729	10.43495	8.01537	9.67736	9.20085	9.23504	9.84984	10.48332	8.87403	12.14487	9.52471	9.45212
ENSG00000033122	5.3053	4.19334	4.05968	4.34363	4.37026	4.16084	4.6762	4.54623	4.06165	4.54205	4.32922	4.38962	3.934	4.44056	4.32249	4.16644	4.42095	4.6268	4.58843	4.51972	4.51216	4.62967	5.2855	4.57914	5.27334	4.44071	4.61327	4.16113	5.26335	3.75578	4.96965	4.26312
ENSG00000033170	6.1318	6.0811	6.86374	6.48829	6.16258	5.83669	5.87296	5.75109	6.83613	7.13501	6.2156	6.76371	6.8908	7.0742	6.31914	6.75454	6.97939	5.95925	6.81111	6.89006	7.40631	6.93014	6.27779	6.85235	6.31339	8.15869	6.73237	7.28496	7.85062	6.90239	6.09536	7.37941
ENSG00000033178	10.32919	9.72873	9.935	10.13184	10.66455	10.71954	11.163	10.5238	10.38175	10.27423	10.66248	10.38177	8.95505	9.53011	10.68944	9.15016	10.27822	10.07638	10.38946	9.96377	8.85087	9.51887	10.82981	10.79402	10.97385	11.03494	9.00252	9.87459	10.30728	9.80656	10.28761	9.90786
ENSG00000033327	10.97088	10.48088	10.20933	10.11799	11.81592	11.76367	12.61426	12.03308	10.06171	9.91158	10.80049	10.6158	10.34051	9.90757	10.64169	9.58191	11.41266	11.15595	11.10449	10.21613	10.57758	10.56166	11.62482	12.0118	11.92057	12.01536	10.00813	10.62901	10.88411	10.85739	11.04675	11.2464
ENSG00000033627	12.21783	12.43694	11.80673	11.89754	9.70532	9.92155	11.06265	11.06183	12.13062	12.49861	12.06202	11.77116	12.71283	12.4263	12.54743	11.94994	11.10371	11.87632	11.89682	11.80573	11.94774	11.69435	11.58592	11.85953	11.78682	11.86135	12.90533	12.20711	11.81132	11.27064	11.53561	11.38439
ENSG00000033800	10.32789	10.53125	10.46185	10.55569	10.96568	11.0196	10.9992	10.99248	10.48045	10.60911	10.11162	10.00484	9.89685	10.0137	9.81729	9.71237	10.80967	10.84561	10.21824	10.13754	10.0499	9.80262	11.57524	11.04475	11.18123	12.28849	10.09713	9.94002	11.77568	11.34519	10.88781	11.81081
ENSG00000033867	8.26437	9.73378	9.42451	8.51563	9.80794	9.02785	10.139	8.9658	10.60527	9.50969	8.44676	8.76017	10.08346	9.41657	8.21182	9.39454	9.44344	9.2974	11.06049	10.3656	9.84167	9.52164	12.18932	11.36638	11.55332	12.84087	10.30427	9.6073	13.18686	11.28872	10.80422	11.67619
ENSG00000034053	4.84552	4.93466	4.0377	4.11179	4.61623	4.69319	3.90526	4.67277	4.21282	3.78343	4.27743	4.31612	3.36603	3.61221	4.54501	4.1947	4.33857	4.69813	4.42638	4.10126	3.83611	3.83611	4.84109	4.45501	4.45705	3.79119	3.83611	3.83611	3.83611	3.83611	3.79119	4.35501
ENSG00000034152	12.50854	12.31192	11.35255	10.38916	12.0803	11.34198	12.75346	12.47798	11.9097	11.31189	12.02364	11.62267	12.52023	11.60316	11.83991	11.16336	12.63578	11.92375	12.95002	12.68423	13.58167	13.39639	13.88248	13.81947	14.15202	13.47116	12.85421	12.48948	12.68269	12.32805	12.94444	12.64282
ENSG00000034510	14.09383	14.60204	14.50554	14.41552	15.13955	14.69391	15.38493	15.23734	13.94121	13.80516	14.40049	14.36618	14.90487	14.18317	14.06879	14.58871	15.04259	14.68728	14.69326	14.78488	14.76688	14.51864	15.47175	15.68081	15.35044	15.61526	14.73606	14.43594	14.66412	14.78154	14.50981	15.07881
ENSG00000034533	6.43465	6.34746	6.10833	6.45286	6.81721	6.98206	6.7597	6.43076	6.32233	6.52589	7.02593	7.03053	6.78937	6.45781	6.75891	6.66579	6.9199	6.93907	6.50395	6.18912	6.17769	6.3794	5.505	6.31223	6.61224	6.42194	6.32341	6.39019	6.83554	6.25617	6.36011	6.15668
ENSG00000034677	10.8344	9.97356	10.47565	10.35114	11.34671	11.67808	11.37849	11.75521	11.05323	10.44485	10.49162	10.8832	9.84952	10.38779	11.15043	9.8789	10.56533	10.38358	10.3241	10.84999	10.89825	11.06123	11.11287	11.5056	11.71277	10.81327	10.4585	10.69646	10.63949	9.60802	10.31088	10.36498
ENSG00000034693	6.31524	7.38666	7.04636	6.88985	7.93536	7.76831	6.30509	7.62486	7.70525	8.00874	7.07086	7.33036	6.03471	7.45903	7.54473	7.83418	7.09994	7.79934	7.44744	7.4604	7.78693	7.39045	6.4117	7.81586	6.47835	6.41736	7.5049	6.69295	6.74537	8.25752	7.32818	7.67387
ENSG00000034713	10.50167	10.56953	10.79132	10.28419	10.53967	10.3628	10.90843	10.73259	10.47456	10.29189	10.04892	10.12177	10.7137	10.37048	10.1485	10.46896	10.60462	10.38643	10.6708	10.65022	10.6872	10.36509	11.67832	10.61271	10.96189	11.10401	10.61263	10.32374	11.22092	11.06246	10.99768	10.87174
ENSG00000035115	8.27064	7.92845	8.31278	8.1351	7.45869	7.43967	7.29374	7.69552	8.7183	8.45155	8.0957	8.42951	7.21736	8.14366	8.51766	8.94202	8.27577	8.08633	8.47862	8.41838	8.27431	8.24294	7.4786	7.13236	7.1746	7.12585	8.03469	8.09728	7.7319	8.61667	7.81689	7.52521
ENSG00000035141	9.57906	9.41796	8.86151	8.95902	8.96249	9.27802	8.79101	9.21686	9.5983	9.41985	9.74472	9.37993	9.28499	9.58817	9.23854	9.75973	9.24247	9.45764	9.5152	9.66174	9.48073	9.43334	8.72519	8.40993	8.38618	8.55793	9.52618	9.34819	9.7612	8.90908	9.3577	9.47867
ENSG00000035403	11.0726	10.63413	11.51717	11.24451	10.25268	9.7106	10.32769	10.26936	12.12656	12.53978	11.80473	11.57191	11.33221	12.20323	11.86674	11.20705	10.70924	10.01396	11.43843	11.75996	11.80055	11.17367	11.58736	9.93834	11.44911	10.97644	11.5038	11.48733	11.97275	10.56972	11.25474	10.58709
ENSG00000035499	4.7352	4.44909	4.23975	4.33132	4.89584	5.28384	5.15635	4.92535	5.28332	5.36833	4.57633	4.64735	4.82852	4.92338	5.13783	4.94553	4.2489	5.22834	4.47034	4.54096	4.44402	4.51236	5.49622	6.19445	6.00262	5.36562	4.50128	4.89214	5.38538	4.80074	4.79856	5.04137
ENSG00000035664	5.81625	6.80953	5.95767	6.59175	5.66498	5.19451	5.69595	5.95627	6.12033	5.77297	5.90527	5.4303	5.95443	5.87288	6.1414	6.2671	6.20486	6.1066	5.96663	5.5196	6.05417	6.0382	5.95925	5.50516	5.30668	5.16047	5.71791	5.78294	5.9428	6.37428	6.0934	6.15532
ENSG00000035681	9.96755	9.1482	9.76476	9.39672	11.45599	11.161	11.37245	10.95183	10.03035	10.21501	10.13545	10.35166	9.41442	9.95523	10.43909	9.84861	10.27623	10.27072	10.19495	9.92625	10.18359	10.53182	9.91002	11.302	10.95139	10.70864	10.31791	10.50654	9.33791	9.76025	9.62035	9.58083
ENSG00000035687	9.68481	9.11586	9.28763	9.69449	10.50867	10.27087	10.87793	10.35855	9.94205	10.17207	9.93791	10.12103	8.41236	10.30226	9.78527	9.74049	10.0841	10.02592	10.39835	10.42987	10.15249	10.29303	9.91419	10.26823	10.30347	10.53957	10.20159	10.4126	9.77284	10.04797	9.75135	9.835
ENSG00000035720	5.18188	5.69328	5.98397	5.69991	7.57258	8.72993	7.45218	8.41801	5.0514	5.49725	5.65157	5.38577	4.54968	4.88536	4.70277	5.41595	6.9395	7.53427	4.81794	4.98435	6.37538	5.3368	7.78693	7.46606	7.68329	8.0513	5.34435	5.50274	5.99821	6.33296	5.8113	7.47929
ENSG00000035862	14.17846	14.19177	15.11203	15.08055	14.15218	14.30761	14.31343	14.61617	14.47408	14.78249	14.69436	14.47291	14.38709	14.75785	14.71368	14.46098	14.33242	14.32513	13.97136	14.18569	14.69226	14.44762	13.92577	13.9143	14.17956	13.92496	14.56197	14.57547	13.66181	14.19596	14.23826	13.83787
ENSG00000035928	9.79385	9.12419	9.88722	9.61541	9.50385	9.47363	9.12786	9.51062	9.46274	9.40498	9.01608	8.25454	8.42334	9.43853	9.70521	8.69754	9.31941	9.41203	9.01064	8.75851	7.6108	7.55451	10.21878	8.98663	8.86781	11.27465	8.57975	8.60251	11.52115	9.62394	8.51472	10.26775
ENSG00000036054	9.87303	8.96439	9.6197	9.12969	9.64987	9.46806	9.13989	8.76308	10.11091	9.73401	9.39036	9.24682	8.40879	9.50696	9.47354	9.34259	9.58268	9.09613	9.74677	9.80673	9.84396	9.26078	10.02612	9.22723	9.67418	9.27043	9.93192	9.42258	9.50204	9.5414	10.01223	9.06151
ENSG00000036257	10.084	10.09871	9.75038	9.75506	10.08911	10.16242	9.98469	10.21368	9.96044	10.08908	10.05528	9.75444	9.0712	10.24368	9.42306	10.16325	9.60677	9.65038	10.24858	10.32438	10.13149	10.09244	10.88361	10.83275	10.74613	10.18229	10.069	9.49433	9.48692	10.25048	10.21051	10.03343
ENSG00000036448	5.40157	5.48192	5.79008	5.96289	5.27556	5.96685	5.66408	6.03315	5.53104	4.62888	5.65388	5.19453	5.84461	4.54505	5.47703	5.52032	6.46772	6.69257	5.8147	4.25357	5.82016	5.82614	6.01898	5.24726	5.91824	5.89823	5.82994	5.48862	6.03703	5.25042	5.68247	5.53095
ENSG00000036549	7.99114	8.2949	8.74973	9.14717	8.28219	8.63024	8.34008	8.11747	9.05887	9.8745	8.95166	9.4564	8.27687	9.45293	9.57696	9.48597	8.79453	8.76526	8.65501	8.85826	8.66516	9.23502	7.34896	7.04865	7.68731	7.99679	8.28961	9.46741	8.8004	8.88044	8.18659	7.67477
ENSG00000036565	3.6141	4.94322	4.51995	4.71702	4.11196	3.64158	3.90081	4.02659	4.68356	4.23054	4.54431	4.44533	3.64158	4.24364	3.92948	3.94893	4.47316	4.16017	4.50756	4.6371	4.9415	4.75582	3.73765	3.73765	4.42546	3.6141	4.65697	4.76288	4.29547	3.73765	4.53535	4.18235
ENSG00000036672	7.99545	8.52201	8.01653	8.84257	5.72318	7.17377	6.11339	6.43998	11.13852	11.9672	11.06411	10.97175	11.76721	12.21526	11.73304	10.69465	6.78985	8.37891	9.82626	10.73235	10.191	10.61195	7.32672	5.14009	8.07204	7.6011	9.83351	10.5696	10.05163	9.04018	7.99201	7.42389
ENSG00000037042	8.95354	9.30274	8.65397	9.22314	8.34169	8.7541	8.19921	8.59824	7.82563	8.27232	7.91146	7.77059	8.33976	7.8383	8.23598	7.91766	8.41449	8.72849	7.75163	7.46166	8.10998	7.72445	8.04748	7.63255	7.71361	7.21346	8.47145	8.23396	7.35379	8.48664	8.4182	8.44966
ENSG00000037241	7.98679	8.46003	7.826	8.00911	8.42311	8.50369	8.6168	8.16675	7.99712	8.09914	8.52586	8.41915	8.99601	8.10426	8.67451	8.79136	8.47445	8.36815	8.94579	8.65531	8.66832	8.29624	8.24469	8.4195	8.16332	8.50625	8.68012	8.24323	8.6159	8.2568	8.19865	7.80895
ENSG00000037280	4.71539	4.71528	5.80911	5.68087	5.21444	6.67515	6.25112	6.80692	3.62824	3.60285	4.23716	4.23716	3.91378	3.26884	3.70203	3.70203	5.40603	6.02846	4.38549	3.54117	4.23716	4.56027	4.94461	6.71779	6.11187	5.41329	4.23716	4.52564	4.23716	4.65896	5.38101	5.14068
ENSG00000037474	10.86932	10.20449	9.73212	10.30151	10.8691	11.03995	10.73986	10.80923	10.86147	10.59738	10.71784	10.7034	10.10633	10.71935	10.64847	10.76355	10.53204	10.65041	10.71712	10.46409	10.50866	10.72435	10.52164	11.09988	11.21287	9.92932	10.67784	10.82876	9.42134	10.7799	10.70998	10.14249
ENSG00000037637	10.6156	10.47951	9.77343	9.60007	9.79641	9.73082	9.95994	10.07598	9.66955	9.3879	8.88393	9.09391	9.38999	9.31839	9.2858	9.46295	9.74259	9.70773	9.70123	9.83871	9.33005	9.58575	10.76376	10.60739	10.25093	9.68379	9.68427	9.8111	9.71027	10.23129	10.56533	10.01947
ENSG00000037749	8.55923	7.97922	8.84675	8.80139	9.04904	8.65944	8.71161	8.38095	8.92501	9.01911	9.46661	8.90818	7.43618	8.72499	9.14222	8.40388	9.14644	8.76011	8.69602	8.86454	8.86567	8.56994	7.47734	8.23388	7.98374	8.14749	8.81523	9.17055	7.68727	8.22801	8.56274	7.97384
ENSG00000037757	9.72377	9.76432	9.34141	9.69281	8.02546	8.58801	7.43633	8.60378	8.31729	8.92236	8.76548	8.60072	9.95325	9.19396	9.47385	9.4601	8.50555	8.99148	8.14917	8.61374	8.04457	8.45755	7.40776	7.88885	7.16926	7.03025	8.67367	8.69073	8.34894	8.84695	8.59695	8.42903
ENSG00000037897	8.78825	8.9571	8.1076	8.69244	9.1473	9.3335	9.23933	9.0359	9.52122	9.39407	10.1907	10.03391	10.14488	9.53524	9.7361	9.55995	9.07501	9.27995	9.57506	9.92062	9.41696	10.41288	8.00752	9.41827	9.18274	9.19437	9.66424	10.03446	9.12417	8.34522	8.64206	8.90607
ENSG00000038002	9.82632	9.02661	9.83181	10.08996	9.27143	9.52771	9.29315	9.68205	9.41565	9.98733	10.0762	9.98884	9.89451	9.84075	9.98207	9.19872	9.69763	9.77458	8.59565	9.40625	9.40622	9.58551	9.20194	9.45235	9.78013	9.33182	9.20836	9.93514	8.74738	9.28925	9.64371	9.3903
ENSG00000038210	10.45314	9.84644	9.45495	9.3769	11.41927	11.57141	11.13947	11.5675	8.90994	8.96374	8.90279	8.99818	7.35802	9.05047	8.82386	8.44246	10.63807	10.72011	9.21766	9.52432	9.21689	9.13694	11.29479	11.55998	11.07868	11.10143	9.46556	9.53004	9.62772	10.15835	10.5668	10.65537
ENSG00000038219	10.86363	10.00418	12.09988	11.83129	10.83373	10.66686	10.7739	10.49276	10.51658	11.35646	9.81913	9.90523	9.66469	10.20486	10.49622	10.57424	11.32537	10.5733	10.26767	10.26931	10.51271	10.41072	11.4155	10.67423	10.73195	11.51058	10.49621	10.84567	12.04125	10.51278	10.62116	10.83643
ENSG00000038274	10.93479	10.57029	11.32932	11.15421	11.06045	10.85443	11.21152	10.60488	9.94446	10.20466	10.24312	10.18692	9.21971	10.13605	10.4732	10.04906	11.31611	11.0154	10.54281	10.47929	10.13146	10.00252	10.698	10.37924	10.22225	10.60741	10.21561	10.44561	10.53101	10.99814	10.88315	10.62092
ENSG00000038358	10.39311	10.05189	10.49878	10.58673	10.54736	10.66294	9.95979	10.91142	10.61535	10.40076	10.33169	10.38147	11.16859	10.43126	10.44419	10.80515	10.00221	10.28242	9.47484	9.76656	10.35554	10.54508	9.5686	10.74277	10.54166	9.13074	10.8004	10.60025	8.59651	9.96758	10.09918	9.64732
ENSG00000038382	12.0883	11.61241	11.07973	10.91487	11.33187	10.80286	11.50426	11.03284	11.39259	11.81829	11.21516	11.15879	11.85568	11.79182	11.83524	10.98881	11.51654	10.69454	11.72478	11.6612	11.54957	11.17602	12.77525	11.5971	12.83554	11.76362	11.63835	11.32852	12.65362	11.5603	11.94413	11.38333
ENSG00000038427	6.92887	6.3826	5.27669	5.86595	8.21383	7.47865	8.53796	7.29173	6.35642	6.09252	5.88053	7.94383	8.8378	5.87821	7.72725	6.38866	7.12709	6.50859	8.52449	6.10098	5.78532	8.61363	7.0545	8.65449	6.48963	7.79497	5.91695	7.82206	6.29405	7.08017	6.93349	7.13035
ENSG00000038532	9.85327	10.0611	9.38148	9.35196	9.37159	9.42885	9.28704	9.40846	9.2779	9.46712	9.59752	9.59761	9.94185	9.58746	9.72653	9.57437	9.62384	9.36124	9.79251	9.64136	9.48863	9.58271	10.4956	9.17409	9.58302	9.53531	9.35401	9.63752	9.49918	9.53917	9.61514	9.64764
ENSG00000038945	13.24319	12.64469	14.8772	13.86215	13.86325	13.16136	13.78211	13.55912	14.57509	14.40762	14.71771	14.45758	14.40785	14.20618	14.75062	14.15101	13.95806	13.02005	14.02154	13.82726	13.98552	14.29591	13.45366	13.78734	14.1822	14.14097	13.97294	14.54244	12.9881	13.36755	13.04119	12.83925
ENSG00000039068	5.46305	6.76963	4.92929	8.7241	3.79552	6.43332	3.88254	7.39668	4.65109	9.87086	8.22785	6.7442	5.69039	9.12357	6.12606	7.4963	4.49364	7.49328	4.4976	8.14611	7.36804	6.81784	5.88368	5.94847	7.83326	6.73062	7.13134	6.41486	6.40552	5.92606	4.94114	6.45965
ENSG00000039123	9.45991	9.23126	9.55077	9.98746	9.62697	9.54855	9.04286	8.82248	10.44071	10.48188	10.20109	10.00141	8.7756	10.25426	10.32172	10.24929	9.48898	9.593	10.53389	10.35411	9.45551	9.09459	9.46191	8.66328	9.33587	9.14846	9.68287	10.00055	11.03186	9.00274	9.46751	9.23714
ENSG00000039319	9.4803	9.67953	10.37557	10.49245	11.44957	9.92358	11.24274	10.2066	11.70521	12.36612	11.1112	10.80127	8.83284	11.59999	11.98507	11.69796	10.32059	9.91226	10.55481	11.11426	10.65869	10.98186	12.69692	11.14478	11.31143	11.4491	10.87666	10.05935	10.99815	9.49397	9.61662	9.81957
ENSG00000039523	12.38263	12.38091	11.70096	11.45114	11.36947	11.01315	11.98757	11.77031	11.43103	11.67758	11.94702	11.40061	12.47211	11.50447	12.12405	11.48392	11.87803	12.12332	11.4915	11.06944	11.79437	11.29875	11.63947	11.64832	11.75411	11.0329	11.62743	11.65846	10.93116	12.32222	12.21453	11.64176
ENSG00000039560	9.88771	9.31436	10.48806	10.01962	11.53789	9.28264	10.37705	9.78992	12.8103	11.2725	11.88448	11.73198	10.33611	10.84122	11.83399	10.48454	9.78197	9.29145	10.08513	10.52473	9.26578	8.92137	10.25161	9.19995	9.80908	10.27583	9.71202	8.96984	10.6115	9.55147	10.11242	9.75113
ENSG00000039650	9.52451	9.98683	9.96249	9.96842	9.7989	9.44111	10.57822	9.45436	10.4619	9.29537	10.6146	10.73215	11.54661	10.17168	10.61557	9.91858	10.73939	9.27698	10.25617	9.19115	9.66138	9.4738	9.26105	10.09646	10.14362	9.87873	9.85972	10.04939	9.98518	9.19151	9.45967	10.09568
ENSG00000040199	9.4356	9.06729	8.91337	9.14426	9.40031	9.15436	9.94129	9.5002	8.286	8.27585	8.13964	7.81837	7.4463	7.8749	8.06673	7.43204	8.72828	8.71114	7.65226	8.0884	8.29269	7.83088	9.03348	9.67573	9.15682	9.23151	8.04271	7.95665	8.12312	8.98726	9.04326	8.97659
ENSG00000040275	6.46899	7.06242	7.44644	8.08663	7.85815	7.68107	7.64349	7.41799	7.87555	7.63305	7.33574	7.28487	5.95581	7.20197	7.25378	7.48064	7.12636	7.55432	7.13893	7.45812	7.3886	6.50221	5.29623	7.42986	6.61732	6.92026	6.71949	7.28346	7.93756	7.28339	7.13875	6.85984
ENSG00000040341	7.87429	9.68379	8.76424	8.48651	8.32047	7.72043	7.99983	7.8349	8.82296	8.79676	7.93323	8.26348	7.17584	8.59995	8.77151	8.35322	7.95328	7.92357	9.06355	8.61906	8.09704	7.9623	8.56716	7.82868	8.39899	8.32635	8.67857	8.33954	9.2186	8.00705	7.80615	7.82974
ENSG00000040487	10.16334	10.78752	10.5777	10.39784	9.28732	8.98664	9.279	9.11108	10.74279	10.78708	10.88124	10.75535	11.9381	11.27249	10.84433	10.71568	10.29523	10.05378	10.37213	10.68781	10.81702	10.99267	9.58857	9.40848	10.49899	10.1954	10.78728	10.63359	11.12131	10.83505	10.25117	10.26488
ENSG00000040531	9.07129	9.25814	9.103	8.68989	9.83716	9.04528	9.24943	8.62388	9.86948	9.85254	10.78436	9.77455	10.13037	9.83459	10.02523	9.42277	9.93575	9.35055	9.30763	9.18995	9.69452	9.35092	8.86476	8.13135	9.51125	9.37872	9.45407	9.44321	9.96195	9.07619	9.3292	9.12583
ENSG00000040608	8.84518	9.17295	8.69951	8.51326	6.00766	6.14993	6.54989	7.4635	7.86189	9.04312	8.72552	8.52695	9.82973	9.52289	9.29222	9.03215	8.47015	8.40935	8.0454	9.17724	8.74642	8.521	6.96442	7.14353	7.62138	6.84732	8.76937	8.46093	8.48339	9.61536	8.78836	7.88158
ENSG00000040633	9.49352	9.668	10.04856	9.60126	9.60917	9.76192	9.97139	9.95913	10.18863	9.78707	9.64836	9.64082	9.64279	9.18286	10.11524	10.16915	9.20002	9.18334	8.70464	8.15677	8.53434	8.54223	9.4582	9.91105	9.07236	9.17158	8.18206	8.67981	8.53186	9.20684	9.01413	8.85489
ENSG00000040933	10.0863	10.24983	9.41316	9.94696	7.72713	7.58192	8.10058	8.14935	9.60425	10.15199	9.848	9.9238	10.07601	9.66207	10.38757	9.80201	9.36287	8.89762	9.90997	9.81962	9.39262	9.64594	8.07462	7.35765	7.37183	6.99186	9.48739	9.77389	9.10137	8.95174	9.25527	9.21448
ENSG00000041357	11.37366	11.41281	11.55801	11.43726	12.86085	12.97336	13.02044	12.59121	11.35815	11.22281	11.3669	11.16146	9.77933	11.02119	10.72398	11.18793	12.4405	12.41008	11.30989	11.14904	11.23747	11.27092	12.38709	12.85559	12.34986	12.99367	11.26829	11.40238	11.61958	11.96736	11.65176	12.55666
ENSG00000041802	9.03139	8.35603	8.88379	9.08814	9.44283	9.67709	9.04407	9.15996	9.70095	9.66488	9.5524	9.50809	8.45979	9.7345	9.56227	9.34515	8.93254	9.2527	9.11439	9.20852	9.02427	9.46077	8.12223	9.22183	9.22321	8.58762	9.60274	9.47792	9.08162	8.19689	8.62574	8.71794
ENSG00000041880	8.50573	9.13893	8.53135	9.2189	7.60669	8.15155	7.64748	7.76458	7.7701	8.19412	8.17658	7.73444	8.69011	8.17982	7.99209	8.48029	7.65309	8.54824	7.74277	7.5219	7.8151	7.64164	7.91892	7.74511	7.3324	7.58628	8.49501	7.50072	7.78372	7.93262	8.09867	8.16718
ENSG00000041982	7.15662	6.26905	5.682	5.57555	9.27265	7.44241	9.70541	10.4831	8.64499	6.35556	6.63598	7.60899	7.77984	5.33679	7.10155	6.83866	6.97198	5.49447	7.26266	6.12727	7.18039	8.49838	7.31377	9.29746	8.47699	8.31526	5.34707	8.38665	5.39749	6.61231	6.4553	5.85013
ENSG00000041988	8.56654	8.82088	8.51782	7.94615	9.59475	9.39194	9.79113	9.9827	7.97387	7.75683	7.5576	7.94738	8.7423	7.20804	7.23525	7.83095	8.95235	8.57513	8.08122	7.70588	7.38319	7.80869	9.68648	9.91946	10.16195	9.94932	7.97785	7.893	9.16888	9.14053	8.95308	9.33163
ENSG00000042062	5.59776	6.63543	6.41668	5.77126	7.98114	7.86348	8.37534	7.72595	6.48556	6.07575	5.33624	5.81431	6.27477	6.09684	5.00405	5.76557	6.24079	6.35567	7.20225	7.29521	8.70305	8.97968	8.77471	9.93823	9.33756	10.62904	8.32782	7.50253	6.75409	7.2054	6.04526	7.70794
ENSG00000042088	6.73354	6.55482	7.99417	7.83675	7.00436	6.78826	6.40932	6.65919	7.83212	7.55026	8.39558	7.90448	7.1214	7.51753	8.14583	7.72392	7.17996	7.16533	7.9394	7.95257	7.3276	7.67131	6.30862	6.11696	6.28858	6.52833	6.89368	7.74622	7.21047	6.75602	6.82641	6.55303
ENSG00000042286	10.56631	10.18509	10.47245	10.64721	11.73466	11.8599	11.09806	11.80808	9.41378	10.31774	10.52176	10.48587	10.91856	10.40819	10.30883	10.13181	10.57253	10.98068	9.62399	10.33856	10.62778	10.81675	10.46863	11.87365	11.38111	10.97071	10.39392	10.74902	9.88221	9.91939	10.46864	10.48059
ENSG00000042317	6.40073	6.6789	7.46166	7.7687	6.29539	6.38943	5.01166	6.38391	6.26535	6.6814	5.74778	6.845	5.51957	6.45665	6.75163	6.61559	6.03879	6.99216	6.54059	6.35646	6.59617	6.19387	5.78767	5.82047	4.71369	5.29572	6.03351	6.60881	5.32407	6.7717	6.17557	6.61712
ENSG00000042429	7.04658	6.23658	7.85746	7.59089	8.75197	8.12609	8.38037	8.83264	5.37815	8.04129	6.71733	6.72157	7.12959	5.39263	5.58111	6.47859	7.9119	7.82179	6.84604	6.60581	7.1729	4.79296	8.72585	9.14236	8.93146	9.2712	7.0417	7.59889	6.87935	7.47552	7.66927	8.32471
ENSG00000042445	9.91681	9.71037	10.59924	10.14405	9.8464	9.35249	9.86785	9.55825	10.33408	10.07726	10.58004	10.39904	10.23132	9.61534	9.95295	9.92578	9.96076	9.51124	9.41468	9.26742	9.88282	10.15592	8.85065	9.79555	9.80364	9.26755	9.648	10.1879	8.3388	9.19186	9.60527	9.17764
ENSG00000042493	14.47985	15.28773	15.01749	15.15123	14.64019	14.79069	14.73007	15.38403	14.25603	14.80714	14.70031	14.57194	15.40327	15.11909	14.38247	14.65394	14.9082	15.09095	14.16863	14.89348	14.99407	14.69154	15.37458	15.6688	15.51032	15.794	14.97997	14.49902	15.17784	15.37464	15.11547	15.62034
ENSG00000042753	11.42715	11.92332	12.01261	11.47627	11.79677	11.92941	11.80179	11.95144	12.05936	11.87364	12.00808	12.47104	12.641	11.87885	11.98601	12.37597	11.83941	11.68125	12.35448	12.18742	12.08767	12.25736	11.106	11.78215	11.56729	11.65656	11.76676	12.24758	12.16568	11.70063	11.66324	11.72073
ENSG00000042832	4.29723	4.20537	5.27625	4.8059	5.26119	5.36902	5.2667	5.13551	4.68013	5.07403	4.78474	4.64038	5.85448	4.67049	3.50518	3.79318	4.74956	4.49329	4.9043	5.72736	6.77279	5.73796	5.72309	4.97623	6.53316	6.63103	6.16963	4.86235	5.47839	6.19992	5.73358	5.80679
ENSG00000042980	9.8262	9.28222	9.94477	9.47334	9.35473	9.06452	10.1104	9.1737	10.0338	9.62323	8.96243	10.02541	8.74705	9.22261	9.49519	9.44818	9.39033	9.13397	10.15126	9.98006	10.04685	10.82376	9.7778	9.43448	9.8375	9.60584	10.04288	10.47058	9.38448	8.62258	9.34849	8.66306
ENSG00000043039	4.36034	4.19497	4.3825	4.44859	4.24792	4.41381	4.62226	4.30272	4.05448	4.03589	4.33935	3.75509	4.1222	4.02749	3.72974	4.17009	4.0936	4.24515	3.941	3.93891	4.45399	3.75509	4.97205	3.75509	3.72974	4.81679	4.2186	3.75509	4.48663	3.75509	4.18897	4.47484
ENSG00000043093	9.81283	8.77182	10.16992	9.76181	10.93348	10.35371	10.90532	10.49386	10.08641	9.96872	10.10176	9.83192	6.89323	9.51469	9.98084	8.92539	10.29706	9.97737	10.06256	9.74187	9.58816	9.44967	9.8343	9.93689	9.81183	10.50535	9.08688	9.60953	9.76986	9.58922	9.47925	9.80727
ENSG00000043143	8.09539	8.73913	8.76237	8.60405	8.46487	8.71908	8.50295	8.69359	7.11148	6.98132	7.26222	6.71163	7.26073	6.04386	8.29154	6.23403	8.98106	8.38756	7.04662	6.01381	6.42318	6.24572	8.28525	6.87256	7.29845	7.20818	6.23974	5.44633	8.44343	9.42329	7.81914	9.45987
ENSG00000043462	11.77128	11.54717	10.75454	10.85789	12.03529	11.85337	12.64414	11.96559	11.50521	11.63559	12.03944	11.80043	11.63501	11.59174	12.15208	11.44645	12.61133	12.14667	14.07607	13.15088	13.35412	13.71621	13.81232	12.93761	13.62971	13.15677	12.97092	12.92862	12.97471	12.20518	12.36676	12.35421
ENSG00000043514	8.22779	7.69745	7.20308	7.68156	7.31097	7.46548	6.77558	7.63415	8.40286	8.32746	8.1116	8.10229	7.70215	8.51826	8.26271	8.30782	7.50203	7.60269	7.51533	7.79133	7.57615	7.68921	7.2798	6.86903	7.31695	6.80676	7.57945	7.89243	7.1083	8.12169	7.69544	7.28565
ENSG00000044090	8.74902	8.78164	9.08617	9.40987	8.72831	8.80353	8.98824	8.29121	8.08996	8.67938	8.71132	9.02451	9.15861	8.19092	9.03709	8.49988	8.82251	8.91712	8.39438	8.35268	9.0475	8.47515	6.38336	8.97581	8.48484	7.29437	8.44725	8.6512	7.80958	8.82378	8.50602	8.08189
ENSG00000044115	12.28135	11.84774	12.48437	12.34887	13.17596	13.32935	13.47244	13.08366	12.05683	12.51744	12.71515	12.53492	12.34905	12.17479	12.81966	12.42452	12.36055	12.28349	11.82339	12.02902	12.01936	12.1927	12.29178	13.00364	12.52698	12.3399	11.91167	12.30253	11.50231	11.51565	12.04112	11.59215
ENSG00000044446	9.51144	9.31456	9.56897	9.52393	9.03845	9.4029	9.34095	9.15016	9.46761	9.29578	9.45753	9.30456	9.79403	9.95921	9.87041	9.66845	8.92872	9.14156	9.26653	9.49136	9.76171	9.40399	8.50209	9.28686	9.0752	8.58548	9.79105	9.62603	8.655	9.24211	9.06346	8.51474
ENSG00000044459	8.97176	8.40358	7.971	8.25224	9.58359	9.94585	9.54421	9.49738	8.26493	8.26962	7.58032	7.59209	7.35406	7.90096	7.74776	8.01257	9.0941	9.46633	8.37937	8.51232	8.62847	8.01887	10.82725	9.91663	9.96409	10.61677	8.53756	7.88457	10.76205	9.12301	9.31445	9.91093
ENSG00000044574	12.4646	12.8621	12.45758	11.05374	11.92618	11.66002	11.62575	11.32844	12.02109	11.89003	10.90181	11.29521	3.19326	12.66183	4.56425	13.84289	11.98191	11.35962	12.89115	12.25372	13.10316	12.70281	12.32866	12.00805	13.28842	12.197	12.9372	12.47416	10.54518	10.58081	12.20221	11.6982
ENSG00000046604	5.55963	5.16781	5.57607	6.32278	4.78303	4.78256	4.96929	5.07285	3.92652	4.04148	3.69928	3.69928	3.96615	3.60998	3.68407	4.30458	5.48734	5.06758	4.29021	4.28697	4.19598	4.16927	4.91649	5.0805	4.55519	5.18916	4.16288	4.29093	5.9248	5.03991	5.01966	5.5459
ENSG00000046647	7.28103	7.00052	6.45921	7.12791	7.12767	7.00564	7.33025	7.08911	6.60485	6.92713	6.82304	7.11559	7.25366	7.05128	7.08777	7.02328	6.98271	7.24639	7.12434	7.13102	6.82365	7.16428	8.15045	7.1463	7.39898	6.56527	6.93579	7.2613	6.55819	6.98958	7.53609	7.14261
ENSG00000046651	7.96087	8.92509	8.62474	8.21447	8.55558	8.44481	7.7696	7.91321	8.23755	7.43494	6.29381	6.68987	8.52942	8.14411	6.96019	8.43815	8.29002	8.62613	8.33334	7.93593	8.4112	8.11313	10.91881	9.50024	9.5867	10.83106	8.77381	7.82383	10.50776	10.25973	8.84512	9.67317
ENSG00000046653	4.89362	4.73723	4.60555	4.83477	4.82599	4.44547	5.02885	4.99563	4.82007	4.81919	4.59405	4.43648	4.00461	4.76339	4.98778	4.74297	5.20744	4.96742	4.54905	4.28017	4.07779	4.13228	5.12258	4.9674	4.81457	5.33491	3.99161	4.601	5.49687	5.02895	4.83362	4.81418
ENSG00000046889	7.60008	6.59863	4.58904	5.15936	4.48188	4.86523	4.6022	5.348	4.32864	4.56328	4.41921	3.85732	4.17891	3.89917	3.56284	3.58294	5.6632	5.41161	4.1398	3.89917	4.40787	4.22673	8.73082	5.03978	6.69644	7.8132	3.85732	4.18718	4.66731	7.36688	5.06177	7.36689
ENSG00000047056	10.23134	9.66184	10.45257	10.16657	9.59093	9.85906	9.59652	9.7734	10.12565	10.3142	10.6716	10.5523	9.9686	10.29797	10.7	9.94226	9.59471	9.97148	9.75197	10.03852	9.81462	9.79213	8.71162	9.10966	9.47851	8.43104	9.83203	9.96359	8.64895	9.79562	9.94729	8.99322
ENSG00000047188	8.39451	7.63157	8.2599	9.33732	8.71168	8.90249	8.59395	8.78751	9.26167	9.18743	8.90581	8.89938	7.34957	8.93898	9.24082	8.23638	8.31809	8.48614	8.8766	8.3856	8.90284	8.68909	8.27437	8.26908	8.87368	7.62797	8.74978	9.17855	7.8541	7.69056	8.43334	7.81418
ENSG00000047230	8.06203	7.95815	7.8281	7.73382	7.09844	6.54757	7.07378	6.75394	6.6705	6.71659	6.61056	6.72773	6.60788	6.91333	6.1785	7.42375	7.40046	7.73859	7.63362	6.9455	7.18514	7.55108	7.05913	8.13272	5.78945	7.83521	6.91964	6.94377	7.14682	8.03211	8.00786	8.11647
ENSG00000047249	12.8506	12.97265	12.94043	12.81434	12.5454	12.63143	12.69968	13.2172	12.09608	12.49616	11.67457	11.80736	11.69857	12.74795	11.82678	12.33452	12.9436	12.92346	11.94775	12.64863	13.07411	12.54052	13.73887	13.24167	13.57873	13.18331	12.94026	12.35628	12.90393	13.54004	13.39674	12.93645
ENSG00000047315	10.55998	9.88225	10.7618	10.53704	10.90436	11.02668	10.83728	10.68902	11.02094	11.00856	10.83323	10.89179	9.6908	10.72601	10.84738	10.51574	10.44396	10.61118	10.67741	10.48118	10.60623	10.04509	10.13097	10.95405	10.44061	9.84466	11.00153	11.11334	8.64013	10.39653	10.41633	10.26013
ENSG00000047346	8.50074	8.34347	8.29608	8.31178	7.36579	7.78457	7.62454	7.48541	7.99782	9.06045	8.65753	8.85955	9.21383	9.69932	8.51375	8.70982	6.94558	7.78172	8.39567	8.42725	7.89832	8.83371	6.94282	7.15304	7.08663	7.14484	8.59291	8.31492	6.82376	8.66276	7.77831	7.90857
ENSG00000047365	10.44094	9.84794	10.57536	9.39359	10.43059	9.67683	10.76795	9.79177	9.03308	9.16602	8.52932	8.72281	7.74477	8.8753	8.89984	8.46766	10.80729	9.8938	11.01555	10.67688	10.42052	10.57755	11.64805	10.83036	11.33655	11.18311	10.33845	10.49432	11.03504	10.75368	10.88276	10.31953
ENSG00000047410	10.66383	10.76926	10.87727	10.94835	10.95268	10.93405	10.90221	10.89391	10.76025	10.99586	10.49399	10.48195	10.4034	10.76898	10.63951	11.13502	10.37302	10.68682	10.65019	10.79986	10.73576	10.91743	11.88443	10.60095	11.21261	11.18202	10.7153	10.86914	11.53446	9.87842	10.095	10.67724
ENSG00000047457	6.27348	7.21906	8.30007	6.49373	7.0933	6.54361	7.20868	5.7015	7.68937	6.80171	6.33667	5.56395	7.35066	6.77273	6.48535	7.87452	7.67695	5.70322	6.36198	6.12329	5.78486	6.54498	7.53894	6.69558	6.78159	7.25684	5.87193	6.35498	8.35355	8.18203	6.60217	7.54108
ENSG00000047578	9.31305	9.07635	9.56085	9.61027	9.50529	9.68299	9.2795	9.16946	8.79693	9.30569	9.25799	9.24305	9.16932	9.10357	9.40813	8.86417	8.55852	9.03207	8.96442	8.71541	9.56613	8.99931	9.17243	8.88365	8.16091	8.48105	8.67322	9.28865	7.67528	8.51347	9.19151	8.78111
ENSG00000047579	8.49201	8.54406	8.1587	7.86475	8.50002	8.31047	8.06779	8.24901	7.28796	7.67295	7.80742	7.71428	8.79215	7.81009	8.26803	8.38269	8.51241	8.86183	7.79043	7.75595	8.05786	7.9255	8.47851	8.10484	7.94714	7.96406	8.06737	7.81449	8.34802	8.4622	8.58688	7.93422
ENSG00000047597	4.27078	3.82303	4.24921	4.17154	4.10108	3.9278	3.43816	4.05654	4.37323	4.9582	4.31653	4.14758	4.22675	4.77108	4.64461	4.26347	3.91707	4.2326	4.24013	4.47418	4.4312	4.66021	3.73214	4.31386	4.69415	3.82303	4.38502	4.56321	4.46384	4.62729	4.46992	3.82303
ENSG00000047617	4.2883	3.65378	3.94673	4.44321	3.60996	3.60996	3.60996	4.23206	4.07543	4.06326	3.72959	3.72959	4.34624	4.38502	3.65378	4.27802	3.60996	4.33565	3.60996	3.60996	3.72959	4.39536	3.72959	4.22964	5.22092	3.65378	4.53064	3.72959	4.97896	3.72959	3.65378	4.18685
ENSG00000047621	8.19418	8.29579	8.41454	8.40303	9.00186	8.79097	8.55034	8.3045	9.616	9.58591	9.77024	9.17451	7.94127	9.29179	9.11576	9.27338	8.88472	8.91443	9.68039	9.64495	9.2989	8.65032	9.12955	8.32998	8.96663	9.14157	9.17715	9.14589	9.91832	8.25547	8.95836	8.62121
ENSG00000047634	9.14961	8.13414	8.56577	8.2966	9.27752	9.01563	9.06413	8.86341	8.66041	8.50244	7.91638	8.08877	7.49637	8.47623	8.02533	8.34277	8.82942	8.66467	9.32963	8.42689	9.54348	9.21965	9.76832	9.31935	9.57844	8.96962	9.55069	8.61713	8.59125	8.97486	9.1846	8.76383
ENSG00000047644	8.80644	7.45861	7.31562	7.71565	7.68434	7.02831	7.594	6.34551	7.28474	6.6183	6.41261	7.22417	6.61074	6.16953	7.19956	6.27827	7.945	7.3886	7.86106	7.17098	7.68811	7.30462	7.28531	8.55018	7.79612	7.49854	7.13587	7.50396	7.99336	7.05909	7.809	7.74712
ENSG00000047648	5.3201	4.99094	5.71054	4.53343	4.88446	5.03282	5.09268	4.38617	6.04622	5.11937	5.41746	6.3664	6.61953	5.24925	6.629	5.92957	5.63683	3.88889	7.77333	5.75967	5.27692	6.9166	5.78224	4.73269	4.5848	5.00247	5.91543	6.06142	5.53398	4.4904	4.52159	4.87765
ENSG00000047662	5.20005	5.15782	4.9712	4.31083	4.54731	4.48266	4.22561	4.24323	4.65222	4.73809	3.6073	4.19282	3.88439	5.02173	4.08646	4.85022	4.77048	4.31285	4.88267	4.56138	3.6073	4.41439	6.52001	3.6073	5.42917	5.65696	4.4036	4.19895	6.64022	5.50202	4.76549	4.86062
ENSG00000047849	12.35128	11.95347	12.33293	12.64475	13.00474	12.72879	13.51104	13.28339	11.99054	12.30937	12.2433	11.83631	11.35843	11.9987	12.40337	11.73736	12.09786	12.7505	11.41817	11.74406	12.03649	12.12145	12.42115	13.01841	12.79643	12.37948	11.98154	11.9701	11.70719	11.82801	12.06769	12.06477
ENSG00000047932	9.30459	8.91856	9.17598	9.40115	9.88175	10.0108	9.8709	9.59843	9.62187	9.39642	9.0799	9.07226	7.66266	9.00819	9.04432	9.13536	9.79523	9.70685	9.18536	8.96324	9.09088	9.08062	9.59219	9.6571	9.11719	9.76943	9.11438	9.0644	9.29939	9.52292	9.16252	10.01002
ENSG00000048028	9.07862	8.86761	8.88316	9.72967	8.77603	9.65735	8.62357	9.29076	8.0777	8.56234	8.29107	8.49569	7.85022	7.91083	8.25742	8.09902	8.82382	8.99796	8.34527	7.60776	7.49466	7.5976	8.78259	7.59386	8.31551	8.24401	7.58154	8.22787	8.52038	8.76482	8.85352	8.60712
ENSG00000048052	8.81104	8.21889	7.9718	7.78592	8.30991	7.94343	9.63019	8.88367	9.27253	9.6703	8.88771	8.43191	7.84595	9.37424	8.21484	8.76	8.63608	7.86953	9.53257	9.46456	9.6852	8.98471	9.81967	9.44506	10.38375	9.66685	9.5054	9.02789	9.7525	8.83891	8.99972	8.91869
ENSG00000048140	9.75391	9.82513	9.90415	10.34887	9.83065	9.86357	9.8676	10.06744	9.7657	9.90887	10.39335	10.00718	10.03364	10.1774	10.63399	9.95109	9.83171	10.04922	9.54004	9.91486	9.71164	9.44291	8.85761	8.95577	9.03209	8.44842	9.73166	9.57957	9.81951	9.30592	9.71896	9.48297
ENSG00000048162	7.6882	7.67374	7.00935	7.00472	8.0761	8.43495	7.94943	7.82433	9.6209	8.60503	8.82733	9.13266	8.94521	8.58957	8.3942	9.04211	7.5452	7.90713	8.67788	8.76385	8.57637	9.09804	7.02328	7.81748	8.20712	7.72102	8.69661	9.03745	8.28638	7.42878	7.45352	7.84409
ENSG00000048342	6.22593	5.61688	6.34745	5.77439	5.14631	5.55069	6.19029	6.05521	5.93102	5.61645	5.0546	5.88229	4.01626	5.36325	5.89233	5.26002	6.06023	6.31569	5.7572	6.20342	5.65848	6.07526	5.36851	5.72067	5.91731	5.3312	5.56064	5.92832	6.27016	5.89313	6.67898	4.87369
ENSG00000048392	10.46846	10.09583	10.7951	10.99286	10.39096	10.68173	10.42684	10.34368	9.71949	10.03634	10.21029	10.14327	9.34033	10.05931	10.25651	9.89835	10.7818	10.78197	10.31165	10.17486	10.33452	10.16735	10.44546	10.24681	9.89478	10.5073	10.15506	10.26742	10.31472	10.05392	10.40645	10.41907
ENSG00000048405	9.08951	9.29476	9.1987	8.62803	9.84434	9.77744	9.80323	9.73963	8.80662	8.65228	8.26182	8.36931	8.72025	8.11846	8.43528	8.0748	9.50051	8.94686	8.9574	8.63888	9.45675	8.77956	11.19445	10.02041	10.76138	10.46644	9.12804	8.6342	9.35706	9.7376	9.27735	10.00838
ENSG00000048471	8.98892	8.61596	9.53112	9.5277	8.58902	8.30179	9.11822	8.82669	9.64942	9.98223	10.13141	9.86903	10.56431	10.26189	10.1446	9.5355	9.2233	8.78094	10.16968	10.17404	10.10534	9.79861	9.32553	8.13972	9.0827	9.47904	9.84256	9.88683	10.25656	9.33305	9.50723	8.99906
ENSG00000048544	9.29214	9.07578	9.26964	9.13121	9.71748	9.58172	9.70934	9.49272	9.50619	9.54267	9.71233	9.64229	8.36866	9.56289	9.33577	9.48489	9.94322	9.82934	9.74826	9.84476	9.31883	9.6412	9.15169	9.53363	9.44482	9.42061	9.48592	9.78097	9.63572	9.3899	9.60131	9.61508
ENSG00000048649	9.74387	10.41423	10.54688	10.5136	11.27321	10.95126	10.91651	10.56622	10.59871	10.27992	9.00623	8.5008	8.1755	10.17369	8.9182	9.41977	10.53319	9.74453	10.2095	9.97574	9.66104	9.46239	12.77296	11.5371	11.39074	12.81571	10.21645	8.69208	12.87914	11.57607	11.09821	11.99132
ENSG00000048707	9.5434	10.05143	9.92607	9.76364	9.6214	9.64692	10.13416	9.70861	9.76574	9.59119	9.40101	9.44521	9.29547	9.8106	9.26804	9.46942	9.44538	9.76363	9.91308	9.59791	9.80927	9.4007	10.79979	10.54828	10.41668	10.96309	9.80302	9.56617	9.83656	10.1352	9.77922	10.1987
ENSG00000048740	10.41389	10.01084	10.41719	10.40322	10.15672	10.37208	10.55856	10.56365	10.64059	11.04781	10.74043	10.56564	10.71652	10.99591	10.45225	10.26332	10.41363	10.27234	11.03233	11.31447	10.67862	10.4468	12.0464	10.74491	11.33689	11.68653	10.63141	10.59907	11.99476	10.66272	11.13523	11.32248
ENSG00000048828	11.61428	11.51907	11.85671	11.9632	11.70196	11.73925	12.01044	11.83669	11.88851	11.98433	12.10916	12.01576	11.55263	11.84649	12.5716	11.73355	11.91496	11.85375	11.89044	12.03554	11.48191	11.46365	11.71586	11.48938	11.51064	11.44448	11.34897	11.76136	12.14493	11.5359	11.69406	11.64883
ENSG00000048991	8.83348	8.44125	8.17316	8.70123	8.4872	8.71042	8.07546	7.94368	8.53406	9.31403	8.40434	8.35431	8.59459	8.67305	8.84729	9.06206	8.47349	8.69585	9.17958	9.54339	10.02969	8.64779	8.71951	7.24412	7.7222	8.62716	8.38003	8.74713	10.25586	9.6133	8.7406	8.79422
ENSG00000049089	9.95251	10.25513	10.10416	10.58312	8.92833	8.86383	8.73491	8.99566	9.48215	8.98085	9.54848	9.63442	11.05096	9.46172	9.48687	9.21399	9.5799	10.15902	8.96392	8.53569	9.57947	9.66135	8.25954	8.7973	9.36212	8.74325	9.80388	9.20858	9.18016	10.14811	9.83138	9.68682
ENSG00000049130	6.03028	5.31137	4.27763	6.114	4.92937	4.99553	6.85263	4.27763	4.27763	5.39562	5.51776	5.00801	4.27763	5.49714	4.41385	4.92728	4.27763	5.50766	6.14638	4.87398	4.77475	6.72618	7.0532	7.6658	7.5296	7.67183	5.69463	5.06477	3.36065	6.02035	3.35506	6.59765
ENSG00000049167	5.1789	4.60826	3.79533	4.95782	3.79533	6.09311	5.03505	3.79533	4.86792	5.36204	5.00517	4.00794	5.63495	3.79533	4.09523	4.92873	6.26053	3.79533	4.83213	5.646	5.16977	4.05976	5.03116	4.82646	4.58093	5.99266	4.97601	5.58568	6.55495	4.99815	5.28398	5.58406
ENSG00000049192	5.04106	6.0684	4.56144	4.27872	3.92643	3.723	5.26125	3.96776	5.3819	6.15385	6.07134	5.38645	7.00179	6.24421	5.50553	6.39129	4.49433	4.05798	7.09831	6.60426	6.19543	5.94229	5.41081	4.66585	4.47555	5.65963	6.68458	5.11033	6.55804	5.22106	4.73974	5.58798
ENSG00000049239	11.4242	11.50102	11.61146	11.64947	11.2272	11.29186	11.41606	11.32845	10.90663	11.22007	11.40877	11.15018	11.40982	11.31686	11.38804	10.78284	11.4184	11.2155	11.10793	11.16044	11.65219	10.91193	11.88312	11.09061	11.56009	11.59639	11.54277	10.90035	11.22734	11.22181	11.42899	11.31286
ENSG00000049245	11.07822	10.65216	11.2099	11.3007	11.56281	11.63939	11.95268	11.69127	11.26773	11.39788	11.31741	11.39178	10.58547	11.25608	11.45384	11.09422	11.20089	11.42639	11.33514	11.30025	11.20252	11.25566	11.28901	11.09555	11.23073	11.0998	11.22086	11.42227	11.23822	10.71117	11.15245	11.01597
ENSG00000049246	7.14669	7.26022	8.4022	8.18779	6.88119	6.34305	7.27081	6.62053	8.73411	9.14844	8.53923	9.10783	8.30481	8.93708	9.01883	8.73755	7.96642	7.61797	9.37227	8.65309	8.83916	8.41512	7.71748	6.43896	7.79627	6.85424	8.77637	8.54567	7.94775	8.43242	7.67759	7.74752
ENSG00000049247	5.30695	5.33644	7.15518	4.82552	6.05487	4.43274	6.34496	4.72349	6.40575	4.26251	5.19674	5.47779	6.04093	4.8591	4.54332	5.88894	6.26617	4.42289	6.33868	4.48843	4.97086	5.82195	4.90389	6.01743	6.00246	6.12036	4.92806	6.12404	5.25472	6.0351	4.94032	5.50275
ENSG00000049249	11.328	11.94607	10.4733	10.2848	11.9229	11.80694	12.56658	11.55095	10.79877	9.12129	7.74847	9.90128	8.44264	8.42126	7.54112	9.4147	11.69417	11.37138	10.15188	9.54897	9.84563	11.56251	13.82684	14.15065	13.27161	14.14727	9.56328	11.45816	10.96732	11.78516	11.64096	13.02437
ENSG00000049449	10.86908	10.65801	10.78658	10.49687	11.36946	11.18583	11.36071	11.08525	10.83094	10.34826	10.39265	10.41389	9.02836	10.13321	9.6478	9.44365	11.30165	10.93909	10.08377	10.13143	10.69689	11.14442	10.99245	12.57385	11.85884	12.24621	10.67568	10.95416	9.51473	11.05532	11.03917	11.41453
ENSG00000049541	8.9966	8.55484	8.77893	7.94084	9.14257	8.55781	9.57543	8.77392	8.85802	8.57814	8.82751	9.36641	8.72679	8.80927	9.08625	8.32018	8.93849	9.28376	8.99467	9.25175	9.20401	9.13532	9.11323	9.40142	9.41724	8.57951	9.08183	9.07541	8.79728	8.39036	9.36812	9.08032
ENSG00000049618	9.83694	10.36548	10.35231	10.35714	9.89573	9.62889	9.56138	9.20403	9.50903	9.74055	9.08732	9.27289	10.0815	9.86786	9.45332	9.53006	10.19513	9.92093	10.33951	9.90348	10.11746	9.62639	11.58172	9.31446	10.66997	10.86515	10.13561	9.7007	11.94321	10.60211	10.29051	10.78936
ENSG00000049656	10.46287	10.19123	10.74255	10.62494	10.75769	10.76448	9.68946	10.70076	10.54214	10.49171	11.26294	10.79176	10.88093	11.14302	10.92478	10.5268	10.40684	10.45216	10.3505	10.79211	10.6726	10.97829	9.27471	9.96327	10.15551	9.75246	10.36824	11.30736	9.93365	10.08943	10.15827	10.06443
ENSG00000049759	9.13553	9.11625	8.89966	8.22981	8.90346	9.33609	8.83365	9.03329	8.02698	7.03347	8.89328	8.05241	7.21386	7.04391	6.42009	6.76239	9.46692	9.38503	9.12446	8.8869	9.49934	9.17353	9.67466	9.50858	10.33729	10.98485	8.36359	8.65913	9.50496	8.91602	9.66152	9.88945
ENSG00000049768	4.68387	5.01907	3.99073	4.53706	4.55762	4.18542	4.32568	4.53641	4.41739	4.63544	4.79831	4.64797	4.5508	4.49982	4.69139	4.49008	4.36366	4.38207	4.39005	4.30925	4.45658	3.78537	4.60681	4.82689	4.79746	4.40202	4.39918	4.34152	3.78537	4.27622	4.41275	4.16857
ENSG00000049769	5.30251	6.48952	6.22009	6.20516	6.13948	5.54253	6.07901	5.78474	5.85459	6.12503	6.09682	6.53232	5.72317	5.42635	5.75531	5.95231	6.42479	5.37936	5.41402	5.54866	5.89848	6.18705	5.13255	4.73597	5.247	5.89822	5.84454	5.9457	5.05546	5.193	5.54946	4.7576
ENSG00000049860	13.39959	13.62519	14.07529	13.97969	13.29892	13.4359	13.46792	13.72233	13.62105	13.7154	13.48266	13.88719	14.17843	14.1072	13.58283	13.84083	13.48416	13.43161	13.37791	13.57524	13.72018	13.97548	13.26325	14.2717	13.99956	13.63069	13.71707	13.9741	12.67694	14.19679	13.66442	13.42921
ENSG00000049883	6.50447	6.45696	6.26208	6.80214	7.09225	7.79293	6.58687	6.36005	7.62528	7.66555	7.82939	7.80143	6.11419	7.02167	7.29526	7.19975	6.79348	7.66059	6.6274	7.03253	6.94325	7.07376	6.16313	5.26775	6.22684	6.01527	6.75422	7.58407	6.13354	6.20552	6.51979	6.48304
ENSG00000050130	10.0344	9.59738	10.20928	10.4201	10.0228	10.43364	9.60402	10.13521	10.10289	10.51568	10.72625	10.49186	8.94185	10.58947	10.53372	10.14206	9.72341	10.21824	9.55594	9.99975	9.85375	9.96702	8.64005	9.06348	8.98369	8.79521	9.75893	10.2932	8.47946	9.42428	9.57659	9.04233
ENSG00000050327	5.94924	5.65901	6.30196	6.48345	5.79303	6.40132	5.32699	5.74851	5.75625	6.22572	5.31337	6.93245	7.02406	6.45132	6.19923	6.41524	6.11636	5.98946	5.36629	6.86208	5.96899	6.71407	5.2335	5.70559	5.75369	4.93656	6.45173	6.65015	5.38344	6.35657	6.11989	5.93708
ENSG00000050344	10.48541	10.0949	9.26902	9.74093	8.68931	9.32062	9.08395	9.08444	8.80492	8.23468	7.51427	8.25309	7.79668	7.39189	7.35838	8.09073	10.20324	9.79776	8.4754	7.80175	9.46551	9.55644	8.87067	9.35518	8.76443	9.11979	8.77779	9.99326	8.0164	9.91954	10.11691	9.72586
ENSG00000050393	9.431	9.31276	8.64862	8.77579	9.19608	9.43638	8.80711	9.29661	8.65857	8.2988	8.54267	8.46617	9.14052	8.42436	7.8003	8.60188	9.3827	9.66994	9.03854	9.16861	9.42369	8.99492	9.63943	9.87308	9.6074	9.55061	9.47351	9.01938	9.20333	9.9164	10.04136	10.1824
ENSG00000050405	9.4507	8.67158	9.70946	9.48481	8.86295	8.63889	8.56949	8.72	10.37787	10.56053	10.04786	10.17144	9.73082	10.56943	10.27422	10.01867	9.33609	9.36546	10.24848	10.49223	10.23559	10.23116	9.87273	9.47991	10.11327	9.73168	9.78732	10.23153	10.53862	9.71258	9.92161	9.40276
ENSG00000050426	9.11608	8.64187	9.19731	8.94993	8.49699	8.28948	8.30545	7.84182	9.74295	9.36263	9.32848	9.27202	9.21632	9.08006	9.16243	9.35313	8.67803	8.77058	8.78927	8.45474	8.71153	8.63278	8.31092	8.1318	8.17301	8.34867	8.62311	9.08362	8.39949	8.79782	8.68949	8.74515
ENSG00000050438	9.0297	8.53291	9.7589	10.56335	8.68653	8.39797	8.83989	9.02962	9.90559	10.78765	9.66918	10.06492	10.4158	10.44479	9.8887	10.11379	9.08396	9.78021	9.74255	9.86742	10.25488	9.77578	9.96926	8.88273	11.64729	10.71608	11.03573	9.74118	10.67013	10.27992	9.2175	8.53626
ENSG00000050628	3.70939	4.07036	3.60788	4.17037	4.64351	4.92164	4.66613	5.54902	4.20526	3.60788	3.99759	3.67606	3.60788	3.60788	3.70939	4.40696	3.87097	3.8431	4.3756	4.20517	4.06146	3.67606	4.62944	4.67041	5.00284	3.70939	3.67606	3.67606	3.67606	4.62338	3.70939	4.12064
ENSG00000050730	6.92865	7.04705	4.66411	7.09615	11.62917	11.76416	10.24397	10.61527	7.18365	4.94824	4.52327	4.52397	4.78301	3.61086	4.30059	4.17549	8.74025	9.30323	6.55438	7.32865	10.30588	10.07046	11.8643	13.00284	11.65061	13.18696	9.09763	8.47899	10.05527	6.24608	8.79042	9.95847
ENSG00000050748	9.46152	8.62294	9.26054	9.31365	9.31057	9.69914	9.56847	9.46819	9.04495	9.25765	9.50368	9.58161	8.04079	9.17965	9.97648	9.08145	9.37649	9.8522	9.07548	9.47196	8.9884	8.85098	8.93248	8.76566	8.83731	8.25954	8.74959	9.34966	8.58232	8.81511	9.08906	8.71292
ENSG00000050767	7.30196	6.36692	4.99629	6.14708	6.69963	6.34251	5.27645	6.66326	6.54553	6.25577	7.0786	9.87254	9.38662	7.38332	8.492	7.69178	6.62456	6.58437	7.11156	7.58514	6.74744	9.28065	4.21793	7.24189	6.43012	4.64754	5.0139	9.4304	4.21793	5.99587	5.87528	5.36184
ENSG00000050820	11.29062	11.17852	10.29262	9.74168	11.56756	12.01881	12.50034	11.94913	10.71159	10.61918	10.47123	10.58415	11.2679	10.41749	11.00852	9.92201	10.55782	11.09593	10.60433	10.73964	11.3484	10.8905	12.07178	12.43031	12.4202	11.6424	11.05111	10.56185	10.27118	11.60409	11.39279	11.18133
ENSG00000051009	9.95301	9.91006	9.25497	10.06752	9.16723	9.38508	9.81641	9.46168	9.45279	9.76251	8.98432	8.72368	9.25492	9.34137	9.5079	9.53704	9.56134	9.75074	9.24105	9.36439	9.79115	8.9495	11.6445	10.54835	10.55801	10.51983	10.18333	8.8932	9.72894	10.01699	9.88928	9.87027
ENSG00000051108	11.62673	11.25162	10.67388	10.90555	10.83452	9.97564	10.73318	9.5589	10.96404	11.09261	10.89143	10.85177	11.12414	10.86081	11.64042	10.73656	10.64044	10.89604	10.07197	10.04176	10.09534	10.41482	10.16762	10.58066	10.49773	10.00979	10.23591	10.7139	9.66589	11.17208	10.82381	10.03918
ENSG00000051128	9.60856	9.82829	9.34425	9.02767	8.94698	8.76316	8.86864	9.18176	9.15414	9.0718	9.81837	10.01094	11.09295	9.31528	9.44211	9.98479	9.90592	9.32337	9.89633	9.38039	9.75221	9.67404	9.01801	10.07786	9.20946	9.84591	9.62295	9.68928	8.68149	9.8243	9.35502	9.61143
ENSG00000051180	5.42627	5.35315	5.80661	6.48871	5.17412	7.08854	5.35348	7.14878	6.30449	6.32662	6.5945	6.11958	5.35994	6.38715	6.26687	5.90449	4.96915	6.86808	5.19677	6.04769	5.91708	5.75458	5.57667	5.26715	5.54031	4.63156	6.68301	5.91733	5.38897	4.10462	5.59203	5.79416
ENSG00000051341	6.97726	5.62786	6.12999	6.854	5.00245	6.69141	5.48673	5.23554	6.7567	7.43691	6.73269	5.52598	4.77626	6.13177	6.59035	6.99597	4.84641	7.15556	6.15588	5.76423	5.83949	6.36624	4.70134	7.06773	4.95383	4.57834	6.43678	5.79958	5.239	5.43458	5.4534	6.28753
ENSG00000051382	9.98792	9.6124	10.3913	10.36463	10.30141	9.40974	11.27537	9.61303	10.12674	10.63354	10.66921	10.25033	8.74037	10.32161	10.79301	10.06573	10.73294	10.29264	10.09721	10.40538	10.07435	9.88124	9.87575	9.25035	9.84956	9.58709	9.96191	10.08163	10.38677	9.75573	10.06334	9.59988
ENSG00000051523	14.02009	14.88414	14.34824	14.45551	14.03584	13.81431	13.93896	14.60687	13.818	13.53693	14.31417	14.20395	15.8114	14.80033	14.16228	14.35253	13.95734	14.03336	13.99156	14.82537	14.40317	14.23279	14.35769	15.09012	14.43409	14.91927	14.52787	14.12229	14.5056	14.30328	14.10306	14.7202
ENSG00000051596	6.79384	8.65135	7.82792	8.30203	7.42608	7.85338	7.60546	8.52786	8.24056	8.32348	8.67593	9.29914	9.19756	8.70187	8.199	9.05805	7.67511	8.05297	8.62949	8.6247	8.05879	8.8458	6.5996	8.36018	7.20162	8.05702	8.13749	8.9295	7.44941	7.67979	7.14082	8.31395
ENSG00000051620	8.35381	8.64439	8.92451	8.93433	8.99432	8.85375	8.90679	9.18913	8.07192	8.47246	8.31338	8.60766	9.04385	8.58552	8.17283	8.53492	8.35542	9.01605	8.01394	8.82776	8.09886	8.38115	8.62768	8.87882	8.33315	8.96181	8.43194	8.44317	8.36385	9.17053	8.91293	9.06297
ENSG00000051825	7.60202	7.38949	7.32839	8.21391	7.6666	8.11739	7.26949	7.80032	7.24867	8.14323	7.14498	6.78824	6.56866	7.96964	7.39452	8.12515	7.6143	7.23883	7.09328	7.62199	7.87474	6.64856	9.11997	6.24216	6.37148	8.01219	8.06775	7.36382	6.97251	7.8263	7.08947	7.4595
ENSG00000052126	7.58165	7.18588	7.2729	6.59755	6.19487	6.22103	6.55279	5.69144	7.44194	7.67101	5.96388	6.83406	7.07957	7.7309	7.1464	7.60631	6.52167	5.98822	7.92457	7.0653	6.92792	7.39065	8.16463	6.34231	7.70791	6.94254	6.91846	6.90718	8.30375	8.19909	7.21797	6.60447
ENSG00000052723	7.54995	7.26045	8.03421	8.3249	8.58415	8.35437	7.73695	8.05173	8.07671	8.11482	8.91762	8.82585	8.19783	8.45118	8.44019	9.24818	8.58102	8.36781	7.84603	8.29577	8.23157	8.07748	6.11885	7.85125	6.65751	8.24484	8.08325	8.61427	7.70572	7.18249	7.41986	6.86906
ENSG00000052749	9.72302	9.40266	9.18927	8.3523	9.16983	9.25379	9.57104	9.66159	10.46043	10.36009	10.56077	10.69885	11.40751	10.87125	10.51649	10.46378	9.63936	9.18482	10.56549	10.49282	10.84594	10.95919	10.77626	10.23395	11.17464	10.27739	10.4916	10.74218	9.73506	9.63943	9.85744	9.44231
ENSG00000052795	12.21469	11.39737	11.84646	11.70761	14.11857	13.51795	14.58695	13.68271	12.30938	12.98962	12.20337	12.0717	11.07643	12.39942	12.59007	11.69965	13.35746	12.91471	12.329	12.50966	12.80514	12.17646	15.25728	13.80661	14.80045	14.98648	12.59324	12.0771	14.20094	12.76594	12.96486	13.18019
ENSG00000052802	10.31126	10.26136	11.82557	11.06479	11.2772	10.75553	10.85363	10.83916	11.66692	11.64563	11.40238	11.55926	10.88969	11.47283	11.52788	11.19378	11.0199	10.71931	11.66754	11.17343	11.74144	11.60376	9.97459	10.11673	10.76581	9.90533	11.54881	11.72778	10.66854	10.7988	11.04392	10.30139
ENSG00000052841	10.72542	10.50255	10.25637	10.4343	10.12548	9.94398	10.03547	9.73736	10.27725	10.2685	9.39422	9.63417	10.0884	10.06328	9.8716	10.09318	10.61788	10.04205	10.11106	10.0239	9.95544	9.94908	11.43429	10.52908	10.64857	10.76873	10.29906	9.83184	11.12849	11.00886	10.96248	10.78252
ENSG00000053254	9.84564	10.10757	10.17133	9.56956	9.18641	9.06983	9.50289	8.63748	9.64373	9.56819	9.92587	9.63673	10.54673	9.54914	10.32746	9.82766	10.33216	9.88721	10.73183	10.27809	9.80219	9.93734	10.40827	8.56635	9.27452	9.81793	9.83663	9.84435	11.56317	10.03287	9.93167	10.28955
ENSG00000053371	9.51525	9.69655	10.11479	10.00299	9.19704	9.2372	9.46858	9.92541	9.51682	9.5838	10.08669	10.23384	10.5955	10.17488	10.46097	9.8613	9.83743	9.74435	9.78231	10.07525	9.63764	10.04315	8.38695	9.05998	9.15663	8.90301	9.64593	10.03694	9.81466	9.67019	9.49271	9.29034
ENSG00000053372	9.99679	10.27761	10.11966	10.11408	9.16258	9.22943	9.30156	9.30462	11.03211	10.96473	10.86124	10.75299	11.39624	11.20041	10.80033	10.98609	9.97829	9.99408	10.62155	10.90297	10.69976	10.81182	9.29901	9.28365	10.12486	9.87243	10.57961	10.81474	11.29514	10.49544	10.09643	10.04225
ENSG00000053438	5.9202	5.45492	5.58718	6.48578	4.56301	5.36774	5.39208	5.2153	5.47137	5.71181	5.94752	6.10567	6.29376	5.17424	5.33213	4.49169	5.25154	5.03665	5.41799	5.01579	5.6814	5.47924	3.98169	4.97628	5.28112	4.93768	6.51403	6.34092	3.98169	3.98169	5.35094	4.79157
ENSG00000053501	10.4387	11.39673	10.16214	9.84418	9.29375	8.93757	9.68784	8.91373	10.1081	9.77434	8.5201	9.0305	10.59755	9.5224	8.77548	10.09342	10.03811	9.79452	10.33544	9.31103	10.37825	10.01302	11.73482	9.97332	11.04352	11.14367	10.19294	9.40542	11.71976	11.74682	10.49592	11.14925
ENSG00000053524	6.43977	5.22381	5.83245	5.65275	4.61218	5.4665	5.62959	6.07046	5.09972	4.36227	5.27731	3.90383	4.76015	4.62694	4.31822	4.09875	5.85424	5.25634	5.03206	5.71235	5.83939	5.24122	8.58357	5.76083	7.93427	7.60839	5.93465	4.42002	6.88277	5.77281	5.64014	6.38649
ENSG00000053702	6.02644	5.69256	5.74788	6.13492	5.22438	5.1381	5.05036	5.08663	5.66303	5.80005	5.64291	5.54926	6.01612	5.6824	5.76197	5.83179	5.42684	5.50304	5.21963	4.87232	5.12434	5.11318	4.49243	4.20299	3.80691	4.88688	5.15431	5.49745	6.20506	4.64674	5.26336	5.46839
ENSG00000053747	5.49158	7.02435	7.51558	5.50847	6.51933	6.36592	4.56646	5.79468	7.09582	5.83139	6.21411	5.43022	6.97818	4.57882	5.28945	6.95288	7.34762	5.73708	6.46951	5.76206	6.54563	5.30479	8.18465	7.19191	8.09537	6.178	6.04837	6.02697	6.98211	6.45441	7.3055	6.55808
ENSG00000053770	9.17143	8.39694	9.81855	10.08085	10.5381	10.43957	9.95744	9.96753	9.70931	9.93993	9.90374	9.80705	8.63011	9.31462	9.71056	9.37202	10.03362	9.79877	10.13431	10.02233	10.00408	9.73085	9.49815	9.20635	9.83944	10.14502	9.78651	10.15328	10.26442	9.21115	9.47206	9.24334
ENSG00000053900	9.21794	8.81879	8.98426	9.19815	9.35435	9.16784	9.20614	9.10159	9.25344	9.69485	9.56357	9.47815	8.49562	9.46776	9.23357	9.19886	9.09146	9.21227	8.87546	8.91272	8.61644	9.13167	7.34696	9.02236	8.66869	8.7845	9.07824	9.22273	8.50973	9.09665	8.75429	8.6339
ENSG00000053918	7.73219	7.45594	6.66762	8.13402	7.44812	7.50793	7.39321	7.89476	6.77983	7.7486	8.55846	7.87258	8.33747	7.9329	8.45848	7.8375	7.62133	7.88683	8.41397	7.96523	8.52781	7.87692	7.34864	7.43102	7.70691	7.12744	8.16859	7.67747	7.57802	6.97694	7.0903	7.27846
ENSG00000054116	9.28902	9.53377	9.88099	9.74957	10.45922	9.67364	8.2783	9.70726	9.74314	10.05554	10.22637	10.01367	10.53835	10.09086	10.26244	11.02073	9.59689	10.08825	10.31774	9.97419	10.10719	9.80905	10.89096	9.93931	9.54896	9.57864	9.69671	10.18037	9.48442	9.4643	9.56291	9.83793
ENSG00000054118	11.26303	10.6958	11.5654	11.67038	12.23878	12.2148	12.13042	11.85064	11.68887	11.78503	11.75853	11.65637	10.94645	11.70869	11.82847	11.74885	11.26676	11.43584	11.40065	11.31273	11.39284	11.62193	11.46959	12.14644	11.81837	11.44574	11.47098	11.56569	10.67665	10.96051	11.10004	10.88828
ENSG00000054148	10.12273	10.728	10.36711	10.44495	10.22529	10.15147	10.55078	10.63321	10.11429	10.07997	10.56474	10.68773	11.48982	10.34794	10.05228	11.07785	10.50571	10.47728	10.62662	10.80009	10.77103	10.5961	10.32555	10.7373	10.30634	10.96224	10.64864	10.61457	10.69616	10.22906	10.05838	10.70171
ENSG00000054219	11.57174	10.75256	10.96446	11.55831	10.61067	11.1199	10.9127	10.82236	11.33351	11.27592	10.68362	10.89525	9.12715	10.67783	11.15638	10.65623	11.04052	11.5992	10.42137	10.87016	10.77763	10.52507	11.45717	10.7798	11.0837	10.57228	10.7374	10.91884	10.70057	10.66801	11.15709	10.7411
ENSG00000054267	11.08667	10.78903	10.90467	11.08008	11.84123	11.56662	11.67783	11.55748	10.55914	10.52674	9.41618	9.43577	10.3785	10.00959	9.88881	9.81513	11.01969	10.51045	10.59632	10.32709	10.56583	9.94487	14.09523	12.40863	12.62006	13.61589	10.69256	9.59337	13.14229	11.50591	11.38596	12.35942
ENSG00000054277	9.09592	9.21249	9.51703	9.28088	8.66946	8.48381	8.40072	8.93359	9.06397	9.73835	9.60615	9.28192	8.82592	9.78601	9.35283	9.6682	8.67223	8.89416	9.37359	9.91194	9.16359	9.84347	8.83099	8.37896	8.0318	8.70311	8.9828	9.85969	8.75526	8.71199	8.69524	8.89257
ENSG00000054282	9.13254	9.63873	8.70632	8.69217	9.37877	9.16091	8.99203	9.25861	9.42318	9.50029	9.42123	9.02171	9.26169	9.60302	8.46182	9.13968	9.46621	9.23485	10.06457	9.94878	9.76875	9.45207	10.96311	9.7467	10.42685	10.85559	9.82401	9.33548	10.55169	10.17664	9.95965	10.61056
ENSG00000054356	3.7494	5.08054	5.90231	4.25603	5.08216	4.16042	4.59122	4.03795	5.04872	3.64292	5.01277	5.2514	7.0265	4.48136	4.95498	4.39063	5.37843	3.77243	5.26139	3.96704	4.81364	5.00222	4.39623	4.39623	5.13999	5.3658	4.39623	5.27235	4.39623	5.15416	4.93002	4.04567
ENSG00000054392	8.08799	7.53019	9.19341	8.53981	8.08873	7.86316	7.94203	7.884	8.31909	8.02987	8.28999	8.186	8.24381	8.26047	8.28462	7.87235	8.35562	7.99771	7.66852	7.63219	8.08358	8.18251	6.84532	7.70874	8.40588	6.8834	8.27972	8.1716	7.78237	7.79364	8.24584	7.48929
ENSG00000054523	11.71885	11.15354	11.88502	11.251	11.58889	11.27688	12.0005	11.62746	11.56101	11.28785	10.71058	10.0913	10.301	11.03755	10.3543	10.50818	11.64257	11.10118	12.07942	12.25788	13.00875	12.04397	13.50537	12.23039	12.98859	12.76157	12.68966	11.67071	13.11851	11.53196	12.33779	12.24921
ENSG00000054611	9.27161	9.47282	9.89192	9.77203	9.32973	9.16123	8.95029	9.42559	9.62024	9.69749	10.5282	10.586	10.46374	9.99629	10.36647	10.19052	9.64312	9.66157	10.21663	10.14011	9.68202	10.16687	8.36811	8.71978	8.93687	8.44992	9.48832	10.06925	9.55109	9.00353	9.31054	9.10281
ENSG00000054654	6.56324	5.70633	7.21054	6.28414	5.95904	4.51806	5.71793	4.94262	6.51382	5.2244	5.58841	6.33819	6.77185	5.48783	5.5723	5.77006	5.96517	4.95665	5.98532	5.6742	6.09586	5.67783	4.69979	5.96884	6.24801	6.18741	5.44773	5.61117	6.75345	5.90697	5.85714	5.32042
ENSG00000054690	5.54528	5.97111	9.24435	7.37945	6.53228	6.22818	6.00749	6.82212	5.73437	6.01996	5.06144	4.88171	4.9988	5.8826	8.49321	5.04342	6.20734	6.92297	5.18503	5.43891	5.6042	6.21331	5.3593	5.79179	4.84236	4.33425	5.5073	5.54903	6.49637	6.37801	5.46886	6.00271
ENSG00000054793	9.5148	9.12407	10.39628	10.23359	8.54527	8.73773	8.28397	9.11149	9.73159	10.26279	10.11772	9.52591	9.24909	10.22003	10.477	8.92794	8.85298	9.01512	8.57793	9.40822	9.49321	8.91482	7.89552	8.36966	9.04239	7.4125	9.7277	9.0222	9.00581	8.38525	9.56871	8.25321
ENSG00000054965	10.22411	9.91239	9.72784	9.9067	9.75889	10.28191	9.28863	9.45088	9.55888	9.45862	9.52055	9.73071	9.39779	9.27406	9.71363	9.35999	9.33468	9.82499	10.30569	9.67939	9.90091	10.09616	8.94211	8.40677	8.64429	8.69555	9.43193	9.66612	9.64555	9.83114	9.67128	9.54858
ENSG00000054967	11.75744	12.10957	11.23983	11.35003	10.72989	11.37167	10.3335	11.11962	11.28693	10.96276	10.93375	11.0324	11.70689	11.15369	11.59899	10.83848	10.75121	11.37098	10.82038	10.72418	11.51014	11.62714	11.32375	10.36861	11.12293	10.75406	11.22212	11.10552	11.08987	11.10722	11.09183	10.84084
ENSG00000054983	9.885	9.77049	10.78293	10.3756	10.19021	9.55805	10.09245	9.48031	10.71683	10.29388	10.75296	10.68693	9.39888	10.00907	10.36539	10.54663	10.30886	9.78974	10.63416	9.72255	10.19096	10.00809	9.29558	9.11898	9.13909	9.13751	10.15681	10.3505	8.63558	9.52955	9.54432	9.36196
ENSG00000055044	8.85099	8.99323	8.72284	9.04735	9.68764	9.85946	9.6765	9.42106	10.98591	10.5697	9.62015	9.76243	9.15799	10.3208	9.61168	10.26292	9.36955	9.46354	10.78583	10.50491	10.01118	9.98885	11.73509	10.37212	10.72231	11.46884	10.21082	9.87985	11.66156	9.99247	9.97562	10.50242
ENSG00000055070	11.69913	11.46584	11.53871	11.4451	12.51232	12.26477	12.74952	12.41293	11.66601	11.15661	12.3024	12.17476	11.78411	11.16621	11.85958	11.43321	12.23716	12.05588	12.00459	12.05244	11.78644	11.8656	11.56342	12.12619	12.08678	11.99929	11.38165	11.8726	12.0434	11.16072	11.78286	11.80777
ENSG00000055130	10.19557	9.98587	9.85489	10.0763	10.84196	11.20508	11.1071	11.1187	8.81608	9.78028	9.82425	9.31335	7.56605	9.35274	8.37056	9.30786	10.75736	10.7071	10.27448	10.03729	10.75408	9.83935	10.54423	11.37102	11.20605	11.14264	10.08352	10.12263	9.83867	10.24289	10.25807	10.79641
ENSG00000055147	7.68765	7.60216	7.42401	7.74658	8.05155	8.03968	7.90461	7.47862	8.68654	8.72136	9.23374	9.15926	8.33471	8.33634	9.0404	8.27216	8.03592	8.20059	8.74957	8.46097	8.12141	8.42135	7.53086	6.87638	7.41954	7.48331	7.86993	8.78582	8.16977	7.10914	7.61596	7.97039
ENSG00000055163	8.43078	9.29423	8.40522	9.41481	6.95809	8.65511	7.45392	8.73726	8.02029	8.77175	8.04289	8.35537	8.79648	8.99027	7.81607	8.92404	7.6873	9.25438	8.0275	8.842	8.66341	8.5349	8.95129	8.39605	8.34308	8.3682	8.38432	8.45667	8.84483	9.05857	8.91801	9.26535
ENSG00000055208	11.09097	10.45938	10.70158	10.29529	11.79898	11.67054	11.85297	11.59658	11.39964	11.008	10.98066	10.91421	9.74219	10.84298	11.04238	10.50874	11.39951	11.1046	11.72166	11.65884	11.4961	11.31334	11.3934	11.30345	11.47027	11.47341	11.40557	11.54224	11.43006	11.1184	11.27384	11.15519
ENSG00000055211	9.30116	9.47603	9.92292	9.64368	10.07919	10.0755	10.15596	9.90355	9.69235	9.78715	9.15454	9.24247	6.52043	9.51617	8.36873	9.44836	9.89189	9.82381	9.36844	9.32555	9.53869	9.10642	10.26406	10.22972	9.91275	10.04168	9.60588	9.28811	8.96249	9.47008	9.74281	9.90903
ENSG00000055332	9.98892	9.51957	11.15175	11.18198	12.59777	13.01931	12.46653	12.49502	9.40034	10.24301	9.66166	9.43002	5.94924	9.30863	9.40278	9.71522	11.74297	11.75879	8.71005	9.32048	8.91293	9.55619	12.28858	12.97886	12.13665	12.83296	9.23546	9.60637	10.53156	9.54181	10.34328	10.40724
ENSG00000055483	10.09382	10.08418	8.77012	9.59599	9.2929	9.98048	8.74843	8.83727	10.23954	10.40159	10.04725	9.61305	10.35896	9.93211	10.44534	10.21984	9.75942	9.77696	10.59115	10.02785	9.78166	9.55082	10.52232	9.37358	10.03555	9.7652	10.20706	9.49373	11.46938	9.89513	9.91683	10.07882
ENSG00000055609	9.14799	9.21219	8.81052	8.23516	8.57386	8.24018	7.51802	8.49443	9.30582	9.10366	7.07054	8.69615	9.47429	8.56996	9.41962	8.90508	8.34368	8.30971	9.48873	9.99428	9.6591	8.59193	11.67963	9.6046	9.2723	10.88153	9.26157	8.28307	10.82009	10.25722	9.00486	9.67568
ENSG00000055732	10.38849	9.42647	9.82877	10.04041	8.71165	9.23909	9.25176	9.633	10.38532	11.12655	9.13608	9.09142	8.21385	10.54438	10.06025	9.66457	9.21889	9.58304	9.27384	9.80465	9.6477	9.42249	10.30117	9.3295	10.04706	9.69656	10.03467	9.61999	10.82876	9.94049	10.10216	9.34488
ENSG00000055813	4.19085	3.56013	4.17792	3.84319	5.05811	5.14585	5.92614	5.14472	3.84319	3.84319	4.411	3.59002	3.84319	3.84319	4.83491	3.56013	4.1826	4.14671	3.84319	3.84319	3.59002	3.59002	3.59002	3.59002	3.56013	3.56013	4.05362	4.18167	3.59002	3.59002	3.56013	3.56013
ENSG00000055917	10.65907	10.2252	10.50572	10.0606	10.75568	10.22373	10.7877	9.8468	10.23893	10.04786	10.01445	9.99139	8.93291	9.66029	10.37518	9.99185	10.84199	10.28278	10.77221	10.28388	9.99421	9.86055	10.77544	10.32413	10.09343	9.88135	10.06596	10.19332	9.71937	10.70073	10.46305	10.32225
ENSG00000055950	8.78355	9.33545	9.24707	9.19049	9.12577	8.73927	9.12326	9.2158	9.0884	9.00276	9.51904	9.66079	10.45948	9.28693	9.37751	9.64629	9.22713	9.21064	9.45271	9.61584	9.34834	9.57245	8.54232	9.46386	9.03142	9.14826	9.37776	9.5834	8.9944	9.28495	8.90617	9.30202
ENSG00000055955	7.9784	8.95214	8.60847	7.67339	9.49753	10.22062	10.61475	10.19819	7.46952	7.08599	7.14156	6.91397	7.26266	7.55501	5.77436	7.13273	9.20417	8.77376	7.83908	7.0171	8.50894	7.44886	11.78934	11.87367	11.35885	12.4294	7.75964	7.21182	9.27429	9.88469	9.06839	11.17142
ENSG00000055957	4.48453	5.85801	4.80736	5.6602	4.25763	4.07048	4.27518	4.79274	4.24363	4.36217	3.85126	3.85126	3.83777	4.28715	3.68122	3.69705	4.87164	4.41281	5.07891	4.56386	4.8348	4.58559	3.85126	4.92111	4.93522	4.8952	4.55633	5.13137	5.37857	5.46531	5.11759	5.01494
ENSG00000056050	7.91008	8.29283	7.98956	7.90974	7.33077	7.01567	7.36545	7.99306	7.29174	7.3326	8.0453	7.82663	6.66692	8.10334	6.5655	8.05576	8.69836	8.40645	8.27698	7.82404	7.46454	7.59414	7.98554	7.75816	7.77056	8.05722	7.51209	7.91793	8.21193	8.15665	8.57024	8.62942
ENSG00000056097	10.3312	10.06189	9.8521	9.85484	11.13602	11.02468	11.38516	10.89602	10.40768	10.12729	10.14705	10.03161	9.38404	9.93398	10.5548	9.92248	10.43827	10.17168	10.29802	10.28958	9.53941	9.54674	10.87588	11.06418	10.73639	10.65529	9.67829	10.07896	10.83001	9.88319	10.20666	10.34113
ENSG00000056277	6.51179	6.06129	6.29617	6.38979	6.51143	6.50278	6.33727	6.45937	6.96104	6.57252	6.08901	5.84917	5.94426	6.50308	5.85914	6.35341	6.44238	6.13735	7.15856	7.56094	7.9484	7.27282	7.96638	6.4497	7.24318	6.94734	7.89925	7.06749	7.67362	6.0559	6.98092	6.82343
ENSG00000056558	14.05278	13.21762	12.61466	11.87782	15.06618	14.41393	15.35251	14.92029	13.07545	9.75617	9.69093	9.77795	9.66374	8.53694	10.11415	8.77568	13.83318	13.26818	13.84725	13.62488	14.96508	14.46348	16.71187	16.1941	15.75654	15.35129	14.51435	14.2843	13.57313	13.0183	14.91766	14.71423
ENSG00000056586	9.40075	9.48861	9.62455	9.18408	10.21993	9.87346	10.50492	9.53392	9.62772	9.24065	9.07221	9.18641	9.44548	8.78929	9.12157	9.43965	9.52033	9.48395	8.99484	9.00998	8.64518	8.64164	9.70023	10.13024	9.45468	10.19306	9.13767	9.13995	9.39026	9.61363	9.29651	9.72392
ENSG00000056736	5.15909	5.01814	5.8093	5.48712	5.67081	5.36081	5.77715	4.9819	6.04346	5.21517	5.57352	5.97589	5.11303	5.3439	5.32964	5.43458	5.93551	5.45309	5.84492	5.41285	5.64126	5.86286	5.03844	5.20282	5.12631	5.94868	5.41816	6.02373	5.532	5.2482	5.59956	5.22417
ENSG00000056972	8.01187	8.48441	8.12959	8.00117	11.28175	10.91844	10.8385	10.72768	7.53085	7.83242	8.49712	8.03071	8.75065	8.45808	7.78167	7.71197	8.92268	9.08307	9.18946	9.32529	9.79159	9.05002	10.88185	10.80706	10.50951	10.98195	9.49617	8.47791	9.12439	9.21911	9.57733	9.72747
ENSG00000057019	9.26681	9.54005	9.162	8.71235	7.60896	7.75183	7.72779	7.77765	8.83444	8.8993	6.59829	6.51778	7.30945	8.64287	7.83127	8.65902	8.36415	8.36223	8.65672	8.10245	7.30455	7.03105	10.65082	6.70087	8.85968	8.72291	8.31423	7.38193	12.55359	10.09815	9.10056	9.41454
ENSG00000057252	12.20517	12.0001	12.78362	13.22941	12.54587	12.90434	12.65279	12.93116	13.13568	14.22667	14.04242	13.13015	11.53003	13.85656	13.99849	12.65345	12.49837	12.60783	11.6506	12.91631	12.60297	12.32586	12.12884	12.03183	12.34345	12.08311	12.64292	12.67588	11.48874	11.9315	12.26313	11.78781
ENSG00000057294	5.00142	5.35513	4.91005	5.1675	5.36111	4.98593	4.86822	5.92732	4.70461	4.7976	4.01881	4.02256	4.83638	4.6125	4.7306	4.19464	4.80574	5.3069	5.3723	5.47895	5.88974	4.75813	6.05798	4.71644	5.19266	4.83105	6.2706	4.72041	6.56848	4.95935	5.70109	5.76345
ENSG00000057608	12.35489	12.11323	12.67566	12.44452	13.14832	13.21434	13.05831	13.00616	12.67806	12.71522	12.54435	12.47197	11.42013	12.56092	12.52489	12.60096	12.64324	12.79206	12.49223	12.57083	12.56065	12.39325	12.47232	12.2979	12.4389	12.28226	12.44367	12.55897	12.61116	12.33891	12.59436	12.26502
ENSG00000057657	9.31703	9.69706	9.47692	9.22854	11.4578	10.68221	10.99974	9.5799	9.3417	8.66409	7.84644	8.42134	9.14423	8.71027	9.20309	8.33121	8.9077	9.12917	11.68151	11.17929	12.32513	12.39223	11.38978	10.48345	10.64338	11.52396	11.37716	10.63563	11.53782	9.67103	9.58516	9.63905
ENSG00000057663	7.05021	7.16491	7.65346	7.83091	7.72455	8.65291	8.18743	7.66998	8.13359	7.72382	6.91249	7.28617	5.77804	7.76586	7.59779	7.10477	6.1495	8.23769	6.89644	7.3082	6.10719	3.70092	7.22612	6.79883	6.99694	6.37189	7.36883	7.12017	7.03561	7.36617	7.28956	7.40663
ENSG00000057704	7.50072	7.57114	7.8728	8.3366	7.12387	6.06148	8.03315	6.71694	7.62945	8.59176	8.47643	7.79402	7.15032	8.43354	8.06553	7.72318	8.42299	8.01098	7.54001	7.5345	7.67142	7.39122	8.45348	6.04726	7.18173	8.33806	7.67582	7.16958	8.78218	7.95901	8.04165	8.04767
ENSG00000057757	8.87246	8.91288	9.01841	8.52062	9.1823	8.71704	8.82235	8.6425	9.48253	9.14553	9.8153	10.09991	10.02345	9.45543	9.57465	9.96904	9.3613	8.98569	10.31133	9.77989	9.49585	9.91225	8.40636	8.96639	9.10388	8.86746	9.40976	10.02521	9.11842	8.98439	8.85191	8.6957
ENSG00000057935	7.82269	8.6759	8.74683	8.51444	7.88733	8.17981	8.1855	8.1477	7.94464	8.03585	7.39663	7.44473	7.61471	8.38884	7.67099	7.40979	7.51799	7.79613	8.28795	7.88547	7.45525	8.10514	7.21588	7.77163	7.48405	7.60298	8.49747	7.8441	8.12653	8.73534	8.27835	8.32865
ENSG00000058056	7.68845	7.55722	6.37909	6.62943	5.29045	6.91337	5.6861	7.53804	7.2144	3.54971	6.90253	5.72961	3.54971	5.16079	6.15954	5.2764	7.64208	7.03008	6.15172	7.53904	7.33388	5.52661	6.47108	6.03694	5.0975	6.1698	5.03426	3.37596	9.11537	6.17375	7.76473	7.32105
ENSG00000058063	10.26322	9.92675	10.97222	10.79387	11.02933	11.01799	10.823	10.85965	10.68353	10.85061	10.20822	10.42919	8.87971	10.44058	10.81545	9.93868	10.37381	10.25984	9.90161	10.05978	9.87267	10.13922	11.01189	10.93389	11.00402	10.84435	9.82755	10.03275	10.09073	10.25082	10.31775	9.95396
ENSG00000058085	4.90113	5.03859	4.53251	4.60409	4.18955	4.97735	4.54004	4.41171	4.54713	4.85558	6.90267	5.43909	4.29342	5.12128	4.66861	5.31206	4.54091	7.11195	4.80822	4.83084	4.84074	4.84312	4.29149	4.14393	5.02817	5.1225	4.49148	4.6062	4.33294	4.9096	4.74699	4.87072
ENSG00000058091	9.26028	8.94809	9.35419	8.86214	9.90436	8.98058	9.4084	9.36475	9.48265	9.23188	9.51349	8.80854	8.31233	9.05497	9.46319	8.98111	9.79482	8.95926	9.15401	9.4668	9.26256	8.87687	9.85631	8.7927	9.31047	9.17363	8.92576	8.99344	9.79368	9.12731	9.39233	9.2205
ENSG00000058262	12.04486	12.08208	12.44813	12.5042	12.49034	12.62989	12.31436	12.53669	12.71807	12.8353	13.13128	12.94551	12.81388	12.96982	12.96782	12.71826	11.98235	12.14864	12.17155	12.46759	12.56936	12.70954	11.53229	12.73442	12.50718	12.12484	12.32896	12.89056	11.58282	11.63575	11.88107	11.65309
ENSG00000058272	10.66843	11.39487	11.52829	11.35752	11.43802	11.61309	11.85616	11.36045	11.79581	11.43075	9.00699	9.4224	9.93545	10.92257	9.3345	10.34707	11.273	11.31202	11.10056	10.8413	11.153	10.52812	14.69187	13.78766	13.61389	14.93548	11.44992	10.26517	14.68544	13.26757	12.70159	13.816
ENSG00000058335	8.26604	7.24979	8.87569	9.30017	6.31824	7.16527	6.45098	8.30899	8.33119	9.67005	8.67281	8.2338	7.3345	9.23975	9.33165	7.79427	7.26894	8.73325	6.95985	8.85523	8.94573	8.10067	8.03144	6.04575	8.12753	6.2469	8.37298	8.39229	8.71382	7.00369	8.23483	7.44122
ENSG00000058404	7.53726	8.92025	7.7729	7.98254	6.02926	7.11516	6.71648	7.80287	7.56019	8.2805	6.95037	7.55636	8.38621	8.50212	6.7483	8.3502	7.04814	7.34891	6.70416	8.36801	7.40299	7.7583	6.73797	7.32563	6.7851	8.63927	7.91804	7.44101	8.39763	9.03165	7.12164	8.49854
ENSG00000058453	9.51558	9.54287	8.63897	9.27252	7.66452	8.1911	7.76177	8.33783	7.73743	7.88464	8.30681	8.56746	9.28	8.36364	7.99559	8.39363	8.75609	8.78986	8.34253	7.60388	8.62149	8.85182	7.70108	9.39708	8.49503	8.1976	8.88995	8.83581	6.2726	9.05036	8.44367	8.65955
ENSG00000058600	8.81223	8.79948	8.37178	8.34979	8.51644	8.48011	8.1026	8.18537	9.28095	9.01666	9.33496	9.24441	10.17302	9.1114	9.49011	9.1844	8.31203	8.46846	9.40565	8.98097	9.00675	9.01731	8.64136	7.80548	8.36679	7.37106	8.92608	8.9883	8.7244	8.46752	8.4966	9.07306
ENSG00000058668	11.43543	11.23435	11.89988	11.13989	10.53822	10.00693	10.79864	10.29076	10.9538	10.28375	10.28228	10.46909	10.72011	10.37879	11.11034	10.59238	11.17281	10.77666	10.3509	9.67121	10.19331	10.51289	9.97797	10.23082	9.88418	9.20595	10.4676	10.54344	9.74025	11.04841	11.11896	10.33148
ENSG00000058673	9.33641	8.50634	8.67437	8.74878	8.73895	8.36657	8.59987	8.26251	8.91755	8.50482	9.40274	9.98458	8.05107	8.38035	9.63478	8.09117	9.01671	8.28795	8.78221	8.60234	8.73306	9.25931	7.15171	9.42802	8.62027	8.0907	8.25811	9.79028	5.25698	8.17418	7.97614	7.31706
ENSG00000058729	7.18023	7.60618	7.70137	7.59579	8.35097	8.56154	6.49303	7.73877	8.43306	8.85624	8.10375	8.02615	7.47228	8.38551	7.4934	8.7409	6.87935	7.92677	8.0431	8.36005	8.81445	8.47731	7.13035	7.19325	7.49622	6.30685	8.85056	7.66672	7.56071	7.51038	8.06121	7.48307
ENSG00000058799	8.38503	8.58914	8.82277	8.67887	8.98615	8.78576	8.92203	8.95693	8.92215	9.12082	8.98145	8.87023	8.26253	8.87052	8.63467	8.71449	8.83278	8.9501	8.59016	8.89167	8.97752	8.77918	8.88412	9.16195	9.03108	9.17717	8.56443	9.03788	8.5999	8.87372	8.71934	9.15486
ENSG00000058804	8.30784	7.7967	8.84938	8.81589	7.79898	7.69853	7.84382	7.6891	9.39437	9.33015	9.35494	8.98026	6.96405	9.23917	9.07599	8.8458	8.01377	8.27683	8.72388	9.12466	8.39325	8.28599	7.28739	6.39927	7.43083	7.02413	8.47	8.68486	8.38499	7.7798	8.04259	7.42046
ENSG00000058866	5.50223	5.58053	5.83865	5.49626	7.12881	6.50239	4.3639	6.42886	6.85931	5.85012	6.18634	6.97974	7.67537	5.63919	6.7521	6.72797	7.65487	5.98816	5.85913	6.10359	5.99705	6.91777	5.15751	5.0788	5.75862	6.28716	7.83897	6.50715	6.41725	5.43748	5.69257	5.23042
ENSG00000059122	11.07206	10.34324	10.4559	10.92234	9.40605	9.48612	8.87088	9.40239	9.57777	9.85827	10.41575	9.79103	10.71052	9.84766	10.62147	9.85058	9.8103	10.23775	9.41052	9.46185	10.00475	9.66922	8.0025	8.85711	8.78124	7.481	10.07958	9.91637	8.61918	9.62577	10.27129	8.86756
ENSG00000059145	9.77154	10.08645	8.97396	9.51323	6.8921	6.10908	7.27967	6.46918	6.72775	6.82659	7.58158	9.24587	9.38414	7.01997	8.72407	6.58058	7.84945	7.41289	7.7772	6.86655	5.49475	6.70803	6.31238	6.76143	5.86246	6.24307	7.58869	5.77563	5.56348	8.1025	8.51769	6.99966
ENSG00000059377	10.71872	11.30322	11.09049	11.25353	10.43184	10.47604	10.61846	10.5792	11.00906	11.09969	11.0984	11.60658	11.75714	11.21651	11.13965	11.45425	10.59447	10.6321	11.00006	11.12646	11.12633	11.67488	10.15072	10.58601	10.73781	10.34748	10.79526	11.36285	10.53757	10.61378	10.55635	10.37332
ENSG00000059378	12.08086	11.99052	11.7399	11.59652	12.41544	12.67472	12.64057	12.57491	10.94863	11.17096	10.78502	10.87693	10.52732	10.62569	10.7596	10.31281	12.29662	12.0436	10.44316	10.57581	10.93644	10.78778	13.07969	13.30235	13.18287	12.92964	11.07087	11.1181	10.90893	12.23543	12.1393	12.44914
ENSG00000059573	7.59923	7.4629	7.7615	8.1771	7.9271	8.17608	7.58635	7.62064	9.22966	8.67771	9.14793	9.24224	8.58785	8.69544	9.1466	8.71002	7.76536	7.89127	8.57984	8.48843	8.41766	8.45596	7.36675	7.60267	7.61857	7.65625	8.16804	8.73612	7.82149	7.09308	7.34386	7.7168
ENSG00000059588	10.438	10.45953	9.22667	9.56393	7.75062	8.24249	7.3353	8.57042	8.83641	9.2972	8.34929	8.50786	8.57791	9.73415	8.65623	9.76402	9.59807	9.77193	9.44775	9.23256	9.33579	9.47953	9.53526	7.60913	8.4057	7.44078	9.99102	9.1716	9.38113	10.51536	10.15845	9.71401
ENSG00000059691	8.11845	9.27931	8.65381	8.58257	8.25229	8.25377	8.57922	8.71986	8.78297	8.81165	9.04727	9.29757	9.65797	9.20899	8.81575	9.237	8.74286	8.98179	9.28202	9.35545	9.66749	9.33803	8.18756	8.89789	8.58333	8.70931	9.76217	9.0973	8.50144	9.00674	8.59861	9.10549
ENSG00000059728	10.5841	11.29959	10.74931	9.89737	10.89958	9.54877	10.53603	9.95899	9.84157	8.6519	9.17219	9.59235	9.89885	9.24231	7.87421	8.75089	9.93122	8.9023	11.89887	11.68737	11.56243	11.41596	11.44702	10.06512	11.22115	11.4191	10.80475	10.22693	11.90635	10.65983	11.28622	11.01401
ENSG00000059758	10.04698	9.56657	9.25861	9.36031	10.61568	10.52682	10.83792	10.43625	9.82863	9.87071	9.69196	9.48249	8.7111	9.5023	9.58083	9.18023	10.27984	9.97711	9.46609	9.67913	9.99478	9.72925	9.892	10.57726	10.42016	10.39908	10.17406	9.65595	9.80449	9.7189	9.92921	9.99997
ENSG00000059769	8.33508	8.22685	8.0986	7.80716	8.15859	8.90369	8.01415	8.57437	8.25612	8.11274	7.64511	7.27145	7.38168	8.3936	8.06963	8.51216	7.71258	8.16313	7.83956	7.94916	7.56932	7.25863	9.9859	8.64277	8.68778	8.76518	7.73005	7.55699	8.4227	8.6838	8.38132	7.98481
ENSG00000059804	10.60907	11.82809	9.90283	9.12405	11.39489	11.10068	12.11316	10.8888	11.44233	11.45239	10.1669	9.60302	9.39349	10.50714	11.36266	10.69947	12.14467	12.53281	10.69531	10.31313	10.639	10.45563	15.54822	11.75063	12.70276	13.64337	10.74243	10.08309	12.6604	13.59223	12.3667	12.45497
ENSG00000059915	9.02212	9.24991	8.22597	8.43469	7.46748	8.15956	7.61441	8.29777	7.21775	6.80679	7.19993	6.84255	8.52046	7.44971	7.42538	7.77015	7.76165	8.27841	6.89069	7.22024	6.88503	6.88387	8.05501	8.38557	6.9894	7.75323	7.16929	7.5786	6.99034	8.70784	8.15009	8.41147
ENSG00000060069	10.04591	9.46933	9.52005	9.69764	9.94004	9.61424	9.85925	9.77175	9.18569	9.16746	9.23897	9.22044	10.74451	9.76021	10.11458	9.82504	8.98444	9.48317	9.21963	9.00856	9.10253	9.02722	10.64682	9.40797	9.52326	9.0961	9.13527	8.83537	9.75103	9.34064	9.56712	9.351
ENSG00000060138	11.41763	11.24393	10.51094	10.46129	11.52913	11.50363	11.84016	11.48236	11.388	10.91921	10.65329	11.10935	11.16659	11.05913	11.3495	10.94325	11.11668	11.15667	11.39692	11.33385	11.50922	11.10684	12.01718	11.56011	11.58816	11.21801	11.59337	11.14216	10.93186	11.57437	11.69808	11.05153
ENSG00000060237	11.12493	10.45615	9.95764	10.59753	9.72466	10.90765	9.6466	10.70502	9.64619	9.26998	10.07957	9.83992	11.80913	11.32754	12.24948	11.32933	9.64958	11.41819	9.77501	11.38954	9.15931	9.89277	11.39526	9.19019	9.31511	9.05463	9.68058	9.75878	12.19815	10.23252	10.359	9.76546
ENSG00000060303	4.28204	4.28204	4.36437	4.02963	4.02963	4.02963	4.61793	4.02963	4.4764	4.33531	3.395	5.8219	4.73668	4.54873	4.28204	4.28204	4.02963	4.02963	4.46222	4.02963	2.68166	5.59664	3.55473	5.33485	4.28204	4.28204	3.14527	5.78952	2.68166	4.6826	4.28204	4.28204
ENSG00000060339	11.0503	11.42155	10.91564	10.94369	11.04909	11.4309	11.11859	11.21986	11.36586	11.29653	9.88288	9.92051	10.20924	11.10272	10.08188	11.63484	10.93668	11.30663	10.9522	10.81288	11.13794	10.77378	12.66463	11.51853	11.51815	12.3204	11.34955	10.54617	12.9226	11.8151	11.30369	11.93062
ENSG00000060491	11.956	12.39838	12.11171	11.72341	13.61864	13.36666	13.32835	13.66521	11.15278	10.9802	11.43246	11.59141	12.32064	11.11902	11.28654	11.11351	12.68951	12.25287	10.70149	10.55012	11.06319	11.24608	13.49297	13.87026	13.26979	13.70068	11.08381	11.258	10.87331	12.58212	12.11624	12.90086
ENSG00000060558	9.88573	10.33209	9.53416	9.34531	10.51484	10.59329	10.38006	10.39094	9.70183	9.28957	10.03479	10.15805	10.85516	9.57228	9.96643	10.06278	10.24712	10.45248	10.56384	10.19944	10.35956	10.41909	11.40747	11.01687	10.39572	11.18378	10.0242	10.22826	10.28065	9.82311	10.18906	10.66777
ENSG00000060642	4.18843	5.64336	7.20227	7.56398	6.40456	6.25558	6.55895	6.63176	6.35869	6.4071	8.67773	8.3728	5.61057	6.15497	7.83835	5.54905	7.33082	7.12664	6.04798	6.33035	8.45007	8.26171	4.40658	4.40658	7.78046	6.08715	6.6008	7.68753	4.40658	4.40658	4.18843	4.18843
ENSG00000060656	5.56405	4.75639	5.01381	4.8725	4.72949	5.24338	5.05016	5.78303	4.39922	3.98991	4.44784	4.75821	4.4695	3.87172	4.60295	5.07433	5.55434	5.7003	3.92163	3.79607	5.23449	4.45783	6.00394	5.35087	5.20572	4.78908	4.52771	4.20377	3.76232	4.41944	4.65453	4.9229
ENSG00000060688	8.21644	8.18825	8.26708	8.44557	8.53385	8.63135	8.24709	8.31797	9.04673	9.08174	8.60553	8.63874	7.90085	8.95338	8.51895	8.90675	8.36724	8.54821	9.07865	9.17549	8.88646	8.4391	8.33895	7.55426	8.17498	7.91723	9.03347	8.54201	9.02454	8.99433	8.89926	8.39985
ENSG00000060749	9.28235	9.09651	9.34682	9.48069	9.63691	9.86697	9.68244	9.73683	9.37529	9.04864	8.32669	8.20468	3.91226	8.50095	8.46148	8.65677	9.52703	9.37098	9.36717	8.37039	7.79695	8.60962	8.45846	8.87728	8.09663	7.44597	8.2115	8.3276	8.45602	8.92795	8.84034	9.15066
ENSG00000060762	9.75367	9.84794	10.21458	10.04536	10.1622	10.16321	10.3682	10.29747	9.90483	10.09314	9.87855	9.9219	9.416	9.81414	9.65548	10.52517	10.04594	10.32298	10.21403	10.29741	10.09618	9.86815	9.80795	9.61843	9.84182	9.85119	10.04338	9.95156	10.55762	10.08647	9.8418	9.89722
ENSG00000060971	11.43385	11.93589	11.49502	11.50757	11.02752	11.37504	11.10332	11.3174	11.21254	11.31809	11.45533	11.27284	11.36499	11.32085	11.00669	11.48459	11.08757	11.47863	10.8595	11.23787	11.15344	11.35641	10.71534	11.5316	11.06647	11.02323	11.1249	11.18923	10.46424	11.68589	11.22048	11.43216
ENSG00000060982	11.89684	12.02655	13.53372	12.71091	13.06144	12.52045	13.35582	12.64648	13.58193	13.46947	12.88447	13.18981	11.7701	13.11109	12.91054	12.96601	13.08056	12.5871	12.84033	13.08326	12.5759	13.00802	13.22625	12.50003	12.99493	13.34136	12.61202	13.02409	13.11554	13.03207	12.65431	12.93728
ENSG00000061273	10.29725	10.25326	9.56424	9.75053	10.25288	10.36474	9.8952	10.09909	10.4082	9.72056	9.87639	9.66969	10.50704	9.53513	10.3431	9.83595	9.03272	9.52498	9.841	9.21038	9.81452	9.72593	9.05227	10.32613	9.22152	9.74526	9.89995	9.82772	8.93561	9.39083	9.41542	9.02781
ENSG00000061337	4.14243	4.59945	4.5197	4.45887	3.89009	4.36419	4.22043	4.23749	4.32266	4.97453	3.96024	3.79655	3.89009	4.75222	4.11064	4.30983	3.89009	4.47476	4.48037	5.10368	6.3236	5.48995	4.82162	4.18609	4.88663	4.76285	5.35408	4.44961	5.64039	4.47921	4.33541	4.58858
ENSG00000061455	4.10012	4.2477	4.22597	4.93591	4.64943	5.19234	6.74012	3.94499	7.44617	5.31709	4.64755	4.75128	4.25471	4.32403	3.80626	4.15412	3.87339	4.41076	5.08454	3.78227	4.38552	6.16816	4.07915	4.43836	4.21086	4.22882	4.57265	4.52608	4.07915	6.20203	3.95041	7.963
ENSG00000061656	5.19049	6.50012	5.54879	5.3266	5.07821	5.88491	4.40343	4.77125	4.97347	5.13558	5.28688	5.04567	5.89983	4.89179	5.31635	4.71367	5.00407	4.93562	5.45236	4.31907	4.61513	4.59262	5.63007	4.31069	4.75812	4.68191	4.70669	4.95567	3.84164	6.20906	6.14392	4.6555
ENSG00000061676	9.56843	8.67764	10.5572	9.92822	9.71395	10.13453	9.57915	9.66544	9.04438	9.43895	8.73536	8.44174	7.19396	9.2029	9.40414	8.50745	9.84205	9.24952	8.3462	8.59165	8.28123	8.58094	8.36586	9.28179	9.14447	8.48959	8.8945	8.62534	9.74856	8.9651	9.39452	8.88923
ENSG00000061794	9.40905	9.08065	9.07944	8.89977	9.41704	8.91014	9.37814	9.30437	9.94302	9.81389	9.89661	9.69541	9.15743	9.87314	9.78234	9.62245	9.65965	9.58309	9.88445	10.12394	9.79841	9.66454	9.28422	9.05776	9.27653	9.54935	9.8011	9.72603	10.0851	9.63023	9.70447	9.47356
ENSG00000061918	5.67844	6.05126	5.82102	5.75206	6.27692	6.39338	6.19587	5.48251	5.69106	5.17426	4.03751	5.6092	5.3214	4.98607	5.23024	5.13331	5.2607	5.86309	5.62573	5.35006	5.26807	5.59524	6.10753	4.03751	5.25288	5.63374	5.90413	5.78306	5.55467	6.45883	5.40284	5.50794
ENSG00000061936	9.95165	10.21182	9.85546	10.27652	10.4516	10.39066	10.50326	10.35413	10.71833	10.3966	10.27144	10.24798	10.79755	10.14508	10.26708	10.17707	10.02889	10.18848	10.26529	9.79608	10.19232	10.31665	10.23438	10.51413	10.9288	10.76968	10.32105	10.23156	10.84457	10.1394	9.9918	10.36309
ENSG00000061938	10.06839	10.25228	9.66765	10.18331	8.79426	8.75471	8.93806	8.74655	9.61235	8.59324	8.58297	9.04625	9.61059	8.77812	8.91931	8.92623	10.30961	10.26133	6.40017	6.89984	9.44472	9.17569	8.66099	7.9757	9.1194	8.57457	8.99499	8.56824	8.04442	9.73976	9.44608	9.19611
ENSG00000061987	9.02472	8.25947	8.53985	8.76046	8.99472	9.15059	9.20174	8.67503	8.90291	8.92035	8.34235	8.69854	8.15177	8.73998	9.22785	8.99569	8.64713	8.73693	8.87163	8.38355	8.83834	8.71836	8.1801	9.17897	9.27555	6.78758	9.593	9.01719	7.17226	8.38808	9.13918	7.21195
ENSG00000062194	10.80458	10.72567	10.84959	10.43293	12.21857	11.92031	12.26418	12.01701	10.29296	10.22604	9.64505	9.59923	8.44926	9.60606	9.54564	9.9906	11.4715	10.95131	10.24102	9.98033	10.66206	10.35553	12.66297	12.4269	12.38397	11.89178	10.48751	10.19001	10.33689	11.214	11.09687	11.20429
ENSG00000062282	6.99881	7.33434	7.39686	7.40431	7.01128	6.59352	7.02867	6.88739	8.01494	7.31402	8.40346	7.28243	8.1428	7.5203	7.46246	7.36825	6.99088	6.68341	7.59517	7.38114	8.29798	7.30415	7.31504	7.64854	7.57529	7.87696	8.07691	7.27043	7.06366	6.41293	6.92267	7.10596
ENSG00000062370	6.74859	5.49919	6.08024	6.30147	5.06085	5.38079	4.95615	4.73341	5.51703	6.1114	6.13812	6.66179	6.48025	5.80095	6.58571	5.8583	5.20441	6.27639	4.61691	5.66324	5.87162	4.68439	3.87378	5.96441	5.22428	3.76996	5.05555	5.36182	4.54561	5.19733	5.97176	5.03963
ENSG00000062485	12.16285	11.90767	11.95236	12.06079	11.77336	12.05504	11.83087	12.22725	12.10815	12.00668	11.95504	11.82921	11.55937	12.10733	12.34982	11.79389	11.63965	11.95897	11.85997	11.93922	11.76705	11.82482	12.66009	12.27391	12.26285	12.22562	11.70388	11.76526	12.09458	11.68123	11.9715	11.72536
ENSG00000062524	5.22171	5.49425	4.76826	5.10417	4.59131	4.93652	5.11812	5.59694	4.19135	3.67673	4.79405	3.76363	3.67673	4.02628	4.13276	4.06033	4.62038	4.57605	4.44433	4.42265	3.76363	3.76363	4.77371	6.1164	4.94136	5.179	4.14227	3.76363	3.76363	4.94197	4.76472	4.59467
ENSG00000062582	8.96906	9.60473	8.95596	8.64032	10.22356	9.36801	10.63389	9.89511	9.03461	8.4248	9.39923	9.10822	9.95544	9.04923	8.63547	9.19891	9.51499	9.02625	9.47149	9.56643	9.50945	9.32336	8.93772	9.37674	9.33327	9.51958	9.52786	9.38325	9.55245	9.13996	9.34704	9.41664
ENSG00000062598	11.0942	10.83013	10.32084	10.29634	11.95307	12.08197	11.75736	11.77863	10.57322	10.84688	11.01354	10.94996	10.65591	10.75406	10.6539	10.17058	11.16418	11.07009	10.59943	10.59683	10.99777	10.58371	12.10504	12.14935	12.02222	11.85118	10.84604	10.82206	10.52616	10.50785	11.31394	11.47599
ENSG00000062650	10.39241	10.09535	10.15055	10.13444	11.26245	11.35359	11.09035	11.07201	10.60665	10.77767	10.40706	10.19081	9.37919	10.3795	10.45495	10.41228	10.26788	10.52958	10.46976	10.56904	10.67071	10.38513	11.11051	11.02542	11.15245	10.9842	10.54181	10.27967	10.59295	10.31532	10.30514	10.22437
ENSG00000062716	11.13363	11.15446	12.00312	12.05645	11.66797	11.54339	11.73214	11.24023	11.92531	12.08873	12.42528	12.11974	10.9985	12.18077	12.12847	12.18082	11.49215	11.24785	11.88324	11.80829	12.01277	11.81562	12.43728	12.2889	12.14118	12.44973	11.40252	12.04212	10.77188	10.78377	11.07455	10.72864
ENSG00000062725	9.44632	8.28842	9.27804	8.58412	9.33037	9.80811	8.78843	9.26467	9.57942	9.22427	9.95285	8.98173	8.6681	8.81591	9.50547	8.84485	8.86222	8.91831	8.47042	8.90855	8.09452	8.01373	8.22744	8.59692	8.17298	8.60457	8.42129	8.4299	8.65104	8.59384	9.29312	8.31895
ENSG00000062822	9.25483	10.2111	9.55261	9.66816	8.56971	8.56311	8.36728	8.99746	10.48529	10.12243	9.46294	9.69568	11.85869	10.78782	9.64234	10.57254	8.58084	9.07838	10.33432	10.7151	10.58722	9.83769	10.93722	9.40468	10.03141	10.83608	10.74331	9.57034	11.43174	10.66473	9.96839	10.17834
ENSG00000063015	5.77379	4.79568	4.78572	4.24939	4.12406	4.74157	5.06875	4.70527	4.46029	4.57129	4.19831	5.37418	4.02006	4.24748	4.42098	4.57649	4.88838	4.69105	4.59061	5.19266	4.70388	4.6468	4.98903	5.03043	4.27102	5.10672	4.14616	4.48051	4.10175	5.07278	4.81019	5.00277
ENSG00000063046	11.79036	11.41596	12.01188	11.7167	11.53801	11.44263	11.63483	11.22362	12.48199	12.13338	12.2883	11.88026	11.84117	12.07092	12.88383	12.02994	11.76725	11.58458	12.26549	12.08737	11.74526	11.65856	11.54155	10.50195	10.80073	10.91724	11.72402	11.83436	12.33337	11.60664	11.67915	11.44392
ENSG00000063127	6.48363	8.22886	7.08217	7.38283	5.90827	5.89432	5.80595	5.60641	7.11119	7.83232	6.03335	6.29116	6.22319	7.27659	6.49517	7.59103	7.30364	7.40358	6.76972	6.60139	7.5415	5.71813	8.24582	5.60242	6.80763	7.63366	7.38648	6.17451	9.05125	8.16788	7.27621	7.68312
ENSG00000063169	9.10216	9.40812	8.60724	8.72509	9.13981	8.69725	9.02508	9.24278	7.70522	7.89535	7.77622	8.23903	9.07066	8.37192	8.31749	7.81527	8.40901	8.24858	7.62497	7.5273	7.48692	8.1729	8.43092	9.0042	8.35289	8.54435	8.04036	7.81804	7.65116	8.76148	8.47624	8.70984
ENSG00000063176	8.84869	8.89955	8.67632	8.98301	8.11193	8.47448	7.81599	7.822	8.3688	8.51802	8.64824	9.05316	9.50968	8.35983	9.34947	8.72787	8.50545	8.61051	8.68373	8.35907	8.46285	8.69558	7.3252	7.28243	7.4432	6.6813	8.34415	8.53194	8.51846	7.94381	8.32994	8.15615
ENSG00000063177	11.89469	12.66436	11.91633	11.83636	12.3227	12.01836	12.76841	12.4756	12.40426	12.18057	12.09206	12.30046	12.8367	12.34152	11.69439	12.55451	12.27428	12.25398	12.76831	12.75899	12.64154	12.58366	13.32427	13.1002	12.64643	13.59892	12.71769	12.40395	12.75701	12.85675	12.48743	13.24623
ENSG00000063180	7.55313	8.83193	9.04747	8.87281	8.60231	8.26521	8.47952	8.44563	8.02018	8.53399	7.99765	8.58308	9.13882	8.72455	8.10654	9.12827	8.39494	8.31802	8.75594	8.71136	8.99432	8.15247	9.45313	8.13945	8.30636	9.06108	8.90948	7.60137	8.71249	9.6229	8.34368	9.08455
ENSG00000063241	9.23217	10.36252	10.06833	10.06681	9.68703	10.12948	9.80474	10.59432	9.75853	9.91623	10.48364	9.97789	10.85866	10.17843	9.88397	10.59504	9.39363	10.18361	9.89303	10.39765	10.5047	9.8988	9.51392	9.53736	9.34133	10.04278	10.16958	9.93002	10.57997	9.192	9.25526	10.07086
ENSG00000063244	11.51018	11.52747	11.4785	11.41054	11.66886	11.58695	11.51262	11.59013	11.71344	11.51455	11.90143	11.76518	12.34116	11.36666	11.80721	11.7277	11.47875	11.48246	11.36737	11.33497	11.89229	11.71034	10.84536	11.90425	11.47489	11.18136	11.68636	11.76123	10.45614	11.44801	11.16478	11.33704
ENSG00000063245	9.82751	10.65566	10.19305	9.90619	10.41424	9.91353	8.7607	10.40584	10.22528	9.62028	10.51296	11.04294	11.16329	10.56286	10.97422	11.11487	10.62557	10.07413	10.90299	10.2509	10.75444	11.02514	9.87972	11.03453	10.10877	9.96631	10.26909	10.18201	9.19346	10.50107	10.09462	9.55448
ENSG00000063322	8.85	8.60202	9.17479	8.89496	9.23152	9.27814	9.3002	9.02394	8.73088	9.13314	9.58876	9.62767	9.62691	9.41022	9.55447	9.50167	8.99049	9.12495	9.57413	9.53997	9.392	9.69975	7.95521	8.54688	8.34118	8.24169	9.22131	9.52856	9.30604	8.10532	8.71029	8.59846
ENSG00000063438	9.17977	9.15356	7.40034	8.34752	7.1456	7.14246	7.99271	7.70292	5.21851	5.90185	5.58754	6.72112	8.44144	5.48947	5.6014	4.40788	7.32928	6.6929	7.20912	6.69552	7.17666	8.05961	7.54514	6.95697	7.69888	7.42895	6.02533	7.92732	6.52629	8.66103	8.1303	8.75469
ENSG00000063587	6.75112	7.00279	7.22532	8.0476	4.97096	8.38048	4.97096	8.53171	4.97096	4.97096	5.30918	3.07505	4.97096	8.28186	2.94733	6.4337	4.97096	4.97096	4.97096	4.97096	6.75454	6.38649	6.88311	6.77121	6.49365	6.94053	6.93611	3.07505	7.59697	6.73616	6.72129	6.8698
ENSG00000063601	10.65092	10.41418	10.74071	10.8017	9.82587	10.21207	10.04533	10.47028	10.89172	11.66235	10.79119	10.82808	10.10609	11.43518	11.01877	10.52689	10.36834	10.512	10.30369	11.27697	10.83576	10.8938	10.48252	10.66542	10.90935	10.50837	10.85305	11.02611	10.46317	10.91454	10.77257	10.55823
ENSG00000063660	5.87429	6.60773	7.80035	6.17631	6.72784	5.71855	6.19916	6.28202	6.98511	6.06418	7.14646	6.11951	8.38196	6.18926	6.02023	6.92036	6.81994	5.27331	6.03759	6.60107	6.60698	6.54435	6.45117	6.63693	6.43748	6.83115	6.61343	6.29128	6.38187	6.43336	6.10718	6.98592
ENSG00000063761	8.13997	8.13662	7.90837	8.16923	7.61708	7.22195	7.50007	7.3894	7.81527	8.23689	8.5582	8.42653	8.68173	8.43078	8.46742	8.154	8.25165	8.1304	8.33321	8.35503	8.5088	8.38181	7.37336	7.25366	7.65968	7.15655	8.61388	8.57809	7.545	7.91516	8.11703	7.7691
ENSG00000063854	10.07104	10.7637	10.13973	10.05271	9.94892	9.91978	10.24126	10.20976	9.89503	9.97376	10.15933	9.97266	11.10065	10.20342	10.05401	10.3031	9.91279	10.04707	10.03447	10.37164	10.19538	9.95262	10.30018	10.5182	10.23736	10.40994	10.11835	9.79631	10.29469	10.69647	10.23815	10.45324
ENSG00000063978	10.94764	10.31014	10.44469	10.32071	11.57077	11.41013	11.72077	11.31354	10.82641	10.71845	11.40958	10.85864	10.18494	10.11296	11.27886	10.02803	11.18574	10.7131	10.79692	10.48735	10.52054	10.11028	10.96556	11.00989	10.85296	10.33197	10.1647	10.55114	10.01386	10.27822	10.92299	10.83672
ENSG00000064012	9.9808	9.4552	9.46927	9.82991	10.05812	10.51493	9.29151	8.68081	9.90646	9.20616	9.27732	9.41932	8.67857	9.88816	8.70669	9.78978	10.04805	10.36849	9.59475	9.72537	9.68701	9.04709	11.55464	10.14988	10.37726	11.56029	10.39892	9.07185	10.55367	10.09332	9.95272	10.73675
ENSG00000064042	4.22455	4.71009	5.06053	4.88736	3.82938	3.84912	3.99799	4.84408	4.91345	5.41658	4.6232	5.31516	4.07393	5.0665	5.94129	4.71665	5.04066	5.00791	5.1738	5.37003	5.16581	5.66807	4.7991	6.66691	5.95073	5.0305	4.78292	4.90521	4.81938	5.3579	4.81371	4.70094
ENSG00000064102	7.98679	7.76094	8.11873	8.0414	8.06255	8.49893	8.10058	7.87163	8.39629	8.61354	7.53031	7.92361	8.19729	8.40734	7.70384	8.72861	8.49631	8.46371	8.76669	8.59829	8.94015	8.70025	9.68143	8.43424	9.11817	8.61258	9.05023	8.18036	8.73819	9.9491	8.89625	9.13022
ENSG00000064115	10.91638	10.6757	11.26847	11.19301	10.21604	10.55043	10.17223	10.45271	10.99246	11.1836	11.45971	11.45175	9.51488	10.97762	11.80569	10.19926	10.54795	10.54118	9.93802	10.40828	9.63787	10.65854	7.45126	9.09976	9.11897	8.4258	9.71962	10.95277	9.88326	9.23751	9.78174	9.41485
ENSG00000064199	5.81887	6.32474	6.42243	6.15655	6.64974	6.77699	4.94226	6.97948	6.70657	6.57468	6.84415	7.12587	6.74171	6.86548	6.90212	7.26026	6.55153	6.61399	6.87269	7.07658	7.37899	7.01286	5.4686	6.67134	6.00966	7.09476	6.85558	6.4861	7.6056	5.81296	5.92689	6.03104
ENSG00000064201	9.23257	9.22757	7.9202	9.56611	6.67582	7.96486	6.63289	8.65299	8.29389	9.72243	8.21957	8.09812	9.65915	10.02	9.5465	8.37646	7.25171	8.76106	7.47219	9.35646	8.52575	8.34421	8.35561	7.73098	9.18785	7.01741	9.14101	8.16463	10.09584	8.89301	9.43926	8.06415
ENSG00000064205	4.03415	4.03415	4.52975	4.11545	4.0807	3.87478	4.26094	4.20513	4.28597	4.0724	4.16511	4.07655	3.59222	4.04677	4.03415	4.03415	4.499	4.16817	4.12713	3.95189	4.26275	4.63001	4.4153	4.36368	4.03415	4.7955	4.2234	3.66999	4.88701	3.66999	4.03415	4.55275
ENSG00000064225	10.59849	10.27909	9.0476	9.40936	8.3029	7.78171	8.01893	9.24794	10.45489	10.68711	10.10635	9.58696	10.19876	10.50692	9.83757	10.13248	9.32317	9.27611	10.95236	10.8785	10.41031	9.94774	11.5884	8.15562	10.30815	10.18317	10.58655	9.77976	11.6271	10.58698	10.60112	9.85665
ENSG00000064270	5.20991	4.46852	4.69348	4.20222	4.0388	4.08745	4.18573	4.28061	5.08015	3.98246	3.77357	3.77357	4.47858	5.2276	5.12292	3.63436	4.58931	4.21607	4.0996	4.20887	5.61357	4.45011	3.77357	4.69096	5.75977	3.63436	4.67779	4.68461	5.44462	5.22497	4.60864	4.44817
ENSG00000064300	5.05142	5.16056	6.6511	6.01514	5.14926	4.90632	4.76526	4.81886	3.06943	3.55926	4.08763	4.08763	3.06943	3.4636	4.37756	3.83627	6.02541	6.03292	3.81485	3.46909	4.08763	4.08763	4.08763	4.62789	3.83627	4.55906	4.51805	4.08763	4.08763	4.08763	4.4372	4.68053
ENSG00000064309	4.97902	3.66489	3.71957	3.71957	3.71957	4.17099	4.97709	4.64615	3.71957	3.71957	4.53194	3.60887	4.28071	4.19394	3.93331	3.66489	3.71957	4.54854	4.37144	4.66647	3.60887	4.59918	3.60887	4.48142	3.66489	3.66489	4.72257	4.84526	3.60887	3.60887	4.32501	4.46078
ENSG00000064313	8.84904	8.49226	8.11939	8.31876	8.97408	9.10477	8.50301	8.58531	9.3822	8.83349	9.23308	8.96648	9.53822	8.86687	9.76682	8.49467	8.65664	8.36386	8.65217	8.75393	8.72771	8.9841	8.44007	8.55211	8.50525	7.60316	8.63399	8.85874	8.76686	7.8759	8.83523	8.67267
ENSG00000064393	11.55314	11.39327	12.39927	11.81725	11.74851	11.53996	12.39843	11.32855	11.4516	11.26526	11.08731	11.0611	11.1957	10.89788	10.89296	10.98464	12.04624	11.56958	10.91053	12.00313	10.97451	11.02838	12.38098	11.77638	11.59577	12.92389	11.06629	11.05402	13.00235	12.04089	11.8421	12.71299
ENSG00000064419	10.67464	10.46537	10.83301	10.73528	11.29398	11.33614	11.29556	10.98975	10.77574	10.99335	10.94988	10.65206	10.33853	10.84088	10.56087	10.57361	10.93805	10.93737	10.69306	10.71966	10.6945	10.64977	10.76556	11.13147	11.22112	11.34383	10.69655	10.70307	11.55281	10.59499	10.85567	11.08513
ENSG00000064489	6.17502	5.86992	6.04238	6.41433	5.81048	6.03933	4.45181	6.51413	6.30327	6.02835	7.03691	6.41169	7.87185	6.72866	7.88849	6.13774	6.44314	5.47332	6.90905	5.5236	5.63403	5.90637	5.13905	3.7804	4.23404	4.23404	6.09824	6.68541	5.63567	5.58589	5.90071	5.3701
ENSG00000064490	8.97464	9.68099	9.19684	9.27775	9.5543	9.19317	9.55833	9.26984	8.97377	8.83667	8.77374	9.18477	10.41099	8.90408	8.65176	9.29278	9.11501	9.06184	9.56576	9.1354	9.31615	9.24738	9.73648	9.72549	9.72895	10.3164	9.11101	9.04081	10.07502	9.85273	9.1871	9.89656
ENSG00000064545	8.51701	9.07427	8.6058	7.86542	7.77882	7.7856	7.88947	7.47346	8.20331	7.69647	8.68708	8.34226	9.81006	8.47268	8.17316	8.45179	8.45685	7.80829	8.44799	8.51425	9.05099	8.72657	7.27287	8.39434	8.21383	7.65659	9.06713	8.83886	6.911	8.70598	8.1298	8.16024
ENSG00000064547	11.86247	11.82751	10.84186	11.1571	9.5667	10.26611	9.9235	10.44242	10.60263	10.91933	9.64566	10.18577	11.0274	10.3514	10.73943	10.41227	10.55648	10.6117	10.12643	9.71489	10.46551	10.70278	10.83854	11.02026	11.28047	9.73477	10.57293	10.38552	10.04172	11.68593	11.17874	10.63075
ENSG00000064601	12.40489	13.34587	11.96206	11.74701	11.0573	11.54751	11.83463	12.23741	11.56614	11.32989	12.43909	12.58715	14.14047	12.32351	12.08401	11.82346	12.15032	11.90289	12.31659	13.01948	12.1278	12.11496	11.57999	12.27667	12.45438	12.04803	12.60479	12.07847	11.32086	13.46837	12.55472	12.38113
ENSG00000064607	11.07996	11.50213	11.27484	11.28987	10.76805	10.94568	10.77037	11.14225	11.62671	11.44819	11.0144	11.06404	11.60053	11.61091	10.74835	11.56964	10.95467	11.01207	11.57512	11.29514	11.81754	11.17873	11.47946	11.55763	11.65237	11.91189	11.90184	11.27221	11.55418	11.90955	11.20334	11.64556
ENSG00000064651	7.89845	6.78385	7.99226	8.15465	7.63588	7.62964	7.20147	7.17328	8.40857	8.91459	8.26494	7.98975	6.3658	7.80701	8.32749	7.58583	7.30516	7.9534	7.70867	8.46912	7.74029	7.72958	7.59404	7.16257	7.57653	7.89484	7.75108	7.97871	7.87859	7.51066	7.53968	7.25217
ENSG00000064652	8.33921	8.3679	8.72166	8.34467	8.55164	8.29067	8.46637	8.83368	8.6509	8.70537	8.4766	8.42428	7.77272	8.8337	8.03019	8.68382	8.41244	8.54605	9.37103	9.10414	8.99885	8.10924	8.54966	7.76189	8.23044	8.80005	9.10394	8.26037	9.54236	9.05387	8.67805	8.83067
ENSG00000064655	3.62588	4.0849	3.2523	3.2523	3.2523	3.2523	4.636	3.2523	4.44166	4.09466	4.52414	4.11514	6.11001	4.01521	5.15865	4.95339	3.82964	3.2523	6.24881	3.82151	4.11514	4.57877	4.11514	4.11514	3.62588	3.62588	4.57247	4.52927	4.11514	4.11514	3.62588	3.62588
ENSG00000064666	11.44471	11.29611	11.26354	11.06428	10.52942	11.7172	11.01625	11.78727	10.97254	11.07353	11.96888	11.1686	11.70505	11.41732	11.40456	10.87062	10.74275	11.30999	11.08938	11.44874	11.56856	10.87433	11.00035	10.54589	11.24488	10.85945	11.12607	10.94586	11.61956	10.56409	11.25283	11.00193
ENSG00000064687	9.33659	10.24316	9.54544	10.72242	8.70839	10.07969	8.37205	9.72343	7.94245	8.92971	9.01195	8.49935	9.71232	9.13508	8.74773	8.88568	8.84893	9.27674	7.96554	9.11099	9.64868	7.69822	9.8747	8.3219	8.84837	10.15409	9.744	7.06238	10.29155	8.9994	9.10563	9.12228
ENSG00000064692	5.5767	5.98304	5.15531	5.44836	4.45008	4.40175	4.46015	5.00186	5.82118	5.6913	5.7371	5.21584	5.32796	5.72315	5.12638	5.42515	5.45635	5.29359	5.34821	5.43962	5.15942	5.81267	5.64322	6.2056	6.31711	6.59577	4.94685	5.8027	5.54128	6.3726	5.3406	5.8915
ENSG00000064703	6.52869	6.20388	6.10376	6.02347	5.95788	5.0692	5.8118	5.97288	6.16868	6.6634	6.82807	6.93291	7.99124	6.36	7.24025	7.44936	5.71548	6.38082	6.63632	5.97841	5.62223	6.83971	6.2929	6.67858	5.63231	5.41224	6.27184	3.57478	6.33892	7.07588	7.22434	5.80471
ENSG00000064726	10.73664	10.22899	10.80613	10.63755	10.74328	10.61876	10.70579	10.79051	10.85334	11.09123	10.91511	10.84119	10.39359	10.98139	11.19601	10.82245	10.91689	10.90154	10.75825	11.06328	10.81326	10.57487	10.5214	10.15724	10.35791	10.4037	10.83255	10.72445	11.14705	10.76707	10.86925	10.56747
ENSG00000064763	8.85845	8.33867	8.29662	8.56219	9.29087	8.75042	8.95519	9.04335	8.18259	8.34941	8.36568	8.10172	7.26821	7.69686	7.90248	7.52851	9.20393	8.84158	9.28533	9.34637	9.4714	9.49103	10.13956	9.48009	10.16389	9.42645	8.66188	8.66528	9.57386	8.94236	9.31357	9.61609
ENSG00000064787	4.91952	4.96517	4.77045	5.04501	4.7376	4.44728	4.70202	4.46655	4.50724	4.52173	4.22405	4.43332	3.87486	4.64177	4.31754	4.08291	5.05003	4.72038	4.62094	5.06263	5.36683	5.70804	5.24898	4.21162	4.96079	4.65995	4.7267	4.80115	5.32946	4.91412	5.09109	5.1714
ENSG00000064886	6.06753	6.53635	5.95504	6.14645	8.06855	8.83562	7.10175	6.70922	5.72389	5.97011	5.76001	5.51904	6.34139	6.02774	5.57487	6.02876	6.45262	6.96333	5.69793	5.77433	7.0801	5.67265	7.25681	7.20101	7.29107	7.38911	6.50058	5.56145	6.97271	7.01227	6.16444	7.56849
ENSG00000064932	11.96721	12.12644	10.57532	10.88687	12.67105	12.51009	12.85583	12.58584	11.40484	10.34707	11.28202	11.10962	11.45018	10.61697	11.00056	10.65899	11.80414	12.08175	10.07555	10.13151	11.32403	11.18432	12.01981	13.79036	13.04521	12.95811	11.04515	11.17587	10.42069	11.00768	11.37927	11.59501
ENSG00000064933	8.3114	7.00895	7.55269	6.85469	6.77204	7.24026	6.42928	7.0405	7.89249	7.68704	7.52282	7.92327	7.48337	7.99085	7.94686	8.06539	7.29903	7.57613	8.31433	8.12174	7.59979	7.48801	6.99596	6.33715	6.65018	5.7954	7.96922	7.98216	6.47378	8.42194	7.18751	7.78723
ENSG00000064961	13.14239	13.29162	12.74093	13.23214	11.72734	12.3513	11.57792	12.88961	12.65633	12.7678	12.79639	12.55244	13.83271	13.57103	13.0296	12.5161	11.97374	12.82713	12.32419	13.24643	13.16531	12.65786	14.06288	12.6706	13.70033	13.49924	12.96578	12.43704	13.60263	13.14753	13.03652	12.96677
ENSG00000064989	5.9329	5.75434	5.1972	5.88658	5.34744	4.09419	5.80997	4.66048	5.39347	5.24798	5.77503	5.18854	4.42079	5.5993	4.90772	5.33257	5.55229	5.48199	5.338	5.72852	4.74509	5.41335	5.85712	5.07531	5.72689	6.54151	5.16477	5.13813	6.39642	5.30107	5.25262	5.45038
ENSG00000064995	8.11794	7.70825	8.12081	7.91723	8.39662	8.31988	8.2563	7.9052	8.46597	8.37321	8.65736	8.4368	7.66722	8.62751	8.49413	8.81495	8.16827	8.07623	8.78867	8.57301	8.45082	8.46594	6.34692	7.74981	7.74445	6.5114	8.64687	8.38901	8.37425	7.43107	8.22902	7.03937
ENSG00000064999	8.88613	8.51432	8.54486	8.73253	8.29136	9.00594	8.18176	8.40372	8.88887	9.49499	9.33173	9.43076	9.33379	9.22892	10.08089	8.99918	8.19521	8.56541	9.51083	9.48412	9.10941	9.57733	8.22681	8.38212	8.24547	8.10767	9.14963	9.32553	7.96775	8.67153	8.48369	7.83393
ENSG00000065000	10.08512	10.49121	8.63928	8.17021	8.53186	8.68754	8.53607	9.27789	8.69104	8.6273	9.11168	8.96643	10.21175	9.44979	8.81794	10.42338	8.59442	9.13063	8.82169	9.37468	10.56435	10.67792	9.86947	9.46381	9.67176	8.46834	9.86803	10.55111	7.73761	7.49502	8.80815	7.56583
ENSG00000065029	8.96996	9.77573	9.10234	9.62491	8.88077	9.16801	9.4802	9.42583	8.98793	9.37878	8.94236	9.73383	9.69835	9.43941	9.52263	9.71061	9.06088	9.66553	8.79752	8.87981	8.70645	9.46683	8.2134	10.77001	9.45299	9.43518	8.71883	9.43219	8.3061	9.8738	8.81377	9.14116
ENSG00000065054	4.80129	6.83481	6.18695	6.4945	5.98416	5.01902	5.83065	5.41652	5.80046	5.27622	5.48801	5.40761	5.51313	5.58151	5.67335	5.91025	6.45859	5.59133	5.76679	5.23713	5.04559	5.59062	5.66637	5.7157	5.23733	5.91538	5.57782	5.5562	5.72008	6.19812	5.03411	6.49051
ENSG00000065057	7.26794	8.30538	7.37197	7.66101	4.35147	4.61771	5.74223	6.09766	5.96879	6.56647	6.70293	6.85145	6.74506	7.00296	6.4213	6.01953	7.32238	6.62444	6.68203	6.713	7.05633	6.68908	3.82924	6.26222	5.76832	6.65928	7.06208	6.68128	6.33761	8.08823	6.58588	6.79154
ENSG00000065060	10.38536	10.10313	10.6386	10.45439	11.3692	11.04465	11.49162	10.74036	10.26503	10.1367	10.31461	10.74984	9.37206	9.98431	10.09955	9.75979	11.08888	10.60636	10.01054	10.12049	9.86688	10.34637	9.91523	10.72192	10.4563	10.72396	9.76027	10.67609	9.72402	10.46062	10.35847	10.64083
ENSG00000065135	11.25442	10.61344	11.01591	10.77266	11.70314	11.57624	11.82826	11.75623	11.06258	10.98631	11.1651	10.90458	9.87604	10.93623	10.91278	10.61364	11.43426	11.4236	11.25012	11.20289	11.28725	10.9057	11.93206	11.78246	11.98586	11.84304	11.0615	11.01859	11.5604	10.90475	11.49948	11.20808
ENSG00000065150	8.9117	8.88036	9.04696	8.7481	8.95148	9.14866	9.78947	9.67625	9.31714	9.61519	10.24515	10.0544	8.92939	9.2105	9.54042	10.03756	8.87414	9.05336	8.92669	9.3931	9.69422	9.27502	9.58797	10.06543	9.34113	9.57764	9.26962	10.04948	8.81917	5.27694	8.02285	8.02912
ENSG00000065154	9.82475	9.11276	10.21366	10.19544	9.8818	10.20096	10.21898	10.18943	10.06565	10.35465	10.18743	9.83807	9.36681	10.16495	10.54667	9.87954	9.80444	10.25205	9.88551	9.94962	9.87854	9.60086	10.28965	9.89104	9.97834	9.76427	10.14002	9.66325	9.62403	10.0709	10.08581	9.63056
ENSG00000065183	6.60681	6.62622	7.16884	7.46011	7.69447	7.49996	7.44859	6.84311	9.44827	9.01717	10.37063	10.05348	7.96785	8.41151	10.03178	8.38174	8.10144	8.00654	9.12528	8.82755	7.96275	8.06769	5.54179	6.69975	6.52301	6.2936	8.2491	8.32023	7.32116	6.45793	7.10971	7.41316
ENSG00000065243	10.15798	8.87123	10.12379	10.31562	9.88984	9.83749	10.71995	10.15401	9.1186	9.30063	7.79372	9.04014	7.64902	9.40088	9.05332	8.41271	9.85606	8.86521	8.8722	8.63651	8.29183	8.92647	10.09674	10.02577	10.17024	8.78739	8.76101	9.45018	9.34892	9.28044	10.07165	9.44166
ENSG00000065268	9.09188	9.18998	8.70147	8.43639	8.6432	8.21389	8.71822	8.06064	8.84268	8.20502	8.53059	9.10286	10.56028	8.69746	8.91987	8.47947	9.12332	8.61945	9.03378	8.7392	8.25274	9.23852	8.62167	9.89191	9.62525	9.16292	8.58773	8.95965	9.14219	9.8009	9.78991	8.9999
ENSG00000065308	9.80171	9.24601	9.33689	9.04852	8.14454	8.19671	8.30279	8.11293	9.01683	8.93201	9.5171	9.35831	8.79953	9.16949	9.73914	8.66142	9.7625	9.24095	9.19705	8.94983	9.64934	9.02102	8.52745	8.64083	9.25059	8.25632	9.39653	9.17632	9.06452	8.42628	9.47791	8.36209
ENSG00000065320	8.45605	7.83727	8.06143	8.27818	9.28257	9.65153	9.5293	9.68844	5.19159	4.44513	4.68283	5.17046	4.44615	4.09395	4.29628	4.15366	8.33979	8.92156	4.27601	4.50349	5.28031	5.86017	7.62728	9.09192	8.78009	7.74541	5.56725	5.31777	6.60829	7.65419	8.56106	8.35124
ENSG00000065325	4.09776	4.42521	6.23716	4.56536	4.22357	4.64545	4.36463	4.19811	4.40614	4.22579	4.53984	4.54131	4.69958	4.91548	4.27871	4.09096	4.67646	4.09696	4.33208	4.22422	4.23759	4.63988	3.77597	4.31673	4.25864	4.40513	4.81275	4.32599	4.45651	4.2614	4.62283	4.52671
ENSG00000065328	4.58339	4.90533	5.362	4.27014	3.78365	4.57627	4.64172	4.06686	6.13705	6.23888	6.18291	5.76144	6.45514	6.32714	5.1288	5.2803	4.01962	6.06236	4.49473	5.95366	5.76415	5.18726	4.54677	3.86728	4.71701	6.45267	6.65654	5.13029	5.31902	6.1383	5.96032	4.94583
ENSG00000065357	8.17753	8.47496	8.17617	7.51114	8.6567	7.06462	7.40078	7.85138	7.25186	6.98327	7.09098	7.25549	8.62934	7.45729	6.72744	6.82244	8.23564	7.28117	10.62711	7.6523	8.1755	10.19462	9.9364	9.07113	9.77911	6.51049	8.2513	7.45794	7.38751	10.76126	9.57011	10.80811
ENSG00000065361	4.6955	5.14966	4.48717	3.80177	3.80177	4.20619	4.44065	4.04374	4.01515	3.97914	3.68023	3.3981	3.80177	4.00451	4.64246	4.38476	4.26784	4.73574	4.44277	3.80177	3.3981	4.02188	6.4171	4.84219	5.1461	5.13769	3.95336	4.27287	4.67814	4.60172	3.79345	4.50385
ENSG00000065413	5.99483	6.16236	4.3734	7.4595	3.09317	5.32288	3.26849	3.43571	7.69736	5.9415	7.1911	6.24888	6.03574	7.59202	6.82278	5.63166	7.27278	5.64007	6.27173	7.01626	5.31695	7.64763	6.83928	5.41101	6.09777	6.18939	8.44697	5.37368	6.77659	6.15841	5.79572	8.3543
ENSG00000065427	10.48832	10.65117	10.91024	10.71488	11.91557	12.02928	11.88057	11.82772	10.90938	10.73862	11.28945	11.20687	10.51442	10.80025	10.71576	11.01751	11.41607	11.45986	10.97073	11.00711	10.95702	11.04172	10.86048	12.42313	11.69048	12.11762	10.76692	11.14449	10.87838	10.99451	10.5982	11.48004
ENSG00000065457	8.34412	7.65271	8.15853	8.65587	8.66105	8.54964	7.97272	8.49101	8.97115	9.22611	8.95181	8.7532	8.99555	8.64828	9.30916	8.51917	8.46811	8.6637	9.5384	8.85596	9.12437	9.33502	8.12333	7.84092	8.56957	8.36613	9.32196	8.55854	10.31839	8.10547	8.52485	8.5473
ENSG00000065485	8.06858	7.30806	7.82785	7.51056	7.81874	7.63801	7.88294	7.36524	7.97152	7.84836	7.97864	7.91949	7.43725	7.66852	7.47328	7.48407	7.71786	7.70531	7.44188	7.28715	7.0637	7.55785	7.1985	8.38437	8.04922	7.74757	7.72104	7.87561	6.98537	7.25939	7.94134	7.46408
ENSG00000065491	8.4477	8.81217	8.83813	8.57116	9.93682	9.87362	10.05966	9.52604	8.29144	8.37824	8.49973	8.2763	7.76132	7.98027	8.27893	7.98843	9.41724	9.22885	8.62204	8.3779	8.42523	8.59449	9.024	9.92511	9.23117	10.0037	8.40724	8.52922	9.06987	9.05414	8.85073	9.46446
ENSG00000065518	10.11848	10.10895	10.64896	10.37094	11.07797	11.03366	10.8784	11.03788	10.27526	10.39487	10.32742	10.33851	10.01113	10.24846	10.196	11.22579	10.51451	10.82444	10.72526	10.59462	10.41882	10.58382	10.85021	11.02832	10.63618	10.80296	10.53587	10.55696	10.28169	10.57402	10.11254	10.31319
ENSG00000065526	11.80466	11.87281	10.68378	10.43701	11.42894	11.43582	11.65287	11.41641	10.76659	10.41069	10.44303	10.33347	11.66926	10.49083	11.23707	10.85998	11.17322	10.6001	11.12254	10.88152	11.65607	11.15361	12.31371	12.23818	11.70717	10.99272	11.15809	11.10115	10.82191	10.77837	11.46287	10.79645
ENSG00000065534	6.14289	5.64315	10.02759	8.41461	5.50036	5.16989	5.1953	6.32706	8.38819	8.74984	7.0286	9.36764	7.05112	6.40492	8.27872	7.32899	9.31471	7.05582	5.09449	6.82328	6.1809	7.02939	6.38999	5.57612	8.90761	5.46655	5.9133	8.16683	7.37705	6.58347	6.60072	6.82146
ENSG00000065548	10.15628	10.27833	9.83915	9.47986	10.41518	10.58068	10.46837	10.3802	10.71459	10.61764	10.243	10.37462	9.78358	10.58627	10.37537	10.74478	10.87857	10.25782	11.18959	10.75599	10.76355	10.35756	11.18802	10.2399	10.48861	10.7392	10.74786	10.16228	11.78727	10.50901	10.82773	10.64839
ENSG00000065559	9.52371	9.10843	9.32151	9.26298	9.97572	9.5585	9.58425	9.33984	9.20402	9.12035	9.47097	9.13632	7.93018	9.03324	9.1646	8.76354	9.42809	9.62668	9.34	9.52735	8.9654	8.91428	9.18453	8.96172	9.20473	9.23705	9.19172	9.02344	9.27347	9.30595	9.46681	9.17014
ENSG00000065600	9.24699	9.34837	9.78318	9.14082	9.69082	8.96222	9.44514	9.03153	10.05085	9.58393	9.70966	10.24557	10.82465	9.58274	10.56828	10.04416	9.91265	8.88607	9.28633	9.04607	9.40357	9.95983	9.11725	9.3445	9.27547	8.78332	9.18315	10.0939	8.40478	9.18228	8.97373	8.83142
ENSG00000065613	10.4927	9.85675	10.17482	10.53959	11.53242	11.50974	11.81488	11.68214	10.32527	10.57553	9.84246	9.96761	8.43633	10.29779	10.93206	9.93541	10.69051	10.80151	10.00262	10.14326	9.55607	9.72875	11.26676	11.27879	10.70907	10.82766	9.69256	9.72419	11.07694	10.38653	10.52605	10.52428
ENSG00000065615	9.51968	8.67609	9.84874	9.60505	10.25033	10.07588	10.15249	9.7906	9.66547	9.69224	10.32899	10.0606	9.22124	9.69908	10.42214	9.7017	9.96542	9.95984	10.39817	10.00621	9.74583	9.7724	9.4246	9.07333	9.0136	9.50945	9.44116	10.11787	10.19955	8.77419	9.40979	9.38192
ENSG00000065621	4.55993	4.97635	5.3951	4.75978	5.11685	4.63891	5.22754	5.32266	5.01864	5.29946	4.3768	4.9191	5.52249	5.28707	4.94834	4.95371	5.3621	4.63707	5.08946	5.14019	6.14845	6.32051	5.76732	5.68211	6.14474	6.22442	5.77677	4.84476	6.16747	5.65002	5.07565	5.41192
ENSG00000065665	7.2431	7.2312	7.28987	7.25078	7.16014	7.37179	7.8086	7.57981	7.12581	6.97185	6.31758	7.19329	6.39096	7.23126	6.43306	6.64024	6.99636	7.25238	6.59088	6.61615	6.53206	6.92359	6.68682	7.75353	7.38258	7.03147	7.16441	6.94531	7.24752	6.71839	7.36469	7.51643
ENSG00000065675	4.75958	4.57256	4.20982	4.61775	4.29565	4.93636	4.38896	4.79507	3.94871	3.93783	4.30417	4.00578	3.63164	4.05695	4.35784	3.77205	4.5163	4.53079	4.06495	3.93712	3.58965	4.37833	4.8088	4.73282	4.39366	5.09127	4.05403	4.313	3.58965	4.32556	4.56241	3.77205
ENSG00000065802	8.95058	9.23659	8.37636	9.10979	9.073	8.80977	9.1648	9.5104	8.93692	9.1729	10.18349	9.53885	10.25724	9.66014	9.40501	9.23272	9.02346	9.36265	9.38624	10.54138	10.12987	9.55811	8.95658	8.50895	9.24487	9.10545	10.16995	9.4267	9.15315	9.21437	9.37507	9.02677
ENSG00000065809	12.00151	11.31263	11.63078	10.01991	11.60619	10.52131	12.51884	11.4572	11.21327	10.41205	10.34224	10.0552	10.31096	10.39883	10.82548	9.96471	12.29567	10.78019	12.51592	12.02425	12.19078	11.91195	13.54576	11.99204	12.93921	12.62904	11.68143	11.43591	14.0381	11.53281	12.28096	12.15534
ENSG00000065833	7.21008	7.62164	8.61913	7.533	8.78033	7.34264	8.35094	7.6166	8.6365	8.54366	8.20005	8.60734	8.34327	7.95133	8.50096	9.18905	8.3547	7.38133	10.198	8.17629	8.53916	8.7207	7.95635	7.18318	7.77565	7.83376	8.67136	8.71462	8.53425	8.09936	7.13935	7.64762
ENSG00000065882	12.1844	12.13437	11.69515	11.86395	12.16101	12.20706	12.6463	12.63037	11.81408	11.89992	11.98854	11.84425	11.98175	11.69082	12.03661	11.58472	12.25111	12.28916	11.79085	12.30949	12.38464	11.94618	13.0078	12.57753	12.99799	12.77561	12.15267	12.03002	12.48155	11.9141	12.21026	12.24976
ENSG00000065883	9.51295	9.33091	9.50859	9.66217	9.51925	9.13205	8.97185	9.48969	9.10251	8.85408	9.32314	8.64721	9.694	9.34514	9.34242	8.73889	9.19898	9.21278	8.98001	9.50328	8.87232	8.10718	9.47408	9.24028	9.29623	9.72535	9.2831	8.74095	9.84499	9.94314	9.44969	9.69064
ENSG00000065911	12.22574	10.74116	10.79942	10.48073	13.12	12.79706	13.56045	12.48199	11.61496	11.08542	11.67854	11.07741	9.56381	10.44488	11.50408	10.42084	13.00015	12.54482	11.02839	11.30125	11.63868	11.41143	12.92716	13.02675	12.69718	13.02237	11.20775	11.60003	12.26333	10.79196	12.01258	12.34717
ENSG00000065923	11.35254	11.1772	11.16308	12.10312	9.83211	11.09217	10.73331	11.56345	11.11406	12.03778	11.07847	11.51864	11.48195	12.23263	11.43222	10.87838	10.35537	11.27722	10.28445	11.82853	10.90791	11.33768	11.86978	11.323	11.82313	11.26286	10.80652	11.64576	11.13855	11.42714	11.73442	11.39421
ENSG00000065970	10.3128	9.51029	9.86796	9.91079	9.64547	9.2505	9.83645	9.17733	9.11953	9.17309	8.90167	9.03294	8.98477	9.17877	9.48714	8.88503	9.74108	9.09363	8.82823	8.40633	8.80248	8.59874	8.83419	8.4662	8.2989	8.03926	8.6084	8.92024	8.84254	9.54779	9.94144	9.12059
ENSG00000065978	14.37739	14.47732	13.86861	13.75893	14.5092	14.44189	14.7384	14.49103	14.17306	13.88473	14.3395	14.34516	14.86606	14.12007	14.57293	14.76221	14.37058	14.48354	14.51634	14.73248	14.26657	14.26391	14.18306	14.18607	13.91515	13.9557	14.29207	14.39283	14.72281	14.0394	14.13778	14.19027
ENSG00000065989	10.45665	10.84376	10.45348	9.67387	10.03926	9.35946	9.9986	9.59349	10.08411	9.66734	10.06853	10.26842	10.83071	9.38945	10.1195	10.17728	11.20019	10.11004	10.57279	9.79603	10.15246	10.08867	9.99746	9.76548	9.57913	9.67289	9.76138	10.14718	10.7317	10.26665	10.74745	10.57187
ENSG00000066027	9.63154	9.70274	9.44075	9.30491	9.03596	9.40993	9.22562	9.81985	9.18658	9.4961	9.65328	9.65579	9.24626	9.74723	9.69362	9.55019	9.65809	9.83116	9.7074	10.05099	9.63714	9.42192	9.8493	9.46113	9.47065	9.66574	9.41341	9.70233	9.65444	9.70029	9.72372	9.54898
ENSG00000066044	10.42694	10.25766	10.19981	10.3781	10.31617	10.24381	10.37697	10.2722	10.43872	10.24295	10.60121	10.31678	10.32784	10.27156	10.80801	10.39485	10.19063	10.36643	10.23495	10.53152	10.03371	10.00771	10.2629	9.63314	9.54217	9.9704	9.98622	10.19482	10.78356	9.67979	10.25322	10.01602
ENSG00000066056	9.19095	9.21987	10.33597	10.6451	9.36076	8.64456	8.92631	9.56652	9.53191	9.71258	10.34423	10.26747	10.72174	10.45532	10.41659	9.72607	9.0845	9.4807	8.78336	9.29629	9.81553	9.45868	9.20699	8.56728	9.67176	9.22451	9.30754	9.59659	8.88227	8.93532	9.00195	8.57491
ENSG00000066084	9.81581	9.16243	10.22607	10.29173	10.86253	11.13977	10.94988	10.78621	9.42616	10.19777	9.82173	9.81543	8.75624	9.94074	9.8461	9.42007	10.26289	10.16722	9.65697	10.04474	9.56172	9.51137	10.90739	10.36182	10.8024	10.70989	9.61878	9.60364	10.44818	9.96044	10.27683	10.02007
ENSG00000066117	9.65011	9.70886	9.58001	9.64425	10.19665	10.41809	10.36749	10.24706	9.30739	9.59209	9.89271	9.84664	9.40744	9.72785	9.66854	9.38185	9.55683	9.75261	9.22012	9.57988	10.173	9.86281	7.97116	10.57007	9.33869	9.48117	9.869	9.48089	8.46109	9.52706	9.70504	8.9684
ENSG00000066135	9.69178	9.40627	9.9902	9.93354	10.58136	10.32291	11.03828	10.27892	9.32677	9.53985	9.93854	9.82202	9.18455	9.3079	9.39028	9.07715	10.01169	9.66273	9.3375	8.99151	9.23732	9.61314	9.32947	10.79158	9.74403	10.16488	9.16076	9.56691	8.36236	9.50906	9.67762	9.89842
ENSG00000066136	9.66018	9.70247	9.2712	9.34838	9.9807	9.64113	9.83051	9.34688	9.70868	9.93176	10.41039	9.74185	10.47185	9.61904	9.57528	9.59028	10.02849	9.93195	9.92475	10.0649	10.49322	10.1384	9.69402	9.4919	9.9141	10.18747	10.39647	10.26334	9.75798	9.80694	9.84291	10.12813
ENSG00000066185	5.27448	4.83552	4.8817	5.47486	4.79231	4.7274	4.74257	4.45155	5.2138	4.75727	4.50174	5.42571	4.67308	5.13405	5.21613	5.03846	5.04767	5.01045	5.92142	4.52981	4.81489	5.47092	4.50194	3.46278	4.41008	3.88335	5.4417	5.26531	4.94717	4.88021	4.96659	4.33283
ENSG00000066230	6.91938	6.2745	6.61136	6.41587	5.50813	5.2034	5.40854	5.45343	6.44844	5.93227	6.13496	6.6297	7.34736	5.56609	6.55684	6.18041	6.31089	5.58285	6.33295	5.17947	5.02731	6.46168	5.51686	5.70867	5.0066	5.20415	6.24364	6.67202	4.05228	5.76132	5.8488	5.70859
ENSG00000066279	5.33321	4.47935	5.11578	5.49884	4.61464	5.80437	5.02	5.26019	5.89414	5.69256	4.54742	4.54742	3.49045	5.39227	5.18826	5.43809	4.27752	5.8747	3.49045	5.39417	6.05597	5.66976	4.54742	4.54742	4.27879	4.0378	4.54742	4.54742	4.54742	6.33237	5.29643	4.93523
ENSG00000066294	13.25065	12.94335	14.03632	13.77628	13.39302	13.28073	13.93625	13.4314	14.41358	14.53331	13.61697	13.86941	13.08429	14.18716	13.99897	13.61155	13.75704	13.5574	13.8949	14.09323	13.99816	14.06896	14.29838	14.09916	14.57255	14.77348	14.04938	14.09821	14.71214	13.82024	13.61085	13.92863
ENSG00000066322	10.92494	10.83111	11.34986	11.48371	11.06528	11.36486	10.86197	10.78755	11.4146	11.59	11.6832	11.65108	11.54893	11.61249	11.56249	11.1646	10.98665	11.09299	10.70869	11.30624	11.34158	11.48055	10.03269	10.8654	11.00542	10.35917	11.25591	11.61363	10.60007	10.6331	11.13199	10.66918
ENSG00000066336	13.18407	13.94421	13.40988	13.4257	13.41118	13.37752	13.13551	13.59925	13.12497	13.08127	13.52726	13.71933	14.82339	13.58859	13.4678	13.51115	13.17019	13.47532	13.41943	13.98569	13.89474	13.82855	12.99576	13.23531	13.22365	13.08579	13.72751	13.60091	13.29255	13.62954	13.40031	13.67268
ENSG00000066379	8.11619	8.2988	7.24539	6.98976	7.66741	7.45712	7.8388	7.67159	7.87969	7.51766	7.55677	7.61603	8.72842	7.99218	7.21145	7.71708	7.75432	7.11165	8.46501	8.39608	8.72602	8.64237	9.19705	8.4158	8.72265	8.61377	8.37417	8.18216	8.48286	7.93998	8.42808	8.36308
ENSG00000066382	4.1053	4.22189	3.35566	4.76331	4.92832	4.16949	4.31954	4.0907	3.6227	3.98755	4.1999	3.78145	5.52419	3.92015	4.33747	4.228	3.87214	3.71729	4.14902	4.15081	3.78145	5.04373	3.78145	5.34164	4.75491	3.85623	4.31899	4.42429	3.78145	3.78145	3.85623	3.85623
ENSG00000066422	9.36774	8.68577	8.92189	8.99938	8.87654	9.16528	9.09975	8.9987	9.45002	9.02776	8.57351	8.66029	7.34436	8.81679	9.0264	8.92532	8.74682	8.77119	8.54538	8.5258	8.30531	8.0433	9.44943	9.19873	9.59139	8.41174	8.09027	8.36156	8.77198	8.99187	9.07262	8.30868
ENSG00000066427	8.38244	8.90225	7.74005	7.89442	8.82798	8.11357	8.28729	8.22783	8.33227	8.7314	8.38232	8.24685	7.76653	9.18154	8.00792	8.44014	8.68887	8.75674	8.52076	8.18324	8.51017	8.04379	8.95267	8.52748	8.97787	9.14112	7.89053	8.64545	9.30261	9.24079	9.01101	8.99063
ENSG00000066455	9.01322	9.1974	8.98143	8.98659	9.68806	9.54828	9.36965	9.38835	9.35525	9.45514	9.19776	9.08236	8.21458	9.47822	9.12198	9.67925	9.11065	9.40166	9.47443	9.39802	9.64469	9.24598	9.0427	9.4283	8.90926	8.61795	9.70227	9.03828	8.79493	9.20433	9.13216	9.22383
ENSG00000066557	9.31014	8.47953	8.19311	8.14267	9.7535	9.30368	9.85905	9.36581	8.60681	8.0196	7.95016	7.77541	6.95433	7.93595	7.85879	7.95757	9.01386	8.75785	8.75234	8.38141	8.16583	7.75578	10.2321	9.64608	9.39574	9.27121	8.44497	8.10754	9.23173	8.54207	9.40753	9.19611
ENSG00000066583	8.83535	8.75102	8.85696	8.99364	9.22783	9.20746	8.67052	9.16144	8.5205	8.40395	8.85477	8.61168	8.45962	8.51922	8.93987	8.63579	9.20205	9.33073	8.25237	8.48791	8.62881	8.40031	8.09312	8.63921	8.5247	8.40973	8.56441	8.48689	8.73237	8.79094	8.65232	8.71519
ENSG00000066651	7.48905	6.45904	6.5598	6.71192	6.49052	6.55321	6.42015	7.37786	7.15226	7.13563	7.92671	6.84124	6.25396	7.24598	8.2703	7.01026	6.96758	8.12036	8.50384	6.96582	7.20762	7.35556	6.96649	6.8595	7.00113	6.00229	8.06112	6.77251	6.41314	7.46034	7.04925	6.81618
ENSG00000066654	9.36634	9.13321	9.8173	10.23662	9.97882	9.95873	9.79484	9.47795	9.93081	9.83961	9.82437	9.58159	9.22323	9.66865	9.67869	9.85734	9.43799	9.73814	9.5842	9.45404	9.21681	9.21433	9.68517	9.40968	9.29214	9.74355	9.36612	9.32007	9.97606	9.3778	9.41997	9.68696
ENSG00000066697	10.44994	9.96722	10.07	9.4409	11.56394	10.49711	11.94545	10.82496	10.43769	9.3674	9.74117	9.66425	9.15589	9.0741	10.00203	8.97068	11.12104	10.68132	10.25372	10.38628	10.77108	10.66097	11.74513	11.32345	11.69324	11.61586	10.34646	10.28912	10.83853	10.61485	10.80724	10.83613
ENSG00000066735	3.98956	5.01443	4.2781	4.30617	3.723	3.85066	3.84067	4.25051	4.36868	3.8604	4.1675	3.75226	4.45509	3.85074	4.4051	4.43065	4.00477	4.47053	3.68474	3.5529	3.75226	4.22294	3.75226	4.74827	3.98956	3.98956	3.75226	3.75226	3.75226	4.48802	3.98956	3.98956
ENSG00000066739	9.54938	9.53133	9.10587	9.81636	8.86793	8.81227	8.93708	9.07452	9.17311	8.92803	8.45498	9.34626	9.55103	8.8759	9.8333	8.37789	8.356	8.6826	8.44246	8.62287	7.58279	8.44694	9.73748	7.95921	9.20794	8.06832	8.63511	8.2868	8.26905	9.29445	9.16186	8.34041
ENSG00000066777	10.90282	9.95656	10.52876	10.67966	10.3229	10.64568	10.31073	10.71092	10.55233	10.80995	10.31389	10.06813	8.04185	10.83481	10.50754	10.41445	10.20891	10.4687	10.13997	10.51462	10.57623	10.00674	9.73095	9.53225	9.9686	8.50622	10.58889	10.32267	9.82832	9.66931	10.52405	9.35049
ENSG00000066827	7.33966	7.93922	7.45899	7.15286	7.47767	7.48885	7.13815	7.4448	7.18956	6.57917	7.16769	7.61363	8.82057	7.44849	7.46792	7.7646	7.60757	7.1082	7.75408	7.19018	8.03481	8.16552	7.66101	7.90216	7.76004	6.43833	7.49541	7.99777	6.8328	6.89521	7.36679	7.54928
ENSG00000066855	7.50944	6.81206	7.79748	7.52108	7.87831	7.17781	7.12808	7.54404	7.78528	7.89763	7.73925	7.70912	6.29281	7.30637	7.72219	7.48442	7.48739	7.56594	7.88593	7.4753	6.9894	7.03096	6.5879	7.02987	6.27934	7.5097	6.96539	7.5197	7.86719	6.99739	7.11463	7.38237
ENSG00000066923	7.70673	7.92899	8.25938	8.47999	8.11381	7.65834	7.2347	7.8946	7.83341	8.39465	8.0148	8.15817	8.20782	8.23757	7.88665	7.96976	8.80301	7.90101	7.8493	7.7183	8.56915	8.23204	7.56778	7.62426	8.28227	7.75204	8.04695	7.93576	8.01145	9.02338	8.40031	8.31635
ENSG00000066926	7.42834	6.94744	8.78395	8.65392	8.4875	8.41979	7.44862	7.26931	8.13213	8.29684	9.90816	9.03208	8.81482	8.75484	9.70065	7.89103	8.54958	8.96978	7.84764	8.57992	9.03037	8.8818	7.16853	6.42761	8.12042	6.90267	7.93148	8.54412	7.58352	8.02704	8.0474	7.50877
ENSG00000066933	8.89883	9.13151	8.82268	9.17276	9.2509	9.32891	9.10534	9.31436	8.75478	9.35777	8.14424	8.85465	8.00866	8.84467	8.75798	8.73238	8.22516	8.59324	9.08024	9.3969	8.92591	8.57011	9.48385	8.19953	8.86111	8.71783	9.40311	8.40947	9.49039	8.54357	8.59843	8.7162
ENSG00000067048	11.99207	6.19647	8.99678	9.06558	9.59658	9.88596	9.70387	9.41816	10.04025	9.41088	8.94201	9.18287	7.9196	8.98685	12.49263	6.19647	8.82716	9.19447	10.46518	9.89026	10.10258	10.07256	9.70602	9.79297	12.46408	6.19647	10.09297	9.85754	8.79972	9.14743	11.82243	6.19647
ENSG00000067057	11.35514	11.23994	10.7901	10.87192	11.51632	12.1041	11.63328	11.89933	10.55727	10.49143	10.26347	10.04502	10.50945	10.30347	11.03601	10.56918	11.51154	11.59762	9.94747	10.34219	11.48568	11.17947	12.80357	12.35088	12.29856	12.03477	10.47859	9.94609	11.21426	11.95862	11.71209	11.05271
ENSG00000067064	9.65757	9.04783	10.63199	9.91196	10.74371	10.46109	10.47357	10.38976	10.87184	10.88297	10.40299	10.45423	9.12082	10.3904	11.18128	10.35786	10.03923	10.09838	10.59168	10.35661	10.6136	10.2649	10.27589	9.46108	10.53416	9.35735	10.20523	10.42842	10.32455	9.69818	9.80917	9.21978
ENSG00000067066	11.5617	11.75309	11.71025	11.70973	12.76472	12.74707	12.84104	12.62937	10.81117	11.08844	10.57804	10.14833	9.6798	10.89293	10.29622	10.73241	12.26887	11.83447	11.12426	11.03192	10.87587	10.39687	13.84438	12.98917	13.01529	13.73111	11.4152	10.77485	12.40837	12.30666	11.99242	12.52444
ENSG00000067082	13.59131	13.20555	13.3776	13.19903	14.54839	13.48748	14.87021	13.78374	12.5084	12.21234	11.76154	12.04659	12.78976	12.30115	11.79273	11.30757	13.73521	13.10396	15.45561	14.68478	16.00407	15.78278	16.14311	15.03473	16.16831	16.33732	15.18699	14.52373	15.78766	13.96858	14.37883	14.54262
ENSG00000067113	7.06025	6.88823	6.59931	7.44884	6.75287	7.20648	6.84872	7.17753	6.3674	6.22727	6.40811	6.37611	5.88988	6.3415	5.75157	5.81062	6.19645	6.98571	5.07179	6.08372	6.0934	6.08348	6.00221	6.41929	6.92036	5.6652	6.30364	5.67485	5.90473	6.2852	7.01724	6.64216
ENSG00000067141	6.37807	6.60342	7.24759	7.62816	6.42354	7.22128	5.45456	6.50721	4.84095	4.8888	5.06481	4.4872	4.45107	4.57777	5.76646	5.10913	6.79267	7.35876	3.21355	4.25416	4.61137	4.66918	5.82527	5.85263	5.19563	5.12471	4.569	4.51286	5.83032	5.43819	6.2209	5.88868
ENSG00000067167	11.78712	11.18759	12.39962	12.25877	12.11815	12.08046	11.62373	11.90818	12.03949	11.89714	12.44073	12.0496	11.56682	11.97977	12.25296	11.85943	11.84713	11.90673	11.70425	11.97786	11.74075	11.45363	11.05367	11.09821	11.3331	11.46238	11.63354	11.84229	11.9758	11.27755	11.53404	11.35051
ENSG00000067177	6.42559	6.38095	7.15351	7.03353	6.05049	6.30618	5.73134	6.20247	6.86027	7.34931	6.57446	6.88152	6.13496	7.02422	7.12982	6.39518	6.33777	6.36023	6.42578	6.67396	6.48316	7.17493	6.09625	6.0436	6.1911	5.6887	6.2088	6.81517	5.84493	7.12417	6.69952	6.42273
ENSG00000067182	10.73984	11.03057	10.96842	10.88035	11.70492	11.47509	11.67991	11.21704	10.61597	11.0793	11.18901	11.43435	11.3959	10.83176	11.28295	11.22372	11.29695	10.83758	10.61967	10.36772	10.55579	11.00309	10.57196	11.4888	10.43393	10.80437	10.43923	10.91733	9.91441	10.47604	10.62158	10.89261
ENSG00000067191	8.94492	7.96334	8.48859	8.0222	7.11343	6.90923	7.648	6.53857	7.67287	7.97069	6.98301	7.25637	8.23392	7.28172	8.24156	6.82139	7.3277	7.076	7.89522	7.1389	7.20012	7.59263	8.35494	8.20135	8.50832	7.34336	8.22427	6.86934	7.49897	8.29738	8.36272	7.34441
ENSG00000067208	7.89179	7.5275	6.44507	6.64085	6.28927	6.79491	6.17329	7.10941	7.28991	7.87194	7.12886	5.77443	7.73256	7.58925	8.37193	7.97772	7.16018	6.65856	7.44959	7.15561	6.59162	5.89723	8.50943	7.96764	6.90673	7.10982	6.33899	5.32909	10.38763	7.78418	7.91221	7.8052
ENSG00000067221	8.18099	8.46668	7.33407	7.41405	8.99551	9.08708	9.16914	8.83328	7.38437	7.1033	8.09349	8.09716	7.70393	7.1706	7.19699	7.13502	8.36793	8.44805	6.91027	6.77	6.46609	7.16347	7.12442	9.49164	8.47014	8.4095	6.64824	7.81811	6.73289	7.62916	8.07675	8.27338
ENSG00000067225	15.03114	15.09714	15.86247	15.66497	15.92144	15.81688	15.94693	15.80304	15.81807	15.93377	16.2928	16.21442	16.03424	15.73891	16.40868	15.87179	15.52914	15.637	15.45339	15.48312	15.29564	15.87149	15.19466	15.25138	15.43376	15.4344	14.86782	16.00607	15.35897	15.02046	15.02505	15.12771
ENSG00000067248	8.80977	8.60443	9.3797	9.30065	9.57937	9.62247	9.44373	9.45117	9.74446	10.02032	9.38178	9.4181	8.15485	9.81974	9.78042	9.78253	9.15186	9.38329	9.67637	9.80588	9.18231	9.08444	9.75506	8.91055	8.98233	9.30566	9.07162	9.11903	10.53952	9.01236	9.10934	9.41129
ENSG00000067334	8.8327	8.90051	9.30887	9.17428	10.26172	10.09529	9.98658	9.64467	10.40854	10.04485	10.12027	10.00303	9.23849	9.88151	9.53394	10.32179	9.46094	9.62315	10.26312	10.16134	10.34143	10.10022	10.10947	10.57341	9.97474	10.52853	10.20685	9.68762	9.74765	9.33862	9.51221	9.75623
ENSG00000067365	8.52049	8.4332	8.54032	8.56421	8.0058	8.49861	8.92023	8.73571	8.26929	8.53042	8.15308	8.38268	9.35989	8.5438	8.5839	8.47489	8.55439	8.47811	8.91219	8.36424	8.41	8.06334	10.81374	8.82702	9.42003	9.05057	8.96444	8.40161	8.42292	9.02802	9.23868	8.90421
ENSG00000067369	8.42625	8.60916	9.00117	9.96937	8.41981	8.57146	8.97155	7.87956	8.5904	9.20362	9.34275	8.81897	8.47719	9.10989	9.32312	9.8972	8.13606	8.58831	8.69474	8.2622	7.51274	8.63389	8.9143	8.80945	8.64533	8.29601	8.41328	8.80965	7.02863	8.06714	7.06485	7.88772
ENSG00000067533	7.79401	7.84782	6.98652	7.24457	8.09186	7.88463	8.19766	8.12398	8.51628	8.78254	8.50938	7.71566	8.13661	8.88697	8.22017	8.71047	8.41187	8.3859	8.57602	9.04622	9.07179	8.49199	9.64919	7.30422	9.18743	7.94678	9.09419	8.11539	9.94	8.58867	8.59382	8.84213
ENSG00000067560	13.88675	11.56233	12.6822	12.60249	13.65482	13.15056	13.84489	13.33368	12.30705	12.40444	13.43461	13.36213	12.56186	12.42628	14.61747	12.14804	12.87519	12.80137	12.66524	12.63105	12.95123	12.87553	9.68012	12.27221	12.03701	11.19036	12.63943	13.18853	13.10589	9.76395	11.11626	10.7756
ENSG00000067596	9.13351	9.58716	9.95242	10.03076	10.25631	9.96903	10.11639	9.82649	9.87224	9.72921	9.85574	9.71471	9.79741	9.85577	9.84259	9.47163	10.3951	9.94805	9.94508	9.89506	10.45741	9.78812	9.32938	9.99512	10.15664	10.15496	10.23508	9.63451	11.02507	9.93152	10.06513	10.17533
ENSG00000067601	5.22079	5.32755	5.4119	5.12196	5.34349	5.21191	5.33943	4.82446	5.06626	5.20073	5.2711	5.45977	4.41987	5.43004	5.06154	5.19527	4.91261	5.25316	5.481	5.63363	5.42267	4.92744	5.03257	4.38534	5.05219	4.56878	4.76147	5.11627	5.49974	5.11433	5.05952	5.20711
ENSG00000067606	4.4355	4.81427	4.42059	4.92042	4.28691	4.96695	4.28188	4.83458	4.44523	4.3428	4.25452	4.40249	4.66674	4.58291	4.02778	4.78195	4.13961	4.34661	3.89164	4.13049	4.42152	4.51827	3.35286	4.26087	4.02778	4.02778	3.9628	4.0035	5.19473	4.0728	4.61727	4.02778
ENSG00000067646	9.13464	5.02857	7.14433	7.07437	7.67457	7.58898	7.95566	7.29799	7.2086	7.32171	7.26245	6.84093	5.98498	6.6265	8.79758	5.02857	7.72881	6.92848	9.57128	9.19257	8.81959	8.90737	8.75351	7.75345	10.15518	6.90278	8.69856	8.21041	8.50943	7.54882	9.82847	5.02857
ENSG00000067704	11.18754	10.93608	11.5789	11.4074	10.77646	11.12456	10.78003	11.17804	11.21308	11.48857	11.36948	11.17643	9.8236	11.49594	11.40781	11.68927	10.92555	11.28864	10.65369	11.15127	11.19804	11.16756	9.8051	10.25874	10.1527	9.89484	10.81197	11.13416	10.45426	10.66985	10.67754	9.98227
ENSG00000067715	4.2633	4.19689	4.28231	4.07884	4.28292	3.16072	4.26721	3.83823	5.28399	5.3514	4.95456	5.5249	4.1568	5.05413	5.0734	4.57459	4.5905	3.32842	7.15767	4.61308	4.50957	6.50255	4.50957	5.47322	5.48706	5.6485	4.50957	5.71328	4.50957	4.90704	3.58683	4.73454
ENSG00000067798	5.25444	5.65335	5.42982	4.99878	5.05773	4.7924	5.27193	5.18078	5.82855	5.7586	5.36632	5.35566	5.07739	5.53688	5.43836	5.92723	5.53259	5.16662	5.28545	5.47319	5.87263	5.66191	5.3453	5.22271	6.0734	5.10493	5.74893	5.51862	5.8129	5.08976	5.03352	4.86965
ENSG00000067829	10.17576	10.84121	10.35389	10.34012	10.36334	10.42991	10.54157	10.73	10.3257	10.34418	10.33062	10.25601	11.49183	10.48341	10.01634	10.49561	10.167	10.38117	10.70145	10.63869	10.59412	10.40877	11.34333	10.84986	10.71155	11.30895	10.87759	10.3488	10.96716	10.73098	10.73153	11.15711
ENSG00000067836	10.56693	10.36205	9.88628	10.9102	8.56621	9.73619	8.33326	9.82041	8.80621	9.53728	10.15045	9.57371	10.35046	9.8748	9.81898	9.41789	9.19895	10.1969	8.85056	9.83176	9.49039	9.12129	8.55238	9.15312	9.33908	8.55685	9.53251	9.19197	9.52872	9.38233	10.00693	9.22208
ENSG00000067840	5.23834	5.71513	4.71242	5.19723	4.78079	4.8798	4.09867	5.34502	4.01574	3.96388	3.86405	3.86405	3.29488	3.78186	4.22357	4.24752	5.3925	5.94543	4.06706	3.86409	3.86405	4.30491	5.00906	4.79864	4.39362	3.8344	4.61171	3.86405	3.86405	5.65383	5.21533	5.41153
ENSG00000067900	11.40189	11.11968	11.85041	11.85233	12.40208	12.43744	12.49247	12.39132	12.77858	13.42785	11.55922	11.43971	10.21196	12.8578	12.56099	12.00402	11.94616	12.05051	12.38583	12.84495	12.62159	11.92802	14.00961	12.29731	12.73878	13.77849	12.6985	11.7722	14.31839	12.61077	12.22663	12.54607
ENSG00000067955	9.74226	8.50262	8.89439	8.76425	10.11312	9.96144	10.03095	9.17145	9.98435	9.437	10.50091	10.33984	10.04572	9.52892	10.8841	9.48202	9.79824	9.57044	9.44287	10.07907	9.40871	9.06109	9.66993	8.83779	9.1746	9.56486	8.90006	9.76362	9.72054	8.72679	8.91124	9.34985
ENSG00000067992	5.76601	5.81215	7.34326	6.73918	6.75386	6.54895	6.68216	7.05837	6.03498	6.33312	7.78611	7.67317	5.18707	6.71712	6.51663	6.7107	7.21479	7.22356	6.06716	6.66537	6.60155	7.09798	4.2056	7.06355	5.48926	5.22811	6.58783	7.46923	4.2056	4.2056	5.6318	6.22542
ENSG00000068001	8.05923	9.38978	9.34416	9.48837	7.77525	7.81086	7.36706	8.14184	9.62824	9.48864	9.6715	9.90805	10.93849	10.02723	10.22777	10.07248	7.97053	8.68884	9.22437	9.49912	9.46113	9.59548	6.64525	7.41034	7.69789	7.71824	9.26032	9.35072	8.8455	9.11904	7.94085	7.88622
ENSG00000068024	7.78561	8.34733	7.92279	6.6281	7.42462	7.30088	6.84287	6.9371	7.63989	8.04604	8.76546	8.24944	9.71995	8.22831	8.94996	8.62779	8.59313	7.45999	9.0043	9.09481	9.57517	8.44857	7.89434	7.49913	7.61728	7.77109	8.79297	8.2974	8.57114	8.05076	7.68966	7.87012
ENSG00000068028	9.3868	9.25712	8.60728	8.83393	8.51207	8.63317	8.17287	8.29984	8.85846	8.695	8.97928	9.08331	9.65163	8.70399	9.07255	9.43548	8.87485	8.89722	8.8823	8.20283	8.39694	8.8594	7.43348	8.6045	7.95638	7.73862	8.54089	8.80995	8.00657	9.05487	8.51204	8.57979
ENSG00000068078	5.79627	4.96222	4.77964	5.64199	5.1189	4.9645	5.01933	4.82905	4.47102	4.42635	4.42756	4.69651	3.58337	4.7102	4.20902	4.13055	4.47472	5.24466	4.53844	3.58337	4.41759	4.21782	3.81448	4.50507	4.49275	4.5331	4.49931	3.81448	4.58302	4.70076	4.97926	4.47871
ENSG00000068079	10.55131	10.82557	10.8321	10.62315	12.5439	12.52516	12.56509	12.57027	8.6861	9.27393	9.91305	9.57795	9.13263	9.00771	8.5337	9.40231	11.89555	11.5042	8.72422	9.01957	9.46018	9.4758	12.061	13.60629	12.65164	13.14787	9.03236	9.32195	10.00124	11.08162	10.83932	11.97157
ENSG00000068097	9.31835	8.97829	9.40836	9.49519	9.66362	9.11143	8.85597	8.3281	9.01935	8.73166	9.13169	8.60248	7.49725	8.82669	9.04676	8.65103	9.25035	9.6651	8.44054	8.81791	8.27154	8.76012	7.7185	8.39178	8.00843	7.53409	8.86104	9.05437	7.86448	9.07419	9.22848	8.64281
ENSG00000068120	10.5046	10.91243	10.93061	10.6848	11.30405	11.24672	11.4154	11.50553	10.68469	10.40256	10.78111	10.91793	11.56371	10.61036	10.52244	10.68066	10.9165	10.84899	10.44201	10.51129	10.75157	10.7912	11.12176	11.84947	11.40141	11.59233	10.63689	10.71799	10.55565	10.84094	10.88957	11.18123
ENSG00000068137	8.48391	9.1064	7.69793	7.47043	5.08886	6.08009	5.46493	5.75495	6.05431	5.84375	4.96807	5.81054	7.39921	5.92278	5.71035	6.7726	7.34992	6.73647	6.12586	5.26859	4.96636	5.29894	6.52972	5.56062	5.13973	6.43857	6.06631	6.32919	6.46568	8.68468	7.12867	7.3299
ENSG00000068305	12.19977	11.96786	11.90422	12.0822	11.84722	11.49367	12.45031	11.87044	11.13517	11.59162	11.37459	10.88133	10.46903	11.18339	11.48101	11.00839	11.83738	11.70682	11.52495	11.74863	11.72302	11.13918	12.61893	12.00417	12.68308	11.94616	11.69091	10.9393	12.13034	11.90247	11.78447	11.68702
ENSG00000068308	10.83091	10.91252	11.19312	10.95744	11.09576	10.78008	11.31249	10.86655	10.08554	9.92808	10.32407	10.34621	10.69117	10.09396	10.10443	10.04197	10.88722	10.46757	10.10957	9.89592	10.14496	10.3611	10.88094	11.68088	11.22527	11.50994	10.25043	10.20575	10.08883	10.62658	10.45945	10.83179
ENSG00000068323	10.65606	11.01779	11.17803	10.67526	11.2695	10.74969	11.25158	10.81658	11.04746	10.64455	11.09995	11.25598	11.45489	10.59694	11.15811	10.9797	10.93789	10.67381	11.19549	10.79881	10.91901	11.09284	10.88146	11.43787	11.17983	10.92822	10.65896	11.2195	10.1531	10.79732	10.61322	10.70867
ENSG00000068354	8.07331	8.13188	8.38895	8.63617	9.18861	8.65225	9.56164	8.89831	8.56407	8.24792	9.02056	9.00359	9.48795	8.63721	9.50408	8.374	8.6185	8.24188	8.39415	8.4015	8.28005	8.45968	8.04216	8.29622	8.38212	8.38955	8.19405	8.59138	7.88162	8.40878	8.10263	7.89545
ENSG00000068366	8.17986	7.68814	8.81762	8.44136	10.32612	10.09303	10.67342	9.55427	9.3076	8.7427	10.60004	9.54899	8.17019	8.20238	10.34107	7.11588	8.75979	8.83548	8.38154	8.6338	7.40119	7.65672	9.02602	9.05853	9.73656	9.40189	7.59328	9.37844	7.29741	7.13506	7.78313	8.2657
ENSG00000068383	7.42057	7.84696	7.49797	6.58417	7.23055	6.94647	7.69886	7.19319	6.99251	7.0994	7.45772	6.94046	8.01524	7.08756	7.00931	7.05873	7.61898	7.20748	6.8805	7.47545	7.07476	7.69515	8.10085	8.24703	8.09671	7.95548	7.30527	7.267	7.28812	7.55548	7.62511	7.95248
ENSG00000068394	8.57577	8.45299	8.85206	8.75971	9.19091	8.9234	9.07998	8.97416	8.23095	8.46636	8.80628	8.76815	8.99715	8.54935	8.60044	8.33266	8.60591	8.64207	8.29748	8.42931	8.79234	8.56183	7.88729	8.48897	8.32202	7.98213	8.45803	8.61662	7.9223	8.42333	8.67361	8.55938
ENSG00000068400	11.52023	11.37762	11.02403	11.38419	11.50808	11.58109	11.75148	11.56437	11.121	11.01103	11.14389	11.33915	11.69676	10.66898	10.68325	10.66967	11.3965	11.28108	10.52339	10.42672	11.25277	11.18709	11.66818	11.92948	12.11047	11.93054	10.89967	11.28716	10.58438	11.00945	11.38809	11.51088
ENSG00000068438	8.55741	8.70407	8.43538	7.7919	8.46879	8.56207	8.31432	8.17527	9.01941	8.22613	8.61525	8.60049	9.20154	8.54351	8.77397	9.02564	8.48243	8.44872	8.99781	8.89193	8.41172	8.78908	8.63861	8.46861	8.3585	7.90125	8.35563	8.89422	8.56438	8.85629	8.73129	8.63304
ENSG00000068489	8.32502	8.31618	7.85037	9.70887	6.04356	6.79808	8.72647	6.57163	7.21358	8.48283	7.68468	8.01593	6.05266	10.16458	7.90863	7.49443	8.71276	9.65027	8.63981	7.42268	7.72014	7.59494	8.42084	7.93008	7.7442	8.77045	7.85957	9.24459	9.04207	8.81987	8.57232	9.94429
ENSG00000068615	4.84856	4.65135	5.22399	4.62361	5.39608	4.63508	5.73519	5.13082	4.73952	4.50262	5.40113	4.14691	4.78062	4.26971	3.81755	4.36305	5.40212	5.1179	4.65746	5.17251	5.66451	5.93949	7.1954	5.23228	6.77235	6.24524	5.95967	5.09716	5.18035	4.14691	5.73256	4.98567
ENSG00000068650	11.67674	10.8763	11.31228	11.23331	11.0567	11.29473	11.69932	11.33555	11.43431	11.42439	11.15296	11.44615	11.16027	10.91237	12.33081	10.51124	11.21244	11.13978	10.72452	10.90624	10.77578	10.88158	11.23549	10.35944	10.71601	10.75118	10.99101	10.94857	10.95799	10.76066	11.33295	10.4249
ENSG00000068654	8.70448	8.61405	9.32304	9.22687	9.6579	9.52452	9.03054	8.78628	11.00583	10.53906	10.84077	10.51712	10.59857	10.05945	11.25576	10.07034	9.30889	9.36294	10.0425	10.13003	9.99324	10.52549	8.38326	8.51348	8.14881	7.7631	10.04654	10.1564	9.45409	8.31819	10.28688	8.51724
ENSG00000068697	11.61415	11.42092	12.21596	11.94953	12.17159	12.14833	12.1329	11.98821	12.04109	12.01044	12.24785	12.29184	11.32287	12.13441	12.20316	12.38077	11.95754	11.6338	11.93158	11.80012	11.85534	12.20607	11.09818	12.10923	11.48596	11.46916	11.81871	12.28164	10.59077	11.31681	11.34616	10.95377
ENSG00000068724	10.2162	10.26294	10.89913	10.93809	9.30186	9.72819	9.71347	9.96909	9.77334	10.38018	11.1158	11.09585	10.46726	10.3077	10.7991	9.90054	10.66007	10.7006	10.13891	10.4861	9.9018	10.36364	9.39812	8.73891	9.16671	9.37018	9.67987	10.87066	9.68599	9.70596	9.83227	10.63461
ENSG00000068745	9.2601	9.21436	9.43826	10.00906	9.68033	9.79813	10.18801	9.90754	9.55466	9.39326	9.43517	9.41323	9.78519	9.3286	9.50459	9.40502	8.82458	9.18486	9.0107	8.95739	9.21223	9.10974	9.8812	9.69589	9.90273	9.57761	9.32761	9.14428	8.91145	8.80418	9.10474	8.89834
ENSG00000068784	7.77353	7.65035	8.02206	8.11597	7.33247	7.49771	7.15363	6.79853	8.04809	8.55276	8.5373	8.4475	8.22959	7.75291	8.22802	8.05381	8.11909	8.28403	8.84614	8.23997	8.5177	8.22729	7.44705	6.5532	7.22894	7.02466	8.56123	8.35409	8.15508	7.68157	8.08243	8.11844
ENSG00000068796	5.81209	4.13829	7.49113	6.81957	6.95312	6.48391	6.73486	7.54416	6.72532	7.16654	7.39153	7.19612	4.79265	6.33176	8.05497	4.13829	5.7034	6.12995	5.57903	6.40057	5.72112	5.18621	3.7778	5.77643	5.83113	6.49216	3.7778	5.54024	7.28718	6.07156	6.11971	5.53359
ENSG00000068831	9.26213	9.6752	8.17769	8.67115	6.91499	7.92139	7.83341	8.86211	5.201	5.05732	5.9636	5.39589	5.79342	6.09269	5.81377	6.08026	8.134	8.75614	6.28934	5.99109	6.28283	5.50918	6.78611	7.59624	6.80255	6.97048	6.80146	6.02403	7.28728	8.18859	8.41894	7.40425
ENSG00000068878	9.90976	10.31713	10.38482	9.81095	10.28885	10.21192	10.29514	10.57825	10.62276	10.76894	10.44536	10.39686	10.14573	10.82266	10.09548	11.03201	10.07981	10.28673	10.58215	10.77849	11.30458	10.9891	11.33612	10.56457	10.75747	10.81022	10.84763	10.72611	10.45357	9.96879	10.15923	10.41742
ENSG00000068885	6.40083	6.51749	6.33335	7.25823	6.50178	6.25943	5.91631	6.02301	7.43	6.8615	6.58153	7.56323	7.09918	7.33215	7.42403	6.86678	6.40655	7.57233	7.04036	6.53718	7.22413	7.6239	6.09261	6.12227	6.53833	5.27541	7.39949	7.45337	6.61794	6.17351	6.34099	7.3432
ENSG00000068903	10.28096	10.35769	10.30464	10.31018	10.20903	10.06513	10.2061	10.33254	10.02749	10.07917	10.10213	10.27552	10.56367	9.82455	10.41654	10.24369	10.34654	10.13892	10.21602	9.97826	9.94806	10.30339	10.23029	10.25062	10.17682	10.00252	9.8071	10.11317	10.12634	10.21637	10.13383	10.09089
ENSG00000068912	9.3891	8.92293	10.20648	10.26524	9.59906	9.59085	9.47932	9.80983	9.86077	9.73695	10.3073	10.05688	9.28933	10.11795	10.66878	9.69764	9.82113	9.53226	9.90293	9.95598	9.76526	9.47311	9.15305	9.07843	9.00283	9.02756	9.56987	9.81736	9.22949	9.20195	9.42294	8.97151
ENSG00000068971	8.77456	9.40079	9.08908	8.84572	8.71925	9.08513	9.0167	8.99161	7.84037	7.70977	6.98876	7.37123	7.86864	7.23801	8.25773	7.95677	8.37055	8.47855	7.82032	7.60257	7.06444	7.49595	10.72936	9.01216	7.83461	8.74491	6.6284	7.25638	8.46398	9.33122	9.26349	9.07014
ENSG00000068976	4.87125	5.16238	4.94067	4.53016	4.87911	4.45446	5.33508	4.12723	5.35348	4.92743	4.58172	4.40755	4.67425	4.33382	4.76169	4.5817	4.79267	4.59779	5.08816	4.6972	5.51982	5.25415	5.12086	5.67828	4.7414	6.5935	4.63176	5.0007	4.69867	6.00688	4.96346	4.77575
ENSG00000069011	5.41517	5.49976	5.16464	5.75512	5.32333	7.45567	5.69038	7.48865	4.92224	6.03576	5.10167	6.26906	5.22339	6.3356	5.88799	5.4031	5.03938	5.98537	5.11366	6.09011	4.90142	5.91583	4.25267	6.35828	5.34112	6.02228	4.60391	5.87156	5.77048	6.21034	5.30879	5.63509
ENSG00000069020	5.70744	7.65894	7.07631	7.22475	7.87095	7.10547	8.31601	6.49323	6.58689	6.65187	6.89543	6.84047	6.72387	7.14631	6.35622	7.54841	5.75057	6.77831	6.5203	7.43841	8.59935	6.88581	8.43244	7.23875	8.53379	8.72372	6.23606	6.8558	7.10124	6.77331	5.62226	6.06383
ENSG00000069248	8.64433	8.59083	8.9233	8.76976	8.7146	8.70886	8.62529	7.96825	8.88611	8.99882	9.17655	9.03474	8.3767	9.23428	8.86349	9.05366	8.20633	8.48608	9.4309	8.85804	8.73343	9.14408	6.21273	7.54486	8.40379	6.44147	8.78999	8.94199	8.56277	8.60897	8.20825	7.89148
ENSG00000069275	10.00173	12.35087	12.02188	11.56589	12.72698	11.87375	9.79971	12.38816	12.71488	10.96079	10.74856	10.68001	10.13026	12.31323	9.67055	10.70092	12.10642	11.81784	12.03742	12.15389	12.57526	11.06653	14.03287	13.04778	13.73006	14.59064	12.09465	10.8169	14.77986	13.75497	13.27416	14.43784
ENSG00000069329	10.36905	10.69956	11.5018	11.40724	11.80389	11.39299	11.72496	11.02059	11.2328	11.64154	11.47656	11.24696	10.15459	10.92738	11.48901	10.58287	11.32146	11.46234	11.08191	11.10111	10.59163	10.60161	11.44129	10.9494	11.20381	11.8591	10.5139	10.85014	11.69616	11.28756	11.09489	11.45878
ENSG00000069345	10.08716	9.85488	10.29165	10.25924	10.83442	10.93726	10.71254	10.68583	10.43244	10.52877	10.39281	10.15872	9.29043	10.31773	10.52281	10.48004	10.16083	10.41662	10.19818	10.40155	10.13241	10.07666	10.55987	10.58379	10.28569	10.27527	10.12058	10.19082	10.22002	9.84132	10.00495	10.0436
ENSG00000069399	11.62751	12.11036	10.37737	10.17478	12.53374	12.09275	12.34209	12.03385	10.09129	8.55333	8.8183	9.30989	10.46162	8.17787	8.82976	9.0728	11.3961	11.23919	9.54721	9.53122	10.72488	10.65071	12.5946	13.15857	12.44349	12.74945	10.56904	10.11928	10.50215	11.07036	11.32108	11.84223
ENSG00000069424	10.86953	11.37075	12.61067	12.04586	11.34264	10.85477	10.89799	11.88946	12.65899	13.05096	13.58652	13.3575	12.39905	12.68769	13.38986	11.65999	11.82847	11.92378	12.61168	12.84054	12.50176	12.52396	9.39199	5.84914	10.40041	10.09981	11.8861	12.89514	12.55372	12.65409	11.31456	10.19283
ENSG00000069482	9.91929	10.40049	11.71998	10.57986	10.88814	9.83475	10.53588	10.63666	10.79148	9.58458	10.2936	11.40068	13.06162	11.01776	10.95919	10.84035	10.53575	10.0178	10.58332	10.57642	10.45267	11.39326	9.18179	10.4708	10.69274	9.93994	10.44501	10.77692	10.62794	11.12734	10.58979	10.11122
ENSG00000069493	10.56314	10.63371	9.64311	9.37212	12.17462	11.64148	11.5624	11.60622	9.17942	8.16847	7.53845	7.12376	7.24807	7.43108	7.66778	8.32383	10.00486	10.20447	9.32501	9.20969	10.2284	9.3927	12.03859	11.43416	11.25164	11.37412	9.94721	8.92709	10.50445	10.6364	10.1723	10.65594
ENSG00000069509	7.24683	7.15406	7.51172	7.51881	7.60265	7.6268	7.58984	7.41778	7.43702	7.18088	7.19739	7.28817	6.37109	7.24014	7.30386	7.74062	7.22925	7.59082	7.4455	7.4992	7.22857	7.09434	7.03256	7.09328	6.74493	6.78488	7.4072	7.29512	7.07165	6.99657	7.23962	6.74452
ENSG00000069667	5.92901	5.90914	6.49205	5.13206	6.6025	6.54034	6.58201	6.16365	5.78727	4.9108	4.5048	4.74398	4.36768	4.83863	6.48832	4.91954	6.31667	5.16356	5.64496	5.79482	4.84686	4.50463	9.24764	6.48376	6.61519	7.80231	4.67521	4.59054	6.39065	7.12201	5.80261	5.77785
ENSG00000069696	5.70049	7.40011	4.66955	5.02278	4.43701	4.74715	5.01972	4.72584	5.18023	4.84171	4.24511	4.42051	6.20075	4.94656	4.47522	5.3243	5.46115	4.79004	4.4519	5.49413	5.18867	4.20078	6.51566	4.82512	4.93761	6.26398	6.15244	4.95089	5.85425	5.76506	5.22884	5.97444
ENSG00000069702	5.26479	4.79854	4.99178	5.29303	5.20966	4.38904	4.17831	4.56897	4.63874	5.68725	4.31066	4.31171	3.73528	4.78363	4.86478	4.18276	4.83632	5.0556	5.40392	5.20926	5.50315	5.48635	4.88681	4.69	4.28822	4.70262	5.52861	4.6265	6.55299	4.59784	5.54926	5.53334
ENSG00000069812	5.45827	6.63252	7.21717	8.07137	5.45593	7.26843	5.56557	8.09235	6.79934	8.30131	8.05449	7.17493	7.96536	8.85771	7.86054	7.93844	5.98288	7.8898	5.82909	8.09761	7.8624	6.5181	7.07935	5.92889	6.01622	7.17421	8.13615	6.24552	7.75739	6.70768	6.67321	7.2676
ENSG00000069849	11.83004	11.84325	12.00729	12.12405	11.57957	12.09313	11.96117	12.04294	12.12192	12.40218	12.07275	11.7047	10.96218	12.416	11.69608	12.06891	11.69677	11.90238	11.69459	12.12616	12.148	11.81571	11.94351	11.99956	12.0828	11.8079	12.2168	11.97616	11.39106	12.07334	12.07827	11.63706
ENSG00000069869	6.01025	5.50956	4.96743	5.17733	5.98709	4.12822	5.28155	4.7553	4.6207	5.64478	6.09246	5.78858	4.57184	5.39779	5.56707	5.78767	5.84648	6.34627	5.91631	5.86627	5.81564	5.12828	6.93645	6.74691	6.88073	4.27242	5.48194	5.54056	5.48925	3.68482	5.59102	6.25953
ENSG00000069943	7.5237	8.43833	8.07711	8.2432	7.87077	8.23039	7.76931	8.10013	8.24421	8.41349	7.81307	7.74601	6.79083	8.28345	7.14831	8.23107	8.40215	8.11039	8.09891	8.03042	8.14787	7.1305	8.43537	8.50139	7.94719	8.96131	8.17969	7.87653	8.19724	8.87958	8.24056	9.00764
ENSG00000069956	8.64182	9.40377	7.56964	7.46075	9.39429	8.8944	9.88302	8.60186	9.28716	8.40096	10.27508	9.5989	9.21325	8.72978	10.48136	4.95585	9.22773	8.15178	10.40106	10.03243	10.57967	10.31583	10.21744	8.79245	11.60328	11.68954	8.99019	9.39124	10.45937	9.13525	10.19685	8.52557
ENSG00000069966	7.3525	6.95543	7.21416	7.5151	6.13816	6.47737	6.24637	7.02202	6.7936	7.91033	7.5469	7.34492	8.36397	7.71389	8.07608	6.81714	6.7002	6.96096	6.38776	7.27123	6.76887	6.95077	6.85507	6.3911	6.66444	6.7738	6.58892	6.93105	8.01431	6.63017	7.27014	7.11138
ENSG00000069974	8.1591	8.33077	8.45068	8.7797	8.97942	9.21563	8.96033	9.29423	8.42244	9.29029	9.73865	9.06394	7.96582	9.20488	8.99088	8.61	9.10194	9.022	8.31032	9.11431	8.97699	8.42916	8.53245	9.35974	9.2177	9.48031	8.61328	8.74416	8.62978	8.22337	8.54158	8.67388
ENSG00000069998	9.30943	9.55774	9.52681	9.46247	8.44601	9.02227	8.21107	8.74191	9.46662	9.49277	10.14556	9.88905	10.406	9.82328	10.12201	10.26805	9.46703	9.53054	9.83941	9.91227	9.51396	9.58937	8.05003	7.78195	8.13328	8.20703	9.45269	9.64453	9.45993	9.697	9.12252	8.8434
ENSG00000070010	10.12522	9.70011	10.26368	9.94891	10.71686	10.32011	10.94141	10.56185	10.0924	9.98545	10.77931	10.28695	10.47662	10.09695	10.8045	10.29335	10.59308	10.08526	10.26791	10.352	10.35094	10.17414	9.88723	9.92891	10.28888	9.70811	9.87958	10.16966	10.35698	9.86373	10.22316	9.49978
ENSG00000070018	5.68809	4.91448	5.28093	5.06799	4.68062	5.12743	4.47947	5.20099	5.97231	6.68867	6.68497	7.21858	7.29989	5.51638	6.04988	6.15021	6.12169	4.89486	6.7767	5.66859	5.27221	6.1647	5.49435	4.98921	6.53493	5.40826	4.88731	7.41742	5.38471	5.1807	5.50044	5.23852
ENSG00000070047	10.24017	10.38084	10.28116	10.45143	11.01612	11.1354	10.88963	11.06158	10.53561	10.32741	10.87783	10.69326	11.20865	10.22356	11.07924	10.74939	10.02618	10.46062	10.1721	10.09918	10.14095	10.38235	10.21788	10.74703	10.53992	10.24646	10.22555	10.19824	9.56635	9.97908	9.85336	9.68933
ENSG00000070061	7.99994	7.32686	7.66258	8.14136	7.58883	8.10542	5.82102	7.81235	8.04947	8.27007	8.32462	8.36822	5.27983	8.33643	7.87449	7.84458	7.38093	8.18433	6.96316	8.1883	7.28887	8.16773	3.80441	6.39959	7.16648	5.21887	7.46287	7.60928	6.9362	7.45508	6.7481	6.39594
ENSG00000070081	8.9894	9.07816	9.6877	10.12261	9.17526	9.75906	9.11971	9.87187	9.45981	9.99181	9.73891	8.72011	8.35895	9.92125	9.40305	9.56584	9.45342	9.70862	9.19878	9.73001	9.69203	9.09549	9.93697	9.80907	9.27373	10.28967	9.86472	9.30291	9.67466	9.64009	9.28133	9.82562
ENSG00000070087	5.09968	5.00059	5.15002	5.19638	4.64086	4.78713	4.87429	4.70557	4.88853	4.9349	3.85349	3.95614	4.08521	4.78158	4.2936	4.94547	4.83449	5.07121	4.98165	4.82721	3.92644	3.99771	7.18958	5.48817	5.65066	6.74766	4.35153	4.15439	7.09832	5.91648	5.35424	5.85908
ENSG00000070182	6.84511	6.23669	5.85761	6.40153	5.70279	5.16703	5.64134	5.8443	5.26186	4.43524	4.30714	3.98703	4.1383	4.43185	4.12192	3.21092	6.23521	5.81225	4.1383	5.28512	4.22229	4.03218	7.03527	5.73189	6.98416	4.56144	5.5323	4.40969	5.77611	6.64153	7.97361	6.8862
ENSG00000070190	10.93798	10.3018	10.4352	10.31846	11.30188	10.94855	11.32072	10.62385	9.63315	9.24045	8.73822	9.13536	7.79583	8.95009	8.64906	8.48921	11.113	10.63497	9.03015	9.42603	9.60872	9.53244	10.7836	11.07177	11.34203	10.81528	9.80256	9.88526	10.06061	10.6948	11.07408	10.73051
ENSG00000070214	10.01222	9.95302	11.20481	10.94647	10.03948	10.01714	9.94962	10.06695	10.19324	10.29232	10.25851	10.56424	9.63809	10.43736	10.52701	9.97185	10.22609	10.14646	9.80034	10.03634	9.64804	10.26253	8.97749	9.64232	9.83497	9.45168	9.53722	10.31578	9.90425	10.05301	10.05533	9.56714
ENSG00000070269	8.25345	8.16528	8.05792	8.138	7.83904	8.00272	7.85269	8.0067	8.33113	8.03155	8.2197	8.10487	8.14054	8.41015	7.9622	8.1885	7.62222	7.75515	7.78719	7.34847	8.01076	7.56922	7.59032	7.82674	7.6865	7.48645	7.90053	7.89509	7.41152	7.42548	7.71328	7.87167
ENSG00000070366	9.79778	10.22732	9.97947	9.8372	9.8104	10.08112	9.58063	9.70854	9.19494	9.32992	9.27916	9.48271	9.93307	9.61816	9.29227	9.325	9.54643	9.75034	9.44195	9.37	10.02301	9.95836	9.74169	10.27459	10.28953	9.44525	9.85071	10.11204	8.62047	9.83515	9.76828	9.68884
ENSG00000070367	9.83481	9.56527	10.39884	10.35467	11.15173	11.30103	11.10387	11.06172	10.78131	10.82436	10.91454	10.52916	8.88011	10.6535	11.16852	9.85086	10.78662	10.92671	10.62424	10.72412	10.32322	9.96089	11.13732	10.78014	11.00915	11.24992	10.39887	10.39174	10.95015	10.28672	10.43435	10.60636
ENSG00000070371	6.89388	6.35927	6.43447	6.89263	5.34663	5.9067	5.81429	6.30556	5.297	5.72171	6.63289	5.68878	6.78127	5.38324	5.37963	5.91431	5.79304	5.64073	5.79904	5.58425	5.73592	5.67366	5.57216	5.37662	6.51427	5.80131	5.0798	5.69481	5.74625	6.14144	5.40317	5.8411
ENSG00000070404	12.53505	12.78738	11.53666	11.80484	12.02345	12.36315	13.1126	12.92982	10.67582	6.9132	7.91508	8.08131	6.7927	6.48866	7.56489	7.46381	12.24974	12.76622	7.61145	8.62646	9.86517	9.2585	13.67694	13.31146	12.77792	12.74278	8.89704	8.99105	9.74219	12.28987	12.33681	12.95572
ENSG00000070413	10.41469	10.39621	10.85579	10.83899	10.56753	10.25866	10.42835	10.27166	10.27775	10.79412	10.88454	10.98159	11.32151	10.64443	11.09938	10.5692	10.69888	10.24471	10.0357	10.20809	10.40971	10.57986	9.43787	9.88717	10.19042	9.52147	10.32404	10.62536	9.81811	10.14184	10.28218	9.84129
ENSG00000070423	10.27885	10.57006	9.64714	9.4755	9.97548	9.86378	9.34195	9.87187	9.59574	8.9576	9.75053	9.64199	10.90677	9.71367	10.08895	9.91633	9.3625	9.95762	9.24059	9.8426	8.85316	9.2117	10.50074	9.73025	9.37207	9.56449	9.19886	9.20444	9.51051	9.98064	9.9146	9.91829
ENSG00000070444	10.42093	9.59459	9.50439	9.50168	8.71065	9.30069	9.11032	8.40346	8.66491	9.24435	10.16633	9.96995	11.14233	10.03203	11.21413	9.41385	9.9902	9.86365	9.41133	8.8957	9.18094	9.57077	9.74018	8.53775	8.90782	8.84339	8.85877	9.34595	9.18813	9.49004	9.59134	9.07069
ENSG00000070476	9.76467	9.50572	8.90694	9.05418	8.55249	8.45275	8.91251	8.41552	8.71432	8.95386	8.93383	8.88977	9.44594	8.96828	8.88107	8.82883	9.32575	8.96089	8.97855	8.73409	8.97291	9.10554	9.00308	8.87498	9.04664	8.73157	9.42799	9.04643	8.30986	9.51991	9.21138	9.21282
ENSG00000070495	9.23249	9.11352	8.37643	8.17039	9.21948	9.62234	8.87032	9.30638	9.56285	9.18293	8.59615	8.23236	9.61001	8.87255	8.91512	9.19282	8.829	9.0993	9.40648	8.94031	9.34816	8.6429	11.35072	10.15423	10.64053	10.38358	9.33618	8.63828	10.25432	10.16452	9.92904	9.50504
ENSG00000070501	8.33203	8.43165	8.41053	8.48879	7.24872	7.18634	7.15856	7.15911	7.07396	7.37885	6.72307	7.10809	7.13063	7.16298	6.29691	7.39818	8.14061	7.80815	7.14033	7.05156	7.28286	6.91421	8.68642	7.84587	8.24168	8.06982	6.48655	7.04276	8.37408	8.97397	8.49228	8.88135
ENSG00000070540	9.52053	10.1868	10.29484	9.83388	9.59078	8.84541	9.53866	9.00383	9.51805	9.72322	9.69116	9.61106	10.78127	10.41566	9.63468	10.04762	9.33524	9.02647	10.1354	9.6839	9.67467	9.47255	9.99996	9.01202	9.32519	9.60881	10.04284	9.61052	10.00809	9.76087	9.74957	9.63432
ENSG00000070610	10.45411	10.29737	10.20321	10.51247	9.72978	10.13697	9.92217	9.98165	10.62228	10.68231	10.16441	10.06828	10.45277	10.31054	10.31661	10.32066	9.99407	10.2147	9.54297	9.35337	9.797	9.72407	10.22183	10.57599	10.29984	10.18903	10.16732	9.94919	9.58776	10.3471	10.19505	10.25426
ENSG00000070614	10.88193	10.94328	11.07268	11.26306	10.97259	11.0891	10.77623	11.42478	10.89498	11.13886	11.77321	11.59678	12.124	11.32045	12.03224	10.83683	10.9508	10.8821	10.34198	10.87618	10.53645	10.67881	10.1914	10.57961	10.28841	10.40712	10.43116	10.9007	10.35575	10.50468	10.96945	10.52421
ENSG00000070669	8.98123	8.02611	6.65459	6.12965	7.42013	4.86603	9.27429	6.29832	5.8532	5.52177	6.48982	5.67799	5.34915	5.13123	5.83571	5.91023	9.64681	8.33798	6.0311	5.3268	6.79904	5.5839	10.2444	10.9049	9.72051	9.21679	6.15115	6.0817	4.39301	9.85608	8.72245	8.598
ENSG00000070718	8.96913	8.69132	8.18436	8.48986	7.22419	7.61834	7.02434	7.54384	7.97041	8.42399	8.20878	8.14077	10.34166	8.45499	8.11461	8.35469	8.25546	8.05272	7.72419	7.3845	7.14738	8.05264	7.70405	8.11449	7.39256	8.16932	7.53476	8.11105	8.81977	8.66197	8.98572	8.9015
ENSG00000070731	9.02209	8.49999	8.52817	9.42883	7.42885	7.98984	8.05229	8.45539	7.22745	8.38485	8.2058	8.29578	8.73401	8.54526	8.2926	7.65098	8.41409	8.58731	6.51957	8.42286	8.71298	7.92016	8.31087	8.05009	9.0377	7.78823	8.46231	8.37137	7.37832	8.02012	8.50858	7.92851
ENSG00000070756	13.63829	14.29235	13.76273	13.47977	14.13215	13.99311	14.3393	14.43532	13.60885	13.47372	13.46413	13.2909	15.10916	13.48656	13.51757	13.94901	14.22515	13.94181	14.35652	14.54862	14.05646	14.04737	16.2364	14.57733	15.23702	15.75393	14.02357	13.66873	16.15181	14.76489	14.47233	14.94916
ENSG00000070759	7.48806	7.94026	8.32162	7.87239	8.01427	8.12307	8.21533	8.07797	7.37565	7.96056	7.8159	7.54518	7.46969	8.00991	8.07187	7.61826	7.915	7.74406	7.94239	8.08265	8.05172	7.74859	9.01861	7.68418	8.01937	7.99752	8.06109	7.48704	8.09162	7.68937	7.98814	7.91125
ENSG00000070761	7.46341	8.19856	8.32321	8.23572	8.20802	8.2338	8.12187	7.94625	8.33619	8.30272	8.48257	8.30077	8.68149	8.26802	8.31202	8.41623	8.17636	8.24459	7.96459	8.36254	8.5803	8.25999	7.62593	7.42427	7.66003	7.91157	8.69382	7.99117	8.86063	7.49324	8.03662	8.02987
ENSG00000070770	9.44687	9.9927	9.88276	9.69411	10.55514	10.33228	10.33247	10.32052	9.9741	9.86851	9.86458	9.71484	9.52816	9.65742	9.58344	9.66053	9.96952	9.78198	9.65977	9.85922	9.82826	10.01706	9.93826	10.5213	10.30983	10.37674	9.7705	9.78802	9.84382	9.96755	9.85515	10.08441
ENSG00000070778	5.91542	4.72034	5.59941	5.29885	5.278	5.69742	5.15512	4.97593	4.76088	5.75044	5.57907	4.89725	5.63085	4.54165	4.7533	4.36386	5.06212	5.534	4.65769	4.47273	4.76245	5.55104	3.92328	4.99249	4.42263	5.46672	5.06416	5.00115	5.07779	5.20839	5.27408	5.86513
ENSG00000070785	7.33503	7.52814	7.63685	7.56075	8.12983	8.11442	7.96569	8.06518	8.36137	8.69733	9.2734	8.91799	8.29131	8.64589	8.85769	8.6481	7.91888	8.38309	8.86828	8.8933	8.33691	8.44026	7.3065	8.19248	7.83367	7.84968	8.04354	8.73195	8.68598	7.07549	7.61359	8.15606
ENSG00000070808	5.08772	4.78011	3.5685	4.11636	3.5685	6.90406	4.23322	5.86769	4.08103	3.5685	3.94592	3.94592	3.5685	3.5685	3.47892	3.47892	3.5685	5.93506	3.5685	3.5685	3.94592	3.94592	3.94592	4.69179	4.67095	4.06021	3.94592	3.94592	3.94592	4.33518	4.80368	4.69537
ENSG00000070814	9.45324	9.73535	9.92521	10.2	9.66444	10.204	9.56552	10.0519	10.01257	9.68903	9.451	9.17661	10.09412	9.80274	8.95114	9.9631	9.79517	10.24304	10.30053	9.6818	9.60636	9.64679	10.59593	9.90361	10.33891	11.36883	10.06492	9.48723	12.19692	10.56133	10.04305	11.00528
ENSG00000070831	12.33355	12.23386	12.67719	12.70023	13.52097	13.43669	13.64575	13.44198	12.51807	12.81593	12.56373	12.74423	11.35733	12.8332	12.58837	12.42309	12.89178	12.93383	12.88536	12.86967	12.72368	12.79652	13.03565	13.31849	13.14879	13.43624	12.6317	12.85545	13.0782	12.3863	12.58625	12.80994
ENSG00000070882	10.34299	10.69645	9.28391	10.12196	9.68307	9.80178	10.17406	9.81899	10.09919	10.17238	9.18481	9.35132	8.49046	10.16139	9.64621	9.60699	9.74952	9.87649	10.24051	10.00942	10.44956	9.84355	11.28718	9.9363	10.12314	9.82882	10.54246	10.01339	9.19138	10.70205	10.18488	10.41598
ENSG00000070950	7.07041	7.07687	6.90064	7.41382	6.60334	6.908	5.95881	6.61355	8.00812	7.45689	8.80352	7.8942	7.01289	7.36641	8.21819	6.94618	7.42418	7.10978	8.09279	8.1084	7.90733	8.26899	7.05559	7.46082	7.66671	7.19314	7.28449	7.40909	7.91591	6.01736	7.22133	7.14804
ENSG00000070961	10.26369	10.0895	10.40669	9.95842	12.04652	10.81576	12.60989	11.33549	12.74078	11.08267	10.63437	10.40849	10.1345	10.4436	9.97291	9.68944	10.83585	10.37186	11.92927	11.4582	11.90918	11.52934	12.85648	12.10945	12.3061	13.73456	12.19398	11.82467	12.46174	10.73416	11.08843	12.72884
ENSG00000071051	10.60944	10.82268	10.44693	10.59319	11.46096	11.3234	12.14049	11.84819	10.27758	9.71484	9.41331	9.84692	9.09256	8.73363	9.57821	8.99612	11.05981	10.95795	8.90441	9.59687	10.14211	10.2626	11.74556	12.251	11.73301	12.24877	9.6369	9.77841	9.96764	10.77378	10.60928	11.28982
ENSG00000071054	12.06352	11.66746	12.1741	11.51063	13.2815	12.79661	13.6768	13.08346	11.58817	11.38423	11.37349	10.70133	10.93271	11.14725	11.52437	11.10279	12.6114	11.84732	11.39167	11.28996	11.47826	10.69099	14.30073	13.05043	13.50686	13.59054	11.36275	10.68656	13.68206	11.82107	12.29287	12.5955
ENSG00000071073	8.31497	7.96409	9.26029	9.03853	8.67453	9.66902	8.74481	8.48662	8.5801	8.7946	9.60467	9.90234	7.30031	8.77485	9.1601	9.54867	9.04483	9.56728	10.04746	9.57247	8.87447	9.17642	7.36379	7.12939	8.14079	7.92246	8.56219	9.25485	8.86496	8.36151	7.71814	7.83507
ENSG00000071082	12.06385	12.07479	11.71589	11.43791	12.07046	11.69906	12.88201	12.14101	12.33072	11.69347	11.90989	12.09907	12.49621	11.91082	11.6866	12.5717	12.20509	11.81032	12.63815	12.47984	12.40995	12.36079	12.73076	12.32952	12.10336	12.35712	12.39058	12.42212	12.17133	12.09712	12.22427	12.24199
ENSG00000071127	13.48926	12.76478	13.45709	13.52284	13.89768	13.69646	14.16197	13.95818	13.42355	13.62132	14.61427	14.20474	14.17471	13.77204	14.55436	13.06822	13.4893	13.67077	13.42832	13.90893	13.65779	13.43584	13.32053	13.2868	13.98421	13.31129	13.28052	13.56642	13.66844	12.64035	13.46621	13.10567
ENSG00000071189	9.17454	8.00869	8.9146	9.47164	8.78283	9.2527	8.39921	8.79483	9.86335	9.71424	10.22708	10.12632	8.70158	9.86362	10.49339	9.08343	8.89453	8.64098	9.87849	10.11033	9.07916	8.97918	8.69486	7.99259	8.29467	8.91364	8.81077	9.60592	9.88897	7.75022	8.70541	8.40345
ENSG00000071205	10.84107	10.83502	10.03494	10.10005	10.69093	10.48273	11.15219	10.95536	10.51143	10.42692	10.45195	10.3776	10.30274	10.71786	9.96683	9.97544	10.67259	10.17262	10.80187	10.967	10.81248	10.66766	11.98748	11.856	12.14615	11.77201	10.6818	10.7161	11.37924	10.32099	11.20079	11.12654
ENSG00000071242	10.92056	10.9669	11.82975	10.7891	11.40434	10.64425	11.7949	11.00401	11.50562	11.15887	11.74502	11.40915	12.09888	11.14605	11.98038	11.4081	11.53611	10.87329	11.55492	11.6022	11.69978	11.21768	11.23165	10.26197	10.64278	10.99091	11.37567	11.37694	11.90332	10.62287	10.81197	11.13756
ENSG00000071243	7.7229	6.48484	7.40926	7.80215	8.39922	8.12996	8.42873	7.92406	7.84027	7.72105	8.03228	7.9951	6.59793	7.7723	7.78536	7.48648	8.04702	7.98486	8.59924	8.1505	8.48793	8.51407	8.35022	8.24469	8.65156	8.34696	8.30789	8.01995	8.01337	7.23869	7.60088	7.79216
ENSG00000071246	10.07534	10.33117	9.66113	10.13984	8.42216	8.66852	8.7039	9.40528	10.67727	11.0924	10.953	11.07964	10.92748	11.04903	11.25805	10.80667	9.85429	10.26659	10.97082	10.88544	10.44907	10.72076	8.23046	9.44329	9.49969	9.17811	10.58159	10.66646	10.67537	10.30843	9.75662	9.88691
ENSG00000071282	3.96652	3.7913	3.43459	3.43459	5.23513	5.21473	5.35624	3.87503	4.02804	3.43459	4.09129	3.76744	3.43459	3.43459	3.7913	3.7913	4.08472	3.74331	4.26596	4.01943	3.76744	3.76744	3.76744	4.57544	4.40475	3.7913	3.76744	3.76744	3.76744	3.76744	3.7913	3.7913
ENSG00000071462	9.42698	9.66448	10.02291	9.61092	10.04017	9.65869	10.17135	10.1034	10.02349	9.98537	10.48055	10.21082	10.41995	10.23248	9.83519	9.87814	9.86388	9.79961	9.8801	10.20512	10.0352	9.94309	9.48857	10.2535	10.13007	10.69542	10.29388	10.03203	9.5438	10.12414	9.41126	10.27163
ENSG00000071537	11.96808	11.1909	12.23965	12.45569	11.79657	11.27301	11.82136	11.18342	12.59549	12.83134	13.21042	12.70537	11.52555	12.15869	12.93146	11.67599	11.58973	11.40418	11.9089	12.05084	11.83146	11.59998	11.17437	11.08889	11.52491	11.34983	11.68173	11.85956	10.79781	11.20701	11.61079	10.88165
ENSG00000071539	5.83743	5.50357	4.60257	4.89991	5.07008	5.09827	5.33709	7.23788	6.4242	6.05583	7.45861	5.92366	5.16661	5.96049	5.28186	7.13897	5.52811	5.45574	6.34959	6.46646	5.24561	5.21512	4.76975	4.81004	4.83521	4.90833	6.40722	5.38951	4.78945	5.1679	5.04269	5.20269
ENSG00000071553	13.94052	14.28187	14.50012	14.44626	13.68547	13.67824	13.86342	14.01497	13.92812	14.06025	14.42309	14.25191	14.6831	14.33047	14.04706	14.01425	13.86914	13.8396	13.2883	13.82335	14.10363	14.06533	13.40287	14.23746	14.24679	13.8725	14.00248	14.00397	13.13294	13.81284	13.83042	13.69751
ENSG00000071564	10.73093	10.46602	9.77867	9.64676	8.75199	8.63611	8.49486	10.15981	9.63887	9.55656	9.72659	9.67109	10.58329	9.78091	10.21599	9.94958	9.29783	10.27454	9.4581	10.06018	9.67335	9.64131	9.29437	9.53919	8.90265	8.93984	9.90033	9.69007	9.16601	10.21996	9.99388	9.65132
ENSG00000071575	4.89535	4.4085	4.61358	4.3504	4.99438	5.01238	4.41113	5.09573	4.53917	4.55071	4.19666	5.23027	6.12917	4.39276	4.94148	4.88206	5.03553	5.02639	5.14179	4.90075	4.52994	4.80133	5.8723	5.27566	4.8917	5.51429	4.96055	5.13569	4.88819	5.21837	4.55637	5.92239
ENSG00000071626	11.69238	12.01534	10.95961	11.18909	11.412	11.2063	11.65101	11.44991	11.6908	11.15919	11.55476	11.54168	11.98174	11.25422	11.55218	11.24352	11.38772	11.22992	11.29973	11.30232	11.45306	11.39168	11.49203	11.58018	11.35683	11.61133	11.49257	11.28933	10.87321	11.50754	11.2885	11.58696
ENSG00000071655	10.66503	11.14592	10.55023	10.55511	10.47381	10.38603	10.24084	10.45395	10.77546	10.47604	10.8925	11.07344	11.98725	10.58147	11.16365	11.18533	10.65764	10.65999	10.79766	10.52791	10.79724	10.88613	9.43574	10.15485	9.83564	9.8473	10.6031	10.79883	10.6283	10.47964	10.1486	10.52213
ENSG00000071794	7.14243	7.75089	7.42129	7.8694	5.90814	6.69314	6.01067	6.46404	7.73217	8.87667	8.3276	8.32941	6.58482	8.373	8.89536	8.1004	7.39203	7.62647	7.46087	8.05716	7.59541	7.74092	8.04526	6.13661	6.3148	7.55212	7.48797	7.8697	6.80963	6.81655	7.3852	6.137
ENSG00000071859	11.16174	11.62289	11.04514	10.8516	11.15498	10.99356	11.10042	11.29516	11.32239	11.17748	11.30077	11.24238	12.21068	11.51805	10.97604	11.56298	10.97403	11.13298	11.18332	11.13821	11.50247	11.32588	12.09437	12.38912	12.15952	12.44514	11.3085	11.2328	11.17434	11.63124	11.14589	11.65254
ENSG00000071889	9.41917	10.27198	9.84314	9.69971	9.08406	9.43578	9.22534	9.46612	9.70979	9.48735	9.60424	9.90622	10.91698	9.87838	9.37565	10.19121	9.43237	9.48939	9.50169	9.73019	9.74663	9.83689	9.87318	9.90442	9.39174	10.10485	9.72484	9.6934	9.24132	10.06817	9.43867	10.18859
ENSG00000071894	10.87936	11.86596	11.36684	11.65818	10.31657	11.15149	10.74527	10.8595	10.87215	10.97015	10.59647	10.53268	12.48023	11.14494	10.92505	11.58853	10.44739	11.57269	10.62939	11.04151	11.46978	10.78275	11.14191	10.66267	10.73654	11.05727	11.77455	10.5934	11.66664	11.71179	11.05076	11.30255
ENSG00000071967	10.53705	10.08335	10.42799	10.48857	9.72149	10.4071	10.0409	9.87788	9.11975	9.00486	9.51934	9.36439	9.51382	8.37489	9.90028	9.23762	10.02143	9.91737	9.00684	8.34178	8.74301	8.78403	8.27789	8.69282	8.28546	8.08503	8.46654	8.97255	9.12188	9.0472	9.50445	9.05593
ENSG00000071994	9.23538	8.88388	8.33453	8.35446	8.98089	9.05761	9.13043	8.93374	9.1959	8.85606	9.13496	9.19406	8.64313	8.8376	8.88228	9.39992	9.19897	9.16312	9.28932	9.26442	8.8662	9.22759	7.85849	8.62423	8.22485	8.24354	9.16106	9.41487	8.72171	8.77872	8.97871	8.59396
ENSG00000072042	11.04583	11.49717	12.30055	11.84769	11.40734	11.31091	11.19206	11.18085	12.07735	11.94695	11.07332	11.22425	11.74824	11.76198	11.41271	11.81978	11.25606	11.08806	11.23896	11.08209	11.02302	11.0887	12.30352	11.4393	11.64961	12.13348	11.21939	11.16429	12.37012	11.9023	11.42809	11.90046
ENSG00000072062	10.25583	9.60293	10.0246	10.11377	9.66016	10.17517	9.89633	9.92883	10.42881	10.53016	11.49258	11.34776	10.69085	9.92257	10.85631	9.96254	9.64758	10.29766	10.14334	10.24281	9.5272	9.58139	9.38561	8.89519	9.56298	9.4207	8.93359	10.17201	10.61833	8.38307	10.14525	9.53447
ENSG00000072071	8.51681	8.70357	7.44577	7.86672	6.32137	6.96575	6.94981	6.77056	8.38313	7.90884	7.28354	8.04412	7.77861	6.84568	7.15273	6.70611	7.70404	6.86076	7.53492	7.16212	7.81716	8.53055	6.95323	6.12136	8.5697	6.05564	7.15309	7.73814	6.6607	9.04818	8.08282	7.64123
ENSG00000072110	13.20742	13.14552	12.94433	12.66055	13.26747	12.80064	13.46891	13.54734	11.75523	12.10936	13.57709	13.04892	14.1852	13.22932	14.0286	12.49754	13.11884	12.89684	11.68452	13.21475	13.07088	12.83181	12.62032	12.85433	13.40264	11.62045	12.54249	12.86711	12.66284	11.16202	12.651	11.98047
ENSG00000072121	10.60679	10.77169	11.5427	10.71965	11.96276	11.89679	12.02184	11.65982	10.78697	11.17224	11.55618	11.73841	10.62586	11.37719	11.08362	10.86512	11.48531	11.36114	10.5457	10.85874	11.27314	11.07734	9.75233	12.22711	12.02101	10.95015	11.27959	11.55785	10.07482	10.20077	10.25301	11.09319
ENSG00000072134	7.90544	7.57985	7.99891	7.98852	6.82874	6.46114	6.77871	6.35421	8.40692	9.05291	8.65746	8.99119	8.69151	8.37343	9.08066	7.84296	7.40688	7.31003	8.33472	8.55711	8.28853	8.47554	7.3034	6.40587	7.36981	6.63913	8.30867	8.82272	7.15618	7.07287	7.42477	7.34941
ENSG00000072135	11.46854	11.30671	10.57966	10.8437	10.54705	11.00166	10.73752	10.9048	10.61129	10.6076	10.76271	10.96565	11.03645	10.65996	10.41823	10.59179	10.93874	11.27988	10.63127	10.45787	11.001	11.16678	9.87252	11.36364	10.62638	10.46681	11.14933	11.02027	9.95964	10.88056	10.89108	11.35064
ENSG00000072163	9.99346	9.83119	8.20795	8.50181	9.36351	10.10095	10.36042	11.26183	5.2873	5.34859	4.8054	4.86984	3.88039	5.14521	4.11328	4.90895	9.31768	9.59868	4.33751	5.64949	5.93118	5.35472	10.83132	11.53056	10.42218	10.66128	5.55912	5.6085	7.64622	9.84683	9.80343	10.21135
ENSG00000072195	4.44932	5.11506	4.84535	4.51888	5.37599	5.82149	4.58547	5.26725	4.83706	5.05024	4.92115	5.8883	5.3319	4.56226	5.19629	4.53707	4.76105	5.27942	4.85471	5.70022	5.09835	4.2785	4.5303	5.66334	5.31985	4.921	5.15172	5.14341	3.61399	5.60084	4.90111	5.21269
ENSG00000072201	5.1353	5.51481	5.26844	5.28361	4.72359	4.59849	4.70488	4.63155	5.20889	4.46263	4.82746	5.60267	4.54645	5.39711	5.33012	5.28409	5.3377	4.86045	5.79338	5.15375	5.45139	5.57406	5.79611	5.28491	5.43104	6.17039	4.3644	4.96539	5.25158	5.84422	5.77297	3.80966
ENSG00000072210	9.57498	9.83592	10.35091	10.53319	8.93454	10.06877	8.80797	9.7063	10.02399	10.42622	10.88926	10.03637	9.79661	10.44777	10.2777	10.28823	10.18621	10.26436	10.10694	9.86352	9.61795	9.08219	10.48068	9.14697	9.6864	10.44886	9.8944	9.78789	10.68048	9.53449	9.56419	10.35879
ENSG00000072274	14.23428	13.59381	14.61989	15.77998	15.2855	16.40867	15.58616	15.67833	15.07622	16.02113	15.35	15.22135	13.30113	15.29312	15.97018	14.60121	14.16307	15.31551	13.36176	14.35144	14.21822	14.4769	14.0552	14.79972	14.51105	14.51833	14.03376	14.6309	13.55643	13.9696	14.20362	13.62364
ENSG00000072310	10.41855	10.68069	9.38945	9.31738	9.47189	9.88471	9.66497	9.56839	10.2587	9.9041	10.04696	10.48469	11.38013	10.106	10.70637	10.33868	10.35366	9.9835	10.25916	9.77572	10.57217	10.50802	11.1547	11.02095	11.33862	10.71479	10.26868	10.34188	9.22147	10.78976	9.79245	10.11546
ENSG00000072364	10.78173	10.53386	11.01586	10.90441	11.70519	11.61352	12.15424	11.8881	11.06386	11.3075	10.47336	10.47267	10.04705	10.72321	10.90408	10.33895	11.34369	11.02809	11.47392	11.88432	11.63744	11.13933	13.54893	12.01329	12.94117	13.26912	11.4042	10.9156	13.03754	11.55963	11.44869	11.68419
ENSG00000072401	10.03975	9.46524	9.76048	9.52665	10.73624	10.69496	10.83549	11.04055	9.4182	9.46448	8.52351	8.76204	7.56875	9.16236	8.6252	9.22777	9.99408	10.26883	10.30706	10.23857	10.79362	10.15949	11.94916	10.9069	11.05989	10.85699	10.59357	10.11701	9.95893	10.3096	10.41806	10.30471
ENSG00000072415	8.99674	8.33945	9.31992	8.49976	9.91631	9.1616	9.72845	9.06949	8.65985	8.41946	8.15489	8.38526	7.40781	8.5156	7.93338	8.25756	9.52019	8.68682	9.55557	9.04402	8.93051	8.4594	9.91422	9.61346	9.80681	10.32374	8.55855	8.69172	10.297	9.58989	9.29376	9.66479
ENSG00000072422	7.72596	7.88419	7.49751	6.11088	7.27284	6.64486	5.5849	5.33984	6.45409	6.774	8.03225	6.82004	7.69647	7.99243	7.44238	6.95709	6.00012	5.51836	7.88658	7.33931	6.16841	6.76443	6.30506	6.52113	5.01189	7.11633	6.35149	6.98462	5.87741	6.70438	6.43543	6.35227
ENSG00000072501	9.59782	9.68831	9.84266	10.27772	10.09773	10.41901	10.36573	9.91035	10.62496	10.59441	11.02103	10.79815	10.54768	10.33837	11.30237	10.44352	10.06398	9.93638	10.04807	10.20082	9.4682	9.42505	9.79565	9.38468	9.29201	9.73426	9.62687	9.85718	9.92091	9.63589	9.57078	9.83093
ENSG00000072506	8.3565	8.57582	8.37065	8.18776	8.68009	8.64199	9.02169	8.80025	8.73005	8.56789	9.13874	9.08751	9.59717	9.01701	8.88648	9.2977	8.65911	8.69359	9.12082	9.17376	9.05285	9.16118	9.12529	8.80417	8.7371	8.89763	8.94857	8.8748	8.71188	8.56991	8.44874	8.93423
ENSG00000072518	10.6218	10.60463	9.96736	9.95226	10.99972	10.51224	10.9613	10.54798	10.37167	10.10872	10.1434	10.10791	10.14821	9.9561	10.53147	9.93349	10.91557	10.37683	10.50619	10.37325	10.41104	10.18304	11.18257	10.77552	10.70827	10.85268	10.20952	10.09281	11.23943	10.43965	10.66451	10.90951
ENSG00000072571	5.74237	5.2545	5.89042	6.76411	5.6783	6.05752	5.8249	5.69822	6.31483	6.79688	5.74804	5.11094	4.53492	5.97042	5.59427	5.87555	5.41169	6.28009	5.13124	5.52896	6.15025	5.77063	5.48481	5.59236	5.6042	5.32944	5.84878	5.70947	5.91324	6.08034	6.05863	5.91664
ENSG00000072609	10.55495	10.33848	10.59011	10.89411	11.46475	11.53131	11.59127	11.29033	10.77587	10.58921	11.27499	11.08885	11.41954	10.62219	11.07158	10.64793	10.50135	10.91028	10.73132	10.6014	10.62434	10.85853	10.12443	11.5214	11.34665	10.66289	10.98787	10.94064	10.05405	10.11409	10.41836	10.32828
ENSG00000072657	3.88736	3.63457	5.94529	4.95587	4.74089	5.09856	4.18197	4.40386	4.50746	4.34115	5.17319	5.87564	4.27798	5.04579	4.97891	4.35663	4.26394	5.3607	5.0387	5.24788	4.52703	5.11782	4.68146	3.65482	4.34992	3.82211	5.04114	3.90366	4.4039	3.96478	5.77282	3.8025
ENSG00000072682	9.08615	8.92334	9.41122	8.9373	8.46657	8.79003	8.75673	8.63733	8.63357	8.49127	8.56893	8.63607	8.61798	8.7954	8.76405	8.6506	8.66377	8.69934	8.42663	8.55676	8.51688	8.62406	9.09592	9.45875	9.10206	8.98472	8.79645	8.40719	7.72458	9.22807	8.98845	8.33258
ENSG00000072694	8.42548	8.73161	7.66531	9.68354	7.52476	9.38015	7.79374	9.59508	7.62702	9.85477	7.52441	10.00542	8.01808	9.77042	8.5206	9.72636	7.9294	9.36311	8.32077	9.47474	7.72212	10.35328	7.90281	9.46051	8.30055	8.50015	7.60081	10.37802	7.03395	9.77261	8.16951	8.5742
ENSG00000072736	8.44334	8.59222	8.46756	8.40858	8.93648	9.10058	8.30011	8.14623	8.91369	9.61241	9.63254	9.31945	9.24607	9.11762	10.07357	9.57683	8.66872	8.46339	9.67659	9.54643	9.43693	9.32219	7.52154	6.70683	6.94332	7.55104	9.06655	9.33295	8.71149	8.44188	8.11347	7.66374
ENSG00000072756	7.39701	7.69163	7.34417	7.51066	8.64525	8.04683	8.21105	7.87179	8.04353	7.65682	7.98588	8.53031	7.25572	7.48506	7.52287	7.90733	8.11163	8.00374	7.83811	7.68493	7.61548	8.33332	7.71571	8.32096	7.81956	8.18019	6.93911	8.4983	6.83376	7.67683	8.07046	7.52023
ENSG00000072778	13.92272	14.329	13.9458	13.59216	13.97231	13.55625	14.08884	13.57144	13.67254	13.14356	12.92934	13.51612	14.83478	13.65918	13.32724	13.80869	13.99298	13.34099	13.81523	13.40683	13.67655	13.58976	14.91602	14.21994	14.21133	14.68867	13.79098	13.41401	14.53347	14.34133	14.0063	14.40545
ENSG00000072786	12.36101	12.22654	11.79998	11.6794	12.11383	12.40442	12.43227	12.62879	12.44206	12.5411	12.53131	12.61212	13.20295	12.93506	12.57754	12.56477	12.41277	12.21147	12.91974	12.95762	13.56618	13.31457	13.60031	13.05693	13.64009	13.35474	13.4271	13.08039	12.43633	12.35258	12.42942	12.3381
ENSG00000072803	9.9972	9.12332	9.97669	9.64467	10.2471	10.29045	10.15711	9.83528	10.12722	10.19899	9.8303	10.03182	8.96418	10.09864	10.46896	9.70287	9.74835	9.9358	10.06124	10.12177	9.71425	9.28801	10.74874	9.30669	9.63036	9.99395	9.50082	9.69259	10.67324	9.45612	9.89959	9.85637
ENSG00000072818	9.26395	10.59187	9.29551	10.38839	8.06271	9.92293	8.30446	9.56932	7.8007	9.30989	7.39642	7.81849	9.17585	9.17921	8.11128	8.58726	8.47096	9.7227	8.1077	8.75532	8.62634	7.9585	10.5098	9.98992	9.84302	10.59408	9.56078	7.59264	10.98694	10.29097	9.76318	10.23892
ENSG00000072832	7.05431	7.10859	6.56305	6.09749	5.74589	5.00709	5.78459	5.243	6.4479	5.69671	6.3805	5.93541	6.43823	5.28434	5.73656	5.92841	6.55576	5.78809	6.23478	5.68104	6.29862	6.08586	6.046	5.0668	5.52822	5.57037	6.25723	6.14061	5.23847	6.20549	6.08497	6.26517
ENSG00000072840	7.9927	7.87706	8.89269	7.96466	8.17018	6.76862	7.89466	6.93946	8.45937	7.41208	8.18032	8.03602	7.94919	7.02034	7.97783	7.49731	8.64829	7.55554	8.29195	6.72951	7.72024	7.84362	7.4467	6.97649	7.47068	7.42521	7.64217	7.7338	7.72581	7.3514	7.36928	8.15367
ENSG00000072849	8.85553	8.71445	9.30023	9.34336	9.61498	9.73247	9.25305	9.53371	9.75266	9.69157	9.94254	9.86996	8.79757	9.91995	9.51801	9.89035	8.895	9.32642	9.4346	9.56597	9.28377	9.70504	7.77811	9.69937	9.25541	9.15945	9.44239	9.93679	8.61593	8.69918	8.5518	8.41937
ENSG00000072858	5.49801	5.2831	5.23783	5.50468	5.41132	5.90108	5.21641	5.58994	5.81891	6.02248	5.53627	6.18048	5.38813	6.64512	6.55362	6.25459	5.58774	5.63968	6.20437	5.75077	4.53872	5.74761	6.64629	5.18259	4.87939	5.19878	3.95345	5.48612	7.2163	5.70932	6.65785	5.66923
ENSG00000072864	9.95595	9.79552	8.70995	8.73494	9.29146	8.92899	9.90339	9.3893	9.28737	8.31127	8.63072	8.59789	8.77309	7.94958	8.9846	7.08193	9.38966	9.04681	8.99628	8.77221	8.72876	8.82518	9.51011	9.44104	9.68496	9.17525	8.57409	9.38186	9.56865	8.82347	9.88161	9.85727
ENSG00000072952	4.56105	4.05613	4.81724	3.66703	4.80646	3.94431	3.93963	4.8959	4.28253	4.35203	3.84167	3.92995	4.74567	4.7441	4.86558	4.90824	3.93819	4.34517	5.24744	5.02502	3.27017	3.64594	3.27017	3.27017	4.05613	4.6796	3.27017	4.01522	6.32155	7.48183	4.05613	4.05613
ENSG00000072954	5.41112	5.15077	5.47781	4.78151	4.70768	4.86634	4.46051	4.17238	4.99447	5.09608	4.75349	4.3445	4.80051	4.51773	4.63597	5.30557	4.90333	4.26002	4.86551	4.43505	5.18019	4.62033	4.7019	4.49993	4.45021	4.36593	4.75453	4.43797	5.36727	4.41001	4.65988	4.60551
ENSG00000072958	10.04064	9.82925	10.17359	10.42869	10.84486	10.69088	10.60397	10.60538	10.04946	10.29592	10.74904	10.68618	11.00034	10.45804	10.65296	10.60206	9.96356	10.33843	10.09925	10.38924	9.76004	9.86739	9.4505	10.15586	9.95644	9.91554	9.82956	10.04196	10.68107	9.61573	9.79016	10.11274
ENSG00000073008	11.53665	11.13004	10.24512	9.86337	12.60746	11.83421	12.63552	11.92775	11.30309	9.51115	9.82404	9.8205	9.62581	8.98742	9.17011	8.51592	11.3424	11.00226	10.4948	10.81396	11.41359	11.25873	12.37943	13.31565	13.08256	12.49181	11.55623	11.61564	10.28576	10.72885	12.09082	11.93458
ENSG00000073050	9.19389	9.61451	9.23352	9.71799	8.11199	8.21773	8.41159	8.385	9.50768	9.59821	9.89094	9.93519	10.20635	9.76357	9.51375	9.59723	9.14612	9.10572	9.43104	9.55562	9.90661	10.02315	8.71898	8.80645	9.29859	9.1371	9.49222	9.72115	8.96031	9.2664	8.88905	9.25592
ENSG00000073060	10.35217	11.09263	9.80971	10.69654	8.75184	9.41701	9.01202	9.91593	9.37471	10.05293	9.50511	10.117	11.16482	10.60135	11.07099	10.1547	9.10309	9.82026	9.0612	9.96815	9.35038	9.3402	8.19245	9.18394	9.23947	5.59186	9.69545	9.35212	8.70441	9.9895	10.21227	9.43222
ENSG00000073111	8.20232	7.50265	7.33195	7.98226	6.2477	6.55258	7.25362	7.02046	8.63113	8.96544	9.77199	9.19973	9.30512	9.1736	10.11557	8.30425	7.73241	8.27492	7.88792	8.90125	8.03615	8.32529	7.04906	7.04182	6.90759	7.12271	7.89094	8.6584	7.9607	6.99303	7.4863	7.96
ENSG00000073150	5.6238	6.31301	6.44478	5.78928	6.36227	4.90326	5.55906	5.14947	4.788	4.34801	4.91654	4.44522	6.04048	4.17577	4.93441	5.09449	5.71793	4.48101	5.3914	4.52721	4.75002	4.89764	6.00439	6.49546	5.55296	5.72568	4.79028	4.78169	4.77922	5.46052	4.96969	5.65081
ENSG00000073169	10.31669	10.72922	10.38535	9.90335	11.01151	11.09432	11.02457	11.43881	9.27906	9.12265	9.18126	9.48191	10.54649	9.32917	8.98762	9.5141	10.43173	9.97482	9.27089	9.08991	9.38619	9.3406	11.1944	11.29052	10.57733	11.04259	9.86511	9.41047	9.19152	10.62139	10.27198	11.02476
ENSG00000073282	4.66604	4.69313	4.96546	4.63654	5.3952	4.32666	5.33298	4.75534	4.34334	5.16314	4.62297	4.74258	5.03281	5.04371	4.61534	5.38458	4.44763	4.57868	4.9545	5.14425	4.83763	4.99773	4.57084	4.20467	4.93081	3.96739	5.20267	4.65747	4.90051	4.90608	3.96739	4.96283
ENSG00000073331	9.81169	10.26948	8.97882	9.84797	8.65173	8.77425	9.26302	9.12309	9.70856	10.08897	9.38369	9.62914	8.21252	9.7062	9.34076	9.35783	9.97487	10.20075	9.47228	9.63266	10.56885	10.14545	9.99575	10.2992	10.6317	9.81514	10.27445	9.78228	8.84273	10.30354	9.83182	9.9527
ENSG00000073350	8.17456	7.64727	7.37323	7.62344	6.36589	6.58471	6.66417	6.8259	7.3939	7.06971	6.69119	7.47106	9.05477	6.9796	6.4678	7.414	7.17289	6.92012	7.70246	7.17809	7.43177	6.08698	8.25821	7.55913	8.16697	7.70355	7.13094	6.78888	8.4687	8.31185	8.219	8.30845
ENSG00000073417	11.82075	11.33241	10.13419	10.72005	11.21985	11.46678	11.58373	11.57527	10.71108	10.997	9.07364	9.61809	9.61843	11.17718	10.54446	10.44246	10.81615	10.92944	10.54323	11.11509	10.71027	10.24119	13.13485	11.69119	12.05661	11.97451	11.21271	10.86532	12.38858	11.80623	11.75213	11.15226
ENSG00000073464	6.25072	5.07845	4.49783	4.43893	3.38916	4.33574	4.32303	3.43272	4.33673	3.91883	4.97411	4.68301	5.45515	3.97373	5.03003	5.02356	6.74872	5.04684	5.27251	4.84442	4.16868	4.75026	4.16868	4.16868	4.01806	4.01806	4.74239	5.45762	5.42577	4.81461	5.36948	4.81723
ENSG00000073536	6.05641	5.9267	5.49661	5.49576	5.68274	5.88227	5.01454	5.42539	7.27383	6.77727	7.46978	7.52703	7.95945	7.10611	7.21538	7.39715	6.2194	6.04808	7.20835	7.10288	6.56782	7.25876	4.90121	5.94999	6.03833	4.97365	6.71541	7.84521	5.90237	5.63446	5.91191	5.9731
ENSG00000073578	11.31032	11.98552	12.09121	12.00612	11.74945	11.89788	11.88975	12.07338	11.3446	11.50408	11.11772	11.12309	11.90425	11.50317	11.34314	11.85109	11.41683	11.65942	11.22498	11.46472	11.58305	11.39047	12.20405	12.21963	11.50488	12.18211	11.79227	11.09027	11.34864	12.25891	11.47898	12.00826
ENSG00000073584	9.1142	9.5045	9.96769	9.61478	10.55563	10.7826	10.47046	10.47685	9.7159	9.7896	10.06482	9.53515	9.43192	9.34275	9.19245	9.4905	9.71409	9.81071	9.8592	9.28803	9.24541	9.34735	9.07448	10.57697	9.96772	10.89226	9.67628	9.55187	10.33781	9.24976	9.22023	10.11628
ENSG00000073605	8.26568	8.70948	7.66404	7.31474	5.68847	5.89778	6.6105	5.81771	6.07338	6.28287	5.02888	5.21901	6.28865	5.72107	5.52058	7.04514	7.41904	7.0421	6.34552	5.1705	5.55711	5.57431	7.63171	6.43686	6.68599	6.61068	6.09435	6.10236	7.45015	8.26754	7.09545	7.41665
ENSG00000073614	9.74259	10.14782	11.03524	10.73576	11.37163	11.2183	10.56488	11.07281	10.53976	10.55293	9.61101	9.94584	9.78112	10.4025	9.84245	9.44386	10.2558	10.24241	9.84691	10.23947	10.05845	10.0872	12.2884	11.16992	11.33983	12.80514	10.49812	9.61845	11.67416	10.82678	10.5709	11.52903
ENSG00000073670	5.05223	5.82404	5.40753	6.10246	5.74771	6.33963	5.93307	6.01688	5.60819	4.02622	5.26232	5.03383	6.43528	4.52501	4.55666	4.69532	4.54203	5.69758	4.33404	3.56251	4.89592	5.41879	4.14843	4.86517	4.97805	4.70233	5.00568	4.78593	4.14843	4.79237	5.8231	4.44261
ENSG00000073711	7.03941	6.75011	8.7306	8.40564	8.91476	9.04744	8.62136	9.1458	8.51322	8.78352	8.3416	7.99575	7.01178	8.02695	8.54648	7.6638	8.27074	7.83204	7.53611	7.75779	7.80195	7.9053	8.87874	8.24561	8.58357	9.9901	7.69588	7.65582	8.93086	7.61612	7.10828	8.14534
ENSG00000073712	7.50939	7.09192	6.99285	6.65287	8.82831	8.62705	9.07019	8.89204	7.22153	6.56568	6.44533	6.42074	6.72196	6.5454	7.07142	5.94523	7.54259	6.83679	7.04037	7.06204	7.31309	6.17136	10.18401	9.62264	9.22229	9.88631	6.88363	6.53235	7.30177	8.36919	7.9304	7.94481
ENSG00000073737	7.16571	7.58469	7.69033	7.55916	6.02433	6.43091	6.65805	6.40112	7.54062	8.66898	8.25235	8.30091	9.80212	8.73658	7.37382	7.03598	6.50632	6.3605	8.52499	8.08325	7.47838	7.92425	10.13427	7.10192	9.18858	9.24903	8.55836	7.86661	6.47939	8.93864	8.46478	7.80364
ENSG00000073756	10.51744	9.44195	5.27471	7.67335	14.48602	12.00647	14.92184	12.86897	8.86175	6.4105	5.54497	4.62905	4.08626	4.73023	5.41798	3.48119	9.33196	8.4	12.82495	11.94286	16.29323	16.183	17.68335	16.76514	15.54796	15.10316	13.9234	12.53461	12.63826	4.62905	11.82358	11.36105
ENSG00000073792	8.54817	8.8496	9.11829	8.75059	9.12974	9.09741	9.46279	9.03996	7.9471	8.00546	7.86756	7.50894	7.56711	7.85517	8.06352	7.74813	8.19537	8.50665	7.38277	8.94645	6.98449	7.2374	11.72808	9.36644	9.10009	10.83905	7.26644	7.35362	9.33676	8.85434	8.50387	9.55288
ENSG00000073803	8.12897	7.58339	8.2433	8.15134	9.05442	9.42964	8.52625	9.04283	8.6919	8.50735	7.69238	8.65675	7.71431	8.00178	7.86548	8.70978	8.14984	8.45872	8.63006	8.59494	7.53266	8.8019	9.22619	9.5483	8.29479	9.86997	8.23429	7.99722	8.6429	8.76056	8.34044	8.94987
ENSG00000073849	9.18925	10.13561	10.59529	10.79169	8.82704	9.56598	8.87272	9.37908	10.34938	11.3125	10.84949	10.36373	9.34222	11.03436	10.87635	11.01047	10.10186	10.30549	10.13818	10.56149	11.28538	10.33675	9.20094	8.24019	8.79382	9.376	10.81621	10.14985	10.40203	9.64389	9.21554	9.56129
ENSG00000073861	5.66065	6.28084	5.54335	5.84904	6.6179	6.68235	7.1644	7.79815	7.4264	7.07776	7.86217	7.13865	7.20847	7.0445	7.93838	8.03932	7.00126	7.74635	5.52877	6.03908	7.15004	6.87772	7.45976	8.0572	7.30769	7.66655	6.5818	6.46556	5.79998	6.01916	5.79041	6.33433
ENSG00000073905	4.61002	4.75959	4.59907	4.45428	4.8917	4.46621	4.45138	5.13074	4.59066	4.30268	4.41307	4.41464	4.34931	4.40106	4.84028	4.71154	4.50595	4.4584	4.30453	4.4125	4.29114	3.59208	4.46515	4.1738	3.84053	3.84053	3.59208	4.18374	4.61633	4.62045	4.62959	4.37039
ENSG00000073910	8.4566	7.85307	7.32501	8.5793	5.8787	6.60335	4.43948	7.15652	6.2828	6.07476	4.22258	6.5757	6.37377	5.79696	5.03674	5.62675	6.33751	6.33734	5.38013	5.49742	5.53917	7.23013	8.50518	6.96043	8.48007	7.12699	5.70575	5.12434	7.68312	7.34241	8.27852	6.71662
ENSG00000073921	12.76026	11.83093	12.41733	12.31427	13.24755	13.04371	13.23547	12.88041	12.45314	12.54858	12.59525	12.33856	11.47321	12.53142	12.62404	12.22304	12.761	12.7829	12.67906	12.66161	12.86158	12.53365	13.39156	13.10639	13.36464	12.84603	12.77345	12.55	12.4624	12.33082	12.84389	12.31472
ENSG00000073969	9.73625	9.57727	10.8231	10.42069	10.5598	10.61787	10.34348	10.30842	10.8524	11.16054	11.57269	11.04254	10.29796	10.96228	11.08493	10.73662	10.41447	10.40617	10.93824	10.89513	10.85236	10.72021	9.4196	9.34463	9.82669	9.4935	10.57945	10.91092	10.53377	9.63831	10.10516	10.13315
ENSG00000074054	9.9895	9.97903	10.11921	10.1159	10.62788	10.52405	10.66338	10.37978	9.31983	9.45287	9.60473	9.69932	8.88335	9.244	9.59832	9.12707	9.86524	9.8419	9.79087	9.45278	9.60866	9.74623	9.9234	10.57007	9.78831	9.63684	9.64181	9.6199	8.1654	9.85314	9.92866	9.74589
ENSG00000074071	9.81253	10.22751	9.80628	9.49789	9.11605	9.06132	9.27355	9.49763	9.67632	9.44372	10.02726	9.98762	11.06349	10.10518	9.69003	10.17726	9.96363	9.77941	10.09527	10.13902	10.10044	9.88161	8.72044	9.31468	9.56087	9.35025	10.25681	9.87717	10.22826	10.28419	9.93309	9.8008
ENSG00000074181	9.77106	9.67905	11.38599	11.57593	9.25017	8.45629	7.77634	9.68239	9.2166	8.94621	8.98061	9.59516	10.21075	8.66239	10.53561	8.99604	8.8952	8.79802	8.71924	8.35127	8.09446	8.90966	9.27041	8.56627	8.78702	8.36412	8.12107	9.07555	8.36406	8.53459	8.53312	8.15826
ENSG00000074201	9.47989	8.98406	8.9318	8.88321	9.04503	9.0399	9.29971	8.72163	9.40888	8.96683	9.27074	9.5249	8.39073	9.19007	9.21975	9.51097	9.34972	9.27219	9.18825	9.47179	8.81736	9.47318	8.55878	8.50933	8.38672	8.11402	8.96548	9.47477	8.5568	8.79135	9.0417	8.82885
ENSG00000074219	5.25205	5.65697	6.96633	5.0122	6.22276	6.19469	6.10832	6.53179	6.45898	4.14426	4.60014	4.48888	4.05982	4.18813	4.44451	4.84283	5.26522	5.05324	4.64305	4.71492	4.58926	4.68497	5.62457	5.82791	5.00427	5.61644	4.95693	4.44022	4.87801	5.44067	5.2842	5.68751
ENSG00000074266	8.40135	7.68166	7.9645	8.26602	8.62972	8.53968	8.53249	8.33033	8.34844	7.84306	8.36268	8.29694	8.15211	7.99644	7.94909	8.21088	8.69137	8.29355	8.26483	8.20812	8.29523	8.07802	8.2861	8.79016	8.69918	8.22344	8.07584	8.71768	7.33244	8.64561	8.39605	8.39557
ENSG00000074319	9.47149	9.06774	8.82081	9.56915	9.83697	10.05105	10.15116	10.02895	9.28061	9.54157	9.47805	9.42219	8.8768	9.64475	9.16609	9.54401	9.61557	9.84664	9.50677	9.68551	9.55558	9.7931	9.21028	10.07115	9.88913	9.36998	9.95691	9.39285	9.61154	9.387	9.65751	9.63222
ENSG00000074356	9.57324	9.78853	10.79401	10.33487	10.37298	10.68963	11.14608	10.55151	9.7091	10.18487	9.94068	9.57218	9.63549	9.14238	9.36145	9.84205	9.2251	9.62327	9.89299	9.82852	9.3028	9.24903	10.23069	10.59663	10.51492	9.867	10.47987	9.69934	8.03204	9.94785	9.39971	9.56379
ENSG00000074370	11.2248	11.16382	11.53305	12.06469	9.97842	10.12291	9.99137	10.76407	11.02693	11.8043	11.82168	11.50608	12.29575	11.78679	12.22509	11.19695	10.38992	10.53301	10.67447	11.20171	11.2243	11.11111	10.42506	10.135	10.80962	9.75298	11.20554	11.19882	9.96514	10.60101	10.92985	9.80357
ENSG00000074410	5.28439	5.33506	5.41412	6.09777	5.4521	6.93344	6.2689	5.45459	5.0347	5.57097	5.09533	4.58299	4.57658	5.42836	4.99253	4.74477	5.16022	5.48491	4.88262	5.00158	4.17888	4.56394	5.49366	4.6914	5.00681	6.07869	4.88252	4.95535	5.85374	6.21367	5.60873	5.47609
ENSG00000074416	13.80299	13.9741	14.17293	14.47337	14.12716	14.11417	14.17511	14.39057	13.67183	13.76238	13.7841	13.24898	14.36707	13.40023	14.60256	13.46315	14.21916	14.18338	13.05717	13.75496	13.71138	13.41854	14.62004	13.76926	13.92032	14.01558	13.50119	13.40591	14.67556	13.99867	13.95645	14.18603
ENSG00000074582	8.44172	8.19426	7.74937	8.37779	7.34397	8.03442	7.58355	8.01626	8.57731	8.38896	8.3852	8.15377	8.8647	8.59984	8.1166	8.43194	8.07991	8.12067	8.28778	7.78481	7.98774	8.60426	6.78972	7.65109	7.67182	8.18694	8.98626	7.92161	8.31203	8.7745	8.24918	7.82746
ENSG00000074590	4.30487	4.32141	4.41185	4.13841	5.08593	3.67001	3.79653	4.09164	4.3955	4.70351	4.53936	4.15697	3.81631	4.68308	4.89848	3.88362	3.97826	4.03728	5.72561	4.35846	4.2335	5.05467	4.58857	3.76615	3.88362	4.61594	3.76615	4.54888	5.25438	4.73547	4.49252	4.38221
ENSG00000074603	9.98574	9.45275	10.29559	10.14283	10.1815	10.31232	10.08007	10.00978	10.08115	10.15837	10.43509	10.25779	9.67571	9.80982	9.92202	9.74967	10.19915	10.07672	9.95059	10.13318	9.52842	9.49124	9.50719	9.42907	9.96164	9.93485	9.74324	10.10596	10.22978	9.77053	9.9431	10.00089
ENSG00000074621	7.78713	7.68968	7.83927	8.6239	6.7133	7.6639	7.5879	7.41835	8.1808	8.34242	8.35739	7.84804	8.62508	8.93841	8.26277	8.25949	7.13629	7.73822	9.34451	8.53366	8.91936	8.584	9.32323	8.14554	8.76356	8.80502	8.93457	8.22536	8.93078	7.88955	7.92958	8.11499
ENSG00000074657	8.02802	8.09661	8.30206	8.74223	8.04368	9.28332	8.14803	8.25129	7.65095	7.57358	7.92971	8.33612	8.51064	8.07978	8.11064	7.457	7.59769	8.23865	8.45649	7.68212	8.04535	8.4712	7.01326	8.37771	7.47106	6.80205	8.29165	8.56022	5.93886	8.26231	7.82809	8.54575
ENSG00000074660	12.27924	11.90723	10.10409	10.29729	10.15677	10.2329	10.27911	10.62815	10.78808	9.38948	9.67369	10.36113	10.62818	9.3625	9.73346	9.85314	11.49961	11.42558	10.12142	10.19394	11.03331	11.33987	11.11076	12.21061	11.75511	10.65787	10.91607	11.22226	9.38156	11.45247	11.82249	11.27962
ENSG00000074695	10.97365	10.43803	11.13536	11.43633	10.8932	11.31949	10.91755	11.17754	11.33344	11.6077	11.41537	10.993	10.36384	11.54782	11.69321	11.16358	10.70899	11.04827	10.85883	11.22772	11.17024	10.60451	10.68419	10.29884	10.60978	10.24977	11.16741	10.96218	11.32392	10.2435	10.91877	10.34523
ENSG00000074696	9.68976	9.75199	10.42456	10.61263	9.67514	10.14603	9.57892	10.13836	10.59815	10.69264	10.76639	10.62291	9.40807	10.79462	10.75965	10.61983	9.77161	10.14	9.8815	10.33777	10.0962	10.27741	8.15007	9.51891	9.32935	8.73209	9.90899	10.47949	9.85876	9.11849	9.6394	9.03981
ENSG00000074706	4.1274	4.63519	4.85941	4.18322	4.79821	3.99328	4.13977	4.89006	5.28571	7.51118	6.0909	4.20013	4.22644	6.47532	5.09995	5.8592	4.19791	4.13666	4.84502	6.23361	5.56186	4.4772	6.4353	3.886	4.60813	4.97484	5.2462	4.85783	5.10075	5.85967	6.00581	4.53752
ENSG00000074755	11.3992	11.02289	12.11545	12.32458	11.32837	10.99527	11.43542	10.99651	11.54775	11.51314	11.68218	11.87113	11.63654	11.45721	12.013	11.13013	11.09708	10.88385	11.28907	11.38116	11.08164	11.52047	10.51986	10.95171	11.02496	10.45937	11.34785	11.77011	10.20357	10.72457	11.02915	10.52027
ENSG00000074800	14.09036	14.19529	14.65272	14.4238	14.80984	14.76727	14.80881	14.84102	14.7758	14.6634	15.16812	15.00064	15.31002	14.87305	15.17292	15.17737	14.38186	14.58614	14.91807	14.97592	14.7316	14.87686	14.47937	14.33806	14.34976	14.21017	14.6146	14.87052	14.49882	14.16749	14.32493	14.21291
ENSG00000074842	12.29006	12.41784	12.90692	12.59426	12.422	12.23933	11.86866	12.55541	12.34469	12.20876	13.0478	12.71025	13.33554	12.85349	12.58431	12.89301	12.00469	12.2665	11.82795	12.57029	12.63479	12.48098	11.6513	12.16299	12.03993	11.762	12.45893	12.60574	11.75933	11.32922	12.05628	11.65856
ENSG00000074855	9.79209	10.12721	9.50086	9.9337	8.52877	8.76836	8.5551	8.91281	8.76184	8.73952	9.21842	9.01205	9.40876	8.71704	8.9514	8.68807	8.95782	9.17249	8.58805	8.20445	8.58619	8.99006	8.09881	8.92764	8.33533	8.46672	9.15893	8.89425	6.913	9.36685	9.07645	8.64913
ENSG00000074935	7.43138	6.89961	5.97357	6.8032	7.13627	7.08313	7.51813	6.24342	6.64886	6.55439	6.58875	6.40989	5.88117	6.37287	6.07258	6.24835	7.60031	7.32373	5.95003	6.27996	6.23736	5.95015	6.56365	7.58005	7.28132	7.0628	6.86057	5.84696	6.70712	7.60402	7.52002	7.50718
ENSG00000074964	11.62221	12.10008	10.96433	11.31225	12.76574	12.67036	13.45391	12.83112	11.67681	11.0682	11.05881	11.22073	11.92578	10.49055	10.99503	11.64594	11.94371	12.09886	10.84825	10.02557	10.99197	10.83392	12.75522	13.13162	12.22556	12.74616	11.00825	11.29464	11.06367	11.45359	11.59904	12.18645
ENSG00000074966	5.71222	6.10315	6.57417	5.653	6.21724	6.24643	6.08122	6.24454	5.33716	5.07829	5.20781	5.18248	5.54788	5.17065	4.64359	5.74485	6.503	5.96823	5.71431	4.98311	5.39053	5.10727	6.11595	6.53812	5.84134	6.9679	5.39825	5.63695	5.08927	7.38726	5.77609	6.71602
ENSG00000075073	4.59957	4.54071	5.03582	4.57757	4.59716	4.68742	4.38793	4.61774	4.92971	4.91617	4.74109	5.04141	5.43629	4.22888	4.69034	4.82867	4.98743	4.35587	5.20969	4.71488	5.01566	5.03991	5.29844	5.31094	5.28876	4.70118	4.62214	5.28395	3.82348	5.25398	4.87821	5.07295
ENSG00000075089	7.55316	7.2263	8.08557	8.18526	8.47023	8.91062	7.83058	8.32114	8.38066	8.11607	8.24284	8.68848	5.73108	8.48976	8.51761	7.77503	8.1094	8.66928	8.47038	8.24745	7.61405	7.52525	7.44755	7.37696	7.42959	7.41741	7.64472	8.16007	8.14477	7.35907	7.49108	8.17243
ENSG00000075131	6.35757	6.25782	5.82302	5.71918	6.24681	6.94587	6.40634	6.73364	6.92696	6.78414	6.57628	6.50477	6.07285	6.7083	6.06389	7.11053	6.43744	6.73709	6.93562	6.32734	6.59471	6.88716	6.93969	6.2895	5.74232	7.43699	6.52938	7.18762	6.47142	6.4484	6.11465	6.98871
ENSG00000075142	10.21309	9.77489	9.36179	9.66966	10.01244	10.24494	10.08748	10.23555	9.55708	9.50945	9.83127	9.42285	8.82287	9.22881	9.58714	9.41785	9.92184	10.25502	9.52191	9.76036	9.66465	9.27594	10.2207	10.12875	9.97049	9.70996	9.45858	9.62412	9.90553	9.15614	10.12171	9.7583
ENSG00000075151	10.79613	11.15584	10.87779	10.75925	10.31497	10.26352	10.47472	10.46708	11.11532	11.07244	10.91015	10.77768	10.2536	11.0467	10.5124	11.05347	10.53288	10.62035	11.07832	11.14686	11.55065	11.32067	10.78338	10.63029	10.94428	10.47729	11.21351	10.88449	10.69401	10.70515	10.67731	10.77231
ENSG00000075188	7.10136	6.71292	7.08314	7.36703	7.79779	7.2397	6.96875	6.81505	7.27333	7.5982	7.63245	8.00085	6.60957	7.35077	7.51183	8.21274	7.3679	7.72077	7.3089	7.68912	7.88006	7.73493	6.45295	6.87523	7.14657	6.31498	7.24523	7.77336	6.7196	6.56633	7.11208	5.95949
ENSG00000075213	8.43531	7.42512	7.8173	7.55191	8.4825	8.39527	9.01864	8.46667	8.06755	8.2709	7.38642	8.17155	6.61922	7.12922	8.21058	7.10337	9.21335	8.32804	7.23097	7.66391	6.81688	8.6258	10.01648	9.59818	9.92672	9.52921	7.05879	8.02236	8.13154	8.43341	8.71654	8.34432
ENSG00000075218	5.83393	5.13227	4.74692	5.47746	4.54887	6.3629	5.8712	5.83353	6.68985	6.55416	5.52052	5.36702	4.96759	6.02463	6.05851	5.73295	4.69306	6.30391	4.35844	5.01681	5.29309	5.05824	4.2302	5.97145	5.17486	4.58498	5.14069	5.57642	5.34143	5.71266	5.22855	6.03437
ENSG00000075223	9.57675	8.87787	10.28442	10.2728	10.90401	10.15415	10.93705	9.87466	10.2402	10.62897	10.81359	9.83097	9.76457	10.07928	11.01198	9.54888	9.64028	9.38986	9.86815	10.08786	10.13145	9.62299	9.67852	9.13092	9.75643	9.73067	10.3939	9.62743	9.62663	9.26587	9.42338	8.90782
ENSG00000075234	9.04215	9.30163	8.2838	9.53457	10.94332	10.18367	9.64935	9.52997	9.54469	7.77935	11.21021	9.42944	9.83833	9.78606	8.73464	8.25685	10.7374	8.50355	9.13345	7.66357	8.10302	8.80231	9.38768	10.051	10.46278	10.48133	8.54253	9.08324	8.25785	8.57096	9.45096	9.93496
ENSG00000075239	7.31279	7.70927	8.5868	7.64331	9.02273	8.9998	8.66073	6.74259	7.56797	6.97079	7.07485	6.89115	6.61826	5.90175	7.34864	6.84175	8.41341	7.00518	8.68934	8.6028	7.4069	7.91023	8.7336	8.15644	8.19739	8.75502	8.11625	6.00198	8.62629	9.28636	7.7364	8.30255
ENSG00000075240	10.56527	10.56362	10.12143	11.06328	8.04143	8.25202	8.48876	8.93341	10.2842	10.52887	11.16445	11.10345	10.99848	10.26819	11.5574	10.91835	10.69562	10.45065	10.59396	10.52174	10.28997	10.53506	8.61563	9.20873	9.346	7.65751	9.88467	10.92039	8.91359	10.23888	9.91873	9.69143
ENSG00000075275	10.53034	10.73711	11.10775	10.44045	10.15182	10.05585	10.94091	10.41077	10.47714	10.27316	9.67663	10.53448	10.55231	10.67783	10.4557	10.82039	10.44145	10.34094	10.80122	10.72495	10.93918	11.32287	10.47835	10.6588	10.38506	9.86573	11.05611	11.07483	8.92721	11.70964	10.6288	10.13183
ENSG00000075292	10.75795	11.17679	10.49231	10.38994	10.71671	10.87413	10.87212	10.81748	10.75358	10.68277	9.48568	9.65376	10.27982	10.55266	9.641	10.87428	10.87243	10.28694	10.66064	10.49811	10.79523	10.26627	12.74968	11.15779	11.28089	11.70933	10.96758	9.856	12.22395	11.46049	11.22289	11.83537
ENSG00000075303	9.83326	8.85697	9.34707	8.82303	8.62415	7.66594	8.31861	7.75515	9.64764	10.02541	9.17474	9.20479	8.09851	9.13151	9.78773	9.69183	10.16067	10.00799	9.83118	9.77483	9.58181	9.22139	11.10518	8.29281	9.99936	9.21452	10.11342	9.58904	9.96071	9.85246	9.7325	9.21297
ENSG00000075336	8.49505	8.17234	8.84332	8.84285	7.62205	7.93498	7.56707	7.67946	9.43209	9.32713	9.4329	9.46272	8.60714	9.58117	8.94455	9.63191	7.75056	8.27844	9.05772	9.4395	8.86112	9.05243	6.52602	7.02268	7.69634	6.67771	9.02545	9.29086	7.77385	8.29574	8.19343	7.27952
ENSG00000075340	7.05772	5.76189	5.81932	6.8324	5.56643	6.82894	6.69585	7.19469	5.87275	6.75596	5.27077	7.96382	5.36354	6.20354	6.47328	5.54974	6.43265	6.84538	4.87259	6.35269	5.66388	6.48451	6.09627	7.6189	6.53915	6.3684	5.4175	6.37603	5.40836	5.49546	6.06057	7.14657
ENSG00000075391	9.32644	8.86298	9.71463	9.81692	10.58633	9.91512	11.14672	9.91573	10.9515	11.42762	10.79998	10.52146	10.49699	11.17317	11.97712	10.73363	9.53119	9.05167	10.99048	11.19643	10.80464	10.63383	10.26015	10.26092	10.1761	10.00226	10.85127	10.50192	10.61603	9.33667	9.65353	8.83572
ENSG00000075399	9.92112	10.30757	9.11809	9.13898	9.67982	9.54178	9.84856	9.82369	8.99825	8.85657	9.0866	9.01914	10.1732	9.31371	9.42902	9.22084	9.9486	9.64236	9.30467	8.95118	9.72269	9.4074	10.24839	11.21289	10.53523	10.30056	9.83624	9.02929	9.68618	9.69402	9.68978	10.07663
ENSG00000075407	9.25299	8.68388	8.10411	8.00075	8.41939	8.87577	8.46109	7.9548	9.18099	9.08034	8.18547	8.2397	8.7407	8.2072	8.30605	8.77312	8.549	8.5312	9.12751	8.48337	8.61376	8.70135	8.76385	8.85562	8.62206	8.79127	8.99985	8.69289	9.62597	8.87496	8.74387	9.35014
ENSG00000075413	10.71419	10.65532	10.52541	9.289	10.62272	11.32355	11.21846	11.45254	10.45488	10.26276	8.94807	9.40802	9.30425	9.45599	9.31258	10.18728	10.70119	10.5226	10.13679	9.78331	10.08603	9.77441	12.90279	11.6941	11.93822	11.71233	10.16666	9.83935	11.8726	10.58043	11.11865	11.17991
ENSG00000075415	11.88435	11.82859	12.2053	12.27604	12.45939	12.51356	12.49882	12.66601	12.51068	12.63185	12.73474	12.65967	12.53355	12.73514	12.67138	12.71047	11.88855	12.31051	12.34935	12.67492	12.49249	12.41022	11.5343	11.98004	12.02898	11.67812	12.37336	12.60649	12.13826	11.92153	12.04929	11.80811
ENSG00000075420	11.29808	10.84997	11.12927	9.9556	12.76162	12.12695	12.98793	12.10083	11.72821	10.92902	11.21427	11.04472	10.99498	10.42604	10.98306	10.57303	11.98173	11.05032	11.82201	11.34809	12.01112	12.07545	13.81228	13.45875	13.56046	13.36115	10.93748	11.16219	12.46555	11.30815	12.11086	12.17994
ENSG00000075426	11.08878	11.70217	10.8356	10.1032	13.13946	12.65113	14.05783	12.95755	11.17602	10.04909	10.76214	11.37952	11.52074	10.80159	11.17097	10.66081	11.766	11.06142	12.99276	12.49422	12.82928	13.1519	14.53764	13.71645	13.44316	13.87418	11.944	12.18736	10.99953	12.24068	11.70561	12.10342
ENSG00000075539	9.57556	9.29516	10.0799	10.31744	9.89614	10.25569	9.978	10.31733	9.59459	9.8288	8.90873	9.50056	8.7489	9.86635	9.57619	9.48083	9.55955	9.82546	9.79593	10.33909	9.60087	9.42653	11.1892	10.17864	9.94429	10.823	9.73788	9.43127	10.45479	10.34893	10.11074	10.16286
ENSG00000075568	10.33495	10.3922	10.42962	10.71329	10.35423	10.77695	10.26312	10.65777	10.42977	10.47935	10.50012	10.56189	10.03436	10.35317	10.90646	9.89425	10.24653	10.55613	10.02193	10.29529	10.25572	10.46074	10.32158	10.56395	10.60776	10.40593	10.29437	10.43912	10.02567	9.86961	10.22532	10.01122
ENSG00000075618	13.37186	13.54479	12.68176	12.86126	14.64219	14.96835	14.27877	15.2212	13.36512	10.73242	11.84188	11.4444	11.69657	10.25435	11.69252	11.10084	12.66211	13.66309	11.90442	12.52294	13.82629	12.9597	13.10995	14.29704	13.58624	13.29626	12.72579	12.1704	12.72554	12.59874	13.25371	13.3224
ENSG00000075624	16.03081	16.51162	15.96141	15.97824	16.03728	16.66937	16.36805	16.73195	15.73841	15.97933	15.53951	15.49669	17.06367	15.84536	14.67254	16.18157	15.6535	16.53669	15.42831	16.00083	16.49427	15.19809	17.58017	17.23524	17.2104	17.20501	17.13722	15.02876	16.18636	17.0283	16.85105	17.31413
ENSG00000075643	5.29902	5.17755	5.60478	6.24898	6.03317	5.52286	5.67506	5.55816	4.96731	4.35393	5.18964	5.10276	5.18363	4.39611	4.89962	4.26312	5.8109	5.43942	6.22776	4.39411	4.8728	4.89468	4.58839	6.39617	4.26312	5.89094	4.88046	4.96353	4.72434	5.90814	7.1301	5.07361
ENSG00000075651	9.17786	9.14515	9.5263	9.65467	10.17741	9.76246	10.51859	9.19817	8.81751	9.38236	8.57389	8.365	8.09389	8.65716	9.09624	8.47034	9.56386	9.70527	8.95155	8.81817	9.59848	9.42297	11.40642	9.95278	10.59953	11.24071	9.27685	8.88278	10.22539	9.54229	9.21027	9.64363
ENSG00000075702	4.31366	4.2675	4.66872	5.5045	3.69184	4.2728	4.83829	3.69184	5.14965	4.20403	3.75614	4.45029	3.69184	4.26792	5.85599	4.21952	4.58201	4.29104	5.27896	4.56806	4.34544	4.73443	3.75614	3.75614	3.54535	3.54535	5.3127	5.19876	4.44984	3.75614	3.54535	3.54535
ENSG00000075711	8.51019	8.01722	6.81736	7.89993	7.43522	7.35275	7.58461	7.36432	8.32982	8.3877	6.46255	6.54079	7.17862	7.08546	7.23764	7.38259	7.68987	8.58208	7.60769	6.42307	8.14898	6.89001	8.47093	8.24074	8.93243	8.50947	8.08941	7.37	10.4091	8.12627	8.32426	8.57832
ENSG00000075785	13.30477	13.01988	13.45242	13.40858	13.70399	13.34772	13.79717	13.73001	13.10352	13.27809	13.72174	13.62903	12.5179	13.52035	13.39493	13.18865	13.50197	13.26168	13.03823	13.36152	13.37378	13.26316	12.8883	13.093	13.1891	13.20367	13.00405	13.42302	13.21301	12.20959	13.02686	12.76512
ENSG00000075790	8.91469	8.9445	9.98208	9.88499	9.97484	10.38953	9.92272	10.01796	9.98447	9.95871	10.01557	10.18259	10.38732	9.93116	10.43732	10.00776	9.55646	9.67394	9.08286	9.62056	9.2787	9.45148	9.1162	9.36121	9.36153	9.37774	9.33411	9.79889	9.88626	8.88278	9.44644	9.02861
ENSG00000075826	9.37969	9.91861	8.98306	9.15751	7.3858	7.45774	7.14827	6.80831	8.87425	8.43298	7.57091	8.13099	9.89799	7.92717	8.23435	8.79651	8.84258	8.03803	8.84616	7.36827	8.33512	8.44794	7.76321	7.30355	7.42029	6.8657	8.94466	8.62184	8.33745	9.2649	9.23075	8.49944
ENSG00000075856	9.82026	9.7059	9.95113	9.94556	10.15772	10.04082	9.87813	9.51127	10.1815	9.9645	9.47383	9.55463	9.60092	9.78015	9.81495	9.77494	9.64877	9.70062	9.89546	9.3364	9.11082	9.18801	10.69154	8.95321	10.26563	9.82256	9.78782	9.80007	10.50683	9.6705	9.68683	9.66366
ENSG00000075884	7.91007	8.14326	7.97351	8.09708	7.65669	7.40114	8.24166	8.25524	8.52467	8.83191	8.18093	7.9074	7.20065	8.66448	7.92455	8.36404	8.04346	8.05235	8.73403	8.77103	8.97122	8.2277	9.47113	8.19516	8.75481	8.91014	8.68074	8.32533	9.17299	8.15488	8.55323	8.32623
ENSG00000075914	7.80346	8.6243	8.65027	8.10108	8.24564	8.42328	8.31592	8.38788	9.05052	9.15426	9.25287	9.18343	8.83644	8.88708	9.35541	9.06698	9.07796	8.74336	9.01849	9.07698	9.14064	9.12979	9.53117	8.28177	8.20859	9.07771	8.81841	9.15483	8.79942	8.17608	8.3674	9.08753
ENSG00000075945	7.55294	7.20512	7.94855	8.5402	8.72605	8.73474	8.83088	8.21734	7.80009	8.07125	8.15657	8.09087	7.03192	7.90381	7.77891	7.89599	8.00288	8.2766	8.18793	7.87383	8.04177	7.93951	7.44716	8.22838	7.53706	8.06454	8.05219	7.93459	7.62299	7.57177	7.88244	7.92132
ENSG00000075975	6.00364	5.48436	5.4789	5.49603	5.42883	6.33235	2.88414	6.16983	6.04876	6.53477	8.75483	8.24718	3.85234	6.55504	8.04566	5.45332	6.11856	6.97496	6.08824	6.41115	5.11135	4.23809	4.23809	4.23809	5.67744	4.90133	4.23809	4.97831	5.15167	4.89208	4.90133	4.90133
ENSG00000076003	8.00316	7.91832	8.55218	8.64757	7.53052	7.60035	7.60606	8.28545	9.60346	9.84054	9.92629	9.45477	8.44217	9.78648	9.3003	9.34891	8.06941	8.8819	8.53497	9.39329	9.31709	9.3411	7.76138	7.78445	8.08223	8.4546	8.9826	9.03076	8.62675	8.10082	8.30977	8.2012
ENSG00000076043	8.20105	8.17994	8.58614	8.24601	8.35637	8.50886	8.24461	8.37492	8.56915	8.21835	8.79334	8.92706	9.05978	8.28679	8.41044	8.60937	8.66105	8.10507	8.98575	8.60722	7.96465	8.43675	8.43538	8.15989	8.43785	8.35259	8.21003	8.53158	8.17611	8.73405	8.58392	8.40598
ENSG00000076053	8.41531	7.40023	8.42422	8.4102	10.00911	9.75792	10.08048	9.49238	8.6915	8.23725	8.78815	8.75417	6.93914	8.04431	8.86242	8.01452	8.76151	8.70789	8.13073	8.17298	7.81883	8.04434	8.59221	9.4716	8.91729	9.51396	7.99175	8.16852	7.57603	8.00755	7.64052	8.16927
ENSG00000076067	7.62265	7.85358	8.57709	8.10788	9.0701	9.4367	9.87954	8.44739	7.85408	7.42597	7.91204	7.69666	7.36179	7.7282	8.02031	7.63444	8.41709	8.19584	8.09755	7.38143	7.2885	8.58906	8.9842	8.13839	7.79743	8.89123	7.72359	7.73756	7.68957	8.07718	7.52794	8.61778
ENSG00000076108	11.61588	11.77945	12.06656	12.18633	12.97358	12.97063	13.81611	13.28484	11.56756	11.08718	9.73728	9.82218	10.52294	10.47988	10.34907	10.08535	12.04377	11.84144	11.31801	11.0755	10.29769	9.89353	15.31578	13.86636	13.46837	14.97806	10.97611	9.67635	15.17394	13.26971	13.08839	14.34549
ENSG00000076201	10.08443	10.26394	10.11231	10.20349	10.45221	10.28838	10.48247	10.18612	9.97384	10.23551	10.76252	11.08929	10.92501	10.18682	11.19143	10.26082	10.44589	10.12115	10.36907	10.06299	9.98209	10.29998	8.88563	10.566	9.87161	9.37644	10.11983	10.09451	9.46334	9.5327	9.79466	9.69565
ENSG00000076242	7.24058	6.78571	7.85027	8.91412	7.55817	8.35058	8.6093	8.57174	7.46168	8.60849	7.85827	8.88142	6.5554	8.81328	7.64163	8.79529	6.81714	8.27106	8.41332	9.06146	8.17883	9.31645	7.74094	8.66868	7.68859	7.73785	8.26887	8.2296	7.53363	6.58458	7.33495	7.58106
ENSG00000076248	8.60146	8.59829	8.89438	8.74377	8.21834	8.07366	8.10967	8.35307	8.50374	8.5455	8.60582	8.72773	8.17767	8.97826	8.25265	8.51437	8.72833	8.72309	7.8695	8.43202	8.24387	8.61625	7.2022	8.38821	8.31562	8.02329	8.38267	8.51881	8.10883	8.91208	8.55134	8.58758
ENSG00000076258	5.58383	5.21936	6.15328	6.21995	6.11184	6.57616	6.27507	6.28778	6.83628	7.02397	6.922	7.00029	6.20771	6.79946	6.54098	6.49739	6.58468	6.50712	7.15822	6.90517	7.39931	7.28383	6.19179	7.11679	7.22927	7.37217	7.47537	6.90033	6.17815	6.7359	5.86753	6.79373
ENSG00000076321	8.0394	7.39615	8.24518	8.38715	8.66994	8.82327	8.72896	8.24684	8.69888	9.23802	9.05295	8.62574	8.09719	8.23361	8.84531	8.33872	8.50976	8.56633	8.12308	8.13917	8.48971	8.54521	7.75262	8.02061	8.12492	8.93282	8.40078	8.324	8.95668	7.60555	8.03385	7.96979
ENSG00000076344	5.74307	5.70717	4.66067	6.12974	5.35717	5.80884	5.14612	6.45226	3.88165	4.43254	4.43295	4.43295	5.3522	4.33292	4.3032	5.40934	5.11643	6.48319	3.63267	4.73334	4.92645	4.91611	4.43295	6.73762	5.24083	4.7316	4.90955	4.85006	4.43295	5.16297	5.37084	5.27339
ENSG00000076351	7.87838	7.88241	8.06638	6.69178	7.1611	6.90595	5.97824	6.27398	8.42134	8.56222	8.26569	9.14201	9.3758	8.51212	7.87853	8.5613	6.90309	6.48541	9.48097	8.51266	7.46487	8.982	6.32528	7.27788	6.00633	6.42132	8.51146	9.15533	7.26425	6.14738	7.45809	7.9335
ENSG00000076356	6.06403	7.88652	7.52188	5.84463	6.84361	5.72327	8.00717	6.66176	8.09834	7.63478	7.21955	8.11206	9.14478	8.3898	8.05728	8.08867	7.17797	5.9065	8.88036	7.83068	6.90705	8.63218	6.50129	8.42682	7.6377	8.34051	7.51204	8.54941	7.89258	8.11631	7.0093	6.81036
ENSG00000076382	7.40314	7.76117	6.82613	6.92715	6.55355	7.65303	6.52017	7.16062	8.49118	7.75826	6.59131	6.9976	7.19012	7.24271	6.30978	7.88889	6.19643	7.81141	8.45148	7.24636	7.89999	8.01258	8.83265	7.47893	9.07362	8.74636	8.49278	7.51748	7.67662	9.24888	7.06131	7.90223
ENSG00000076513	10.59691	10.33378	10.33554	10.44333	9.97242	9.97814	10.10266	9.53957	10.2126	9.93825	9.96594	9.79771	8.86238	9.42613	10.25372	9.46171	10.44823	10.26208	9.96569	9.8146	9.55151	9.08927	10.03463	9.74372	9.86278	9.68489	9.53228	9.58417	10.13379	10.32112	10.37375	10.02814
ENSG00000076554	7.80833	6.76418	7.67212	7.49941	7.2314	7.1109	6.00932	7.15131	7.6304	7.11731	7.38965	6.97441	4.98149	7.20353	7.87896	6.81742	7.45384	7.74315	6.80368	6.79166	5.99216	6.47337	6.89121	7.21037	6.9583	6.6703	6.53928	6.3133	6.74229	7.53135	7.51587	6.52705
ENSG00000076555	8.53105	8.83041	8.19282	9.2199	5.74167	6.36505	6.00954	6.86726	7.25045	7.66666	7.47317	7.61032	8.31358	8.17808	7.93041	7.42742	8.36625	8.29756	7.80836	7.67216	7.20151	7.50592	6.83606	5.9502	6.43815	6.18977	7.69403	7.79561	9.00742	8.43086	9.10996	8.21689
ENSG00000076604	10.51685	10.13698	9.06019	9.10203	7.92771	8.0451	8.65122	9.45348	8.44689	8.25226	9.09004	8.7631	9.25443	8.68504	8.71422	7.53652	8.92114	8.62695	7.81936	7.76509	8.64586	8.5498	9.12194	9.10906	10.40697	9.23048	7.86402	8.28842	7.95667	9.32651	9.24929	8.51383
ENSG00000076641	10.24711	9.55764	8.76706	8.96804	10.18115	10.0059	9.94966	9.51589	9.05252	10.77137	9.19006	10.12282	8.72205	9.97103	9.48824	8.92039	10.44625	9.94596	9.3237	10.11789	9.85434	8.86291	11.75352	10.29548	11.19667	11.31978	9.87297	8.98424	11.69183	9.66295	10.87353	10.62586
ENSG00000076650	7.4686	7.26594	7.11688	7.69353	7.46434	7.6257	7.16268	7.74052	7.71438	8.02073	7.47166	7.70796	7.63959	7.75754	7.89545	7.58154	7.25587	7.54955	7.31594	6.73628	6.5107	7.1737	6.16235	6.70935	6.51225	7.44912	7.54252	6.94358	8.27116	7.15063	6.93634	7.31534
ENSG00000076662	7.56418	8.00554	8.40328	8.32815	7.45768	7.54611	7.39242	7.83952	7.53549	7.79439	8.53082	8.1334	9.64516	8.42482	8.08089	8.05491	7.75001	7.80439	7.47936	7.95899	8.54942	8.14471	6.69712	8.12969	8.21344	8.17602	8.35021	7.88603	7.59612	8.12737	7.87124	7.21696
ENSG00000076685	10.91052	10.36251	10.56522	10.68886	10.96066	11.02332	10.48346	10.392	10.38082	10.55011	10.7283	10.7204	9.55563	10.37516	10.91167	10.03867	10.90613	10.7706	10.23622	9.92199	10.13063	10.01491	10.68337	10.9742	10.89227	10.82293	9.57598	10.15975	9.99834	10.72751	10.46636	10.48897
ENSG00000076706	5.87629	6.02969	6.16768	6.13398	5.39641	5.10332	5.21148	7.46512	4.84686	4.42085	5.15355	5.09727	5.2428	4.57244	5.03946	5.35337	6.58217	6.11664	5.10413	5.589	5.2122	4.90313	5.72593	5.71323	6.03703	4.71168	5.77438	4.90139	5.55838	5.71304	6.27703	5.53416
ENSG00000076716	14.07902	13.4032	14.60687	13.96583	13.59049	13.3532	13.63472	13.93227	14.34164	14.38725	13.79336	13.80986	14.04548	14.39535	14.60426	13.96707	13.67508	13.3882	12.93205	13.82449	13.9467	13.92019	13.2036	13.78485	13.73535	13.04264	13.98658	13.99668	12.93042	14.03136	13.86868	12.94879
ENSG00000076770	8.57654	8.41208	8.26963	7.74751	7.03822	7.5462	7.10086	7.98267	7.97422	8.28488	8.20569	8.12347	8.82432	8.16061	8.3614	8.27759	7.87918	8.01528	8.74053	8.69696	8.02803	7.96426	9.70421	7.03879	7.33247	8.03717	7.94669	8.20553	8.62796	8.22692	8.94798	8.32779
ENSG00000076826	4.69695	5.28052	5.59681	5.45812	4.56574	4.13339	6.23037	4.34228	4.33838	5.41295	4.70334	4.29516	4.88462	4.38287	4.22984	4.94409	5.67513	4.01567	3.87914	3.79046	5.09693	4.58647	3.9584	4.6231	3.89349	4.92679	5.17111	4.51981	4.55297	3.9584	4.60869	4.49915
ENSG00000076864	6.13402	7.92149	7.24551	7.10865	5.94087	5.4545	6.12849	6.13891	6.45865	6.68679	6.83401	6.50335	6.66149	7.36162	6.41492	7.22879	6.73877	6.38837	5.98539	6.44026	7.59344	5.98923	6.81282	5.03265	6.2595	6.71068	6.69898	6.05281	6.54756	7.10957	5.63697	6.75217
ENSG00000076924	9.41277	9.95523	9.88346	9.95619	9.94869	9.82689	9.8639	9.92154	9.43682	9.47505	9.92433	9.95137	10.90707	9.70153	9.77763	9.71198	9.45231	9.63622	9.50672	9.49599	9.69488	9.76314	8.80821	9.81013	9.46851	9.66982	9.8619	9.71089	9.04188	9.65989	9.31246	9.54046
ENSG00000076928	12.16365	12.78583	11.95646	12.19179	12.01706	12.23262	12.37611	12.42263	11.88696	11.82049	10.94442	11.09438	12.75591	11.63962	11.94621	11.97386	12.02493	12.22828	11.72916	11.4551	11.90551	11.3968	13.1089	12.2886	12.45315	12.60263	12.39006	10.99312	13.36928	13.06287	12.42035	12.57172
ENSG00000076944	12.64422	13.06118	12.3842	12.48858	12.59589	12.7217	12.64716	12.84822	12.07061	12.05887	12.46911	12.17817	13.15106	12.30411	12.09645	12.20503	12.41121	12.44474	12.16804	12.06935	12.4717	12.27172	13.09066	12.75103	12.94881	13.02777	12.30567	12.24772	12.58039	12.331	12.46562	12.81469
ENSG00000076984	10.15697	10.0839	9.96326	10.40163	10.90566	12.4358	10.1058	9.73713	10.69118	10.36618	9.60851	9.68071	10.6704	10.32432	11.00872	9.63551	9.78698	10.30889	9.82056	9.63743	10.55291	9.79961	11.06429	10.08582	10.62155	10.85399	10.18566	9.73656	11.5122	10.54863	10.16357	10.44893
ENSG00000077009	6.11367	7.16528	5.81734	7.24464	4.91374	5.86346	4.96433	6.97699	6.41639	7.87549	6.34203	7.34342	6.9069	8.31755	6.89694	7.35857	5.4775	6.45	5.55285	7.49813	6.18812	7.34824	5.45932	6.41695	6.1135	5.7608	5.71677	6.87719	6.16766	7.6824	6.24207	6.81141
ENSG00000077044	7.87675	7.37489	7.83376	7.38623	7.08058	7.47544	9.02043	8.09675	8.57699	7.77724	7.80616	7.86168	8.27441	7.75005	7.9553	8.04204	8.1408	7.52364	8.78663	7.81945	8.12893	8.79042	7.27711	7.17997	8.03023	6.80906	8.95619	9.81295	6.95773	7.43464	7.49624	7.26596
ENSG00000077063	4.56892	3.96568	3.85954	3.86328	4.7442	5.16351	5.37744	4.73193	3.85058	4.04899	3.97416	5.19304	4.05896	4.44645	4.16555	3.94608	3.41886	4.73793	4.77421	3.94887	3.97416	3.97416	3.97416	4.43134	3.60031	5.9884	3.97416	4.3658	3.97416	3.97416	4.02883	3.60031
ENSG00000077097	11.23057	10.8997	10.18106	10.22013	10.91439	9.77024	9.77414	9.94188	10.80718	10.17495	10.44175	10.4547	10.54751	10.9102	10.67289	11.03795	10.925	10.47604	10.42093	11.17302	10.92939	10.40659	10.88878	9.98527	10.12513	9.62661	10.96206	10.70682	10.32553	10.72102	10.99918	10.39276
ENSG00000077147	11.49495	10.73854	12.02193	11.99582	11.82355	11.9142	11.96359	11.48108	12.10581	12.22625	11.71378	11.71414	9.04572	11.972	12.1087	11.20654	11.48532	11.56988	11.25244	11.63033	11.41395	11.09284	10.76777	10.7219	11.07176	10.90673	11.24492	11.57036	11.26457	11.00115	11.22836	10.6275
ENSG00000077150	13.26192	13.75782	12.3719	12.40452	12.6781	12.59031	13.12343	13.07022	12.3742	10.74719	10.70801	11.11169	11.59128	10.0596	10.16805	10.57585	12.60098	12.8254	11.81408	11.83156	12.93536	12.65617	13.584	14.5292	14.15962	14.59765	12.85619	12.55961	12.23661	12.86026	12.85003	13.56364
ENSG00000077152	4.46389	3.34207	4.21983	4.5109	4.98513	4.5453	3.61722	3.61722	5.07381	4.82101	5.01109	4.03404	4.07244	5.17588	4.74497	4.22276	3.61722	4.55362	3.61722	3.61722	4.03404	4.03404	4.03404	4.03404	4.56975	3.34207	4.03404	4.03404	4.03404	4.03404	4.05748	4.66108
ENSG00000077157	9.22209	7.87109	8.45988	7.93623	7.02516	6.97879	8.5304	8.90913	8.51925	8.50778	7.59917	8.37741	7.55199	7.69165	7.73985	8.37256	7.87883	7.52042	8.5862	8.36808	7.1527	7.17629	8.06959	7.39741	8.03743	7.74824	7.57854	8.06711	8.50315	8.56826	7.90372	8.05887
ENSG00000077232	11.06576	8.92666	11.02128	11.36488	10.47018	11.0243	10.06898	10.25939	11.34035	11.65798	11.62701	11.64025	8.41702	11.59255	12.07889	10.48263	10.59736	11.05666	10.95724	11.01812	10.68732	10.48151	8.79219	9.01232	9.48897	9.68416	10.47864	11.02524	11.25292	9.08837	10.28692	9.15575
ENSG00000077235	10.03603	10.83464	10.65665	10.7012	10.29614	10.46242	10.18952	10.75873	10.42301	10.27453	10.11859	9.81495	11.38653	10.80285	10.18575	10.55784	10.24727	10.54983	9.79305	9.9594	10.60011	10.80664	10.45527	10.87301	10.71637	10.907	10.79023	10.54176	10.44876	10.97872	10.40485	10.70726
ENSG00000077238	11.07755	10.97977	10.94291	11.21106	12.02931	12.20576	12.1468	11.71526	11.11164	11.27016	11.64985	11.67443	11.43201	11.21206	11.73969	11.24743	11.85354	12.09086	11.09618	11.40232	12.30016	11.78478	12.20394	12.40917	12.56012	12.16927	11.81936	11.65459	11.11784	10.77652	11.31182	11.29116
ENSG00000077254	11.26468	10.91319	10.83757	10.3998	10.8726	10.98742	10.83583	11.10875	9.99771	9.61406	8.85838	9.19728	8.48486	9.40493	9.00536	9.40377	11.1809	10.99709	10.43219	10.27224	10.22675	9.79339	12.48632	11.21422	11.62262	11.67176	10.80681	9.80905	12.18147	10.83631	11.61343	11.41276
ENSG00000077312	9.40096	10.17205	9.79894	9.90238	9.90362	10.28054	9.84747	10.43779	9.78782	9.62803	9.77999	9.77378	10.62677	10.16113	9.47018	9.86892	9.12329	9.78052	9.76103	9.92674	10.00233	9.91929	9.81658	10.43533	9.92099	10.41564	10.03014	9.75906	10.01924	9.70133	9.59296	10.30827
ENSG00000077348	7.67941	8.14469	7.19126	6.99037	7.37784	7.21862	8.38511	7.68009	7.99853	7.79116	8.52982	8.52635	9.1125	8.30931	7.92074	8.84659	7.9604	7.8192	8.44556	8.44671	8.43035	8.1767	8.06425	7.56413	7.71177	8.47232	8.25693	8.18915	8.48313	7.4171	7.61905	7.79122
ENSG00000077380	10.88368	11.42534	11.71178	11.76318	11.98112	12.13018	12.16565	11.73529	11.70954	11.89153	10.65094	10.61522	10.24389	11.46093	10.60733	11.01403	11.28143	11.82962	11.58565	11.52719	11.32835	11.16989	13.29066	12.95236	12.52264	13.7248	11.6536	10.92409	13.24317	12.39662	12.0139	12.99869
ENSG00000077420	9.98714	10.81555	10.42347	9.92341	9.13117	7.97591	9.07643	9.48206	10.86551	11.21232	11.22172	11.07311	12.90337	11.62097	11.19669	11.85892	9.51795	9.42966	11.44689	11.82222	11.0819	11.18198	10.31718	8.70839	9.34318	9.99674	11.08082	11.04135	11.03599	10.53492	9.87489	10.0474
ENSG00000077454	11.7938	11.58529	11.21872	11.5105	10.84508	10.86609	10.67605	11.34296	10.92424	10.74211	11.16986	11.40791	11.34655	10.76073	11.01992	10.75249	11.126	11.10499	10.86207	10.88346	11.34997	11.5905	10.62352	11.27695	11.20805	10.85426	10.921	11.32078	10.47158	10.50898	11.16533	10.70688
ENSG00000077458	8.92074	8.0962	8.70998	8.77994	8.97565	9.14019	9.22933	8.64634	8.02651	8.16682	8.13501	8.31038	8.14512	8.29663	8.20627	8.6167	8.72235	8.33732	8.09934	8.12262	7.89268	7.62578	8.35284	8.65082	8.40321	7.149	8.49385	8.39125	7.48526	7.89939	8.3653	8.42477
ENSG00000077463	9.33921	9.61973	9.13053	9.01265	9.36027	9.3369	9.27989	9.28408	9.40718	9.19175	9.71247	9.63005	10.22031	9.1659	9.39938	8.99008	9.05313	9.17385	9.22234	9.15653	9.38332	9.64679	8.98044	9.67818	9.6539	9.81003	9.22607	9.34835	9.6692	8.47824	9.10233	9.29063
ENSG00000077514	8.0351	7.49864	8.22919	8.39616	8.07349	8.90515	7.88214	8.12951	8.38346	8.45282	8.24306	8.26556	8.2714	8.1999	8.3931	8.2157	7.87789	8.26883	8.30936	8.34443	8.22039	8.26977	7.19319	7.56867	7.55409	8.16069	8.15434	8.33661	8.77318	8.20554	8.0544	7.7898
ENSG00000077522	3.44192	3.44192	3.7427	3.7427	5.01194	3.7427	5.03912	4.99063	4.56047	3.7427	4.31713	3.80871	3.7427	4.26331	4.15783	3.44192	3.7427	3.7427	3.7427	4.11696	3.80871	4.26364	3.80871	3.80871	4.38236	3.44192	3.80871	3.80871	3.80871	4.19701	4.04025	4.16358
ENSG00000077549	12.41965	12.55435	12.82887	12.7951	13.23602	12.92323	13.28287	13.20475	12.5671	12.59149	13.22833	13.37641	13.22101	12.61453	12.92991	12.99963	12.96928	12.94653	13.12004	12.77117	12.49004	12.89015	12.61293	12.83829	12.95491	12.9117	12.21459	13.05973	12.98547	12.26222	12.44203	12.75702
ENSG00000077585	10.92594	9.90033	10.0958	10.15316	10.77983	11.03273	11.10544	10.83751	10.03051	10.01623	10.17428	9.63132	9.85648	10.12109	10.78886	9.67688	10.44043	10.52515	9.31519	9.9335	9.96165	9.56086	11.35663	11.22872	10.79441	10.77144	9.74336	9.69288	10.19364	10.21946	10.60777	10.25846
ENSG00000077616	4.51197	4.65134	4.32841	4.03526	4.3903	4.53704	4.62282	4.71999	4.78503	4.52331	4.48341	4.62316	3.64	4.31752	4.34024	4.50045	4.51781	4.55868	4.48134	4.20254	4.41712	4.02328	4.68748	4.51701	4.41578	3.79795	4.16093	4.28575	3.55538	4.61895	4.82296	4.48941
ENSG00000077684	6.68844	7.11505	6.40497	6.91564	5.491	6.99487	5.53478	5.5501	7.72113	7.73552	7.58368	7.94395	8.08419	8.30342	7.75079	8.0962	6.30804	6.80593	7.89958	7.07214	7.3287	7.19976	5.9759	5.73653	6.13865	7.24523	7.44989	6.79353	7.50631	7.68359	6.43608	6.39885
ENSG00000077713	9.23398	8.93711	9.47364	8.8999	9.51913	8.94895	9.10379	9.05316	9.04377	8.8566	9.26736	9.04159	9.00729	8.6798	9.29042	9.08963	9.62966	9.5077	9.19004	9.28997	9.09009	9.24286	8.60111	9.09008	8.89808	8.77487	8.99174	9.44855	9.00266	9.37469	9.19949	9.10514
ENSG00000077721	10.25499	9.92157	10.36714	10.17769	11.29884	11.13798	11.40794	11.37222	10.2704	10.23714	10.08607	10.09198	9.8615	10.21799	10.4682	10.05119	10.38191	10.34859	10.2904	10.38455	10.51325	10.17243	10.82989	11.13653	10.88827	10.94439	10.24176	10.19206	10.56463	10.42799	10.3201	10.34436
ENSG00000077782	10.62429	11.52477	11.14379	11.03075	10.27367	10.75678	10.73959	10.4684	10.95424	11.56244	11.99556	11.45166	11.86956	11.11284	12.66965	9.95879	10.4357	10.18305	9.60794	10.50697	9.32109	10.03713	10.22537	8.95426	10.70128	8.42936	9.83098	10.62765	9.72456	9.68416	10.31117	10.13717
ENSG00000077800	4.75153	4.71022	4.52231	4.31922	4.38799	4.40537	4.32632	4.51623	4.53136	4.25669	4.45901	4.16177	5.36405	4.43573	4.17948	4.56414	3.65007	4.38522	4.50399	4.32553	4.44476	4.67328	3.74727	4.73967	4.21517	4.37194	4.39869	4.7562	3.74727	4.99172	4.50147	4.17721
ENSG00000077984	6.5845	6.27485	5.7579	6.00292	6.33023	6.49622	6.56841	6.22677	5.16808	5.44542	5.43694	6.25769	5.92914	6.1452	5.44671	5.49114	6.26834	6.26144	5.51406	6.03262	6.01934	6.43043	6.24772	7.3234	6.89827	7.33371	6.08051	6.46409	5.52585	5.99959	6.13045	5.98986
ENSG00000078018	4.75964	4.30872	4.08891	3.95586	4.90216	3.77196	3.91959	4.07718	4.6112	4.24843	4.00311	4.56416	3.36881	4.32588	3.86293	4.28487	4.54843	4.42113	5.61863	4.50283	4.79668	4.71606	4.59915	4.00311	4.28492	3.86293	4.00311	5.25809	4.00311	5.26922	4.17469	5.54137
ENSG00000078043	7.57442	7.03598	7.70545	8.24274	8.12893	8.06965	8.21938	7.64666	8.75158	9.02303	9.47745	9.42082	8.59101	8.74791	9.32789	8.62664	7.52998	8.24972	9.09252	9.45258	8.7207	8.64469	7.30219	7.5442	8.32487	7.91623	8.44617	8.08118	8.77287	7.94562	7.16672	8.09192
ENSG00000078053	6.37158	5.86838	4.92952	5.81046	5.75515	6.9411	5.46795	6.78969	4.75904	5.0411	3.63059	4.95833	3.89365	4.25198	4.73023	4.60309	5.52601	5.9726	4.61814	5.18035	3.13696	3.92316	6.92737	5.86523	5.74762	5.62496	3.8107	3.92146	7.01496	6.22982	6.29889	6.58835
ENSG00000078061	9.72906	10.48324	10.18048	10.28745	10.64726	10.40332	10.69401	10.38543	9.88284	9.65299	9.70421	9.83604	10.58225	9.81524	9.6437	9.66554	10.22295	10.12969	10.2578	9.86461	10.26436	10.21768	10.26096	10.83477	10.57936	10.83036	10.27116	9.80316	10.66174	10.59337	10.49278	10.65529
ENSG00000078070	8.98711	9.48727	9.32528	9.05639	8.88055	8.7103	8.85267	8.63759	9.06697	9.14749	8.79865	9.04361	8.85151	9.45349	8.87531	9.25144	9.00328	8.93504	8.88798	9.02283	8.97572	9.41312	9.10267	8.10934	8.68951	7.69917	9.1567	8.81128	8.56905	9.45553	9.48309	9.1089
ENSG00000078081	10.72379	10.01251	9.06292	9.45606	12.2935	12.64101	12.60684	12.18785	9.06584	6.20218	7.74009	6.84057	3.57155	5.68652	5.26918	5.32834	10.78274	11.09229	7.12022	7.24709	8.55744	8.6211	11.99043	13.23683	12.92194	12.68513	8.10262	7.72636	7.98392	10.13871	10.94877	11.50802
ENSG00000078098	5.30075	6.72732	5.3792	5.04249	5.00464	6.8898	5.94602	7.13816	4.12052	4.99372	3.8191	3.81965	3.49093	3.69446	3.9641	4.74532	5.52478	5.66383	3.98017	4.12177	3.87495	3.53829	6.13778	6.20214	5.86889	6.07055	3.85242	3.53829	3.53829	8.66023	5.52076	5.65195
ENSG00000078124	10.49252	10.40313	10.4584	9.96393	10.2839	10.51527	9.78408	10.53901	10.62109	11.02254	10.51909	10.33511	9.893	11.01252	9.82069	10.61002	10.40299	10.70386	10.19676	10.86014	10.66651	10.24296	11.30866	10.333	11.26261	11.23635	10.98834	10.12123	11.5303	10.68895	10.88014	10.93164
ENSG00000078140	10.21661	9.84805	10.69616	10.44623	11.46381	11.23853	11.34375	11.0594	10.65843	10.43827	10.83932	10.58543	9.42695	10.51985	10.562	10.72288	10.74603	10.70389	10.50871	10.66748	10.52918	10.42432	10.3641	10.7541	10.3686	10.45647	10.33486	10.54595	10.43207	9.84712	10.35315	10.21136
ENSG00000078142	8.01595	8.79699	7.85066	7.35991	9.30997	9.73557	7.54238	7.94113	7.86236	7.52844	7.51028	7.77218	6.95094	7.5276	7.90839	8.77516	11.19471	7.60516	10.00643	7.6459	8.95532	8.33019	10.18439	8.36337	9.06518	8.75148	8.82301	8.13692	9.15567	9.09908	8.91614	8.32243
ENSG00000078177	8.38246	7.51825	8.03252	7.95748	8.30295	7.9685	8.153	7.48463	8.29593	8.08907	7.60539	7.95627	6.55378	8.39686	8.31249	7.58168	7.89139	7.63683	8.42153	8.35129	7.95105	7.91348	8.10478	8.06237	7.69822	8.14545	7.9481	8.01496	8.43658	7.81576	8.1645	7.67394
ENSG00000078237	9.20327	8.76151	9.08624	9.17867	9.75665	9.78943	10.00297	9.87659	10.94203	11.20967	11.33658	11.24427	9.90305	11.03416	11.95039	10.65	9.40586	9.68506	9.59835	10.53804	10.00926	10.36978	7.7069	8.43104	8.49287	8.8041	9.09463	10.65409	9.94843	8.55018	8.34307	8.78314
ENSG00000078246	8.31167	8.00093	8.04448	8.10216	8.27419	8.3226	8.62966	8.41794	7.49947	7.28384	7.13297	6.77513	6.71677	6.85487	7.71615	7.09746	7.63027	7.61376	7.31387	7.05975	7.17459	7.03059	7.92473	8.23598	7.00902	7.57391	7.1745	7.19074	6.66616	7.97505	7.70257	7.60672
ENSG00000078269	7.04044	6.69768	7.58724	6.61285	7.15829	6.35478	7.37841	6.83039	6.20759	6.3848	6.76401	6.83544	7.67505	6.36688	6.60781	5.45099	7.62451	6.99928	6.76058	7.16222	7.71069	7.86749	6.546	8.49193	8.7622	8.0876	7.43342	7.27351	6.82866	7.87865	7.8386	6.98955
ENSG00000078304	10.24629	10.42113	10.82888	10.27999	10.3698	9.96635	10.11339	10.04689	10.62077	10.52531	10.35893	10.132	9.69295	10.53518	9.7946	10.51898	10.80629	10.38457	10.78588	10.68816	10.3679	10.24805	11.00142	10.62124	10.58298	11.15813	10.61718	10.19521	11.02065	11.22968	10.90706	11.07136
ENSG00000078369	12.73145	12.30096	13.04533	12.8779	13.84259	13.44315	14.02726	13.60318	12.86147	12.65867	13.57904	13.38241	13.44086	12.52945	14.00564	12.58616	13.44491	13.10498	12.7849	12.94699	12.61396	12.67749	12.53564	13.07887	12.82753	12.8434	12.41043	12.8699	12.9282	12.36954	12.56168	12.82352
ENSG00000078401	4.6631	5.57453	4.69001	4.72286	7.88006	6.7758	7.08015	5.87459	5.99359	5.75269	5.26414	4.25977	4.92699	5.15081	4.39103	4.54818	5.11383	5.19295	5.93558	5.69009	10.35012	9.38007	9.58849	7.98446	8.47908	10.24046	8.07378	5.82113	6.15487	4.68434	5.20293	6.209
ENSG00000078403	9.60977	8.45217	7.55367	7.90827	9.03954	9.62247	8.82491	8.02674	8.91233	8.99902	10.53439	8.41334	7.131	8.12333	8.4299	8.48818	10.38062	9.76704	9.2096	8.14817	10.2837	8.56779	8.53242	7.37175	7.83471	10.4009	8.34594	8.22923	10.25702	8.79903	8.79922	9.56375
ENSG00000078487	6.58567	6.55181	7.14805	6.609	6.43179	6.62277	6.59791	6.28907	6.37359	5.88385	5.12509	5.5455	6.32949	6.15768	5.68815	6.2213	6.70416	6.72877	6.42895	5.61378	6.32999	6.07079	7.30352	6.8472	7.10002	7.30683	7.23135	6.202	7.72868	6.68456	6.60249	7.01108
ENSG00000078589	5.06604	4.64277	4.71892	4.85448	4.24234	4.04887	3.75563	3.75563	4.13329	4.15705	3.64943	4.25465	3.75563	4.15063	3.58827	4.22962	3.75563	4.75868	4.20287	4.38461	3.64943	4.68185	3.64943	4.3421	4.84189	3.58827	4.25719	4.26098	4.70717	4.40864	4.44645	4.28225
ENSG00000078618	11.24956	11.70175	11.63043	11.38897	11.74345	11.84285	11.85369	11.91649	11.41492	11.49225	11.14036	11.06385	11.62865	11.52434	10.80143	11.55902	11.62201	11.59432	11.46073	11.47231	11.40529	11.34718	12.88593	12.51155	12.44086	12.85757	11.35436	11.16855	12.54176	12.23491	12.08397	12.43045
ENSG00000078668	11.0516	10.94047	11.55529	11.71158	11.24308	11.38051	11.25446	11.31231	10.9715	11.12405	11.20178	11.07978	9.75856	10.97134	10.72695	10.99714	10.96727	11.42024	10.74967	10.92814	10.53934	10.71336	10.11949	10.77774	10.61073	10.28458	10.58449	10.98676	10.65874	10.67049	10.92381	10.91155
ENSG00000078674	10.11236	10.42155	10.75677	10.37306	10.10698	9.84664	10.43775	10.48118	10.55658	11.5558	10.45473	10.34002	10.35043	11.38731	10.25049	11.11532	9.97669	10.25624	10.94561	11.39886	10.90013	10.79604	11.24103	10.26782	10.78612	11.08387	10.71556	11.03104	11.5919	10.97218	10.5492	10.78374
ENSG00000078687	8.09918	7.74845	7.1804	7.31151	7.07298	6.46063	7.93825	6.82552	6.33803	7.78514	6.70932	6.47661	6.2806	7.28793	6.84302	6.10499	8.15667	7.31343	7.33128	6.49004	6.90747	6.5678	7.69076	7.16581	7.02176	8.13617	6.95375	6.39391	8.65498	8.48882	8.18976	8.65377
ENSG00000078699	9.10512	9.43375	9.57306	9.93013	9.44237	9.49147	9.91898	9.76439	8.91487	9.33836	8.85107	8.7821	9.44427	8.79686	9.61704	9.40422	9.43005	9.36214	8.86754	8.65513	8.85574	8.50927	10.12533	9.40085	9.61324	10.02709	8.86049	8.89062	9.60064	9.59418	8.67578	9.13102
ENSG00000078747	8.97046	8.86283	9.94374	10.21157	7.64464	10.86513	8.13707	7.66044	10.90654	7.27164	9.85396	10.29888	8.4851	10.91494	8.6856	9.89339	8.64875	9.59802	8.43696	10.90128	8.58779	7.90725	8.96943	10.03379	10.53647	9.12719	10.00856	8.3393	9.03286	8.88237	9.30429	9.02917
ENSG00000078795	3.99895	5.02582	4.88547	4.59789	4.68322	4.1514	4.49934	4.50292	4.34075	4.84507	4.10669	4.41859	4.91497	4.6289	4.75059	4.66642	4.48998	4.42591	4.52321	4.52729	4.36487	3.74486	4.80374	4.72699	4.65507	5.26193	4.57847	4.05677	5.93291	4.62779	4.50331	4.57177
ENSG00000078804	9.70722	9.41533	10.2807	10.16585	12.49332	11.79389	12.57564	12.33104	9.62796	9.55677	9.60381	9.79544	9.10894	9.33684	9.59157	8.75783	9.91914	9.80363	10.10327	10.00717	10.67725	10.76567	11.72062	12.20824	11.83548	11.38427	10.07852	10.07857	9.82125	8.88677	10.32192	10.16839
ENSG00000078808	12.05529	12.49198	12.34676	12.31218	11.93257	11.81828	12.07004	12.12639	12.13364	12.10472	12.34899	12.38155	12.83122	12.0972	12.44407	12.40032	12.02464	11.76905	11.54448	11.74813	12.13559	12.42602	11.36222	12.267	11.97738	11.31683	11.92591	12.43552	10.88952	11.41866	11.68226	11.3815
ENSG00000078814	5.01756	6.46554	5.77827	6.61731	5.02834	5.3409	5.01369	4.88168	5.20897	4.90413	4.82281	4.45622	7.13579	5.44292	5.35579	6.27869	5.34659	5.01153	5.27524	5.47495	4.94488	5.57376	6.7798	4.25253	6.09941	4.36542	5.23764	4.46551	6.82051	6.81235	5.23178	6.08962
ENSG00000078900	5.1044	5.61341	4.63566	4.81074	4.2829	5.76879	4.64514	5.43272	5.03972	5.62561	4.67637	4.38516	5.22087	4.79767	5.13766	5.22082	4.14494	5.10451	4.09462	5.2473	4.68124	4.82296	5.15857	5.39353	4.4943	5.06723	4.46877	4.68357	5.18864	5.35146	4.74498	5.39396
ENSG00000078902	10.73872	11.02797	11.1999	11.27388	11.26609	10.81155	10.79923	11.42427	10.88043	11.16697	12.10594	11.91013	12.47714	11.27954	12.11124	11.00199	10.72097	11.11091	10.55927	11.32464	10.73403	10.7905	10.33672	10.41666	10.96235	10.35229	10.3264	10.99679	10.88984	10.33805	10.74979	10.53933
ENSG00000078967	8.27389	8.24911	8.35915	8.07048	8.05748	8.33415	8.10078	8.12724	8.30082	8.05828	9.11119	8.33977	8.74626	8.35769	8.83537	8.69087	8.41672	8.75181	8.60733	9.0769	8.4652	8.19085	6.95818	6.51984	7.08301	7.04677	8.56674	8.27444	8.51915	8.72034	8.11179	7.97911
ENSG00000079134	8.67643	8.65719	8.19835	8.78947	7.78595	7.67166	7.40048	7.46189	9.26118	9.19088	8.43779	8.54688	8.20927	8.93828	8.40702	9.2003	8.50751	8.74393	9.25353	8.64938	9.19892	8.76551	8.55764	7.34276	8.02165	8.19035	9.62629	9.0742	8.5776	9.09911	8.45366	8.68758
ENSG00000079150	5.59896	5.50943	6.06965	5.86904	5.46109	5.51068	5.56832	5.50164	6.44601	6.05467	5.73929	6.61213	4.89341	5.62022	5.11815	6.73578	5.50853	5.22961	5.58636	5.71379	5.40664	5.0841	4.26752	5.30339	4.5626	5.16322	4.97535	6.22943	4.6413	5.12764	4.8857	5.17814
ENSG00000079156	6.44897	5.82493	5.80809	5.49889	4.52086	5.01306	5.02345	5.13878	4.7856	5.93929	4.57721	4.60712	3.91941	4.93052	4.86825	4.89067	6.40794	5.8114	4.3364	4.53819	4.25157	6.26318	5.52846	5.4934	5.48324	5.4331	4.27428	4.85335	5.35893	7.31558	6.30305	6.02892
ENSG00000079215	11.25319	11.42056	11.88712	12.07266	12.53679	12.92149	12.08488	12.24982	12.07157	11.98421	12.06719	11.68922	9.54539	11.36467	11.95425	11.2596	12.09029	12.2536	11.43332	11.75917	12.11479	11.90339	12.64158	12.59445	12.38894	12.93211	11.75314	11.80472	11.66751	10.57892	11.40172	11.48494
ENSG00000079246	11.25561	11.82491	11.65643	12.05523	12.48381	12.52725	12.28509	11.91471	12.18969	12.16178	12.24606	12.27451	11.10012	11.85663	11.35022	11.87696	11.79136	11.78149	12.10013	12.02112	12.04348	11.78481	11.69336	11.76515	11.87299	11.75538	12.02963	11.7538	10.96236	12.05688	11.96599	12.00789
ENSG00000079257	8.81562	8.4737	8.82984	9.39385	8.50935	9.44412	8.47077	9.28818	9.01679	9.79175	8.48488	9.06981	7.98688	9.63376	9.03122	9.49058	8.47659	9.12509	8.64293	9.65685	9.12576	9.27906	9.00325	8.60514	8.80874	8.45127	8.93229	9.08657	9.15962	9.29687	9.13733	8.55996
ENSG00000079263	7.6747	8.02572	7.62473	7.7034	8.5486	9.3016	8.32279	8.62813	6.46336	7.37709	6.89437	6.99511	6.35725	7.26219	6.14837	7.60284	8.03638	8.1578	6.90734	7.28424	6.74808	6.72902	10.27495	8.49031	8.34614	9.31155	6.67961	6.71079	8.12448	8.11235	8.46338	8.61869
ENSG00000079277	11.11527	10.64021	9.89458	9.71971	10.01955	9.7443	10.58403	9.96402	10.75747	10.83231	10.64693	10.58576	11.36951	10.46256	10.53883	9.77968	10.1875	10.13091	10.6752	10.25374	10.47555	10.26435	11.30486	10.81395	11.24682	11.54913	10.54993	10.40495	11.66232	9.91462	10.87257	10.95438
ENSG00000079308	9.98767	9.78905	9.72452	9.34011	10.96413	11.09662	11.40341	11.00989	9.56519	10.11703	9.69661	10.14289	9.31547	9.34127	11.12824	9.02439	9.73413	9.38082	9.88974	9.94332	9.03485	9.88266	11.12617	11.10608	10.70796	9.50047	8.42995	9.73638	8.99377	9.69268	10.09677	9.46701
ENSG00000079313	10.05473	10.08528	8.28714	8.87138	9.40688	10.12945	9.97658	11.33367	9.92389	8.49939	9.73296	9.44906	10.68075	10.22541	10.02436	8.74717	8.41157	9.77972	9.46626	9.19058	10.18546	10.12528	9.16039	10.13207	10.88458	9.48112	10.44887	9.94482	8.08102	9.7367	8.98745	9.03596
ENSG00000079332	10.77053	10.10347	10.6631	10.6716	11.50097	11.87014	11.18315	11.51757	10.55857	10.76706	10.98745	10.63957	9.60348	10.47892	10.4144	10.28949	10.52752	10.7372	10.28229	10.55073	10.91206	10.78562	12.10918	11.92806	11.31596	12.19078	10.44122	10.65843	9.693	9.88612	10.53006	10.63602
ENSG00000079335	8.1957	7.50236	7.40544	7.32754	7.94174	7.50193	7.52402	7.60288	6.83643	6.72607	6.86262	6.43374	5.75585	6.47796	6.64131	6.08643	8.00141	7.5467	7.46989	7.17886	7.53266	6.94206	7.74194	7.62025	8.07611	6.85346	7.38311	7.04367	7.71839	7.38022	8.29758	7.69129
ENSG00000079337	11.15679	11.56501	10.75544	10.30847	9.69597	10.00581	9.9093	10.34755	9.72009	10.57686	9.67675	10.1784	10.78586	10.36483	10.61769	9.96013	10.90467	10.79439	9.13568	9.50068	9.48392	9.91724	9.93566	10.92404	10.51727	9.79791	9.6882	10.08082	9.9596	11.45688	10.9635	10.84116
ENSG00000079385	3.50492	4.21108	5.62472	5.35179	4.28204	4.34899	5.31665	4.45432	4.36407	5.27767	4.26496	5.71562	3.71182	5.39098	4.3221	5.62595	4.64641	6.21802	4.63659	4.4754	4.95464	4.38836	4.92782	4.89496	3.92924	7.29463	4.65628	4.53792	5.62075	4.95766	4.73227	4.5187
ENSG00000079387	7.89484	7.51135	7.70658	7.85732	8.50275	8.52326	8.34568	8.08758	7.69348	8.0115	7.61071	7.68256	6.57503	7.64694	7.63656	7.26128	8.02151	8.12415	7.6836	7.77692	7.79238	7.53899	7.54764	7.80379	8.05944	7.44281	7.92615	7.77422	8.11829	7.46708	7.83226	8.11766
ENSG00000079393	7.57808	7.4517	8.46308	8.33954	6.86552	7.03463	6.77877	8.01453	7.48034	7.94805	6.60833	8.27639	8.67442	7.97757	7.48539	7.75783	7.35447	7.48711	7.10723	7.76523	7.29026	8.26946	6.59024	8.34576	7.90681	7.94194	7.20659	8.08678	7.70973	8.81088	7.89843	7.56138
ENSG00000079432	10.46793	10.79418	10.18302	10.41785	9.79418	9.93807	9.6727	10.08009	9.57634	9.46362	9.68099	9.31909	11.10038	9.90503	10.19322	10.2412	10.00959	10.18852	9.4685	9.6098	10.82361	10.67986	10.29947	10.71898	10.14665	9.68868	10.24532	10.19265	8.65612	10.76608	10.11233	9.73847
ENSG00000079435	4.12463	4.54112	4.9438	5.69331	4.73345	5.23998	5.18764	4.99226	4.80735	4.99238	5.09347	4.76824	4.832	5.84826	5.22712	5.32236	4.41913	4.6583	4.29206	4.82853	4.56195	5.17634	5.97575	4.32246	5.5148	4.46413	5.1354	4.63006	3.80998	4.85843	4.49511	4.12723
ENSG00000079459	10.04377	10.22051	10.9196	10.80001	10.79423	10.5889	10.51175	10.18682	10.47412	10.9901	11.24787	11.0712	10.88281	10.69164	11.3288	10.73401	10.10681	10.44378	10.96384	10.72674	10.55792	10.51292	9.94473	9.3221	9.9902	9.7166	10.24613	10.91137	10.67729	9.49082	10.03342	9.68445
ENSG00000079462	6.87398	7.66138	7.49408	7.60899	6.62537	6.93697	6.63678	7.35616	6.96983	6.81455	7.79094	6.86658	8.21961	7.37994	7.18532	7.41913	6.88955	7.30329	7.35115	7.28812	7.47166	7.14032	6.60431	6.83697	7.09897	7.08681	7.21936	6.94539	7.7665	7.33805	6.98003	7.19582
ENSG00000079482	6.58271	5.74044	6.09546	6.54865	6.64722	5.25384	5.42716	6.2992	5.72426	6.86581	6.58718	7.09493	5.31521	6.3747	7.1734	5.74666	6.30647	5.77245	7.28944	6.82732	7.4517	6.34783	5.60274	3.61399	4.82584	4.9638	6.87535	6.16046	5.64016	5.68349	5.74453	5.22778
ENSG00000079616	8.34827	8.38482	8.92524	9.0057	7.31743	8.22194	7.75514	7.93538	8.8663	8.8628	8.7608	9.15837	10.20919	9.07236	8.86278	9.13855	7.87375	8.32065	8.67609	8.69937	8.68433	9.0334	6.85216	7.62636	8.08754	7.90273	8.89137	8.74069	8.56106	8.99131	8.31366	7.77309
ENSG00000079691	8.38432	8.0867	8.37932	8.33538	6.81013	6.6941	7.32006	7.43786	7.6969	8.48829	7.48419	7.15631	7.43378	8.1538	7.69328	8.52451	8.03018	8.21446	7.60003	7.95729	8.47061	7.57371	7.81206	6.32669	7.47688	6.3272	8.61013	7.72189	8.50754	8.26959	8.082	7.83984
ENSG00000079739	8.89776	8.09213	9.71795	9.13553	9.01297	9.26923	9.13531	9.05323	8.99425	9.09576	9.29099	8.75412	8.73086	8.77976	9.89617	8.97246	8.86032	9.22662	9.07234	8.77416	8.48944	8.39623	8.30108	7.74597	8.28577	7.51395	8.57235	8.65213	8.95325	9.05896	9.01432	8.1107
ENSG00000079785	9.09822	8.60733	9.26807	9.12517	10.28364	10.07708	9.99989	9.6945	10.21756	10.1085	10.47348	10.53405	8.09264	9.92123	10.38735	10.36515	9.50976	9.68333	10.12427	10.07394	9.94144	10.31155	5.54487	9.80677	7.98849	5.35777	9.48671	10.4523	10.06856	5.68846	9.10127	8.78655
ENSG00000079805	12.43465	12.25875	12.42882	12.23004	12.46603	12.22849	12.65063	12.45464	12.26109	12.28403	12.69375	12.63584	13.30184	12.56793	12.77907	12.36401	12.36741	12.21623	12.53101	12.35699	12.5349	12.6504	12.19165	12.47486	12.59034	12.50081	12.31571	12.55554	12.618	12.05811	12.19624	12.23337
ENSG00000079819	12.57478	11.64611	12.27548	11.99205	11.66064	11.62897	12.1862	12.04972	12.41644	12.813	11.5606	11.87583	11.62459	12.131	12.67439	11.84792	12.12638	11.81179	11.91007	12.29138	11.87005	11.76979	13.08252	11.74679	12.34262	12.51669	11.50121	12.11279	13.87508	11.9782	12.18648	12.25721
ENSG00000079950	10.95579	11.12705	10.91357	10.71029	11.24689	10.45174	11.48351	10.47861	11.14564	11.49307	11.38451	11.1164	10.73876	11.22191	11.64438	11.58362	11.74336	11.22925	11.10995	11.10816	11.08134	10.93628	11.50865	10.78481	10.52859	11.29472	10.88655	11.1652	11.39331	11.02698	10.97931	11.10086
ENSG00000079974	9.06526	9.12839	8.68151	9.65904	8.78222	9.19335	8.94747	8.81097	9.23958	8.75713	9.45397	9.26663	9.234	8.83923	8.98289	9.00279	8.91443	9.4518	8.76624	8.49156	9.04303	9.03996	7.53413	8.38723	7.91298	9.00307	9.20781	9.02882	8.36395	8.67607	8.22417	9.0455
ENSG00000079999	10.18002	10.34602	10.57459	10.44991	11.10607	10.63862	10.63845	10.69849	10.01652	9.90771	10.3532	10.4425	11.25111	9.80193	10.06887	10.34141	10.34457	10.07415	9.69772	9.52504	9.92985	10.38251	9.26982	11.19656	10.00513	10.34855	9.82301	10.12443	9.39776	9.87568	9.87394	10.25998
ENSG00000080007	5.15032	5.06941	4.70781	5.54579	4.80565	5.71079	5.77184	5.09017	4.66651	5.02186	4.13424	4.59413	3.93457	5.57351	4.60398	4.87799	4.99211	4.95163	4.5919	5.16077	4.69715	5.46628	5.5844	6.02559	6.72787	4.56496	4.08426	4.86524	5.56567	6.13905	5.70344	5.16325
ENSG00000080031	4.16668	4.3389	4.35868	4.37297	4.37367	4.21805	4.63382	4.85334	4.33473	4.49339	4.34903	4.05921	3.86244	4.3694	4.13951	4.833	4.80284	4.80216	4.33306	4.13532	4.71468	4.43862	5.50409	5.15432	4.31005	4.52836	5.56569	4.30167	3.66879	3.66879	4.92912	4.36368
ENSG00000080189	9.50483	9.86413	9.57274	9.64169	9.8291	9.31167	9.6462	9.30072	10.4394	10.33046	10.15114	10.35678	10.97831	10.35126	10.41107	10.1102	9.33596	9.09855	9.81077	10.08732	10.13152	10.42867	9.87596	10.63727	9.84016	10.73168	9.9239	10.3544	9.55384	9.33913	9.25546	9.75565
ENSG00000080200	9.73778	8.6302	9.12828	8.94134	9.58277	10.02989	9.18727	9.34084	9.23544	9.03064	8.6946	9.20765	8.05801	9.22396	9.84689	9.71425	8.63697	9.30062	8.66793	8.87791	9.0248	9.14413	7.03186	9.31257	7.87212	6.89028	8.76254	9.37276	7.92727	8.0228	8.76742	7.40051
ENSG00000080298	8.67892	7.91996	6.90861	7.42313	7.80579	8.17422	6.63908	6.40046	6.11968	6.59704	7.07995	6.19468	7.01519	6.93933	7.66894	6.5729	7.58502	7.8829	7.21885	7.58803	6.50858	6.98173	9.05989	7.89184	7.62508	7.3222	6.92208	6.82577	7.35872	8.01569	7.95209	7.93005
ENSG00000080345	11.06579	10.50051	10.14507	10.32665	10.64637	10.54178	10.7177	10.35876	10.61978	10.22537	8.84264	8.67036	7.89732	9.45504	9.73438	9.22711	10.26002	10.14282	9.91129	10.02149	9.95069	9.04935	11.77873	10.32789	10.99537	10.58167	10.05177	9.32748	12.22213	10.48595	11.19853	10.31387
ENSG00000080371	11.13678	10.65798	11.07242	10.63601	11.94723	11.82599	12.1697	11.87859	10.88178	10.42044	10.5323	10.39684	9.32471	10.36049	10.31921	10.35751	11.56524	11.44992	11.17661	11.12698	11.29645	11.00629	12.55216	11.56772	11.93357	12.27339	10.95713	10.91678	12.0791	10.81925	11.25533	11.5935
ENSG00000080503	11.51717	10.40415	10.63053	10.79461	9.52499	9.2912	9.77536	9.89735	10.17136	10.70151	10.26024	10.19203	11.30101	10.08067	12.10754	10.63834	10.64757	10.63414	10.29701	11.68627	10.39232	9.88363	9.98995	9.7842	8.99106	8.55252	10.36441	10.27387	11.35619	10.59433	11.60113	9.61385
ENSG00000080546	9.50356	9.45725	9.59379	10.27498	8.6841	8.37874	8.43987	7.98775	9.36353	9.84757	8.86724	9.11346	8.26766	10.06705	9.15237	9.51481	8.19128	8.62134	9.70465	10.21251	9.38094	9.01336	8.31814	7.75732	8.08115	7.5853	9.94495	9.91289	9.18413	8.49998	9.12396	8.25304
ENSG00000080561	5.77959	5.86464	6.19034	6.7053	6.46198	5.86478	4.85765	6.42506	5.66288	6.28354	5.25093	6.57616	5.97741	6.77187	6.27834	5.45857	5.9336	6.00165	5.53584	6.3857	5.10719	6.59309	5.73481	5.17616	5.67311	5.38233	4.62218	7.18918	6.4444	6.47695	6.56553	6.24644
ENSG00000080573	8.91015	8.83483	8.89774	8.72239	11.466	11.35314	11.55728	11.66002	8.78483	7.41158	7.51831	8.39758	7.71377	7.40732	8.21836	7.71069	9.14941	9.55914	7.04858	7.74833	7.57584	8.27123	9.66726	11.92056	10.47966	10.06087	7.40458	8.17709	7.98352	9.02765	9.03342	9.40424
ENSG00000080603	9.51048	8.21934	9.8373	9.82972	10.48365	10.17481	10.5833	9.93763	9.90037	9.66771	10.66691	10.57163	9.82766	9.43725	11.99821	8.98143	9.80921	9.40577	9.49313	9.70668	8.51311	9.66429	8.937	8.44181	8.32137	9.09321	8.45553	10.03506	9.40457	7.8692	9.17945	7.96284
ENSG00000080608	8.22928	8.2178	7.74443	7.92193	9.048	9.18932	8.496	8.48578	9.71708	9.07657	8.39601	8.58239	8.09537	9.01578	8.22284	9.21683	8.22932	8.64664	9.25364	8.9478	9.63803	8.49581	8.93617	8.87513	8.8332	9.12902	9.69528	8.53314	9.37427	8.89583	9.05228	8.61914
ENSG00000080618	3.71515	3.71515	3.44837	3.44837	3.44837	3.44837	4.198	3.44837	3.44837	3.44837	3.82981	4.53841	3.44837	4.57627	3.71515	4.67729	4.19412	4.07871	4.05266	4.47573	3.82981	3.82981	3.82981	3.82981	3.71515	3.71515	3.82981	3.82981	3.82981	3.82981	3.71515	3.71515
ENSG00000080644	5.12306	4.29825	4.68091	4.61758	4.03616	5.25086	4.24344	4.04257	4.31272	5.03811	5.21085	4.6481	3.59192	4.59771	4.29566	3.62564	5.96977	4.53737	4.13483	4.21461	5.61384	4.2583	4.41424	4.9844	5.96757	3.62564	4.44592	4.30272	4.52674	4.52982	5.21702	5.78221
ENSG00000080802	9.07676	9.01376	9.17835	9.04232	10.02064	9.81637	10.1122	9.82327	9.05011	8.95623	8.37611	8.25756	7.71887	8.28209	8.87565	8.29399	9.60505	9.21432	9.00355	8.56277	8.47882	8.60393	9.87976	9.6892	9.90664	9.90195	8.37262	8.36818	11.05835	9.12732	9.24753	9.74979
ENSG00000080815	11.88038	11.5672	12.06075	12.03864	12.71384	12.46195	12.99954	12.585	12.07737	11.82578	12.43313	11.90055	10.64938	11.60809	11.87429	10.99702	12.50272	11.99069	11.49844	11.51828	11.86497	11.64716	11.98635	12.6332	12.77249	12.33036	11.84329	11.67825	11.20333	11.51245	12.05761	11.88966
ENSG00000080819	6.67659	5.61492	6.39607	6.25439	5.38594	5.46654	4.88922	4.90978	6.13377	5.70218	7.21	6.80665	7.69504	5.91597	7.39334	5.82086	4.95459	5.73079	5.19032	5.12416	4.35314	4.75557	3.47756	3.47756	4.48118	3.72167	5.22381	5.72962	4.55573	4.37541	5.08368	3.72167
ENSG00000080822	9.62578	9.71729	9.74402	9.67156	10.21614	9.65375	10.30819	9.83183	9.67242	9.34712	8.77795	8.99463	8.27046	9.08838	9.02806	8.94699	9.77889	9.58581	9.40678	9.30675	9.09634	9.18512	11.38048	10.92167	10.67506	10.63487	9.202	9.09599	9.56629	10.29214	9.95638	10.48403
ENSG00000080823	6.1468	6.42208	5.99809	6.17998	5.86813	6.5507	5.80791	6.1223	6.42289	6.04243	5.87642	6.14469	7.80187	6.0708	6.30449	6.72089	6.59844	5.99882	6.40479	5.6737	6.38839	7.16142	5.58719	6.85839	5.9709	6.26254	6.63749	6.51666	6.49089	6.39542	6.18175	6.45025
ENSG00000080824	13.4573	13.87778	14.55127	14.11826	15.13117	15.05681	15.17017	14.94053	15.08908	15.08156	14.24014	14.1933	13.71976	14.89312	13.89879	14.0722	14.36252	14.48234	14.85313	14.69796	14.51734	14.35396	15.86064	15.61986	15.8685	16.74767	14.57856	14.24379	16.86967	14.82487	14.84729	15.80965
ENSG00000080839	7.95966	7.65666	7.54165	8.00679	6.96878	7.54678	6.94813	7.47115	8.39704	8.56971	8.36289	8.60998	7.27283	8.44027	8.16643	8.2219	7.4698	7.96158	7.75991	8.37499	7.88303	7.77086	6.86204	6.82916	7.12369	6.996	7.81368	7.87249	7.91284	7.37823	7.58758	7.63518
ENSG00000080845	10.81409	11.79937	11.4191	11.26731	12.7135	12.69738	12.60947	12.87259	10.84427	10.83008	10.74857	10.56368	11.25438	10.40474	11.29013	10.28443	10.94717	11.32562	10.2197	10.43641	10.87829	10.64761	13.01099	12.61264	12.25333	13.26004	10.79457	10.58613	11.25818	10.70105	10.76657	11.40291
ENSG00000080947	8.81692	8.554	6.59718	6.17853	6.61456	5.72266	4.83014	5.39086	6.62707	7.29747	7.07907	7.55527	7.43164	7.00722	7.29278	5.80139	6.54243	5.28865	5.77701	5.92078	5.78042	7.00928	4.79142	7.66241	5.91974	5.73893	5.50304	5.21498	4.75116	7.36819	7.63504	6.32975
ENSG00000080986	5.43864	5.95709	4.77721	5.50144	4.74877	5.44924	4.79959	4.38171	6.12826	6.17511	5.6453	4.65816	4.49017	6.00236	5.29876	5.90698	4.5259	5.8641	4.541	4.60346	4.73146	4.68481	4.55339	5.60787	5.38077	3.86006	5.05446	4.73032	5.51989	5.18574	5.10724	5.93671
ENSG00000081014	8.37744	8.117	8.76087	8.8619	8.51085	8.77003	8.28868	8.53982	8.96201	9.44334	9.14036	9.12815	7.89632	9.10232	9.19462	8.91701	8.62779	8.86406	8.69041	8.9926	9.10832	8.93949	7.96852	7.95702	8.29802	7.95797	8.90016	8.97511	8.43548	8.21877	8.45754	8.11928
ENSG00000081019	7.45688	8.01028	8.18876	8.21527	9.37326	9.00544	8.24837	8.9814	8.23983	8.67603	7.6245	7.47082	7.41197	8.27455	7.98727	8.17933	8.60198	8.14392	7.48212	7.47551	6.32135	6.70566	10.03478	8.55289	8.52429	9.70335	7.1268	6.94554	9.98155	9.01061	8.46265	9.37561
ENSG00000081026	5.89816	5.08359	5.36068	6.01309	5.19522	5.75671	5.29765	5.5342	5.0642	5.32382	4.75271	4.64857	4.8476	5.05115	5.06684	4.62104	5.1693	5.3752	4.72996	5.40974	5.2186	4.84252	5.48196	6.02283	4.86113	6.26756	4.70216	5.23593	5.29919	6.30037	5.97087	5.61738
ENSG00000081041	9.65581	9.38994	8.75858	8.79676	9.10605	6.83756	9.1436	8.67116	9.2514	6.52734	5.34882	5.12915	8.0337	5.6609	6.43911	5.68838	8.43379	8.17159	9.98821	9.69442	14.59718	14.9558	14.8118	12.12113	13.81963	13.43074	11.13423	10.76688	10.3188	10.20249	9.90364	9.75993
ENSG00000081059	6.53086	6.31728	6.67812	6.16929	7.79514	7.6385	7.16961	7.16497	6.1252	6.30624	5.04345	6.07921	6.56485	6.34769	6.39491	5.87087	6.30877	5.91213	5.58031	6.20666	5.94288	6.43093	6.28377	6.73969	6.58685	6.00176	5.96218	6.14678	6.6992	7.02052	6.62055	6.55188
ENSG00000081087	10.53781	9.9616	11.29927	11.37821	10.94766	10.96179	10.68007	11.06851	11.156	11.30605	11.63342	11.40211	10.96256	11.30821	11.75193	10.78222	10.64345	10.8174	10.29833	11.056	11.17965	10.65129	10.11993	10.26178	10.67561	10.29463	10.69618	11.13742	9.89222	10.50529	10.52692	10.02308
ENSG00000081148	5.37129	4.83821	4.77247	4.48354	4.6747	4.23791	5.26273	4.74973	4.26899	4.67797	4.45313	4.78067	3.63964	4.47998	4.43541	4.69184	5.19479	5.07	4.72116	4.24625	4.33119	4.6655	3.63214	4.21386	4.34213	3.72155	4.82937	4.46321	4.36383	4.66051	4.82436	4.25142
ENSG00000081154	9.51248	9.43205	9.72808	9.40989	9.98497	9.83177	10.37962	9.70804	9.65199	9.20983	10.19392	9.98121	9.44818	9.55584	9.99356	9.22268	10.07639	9.7961	9.97701	9.6798	9.3497	9.1576	9.27397	9.3272	10.40505	9.0126	9.08208	9.54899	10.90891	8.774	9.43408	9.87835
ENSG00000081177	9.06109	8.76843	8.90009	8.78731	8.43702	8.17468	8.33594	8.15937	8.49252	8.89363	8.77726	8.74393	8.18862	8.89571	8.80457	8.59007	8.84618	8.36005	8.19911	8.43465	8.53381	8.81235	7.86597	8.74486	8.549	7.35043	8.61389	8.78799	7.11927	8.56585	8.84512	8.06203
ENSG00000081181	4.53747	5.46581	6.00608	5.74768	6.21745	6.03498	5.85602	6.02472	6.36217	5.06077	5.74738	5.86907	5.78638	5.5312	5.12603	5.10843	6.16193	5.50336	6.42052	5.04777	4.73617	5.29787	6.60594	5.17966	5.7949	6.70916	5.35652	5.58724	6.79938	5.72589	6.15797	6.76856
ENSG00000081189	7.77377	8.07353	6.54505	6.56422	8.03	8.44134	8.37861	6.68743	8.32338	8.81772	7.78636	8.65488	8.92119	8.41674	7.89818	7.68974	7.3285	8.30745	10.97661	9.83117	8.3595	8.29807	9.57672	7.0348	8.43108	8.99753	8.84743	8.37442	11.65591	9.38525	9.30998	9.97445
ENSG00000081237	12.69906	11.79205	12.4096	12.61049	11.92819	12.64631	11.97586	12.02759	13.05747	13.42693	12.80697	12.69212	11.09989	13.05048	13.47938	12.50025	12.03148	12.4435	12.5865	12.83082	12.54939	12.42915	12.11128	12.15448	12.00565	11.35373	12.72983	12.73302	11.27279	12.31078	12.48353	11.54865
ENSG00000081307	8.99455	8.42141	8.61415	8.58764	9.10161	9.04053	8.71059	9.23928	9.14496	8.80411	9.65781	9.42153	9.12644	9.3071	9.4842	8.8559	8.60577	9.07575	8.82812	9.20038	8.11559	8.48517	7.47532	8.26152	8.14893	8.56576	8.53177	9.22553	8.18932	9.1051	8.69711	8.22309
ENSG00000081320	9.65802	9.58537	8.85736	7.60496	9.81921	9.08842	10.28776	9.04732	8.84554	7.46387	8.11106	7.888	7.31289	7.63031	7.53683	7.40207	9.61273	9.01396	9.76512	9.20453	8.96584	8.71085	11.28487	10.06563	10.06589	10.16697	8.72975	8.93445	9.24066	9.83856	10.27053	10.33377
ENSG00000081377	6.82768	6.9668	6.75783	6.99985	6.16553	6.53376	6.6789	6.5563	5.78544	5.36209	6.19617	5.10437	5.07523	5.47932	5.57172	5.30538	7.14353	6.28399	5.41804	5.52628	4.69414	5.08759	6.66371	6.19518	5.882	6.05651	5.35486	5.18429	6.41025	6.39387	6.72726	7.21808
ENSG00000081386	8.23197	7.31585	7.62296	8.46415	7.15315	7.56477	7.24296	7.0453	7.81638	7.25948	7.89107	8.25043	8.14739	7.12876	7.9501	7.03274	7.92689	7.79318	7.042	6.37561	7.18137	7.20054	6.9076	6.88151	7.12062	7.48504	6.70634	7.58421	6.71216	7.38466	7.54822	7.32717
ENSG00000081665	7.61652	6.98831	7.80878	8.12286	7.60906	7.50035	7.21735	8.62454	7.66685	7.88162	7.68685	7.59262	7.27725	7.6844	7.70632	7.41319	7.66262	7.82318	7.51927	8.18294	7.68001	7.99279	8.56779	8.16172	8.43523	8.15658	7.9413	7.91107	7.63881	7.63135	8.04188	7.60101
ENSG00000081692	7.36946	7.43427	7.36235	7.53232	7.98524	8.2281	7.19	7.98866	8.16427	8.00958	8.17101	8.57117	8.89849	8.14104	8.92974	8.40958	7.29413	7.80787	7.82698	8.19319	7.4024	8.03587	7.27238	6.91258	6.94169	6.53062	7.59531	8.09179	7.59873	7.12749	7.24056	7.43465
ENSG00000081721	8.20376	7.83042	7.61408	7.67969	7.59022	7.83223	7.30075	7.64242	8.07968	8.2009	8.26173	8.39801	8.12758	8.18262	8.22575	7.80451	8.03783	7.96576	8.2263	8.43425	7.85668	7.74886	7.84054	7.88997	8.27688	7.44214	8.15676	8.22961	7.82257	8.0603	8.31293	8.07382
ENSG00000081760	8.125	8.30127	9.06093	9.16231	9.36255	9.22045	9.07588	9.36637	8.49785	8.52752	9.06268	8.72602	8.7503	8.38381	8.59862	8.415	8.45637	9.01317	8.11435	8.00049	8.3706	8.18666	7.49085	8.08071	8.42851	8.25221	8.68008	8.51266	8.09022	7.98634	8.20917	8.07225
ENSG00000081791	9.50935	9.29721	9.51009	9.74346	8.89199	9.32541	8.7362	9.10887	9.88799	10.20611	10.16726	10.16437	10.04867	10.42081	10.24849	10.15373	9.15547	9.634	9.79219	10.16331	10.25188	10.08171	9.12346	9.34094	9.28323	9.0069	10.09801	10.08773	9.38094	8.99875	9.39078	9.20771
ENSG00000081870	7.47241	7.46014	7.63831	7.59751	8.13878	7.87635	7.8397	8.21965	7.90766	7.87198	7.87233	7.70299	6.93952	8.05196	7.64027	8.11996	7.58235	8.06801	7.6673	7.95425	8.30564	7.81838	7.84718	7.70442	7.39188	7.36072	8.15451	7.71218	7.18285	7.49199	7.70012	7.71138
ENSG00000081913	8.08175	7.6637	8.1661	7.84801	6.88365	6.26444	7.66705	7.36335	7.22601	7.83769	7.21797	7.53507	7.28266	7.70362	7.82479	7.16273	7.61853	7.40832	7.82352	7.8134	7.2719	7.63106	8.83298	7.5653	8.46467	8.31259	7.3449	7.70696	7.84113	8.30957	7.69525	7.54946
ENSG00000081985	3.76148	3.76148	4.98868	4.93669	3.74943	3.74943	3.74943	4.9498	3.74943	3.74943	3.48241	3.48241	3.74943	3.74943	4.25338	3.76148	3.74943	4.22538	3.74943	4.82343	4.36905	3.48241	3.48241	4.41775	3.76148	3.76148	4.88201	3.94878	3.48241	4.58443	3.76148	3.76148
ENSG00000082014	7.81091	8.28317	7.79628	8.64749	6.16213	7.16137	6.00811	6.70042	7.38048	8.15155	7.7764	7.51949	7.01035	7.53782	7.38241	7.90952	7.09427	8.10505	7.12199	6.94082	7.51294	6.41027	7.50536	6.34427	6.56978	6.62218	7.50758	6.68213	6.86453	7.49636	7.33762	7.74835
ENSG00000082068	7.95908	8.59934	8.30344	8.84065	9.00291	8.30234	7.18986	8.50574	8.48744	8.84887	8.16881	8.2547	8.57602	9.26371	8.55895	8.84112	8.50879	8.11169	9.5805	9.09612	8.83421	8.9082	9.63271	8.69325	8.47051	9.67147	9.07121	8.50761	10.14058	8.98834	8.65185	9.13558
ENSG00000082074	11.29827	10.00282	12.37573	12.01493	10.95835	10.84455	10.61318	10.35038	12.05518	12.43092	11.63248	11.88682	11.2745	12.26035	12.14709	11.09617	11.60687	11.11587	12.59198	12.51052	11.96417	11.88063	12.14028	11.12608	11.87963	12.66601	11.50232	11.71726	13.6446	12.40647	11.94199	12.16438
ENSG00000082126	4.22662	3.80096	4.76356	4.55614	4.32552	4.42425	4.6671	4.02316	4.01508	3.66641	3.98254	3.92088	3.66641	3.66641	4.21349	3.80096	4.40786	4.30252	4.46382	3.66641	4.33486	4.17829	4.92908	4.50116	4.64301	4.57421	4.16116	3.92505	3.52596	4.49976	3.80096	4.30476
ENSG00000082146	9.21005	9.23259	9.60857	9.33697	9.1377	9.35955	8.92907	9.15952	8.91937	9.25423	8.89876	9.09288	8.13234	8.9429	8.54308	8.88506	9.27967	8.88174	8.72561	9.12414	9.09871	8.84822	7.90292	9.03382	8.61962	8.73392	8.99211	8.58268	8.87761	9.35721	9.25418	8.98987
ENSG00000082153	11.67015	9.4996	12.04604	11.61066	13.09809	13.0951	13.07779	12.52751	12.89737	13.09208	13.52107	13.10665	11.10923	12.63196	13.85728	12.06766	12.25804	12.29821	12.67531	12.81128	11.69857	12.33235	12.20262	11.54683	11.61341	12.51278	11.38028	12.61468	13.17967	10.58869	11.65782	11.69075
ENSG00000082196	5.94491	5.04871	5.39668	5.5446	4.90384	4.60648	4.84665	3.94521	5.20684	4.91786	4.69524	4.9799	5.85099	5.2743	4.82146	5.61063	5.1752	5.59298	5.3804	4.82508	5.30624	5.27924	4.41118	3.51708	4.26437	3.53104	5.52717	5.10754	5.81012	5.69794	5.70275	5.39583
ENSG00000082212	9.44772	9.33273	7.66424	8.79202	8.78045	8.96394	8.50504	8.23535	7.994	10.08809	9.25505	9.00855	9.00874	9.6507	6.96174	9.58614	9.47923	8.94211	10.17439	8.36385	8.42128	8.78121	11.00285	10.06182	10.79842	11.6372	8.72751	8.68805	10.6857	10.13349	10.02046	10.58215
ENSG00000082213	8.70488	7.96127	8.26733	8.55928	9.13894	9.49399	9.09183	9.07663	8.46478	8.33136	9.01259	8.50171	7.99466	8.21577	9.27692	8.24263	8.51424	8.39957	8.35108	7.74763	7.74763	7.59147	7.48429	7.62566	7.59701	7.63449	7.70422	8.3584	8.1498	7.34303	7.73145	7.61655
ENSG00000082258	9.86087	8.85691	9.36806	9.56135	10.1928	9.96304	10.34374	9.90403	10.01048	9.68612	9.77108	9.6176	8.38984	9.52405	9.66745	9.27872	9.74056	9.45603	9.48015	9.55458	9.59346	9.27701	9.74134	10.21109	10.22944	9.36855	9.78906	9.52683	8.96153	9.01216	9.68196	9.22926
ENSG00000082269	8.98203	8.85826	8.54634	8.85762	8.59571	8.82212	8.48076	8.42564	8.01899	8.19196	7.2754	7.85412	6.6149	7.55777	7.11029	8.59358	9.15164	9.0676	8.23215	7.8483	8.24297	8.26032	9.28829	8.64725	7.87546	8.54855	8.36429	8.13422	7.59912	9.39615	8.99094	9.15053
ENSG00000082397	11.57934	11.01174	10.27925	10.56681	11.89054	11.40056	12.1887	11.18104	11.26037	10.71703	10.93692	11.76163	11.75377	10.40148	11.02418	10.69838	11.50658	10.9232	12.25629	11.23995	11.31644	12.16375	11.84525	12.47125	11.98584	12.25916	11.10879	12.40564	10.76665	10.90484	11.17191	11.55617
ENSG00000082438	6.43924	6.19143	6.05417	5.47212	6.22846	5.01419	6.44798	4.89144	5.98665	5.18222	6.09111	5.78166	6.53378	5.62367	6.25466	5.56486	5.89188	5.76909	6.62203	6.1947	5.58303	6.1724	6.72954	7.08934	6.06421	5.86964	6.00699	5.35646	5.6197	6.25094	6.95102	6.13128
ENSG00000082512	8.37723	7.77903	7.03633	7.67392	7.96763	8.1772	8.20958	7.85229	7.24166	7.43263	7.55812	7.58428	7.48023	7.49787	7.58307	7.03904	7.77258	7.88433	7.94359	7.43585	7.81774	7.55621	8.27834	7.48371	8.11522	7.48012	7.90012	7.22063	7.53101	7.95699	8.26072	7.78494
ENSG00000082515	8.43714	8.26385	8.69328	8.76643	9.10419	8.84745	8.94402	8.87009	8.62834	8.73568	8.84608	8.8882	8.59346	8.91101	8.28688	8.98436	8.96856	9.08342	9.03717	8.98865	9.27838	8.90879	8.54172	9.3017	9.13151	9.20945	9.20651	8.78199	8.83819	9.16557	8.72687	9.22374
ENSG00000082516	6.63466	6.42868	6.89701	7.47413	7.93275	7.98703	7.50184	7.40796	8.15518	8.00199	8.26609	8.17243	7.04551	7.53065	8.08187	8.01938	7.33322	7.56276	7.69322	7.63009	7.40389	7.60759	5.87783	6.95807	6.42933	5.93516	7.49422	7.8273	6.68254	6.45606	7.02044	6.92593
ENSG00000082641	13.08243	12.91647	12.71785	12.99053	12.98591	12.45843	13.51115	12.36761	12.51617	12.597	13.0766	12.54752	11.87449	12.07935	13.47123	11.90488	13.35472	12.9361	11.77021	11.60986	11.39591	11.46846	12.6523	13.07584	12.90073	12.6488	11.3841	11.67624	12.44249	12.50484	12.60239	12.6117
ENSG00000082684	4.11255	4.07182	4.07388	3.6299	3.94343	5.39787	4.21096	4.3072	3.6299	3.6299	4.01101	4.01101	3.6299	3.91254	3.35242	3.35242	3.94886	4.61769	4.10528	3.99845	4.01101	4.01101	4.01101	4.01101	4.62123	3.35242	4.01101	4.01101	4.01101	4.01101	4.43537	4.91135
ENSG00000082701	9.61338	9.0867	10.43373	10.2735	10.24341	8.37272	10.19438	10.20795	10.08803	9.98023	9.8979	9.92738	8.85782	9.80468	9.22535	12.14033	10.57288	10.4812	10.33694	10.00772	10.0292	9.9518	9.22381	9.9735	9.37981	9.18976	9.59708	9.90418	10.17273	10.33593	9.51641	9.65789
ENSG00000082781	12.646	12.23514	13.32427	12.94358	12.30057	12.04866	12.38773	12.56501	12.79532	12.83754	13.81561	13.72219	13.73187	12.91489	13.78661	12.76893	12.49019	12.16082	12.10701	12.46575	12.39057	13.30044	10.47959	12.38502	12.20404	11.57017	12.14526	13.42691	10.50727	11.74771	11.70491	11.12244
ENSG00000082805	9.07745	9.11406	10.33182	9.23464	9.49127	9.62303	8.43997	9.17366	9.83157	9.55764	9.11439	8.42843	9.39017	9.68182	10.95045	9.91182	8.82689	8.61431	9.74201	9.99569	7.52458	8.24319	12.13177	9.73977	10.5932	9.65644	7.93644	8.08905	11.97118	10.07308	9.20688	9.28374
ENSG00000082898	11.42948	11.04626	11.12756	11.43937	10.90498	10.89845	10.88338	10.82677	11.24506	11.38118	10.99146	10.76218	9.99764	11.26683	10.93895	11.14552	11.24738	10.73652	11.00293	10.92532	11.68507	10.68627	9.78139	10.58254	10.55856	9.21049	11.58291	10.82343	9.51667	11.89657	11.36339	10.55294
ENSG00000082996	11.93153	11.36395	12.13666	12.0965	11.83746	11.51912	12.04644	11.65056	11.8295	12.37534	11.90681	11.82932	11.00736	12.13536	12.19541	11.76661	12.06724	11.66595	11.58946	11.85296	11.79514	11.51498	11.86142	11.23217	11.6475	11.53025	11.81897	11.71791	11.68101	11.8498	11.86776	11.40023
ENSG00000083093	8.17557	8.09003	8.01137	7.89383	7.91173	8.62755	8.04752	8.44526	8.30434	8.64565	8.05328	7.6772	7.26322	8.2243	7.59292	8.85492	8.33091	8.73622	8.14338	7.69685	8.05098	7.36414	8.29949	8.36945	7.71472	7.70072	8.64294	7.41868	7.70157	9.07051	8.71113	8.70779
ENSG00000083097	8.28787	8.17238	8.56659	8.61946	9.35452	9.87042	9.42447	9.29675	7.9677	8.64464	7.98475	8.07075	6.69711	8.16869	8.26324	8.56684	8.10664	8.30075	7.79014	8.17697	7.3786	7.92405	7.3908	8.46926	7.16519	7.51604	8.1023	8.04279	7.20899	7.76271	7.65486	7.81007
ENSG00000083099	9.54111	8.43123	8.7734	9.24804	9.6236	9.65135	9.66955	9.53679	10.24315	10.30204	10.08949	10.34165	8.98455	10.16301	10.04472	9.86535	9.55532	9.66517	9.80458	10.16266	10.10138	10.00025	9.26895	9.42003	10.07276	9.64406	9.76599	10.00697	10.3069	8.87494	9.27989	9.29801
ENSG00000083123	6.50904	5.95279	7.10293	8.39467	7.09582	6.92406	7.02833	7.01441	7.59534	7.4731	7.73758	7.40537	6.67313	7.27628	7.80353	7.2316	6.76028	6.9321	8.82997	7.24347	7.68055	7.67882	7.95975	6.73927	6.53911	9.22208	7.43584	7.4449	7.15547	7.33662	6.65012	6.29127
ENSG00000083168	10.10252	9.93481	9.69559	9.35604	10.57229	9.98008	10.89839	10.20793	9.86475	9.52907	9.14383	9.12989	8.57871	9.30495	9.44416	9.0677	10.51427	9.76691	9.74072	9.47224	9.40906	9.23159	11.24936	10.59535	10.63397	10.84655	9.64631	9.1808	10.67448	10.29844	10.42625	10.47979
ENSG00000083223	9.45886	10.04025	9.96338	10.10253	9.63662	9.98627	9.58261	9.6963	9.99221	10.09385	9.01278	8.90898	9.25962	9.84424	9.85746	10.47603	9.21531	9.53582	10.52413	10.72918	10.39584	10.29795	11.29348	9.59441	9.7047	10.13429	10.38109	9.626	11.40533	9.97444	9.66421	9.72962
ENSG00000083290	9.92984	10.05894	9.522	9.51005	9.77426	9.19981	8.81554	9.12985	8.99118	8.32221	8.74972	9.36868	7.39052	8.30311	8.09258	7.7776	10.04757	9.40407	9.11268	9.00871	8.86896	8.8565	9.11968	10.16451	10.18892	9.76749	8.65234	9.42792	8.38517	9.58342	9.69874	9.8253
ENSG00000083312	10.92005	10.446	11.07196	11.09106	11.73997	11.6664	11.65718	11.08832	10.79465	11.16945	10.88396	10.58173	9.08786	10.5859	10.95159	11.06334	11.80576	11.28383	10.65345	10.82197	10.57047	10.75769	10.80711	11.49899	11.11923	11.66496	11.04043	10.33883	11.25587	11.06146	10.91919	10.32275
ENSG00000083444	11.29112	12.35729	12.57071	12.37452	11.75995	11.60574	11.85922	11.97971	12.19959	12.14526	12.34704	12.43524	12.94208	12.3783	11.69621	12.33392	11.98143	11.8877	11.90719	12.02774	12.21587	12.284	12.54057	12.38425	12.17087	13.25052	12.13756	12.05981	11.77414	12.34436	11.75652	12.74879
ENSG00000083454	7.37928	7.77334	7.76036	7.48022	5.20075	5.5608	5.63943	5.59821	6.47688	6.61808	6.10879	6.09133	6.43158	6.90161	5.65275	6.53455	6.48916	6.2754	6.81766	6.11275	7.30885	6.18679	6.93838	5.62533	7.02822	6.49656	6.83313	6.31387	6.99285	7.55979	6.92127	6.79143
ENSG00000083457	11.5575	11.12177	11.88386	11.57409	11.09411	11.07817	10.93623	11.09062	11.20827	11.20452	11.39489	10.75945	11.39947	11.48269	11.24115	11.50312	11.22421	11.07158	11.23776	11.26841	12.18515	11.0332	11.5559	10.50187	11.17763	10.91911	12.10736	10.87547	11.04321	11.38762	11.46497	10.57529
ENSG00000083520	9.23705	8.84226	9.65584	9.96599	10.12492	10.13944	9.66158	9.49422	10.1345	9.96515	10.44476	10.19332	10.16505	9.69692	10.92634	9.56936	9.51562	9.82898	9.60838	9.79201	9.28432	9.22249	9.22539	9.26774	9.3191	9.03032	9.2361	9.58982	10.00292	8.89397	9.56058	9.33519
ENSG00000083535	7.24573	7.23514	6.6908	7.43777	6.83953	7.07174	6.65392	5.8035	6.89713	7.2653	6.32411	7.04112	5.71306	6.73198	6.56596	6.76028	7.17532	7.08917	7.6564	7.44204	6.89407	6.8656	6.13481	6.72085	7.09692	6.17344	7.27687	7.59233	7.03206	7.58654	7.00515	7.12311
ENSG00000083544	10.86328	10.98471	11.88712	10.24553	11.54071	9.42876	11.80162	9.97347	12.03543	11.09967	10.80419	11.44902	10.93275	10.72796	11.26162	11.49461	12.09565	10.23995	12.23306	10.77296	11.0911	11.5513	11.71948	10.97842	11.51967	11.34697	10.76718	11.43481	11.69557	11.61971	11.08579	11.15571
ENSG00000083635	6.12983	5.56509	5.93962	5.99792	6.95974	6.80649	6.36116	6.30909	7.25938	7.4331	7.28605	7.31267	6.5981	6.9445	6.89769	6.84767	6.76421	6.80431	8.06629	7.59382	7.80296	7.92072	6.21013	5.31333	6.65527	6.51101	7.81091	7.74328	7.84154	6.14589	6.70329	6.44172
ENSG00000083642	8.64674	9.20956	9.61029	9.43901	9.27954	9.22102	9.13047	9.09063	9.23295	9.02082	8.31569	7.28519	7.39982	8.83953	9.07515	8.35029	9.30803	9.0775	9.01896	8.63811	7.66778	7.23995	10.95593	9.4258	8.99104	10.27741	8.73452	7.38062	11.6025	9.78072	9.40837	10.49259
ENSG00000083720	6.53005	5.15917	5.03134	6.11311	5.68473	6.15223	6.07249	5.70397	7.94993	5.97495	5.88643	5.72158	4.0616	5.7841	6.23477	5.7714	5.0766	5.68187	4.96709	7.2575	5.57701	6.1349	5.75507	6.29727	5.03755	4.87211	5.33169	5.7075	5.4858	5.70311	6.61521	5.72551
ENSG00000083750	7.73617	7.48527	8.04214	7.64296	8.18594	8.20649	7.42077	7.80842	7.70873	7.94809	7.69936	7.576	6.97266	8.47227	7.86126	8.06924	7.59291	7.91261	8.05838	8.32566	7.73772	7.78873	7.04311	7.82314	7.70037	7.77595	8.55093	8.16191	7.66268	8.06859	7.71484	6.91561
ENSG00000083799	11.68441	11.96626	11.48818	11.40844	12.83245	12.4089	13.23883	12.23005	10.94135	10.37562	10.58345	10.29374	8.95655	10.08132	9.3	9.5466	12.23842	11.86464	11.30788	10.98791	10.83095	11.15492	13.64373	12.31376	12.96553	13.34382	10.99906	10.80444	12.10202	12.12727	12.58558	13.07628
ENSG00000083807	5.66254	6.07376	5.92971	6.06715	5.72629	5.76892	6.45411	6.29718	6.30448	5.65797	6.53373	5.66531	6.76447	6.37346	6.03797	6.5448	6.05517	6.11119	6.4423	6.72609	6.29925	6.68409	6.25138	5.91946	5.51717	5.68699	6.54984	6.18932	6.20124	6.3418	6.18251	6.72887
ENSG00000083812	7.42559	7.12348	7.58149	7.63125	7.70678	8.1225	7.61976	7.87818	7.91191	7.63183	8.27707	8.37742	8.69874	7.63009	7.918	7.61083	7.10568	7.55506	7.37534	7.37967	6.70581	7.39434	7.27541	7.77684	7.65965	7.44145	6.97954	7.69711	6.60437	7.36327	7.68118	7.32408
ENSG00000083814	7.52063	7.49843	7.62639	7.67808	8.09362	7.48313	6.8024	6.5353	7.58983	7.33289	7.45694	7.97078	7.52583	7.77153	7.81102	7.17318	7.81182	7.02018	6.63428	6.48446	6.11492	6.57804	5.60475	7.46415	6.66952	6.33231	6.99984	7.27125	6.06868	7.21181	7.24753	7.11972
ENSG00000083817	5.75313	6.34663	6.21232	6.21234	5.72585	6.05112	6.04685	5.84441	6.33274	6.18462	6.63374	6.52596	6.31881	6.30222	6.18927	6.39661	6.03616	6.0813	5.30704	6.13616	5.49839	5.58284	5.32976	6.20937	5.9046	5.25036	5.50954	5.87896	5.2799	5.95787	6.20033	5.96808
ENSG00000083828	6.42987	5.70597	7.10505	6.45725	7.73208	6.81283	7.42868	6.20657	7.52247	7.0491	7.34989	7.20599	7.49038	6.86233	7.2148	6.66905	7.14823	6.22354	7.5914	7.15479	6.81762	6.73367	7.7215	7.4698	8.00847	7.8581	7.39472	7.1021	7.53962	6.44655	6.67458	7.18369
ENSG00000083838	7.04345	7.21654	7.12212	7.74502	7.16419	7.57586	7.2928	7.16709	6.73267	6.71014	7.07384	6.52114	7.48896	7.07433	7.11305	6.97231	6.53907	7.11137	6.9524	6.41368	6.56486	7.33436	5.26103	7.01997	5.44079	6.25709	6.73974	7.09095	6.63889	6.74488	6.59392	7.1149
ENSG00000083844	9.09039	8.68823	8.94421	9.41678	9.3293	9.44727	8.94875	9.56498	8.6474	8.15378	8.86351	8.33235	9.87311	8.64875	8.68994	8.15388	8.55289	8.81757	8.37855	9.15824	8.38396	8.94968	9.47494	9.07449	9.63268	9.24759	8.79744	8.89366	9.17747	8.9906	9.33004	8.93638
ENSG00000083845	11.31738	11.55195	10.91711	10.92816	11.40008	11.32031	11.86781	11.74691	11.57976	11.35562	11.15137	11.31982	12.43826	11.45855	11.44479	11.70562	11.2713	11.45586	11.90001	12.03849	11.72006	11.47466	12.45846	11.27092	11.48075	11.84441	11.85188	11.47041	12.47217	11.91663	11.83278	11.97293
ENSG00000083857	5.00331	4.28741	6.21172	4.99783	5.65929	4.63834	3.77296	5.00855	5.03396	5.07547	5.32519	4.53533	3.77278	5.37223	5.57785	4.23109	4.60793	4.81844	4.31678	5.40387	5.06313	5.03478	4.53533	4.53533	5.0928	4.02744	5.22878	4.53533	4.53533	4.53533	5.89258	3.2018
ENSG00000083896	10.70257	10.21574	10.54059	10.71084	11.26333	11.0773	10.81029	10.76529	10.56392	10.30207	9.18637	9.40901	9.85003	10.25784	10.8262	10.57313	10.20803	10.59356	10.38303	10.45416	8.57723	8.88769	13.53741	10.47901	11.397	11.37579	10.05145	9.72955	12.78808	10.58422	10.56485	10.71904
ENSG00000083937	9.46863	9.00949	9.56913	9.54712	10.15974	9.87014	10.32097	9.94363	9.7315	9.80831	9.83494	9.64377	8.34833	9.97898	9.99056	9.55139	9.88493	9.80792	9.82314	9.69874	9.71432	9.44458	10.01722	9.51614	9.67616	9.90864	9.45304	9.48945	10.19254	9.27187	9.64415	9.41588
ENSG00000084070	11.70755	11.77496	11.15904	11.88047	13.47539	12.85719	13.85644	12.68684	10.08629	10.4271	10.29242	10.52284	10.00509	10.29853	10.33527	10.26768	12.31491	11.86127	11.44353	11.02478	11.36033	11.29938	12.63409	12.73895	12.20591	12.84069	11.39023	11.4485	11.26004	11.82543	11.69324	12.11619
ENSG00000084072	8.79269	8.92423	8.9693	8.94352	8.81804	8.69878	8.72457	8.84954	8.89928	8.98936	9.2858	9.25317	9.48847	9.19095	8.87005	9.29904	8.73668	8.90692	9.05172	9.0559	9.24182	9.24445	8.9721	8.37126	8.72301	9.04642	8.96295	9.13284	9.19622	8.3823	8.73154	8.78489
ENSG00000084073	9.45058	9.09668	9.92546	9.66028	9.66694	10.02665	9.29701	9.79247	10.05122	10.31172	9.21269	9.16949	8.43647	10.14225	9.29685	9.85374	9.30713	9.81813	9.60163	9.82639	10.05325	9.77106	9.71711	9.52548	9.77246	9.54479	10.12105	9.83958	10.27176	9.7991	9.74485	9.74926
ENSG00000084090	11.32752	11.50192	11.87568	11.98177	11.27568	11.07728	11.15468	10.94733	11.74721	11.69594	12.32539	12.01361	11.6209	11.53986	12.48205	11.69547	11.19324	11.49586	11.39833	11.43134	10.96043	10.98294	9.19212	9.76016	9.57173	9.38445	10.94919	11.67215	10.53808	10.8461	10.89147	10.54614
ENSG00000084092	8.10993	8.27472	8.32795	8.4632	8.12777	8.17605	7.61822	7.82521	8.2263	8.38267	8.60494	8.24784	8.82214	8.4715	8.842	8.78803	7.88171	8.2714	8.01641	8.17282	8.11582	7.87057	7.48198	7.2574	6.80894	6.65725	7.99652	8.05327	7.72879	7.88065	8.13286	7.90278
ENSG00000084093	8.39812	4.81532	9.75148	8.83554	8.56406	9.04393	9.41263	8.27993	9.79169	9.44544	8.68492	7.47392	7.78145	8.56552	9.7544	8.93263	8.12807	8.21919	8.00609	8.2117	8.35718	8.02666	8.79398	8.05827	7.3511	4.81532	8.3349	8.75861	7.64011	7.30629	8.76544	8.77647
ENSG00000084110	5.44097	6.11105	5.69624	5.96898	5.10017	5.10012	5.00184	5.96816	5.38739	6.80381	5.87233	6.54943	6.57029	7.02107	6.65402	6.58863	5.96776	4.88195	6.26699	6.19782	6.75245	5.75963	4.73058	4.22929	5.50277	4.30985	6.50796	6.49729	5.4712	5.76349	5.38272	4.44855
ENSG00000084112	10.91821	11.04075	11.16357	11.31558	10.79739	10.89336	11.11761	9.89597	10.41144	9.97807	10.63178	10.99842	10.32386	10.12384	10.84475	10.06	11.10869	10.67064	10.48892	10.14456	9.93105	10.59911	10.14131	10.26328	10.22102	10.4448	10.07096	10.79878	9.72058	10.31708	10.29994	10.32006
ENSG00000084207	11.78458	12.54159	11.61634	11.75325	11.33107	11.3381	11.33149	11.65125	10.92772	11.22911	11.64321	11.68465	12.36083	11.45577	12.2756	11.64944	11.52007	11.57995	11.55934	11.68972	11.45844	11.63364	10.95633	11.52633	10.96664	11.3932	11.44951	11.65964	11.32854	11.18896	10.78945	11.18375
ENSG00000084234	15.70837	15.2533	16.6714	16.57768	15.79932	15.94396	15.72065	16.11204	16.18386	16.35039	16.6597	16.22327	16.08215	16.21581	16.55281	15.82825	15.66938	15.7656	14.94137	15.62363	15.98107	15.61571	15.45132	15.32984	15.74555	15.41932	15.86317	15.76258	14.78241	15.20885	15.50656	15.13328
ENSG00000084444	7.23262	7.25279	7.55914	7.55231	6.72831	7.4277	6.59148	6.8852	7.61301	8.29897	7.66367	7.56845	6.94257	8.00963	8.06597	7.80363	7.70447	7.59575	7.6273	7.59479	7.79141	7.7227	7.75163	6.03035	7.43615	6.36571	7.53964	7.81406	7.48751	7.83162	7.76475	6.96282
ENSG00000084453	4.03336	4.03336	3.90961	3.90961	3.90961	3.90961	3.90961	3.90961	3.90961	3.90961	3.05036	3.05036	3.90961	3.90961	4.03336	4.03336	3.90961	3.90961	3.90961	3.90961	3.70476	3.05036	6.24613	3.98252	4.03336	5.6008	4.24936	3.05036	5.73726	4.39043	4.46305	4.03336
ENSG00000084463	9.97938	9.46858	10.7514	10.6702	11.08156	10.82858	11.02805	10.23661	11.26193	11.00162	11.57746	11.04406	9.62158	10.52157	11.84536	10.21647	10.38991	10.43176	11.2166	10.7612	9.98061	10.29037	10.15472	9.75891	9.93259	10.19352	9.69838	10.50882	11.38072	9.33045	10.17908	9.994
ENSG00000084623	7.88957	8.27183	8.66354	8.64183	8.96224	9.16793	9.16654	9.26196	8.94022	8.81891	9.91113	10.34109	9.43697	9.02285	10.55422	9.35072	8.58143	8.90576	8.89974	9.15469	9.72176	10.08866	7.87414	8.88822	8.79747	8.52857	5.36054	10.01347	8.86189	8.46025	7.86444	7.90109
ENSG00000084652	10.18409	10.20376	10.31057	10.47623	10.54398	10.83299	10.34631	10.2835	10.81815	10.81035	10.73618	10.84066	10.41092	10.62379	10.88359	10.67927	10.64161	10.64519	10.2536	10.0805	10.40576	10.52043	9.64805	10.52541	10.36138	10.42874	10.38668	10.64269	10.56235	9.97315	10.14147	10.13898
ENSG00000084676	10.56121	10.40988	10.96913	10.81047	11.30086	11.38116	11.31697	10.8955	9.7163	9.98385	9.32549	9.3253	8.804	9.15709	9.97032	9.52322	11.01209	10.88448	9.9838	9.74671	9.59858	9.50885	11.01277	10.83516	10.09671	11.14297	9.82247	9.52164	11.12222	10.91568	10.62471	10.98549
ENSG00000084693	7.10783	7.12193	7.43966	7.41978	6.97231	7.24471	7.22067	7.53179	7.58945	7.50506	7.52823	8.0631	7.63813	7.50814	7.59092	6.98968	6.83826	6.7573	7.17924	6.98438	6.33363	6.43043	5.93526	7.11616	7.14958	6.58787	6.56756	6.87557	7.33741	6.86791	7.27184	6.89795
ENSG00000084710	5.87739	6.85831	7.12806	7.14965	5.8629	5.81046	6.41488	6.48	8.1453	9.12848	7.92547	7.78022	8.09361	8.27645	8.09641	8.02067	6.19237	6.37063	7.3382	7.93576	7.67727	7.57961	6.12799	5.31042	6.35365	6.1189	7.78866	7.9024	7.1889	7.04557	6.32591	6.67158
ENSG00000084731	7.13559	6.76487	9.29503	8.48317	8.26295	7.32644	7.90817	8.574	6.57795	6.35132	6.82818	7.21723	7.14628	6.47074	8.21448	6.37869	7.88908	8.41316	6.80289	6.35305	7.03852	7.08637	5.90944	8.06708	7.37877	6.44195	7.48353	7.25791	6.25828	7.08522	6.79035	6.95393
ENSG00000084733	12.52481	12.4307	12.43091	11.91032	13.43807	13.33965	12.8001	12.95754	11.96969	11.81211	12.26641	11.88585	12.1524	11.9936	12.24065	11.90783	12.72952	12.55554	12.21734	12.11721	12.20255	11.91706	13.38286	13.57083	12.93073	13.10264	12.01481	11.91891	12.24635	12.69776	12.93781	12.72999
ENSG00000084734	4.25998	4.10432	4.40026	4.11268	6.16034	5.22442	5.40792	5.5762	4.05141	3.92057	3.94355	3.94355	4.20374	3.34993	3.69985	3.69985	4.78877	4.56237	3.34993	3.34993	4.39321	4.78022	3.94355	6.6373	5.15945	5.6671	3.94355	3.94355	3.94355	4.27866	4.20819	4.84932
ENSG00000084754	10.99937	11.02653	11.05797	11.02511	11.16965	11.1544	11.40423	11.29651	10.86775	11.08074	10.86091	10.93183	11.87143	10.93395	11.08099	11.59677	11.35993	10.91524	11.75899	11.44619	11.47913	11.58645	11.80811	11.6245	11.49335	11.45008	11.33949	11.35996	11.96377	11.22759	11.3458	11.19685
ENSG00000084764	9.48621	9.92983	8.86192	9.40166	8.59776	8.97752	8.6521	9.36929	8.91627	9.6041	8.95647	8.57591	9.24307	9.63868	8.85777	9.1952	8.71787	9.12873	8.70547	9.45444	9.52125	8.99978	10.26841	8.86073	9.08349	9.37938	9.31924	8.95654	9.66687	9.35358	9.71048	9.51359
ENSG00000084774	9.86052	10.24632	9.39464	9.66821	8.51037	9.02781	8.42451	8.84513	9.58193	9.64446	9.93375	9.82086	10.77585	9.69735	10.46928	9.95992	9.55431	9.66005	8.94065	9.27537	9.57876	9.87601	7.76001	8.96205	8.38671	7.36404	9.67635	9.91667	8.14579	9.18005	9.3379	8.97316
ENSG00000085063	11.28692	11.77838	12.56844	12.27	12.14352	12.20723	12.05118	12.17648	12.04239	12.10887	12.03346	12.70818	12.07824	12.14606	12.76603	11.9919	11.72708	11.66206	11.35711	11.73572	11.44935	12.34414	9.85588	12.06099	10.92563	10.93948	11.0489	12.60063	10.84205	11.12964	11.32501	10.96049
ENSG00000085117	13.92103	13.40353	13.48003	14.09318	13.82796	14.19739	13.84004	14.30388	12.36264	13.02083	13.44871	12.63549	12.78301	13.0418	13.02373	11.91501	13.51294	14.07456	11.45719	12.76234	13.21139	12.77493	13.87283	14.50112	13.95997	14.40584	12.95377	12.7581	12.46259	13.19478	13.63357	13.92357
ENSG00000085185	9.82258	9.58083	9.53422	9.61163	9.28526	8.87323	10.42269	10.42055	9.60068	8.60209	8.91903	8.06418	8.13648	7.8101	8.98676	7.59356	9.68015	9.1743	8.50776	9.02346	9.05884	8.71552	11.02874	9.93008	10.57475	10.20063	8.62751	8.29644	9.86074	9.74716	10.24524	9.64539
ENSG00000085224	10.16791	10.23697	11.59312	10.9194	10.95256	10.10172	10.03668	9.63041	10.86939	10.59172	9.68638	9.68021	10.43916	10.35942	10.03008	9.69747	10.67949	10.4729	11.09834	10.34629	10.48515	10.15231	12.69443	11.0462	11.40882	12.97518	10.60121	10.03606	13.16327	11.67282	11.24344	12.18463
ENSG00000085231	8.98106	8.51286	8.54362	8.36033	9.48242	9.23184	9.40395	8.97919	9.1768	9.081	9.03362	8.62573	7.60447	8.6041	8.51696	8.9207	9.35896	9.05642	8.87324	8.94993	8.91588	8.50816	9.89716	9.37367	9.51954	9.96375	9.04781	8.91544	8.68005	9.11766	9.14085	8.73612
ENSG00000085265	9.61749	10.43069	8.2124	8.52406	11.43453	10.91873	11.36794	11.04417	11.16189	11.1889	10.2909	13.8218	12.16731	11.21414	11.09309	12.34924	11.30794	11.00172	12.20612	11.52449	10.42033	13.94511	10.15026	13.50573	11.34352	12.04199	10.5719	13.78464	9.77763	10.0686	9.80658	11.29345
ENSG00000085274	7.61966	6.69646	7.07596	7.64825	7.92697	8.02379	7.69208	7.92647	7.72302	7.89264	7.77974	7.53507	6.51012	7.42163	7.96308	7.17746	7.67542	7.5631	7.38562	7.43813	7.06312	7.17507	6.69	7.1578	7.06987	6.46044	7.42742	7.86396	6.43085	7.4132	7.38104	7.1886
ENSG00000085365	9.18452	8.64985	10.03114	10.0621	9.07583	8.93544	8.97264	9.07008	9.784	9.92748	10.108	9.54125	8.09165	9.86249	9.9653	9.46479	9.47086	9.28999	9.31933	9.84403	9.29532	8.85974	8.85861	8.42099	9.05319	8.35023	9.33475	9.25774	9.29879	8.92497	9.12578	8.90788
ENSG00000085377	8.9561	9.0702	9.65013	9.71192	9.74785	9.89669	9.35166	9.82789	10.0077	10.3099	10.13841	9.81046	9.47258	10.29841	10.03301	10.23976	9.20487	9.75872	9.91852	10.13781	10.12017	9.94211	9.21689	9.26348	9.39335	9.03344	10.12893	10.08293	9.46411	9.37933	9.49938	9.1515
ENSG00000085382	8.06363	7.40817	7.82286	7.4258	6.94619	7.61124	7.47392	7.54512	7.00978	7.0332	7.25424	6.84431	7.08923	7.21959	7.69553	7.28233	7.45723	7.46999	7.34879	7.15828	7.21299	7.0951	7.19354	7.30223	6.59699	6.36068	7.36973	7.28952	6.09043	7.81177	7.23167	7.4054
ENSG00000085415	8.6088	7.98182	7.81067	8.25082	9.33006	9.75016	9.44875	9.23687	9.98355	9.50077	10.03048	9.63108	8.56378	9.6943	9.84867	9.62362	8.5705	9.27174	9.78759	9.86354	9.33222	9.39127	8.71288	8.65949	8.90503	8.90313	9.1137	9.36666	9.66448	8.42822	8.85487	8.4059
ENSG00000085433	9.1335	8.41809	9.17164	9.39787	9.96552	9.84922	9.80792	9.9171	9.04034	9.16596	9.29744	8.89896	8.22601	8.5413	9.82325	8.2252	8.3818	9.35283	8.2266	8.40925	8.19986	8.3882	8.28555	9.09147	8.8961	8.37548	8.43082	8.26967	7.93751	8.65236	8.69292	8.18267
ENSG00000085449	10.74813	10.22051	10.78598	10.15644	11.85237	11.19552	12.01317	11.11704	10.72804	11.04907	11.07144	11.12916	10.7869	10.68336	11.11712	10.6726	11.43045	10.69603	10.89007	10.82086	10.39305	10.62398	11.58355	11.79219	11.99225	11.18443	11.10337	10.73267	10.65511	10.48408	10.86314	10.94854
ENSG00000085465	6.76341	6.96802	6.58405	6.37618	5.34386	5.59424	5.24164	5.32762	5.81328	6.14703	4.89276	5.18181	5.35802	5.22079	5.78535	6.28961	6.00647	6.14702	5.69643	5.2084	5.12884	5.65512	5.67989	5.12968	4.88488	5.31513	5.43483	5.52837	5.98834	7.09438	5.76907	5.95201
ENSG00000085491	10.68106	9.30291	10.11557	9.93639	10.99498	10.69096	10.84522	10.74617	9.83459	10.12461	9.75456	9.70674	8.73656	9.89715	10.29778	9.68317	11.11861	10.2479	10.21594	9.71464	10.29086	10.25554	10.7129	10.67701	10.52669	10.19196	10.16874	10.1732	9.84506	10.39728	10.62444	9.97518
ENSG00000085511	10.75189	9.49136	8.44579	8.11422	8.98586	9.38723	9.6529	10.09781	8.27067	8.35804	7.86235	8.74388	9.82448	9.74646	7.43383	8.11771	9.49747	8.81146	11.47327	10.77111	12.68711	10.64173	11.27663	9.54576	11.61152	10.36344	11.44833	10.49721	11.9894	9.69873	11.1545	10.28631
ENSG00000085514	11.84708	12.26565	12.72903	12.22587	12.17298	11.66796	12.09316	12.08885	11.84381	11.53499	11.79761	11.92095	12.65604	11.83781	11.65736	11.75904	12.35509	11.67202	11.72305	11.62779	12.40949	12.32033	12.2058	12.75424	12.56577	12.20473	12.13708	12.23005	11.26672	12.05152	12.05277	12.26532
ENSG00000085552	5.00821	4.90976	5.1029	4.15754	3.58161	3.82541	3.9425	3.87196	5.29223	5.34927	4.68427	4.88945	5.54807	5.10865	5.65128	5.27464	4.31485	3.8882	5.75286	4.96139	5.33484	5.93214	6.78284	4.589	5.37201	3.95935	4.26566	5.32567	3.79274	5.788	5.11629	4.59129
ENSG00000085563	5.01751	4.44416	4.96287	4.29078	4.26151	5.57809	4.81299	4.47897	5.17072	5.23531	5.33671	5.30312	5.69307	5.54829	5.10201	5.51946	5.72113	4.40446	4.59857	5.22187	5.51632	6.01007	6.28059	4.6395	6.19667	5.83166	6.14488	4.86949	4.87429	4.89188	4.22582	5.04743
ENSG00000085644	8.58571	8.77875	8.75365	8.91762	8.80177	8.53551	8.9076	8.74968	7.79176	7.61119	8.59001	8.75851	9.45626	8.1627	8.56546	7.91661	9.01528	8.74525	8.36122	8.22089	8.28811	8.08098	7.25389	7.50196	7.56214	7.83617	8.30668	8.60989	7.87877	8.8288	8.56815	8.53062
ENSG00000085662	10.80046	10.96429	11.41589	11.46045	11.13559	11.02581	11.08397	11.34628	10.34866	10.46673	11.01337	10.73403	10.95212	10.35597	10.62125	10.71687	10.89571	11.02897	10.33874	10.53316	10.36012	10.39862	10.4602	10.67782	10.66913	10.57248	10.36898	10.53042	10.4512	10.5716	10.63903	10.70321
ENSG00000085719	10.5226	10.50062	8.97518	10.17175	9.77912	10.34619	10.02629	8.73929	9.75023	11.23563	10.62151	10.67069	7.436	10.65259	11.19028	9.05492	10.23955	10.25254	9.16027	9.53049	8.75688	8.71008	8.87765	8.67538	10.49918	9.22648	8.77334	10.37011	9.55254	9.20245	8.76683	9.08888
ENSG00000085721	9.30054	8.49565	9.29182	9.15239	10.47162	9.99874	10.23281	9.62793	10.02592	9.77951	10.01351	9.74038	8.83259	9.49212	9.45509	9.16383	10.17264	9.42663	10.5465	10.03449	10.61253	10.56609	10.66014	10.51757	11.14041	10.30912	10.39991	10.21726	9.69045	9.25905	10.03151	9.79924
ENSG00000085733	11.39623	11.73353	11.64187	10.61071	11.1158	10.6137	11.46383	11.31936	11.61363	11.31993	11.45051	11.39271	12.44925	11.45032	11.61583	11.06944	11.64465	10.92979	11.14073	10.98362	11.40716	11.47556	11.96939	12.28724	12.15012	11.92489	11.19167	11.30865	11.42769	11.57945	11.66406	11.87066
ENSG00000085741	5.9607	5.69467	5.36141	6.07718	4.32933	5.22058	3.96517	4.9153	4.38784	5.02045	5.17318	4.55778	3.96517	5.03494	4.44643	5.04212	4.54855	5.36559	4.58756	4.83853	5.38949	4.60747	4.15482	3.47662	3.55154	3.55154	4.72457	4.03654	4.92576	4.65964	5.40789	4.61579
ENSG00000085760	10.03774	11.09901	10.50029	10.25662	9.97012	10.43323	9.70672	10.31047	10.77242	10.58033	9.35836	9.36018	9.75721	10.11804	9.80607	10.60267	9.89327	10.18221	10.1814	10.15539	10.22722	9.84825	10.79215	10.42766	10.46549	10.89107	10.48087	9.71305	11.38831	11.31905	9.8565	10.95248
ENSG00000085788	9.60071	8.65972	9.00774	9.50859	9.0069	9.47165	8.2593	9.27264	9.09923	8.73026	9.72833	8.85518	7.89446	8.46528	8.93211	8.70049	9.26914	9.12622	8.91083	9.74187	8.809	8.69554	8.64803	8.2457	7.8061	9.20673	8.9189	8.63488	8.93233	8.62589	9.29834	8.54221
ENSG00000085831	6.70192	5.65546	5.80109	5.97927	6.76979	7.13781	6.22353	6.67901	4.93924	4.3601	4.0452	5.37333	4.3703	4.68788	4.15574	4.22374	6.49767	6.86491	4.56015	4.65509	6.58673	4.84916	7.83006	8.44464	8.30249	8.4558	5.10633	5.69629	5.26484	6.65226	6.22043	7.04582
[truncated: 18,822 more rows]
