# Supplementary material for: Immune activation of primary human macrophages is suppressed by the coordinated action of Yersinia effectors
Source: mBio. 2025 Nov 24;17(1):e02547-25. doi: 10.1128/mbio.02547-25 (PMC12802187; doi:10.1128/mbio.02547-25)
Supplement: Tables S5 to S7 — vst counts and clustering from RNA-seq. [file mbio.02547-25-s0004.xlsx]

## Sheet: Table S5
Table S5: vst counts and clustering for 1.5h heatmap from RNA-seq
ENSEMBL	SYMBOL	mock	mock	mock	mock	mock	mock	mock	mock	WA314	WA314	WAC	WAC	WA314	WA314	order	cluster
ENSG00000280158	NA	6.33104	2.64784	5.24109	6.56587	2.64784	6.00937	4.59407	4.59407	2.64784	5.34054	3.75142	3.75142	3.75142	3.75142	1	E1
ENSG00000172250	SERHL	4.05021	3.54408	3.80064	5.09444	3.54408	4.45436	3.64861	4.22385	4.27067	4.00427	3.80064	3.80064	3.80064	3.80064	2	E1
ENSG00000256206	NA	3.72446	3.72446	3.74139	5.18363	3.72446	3.72446	3.52749	4.14799	3.72446	3.72446	3.74139	3.74139	3.74139	3.74139	3	E1
ENSG00000114786	ABHD14A-ACY1	5.27432	5.65866	5.40487	5.58968	4.63155	5.67636	5.10353	5.33311	5.08752	5.0355	4.01304	4.2216	5.44197	5.72341	4	E1
ENSG00000257315	ZBED6	8.52126	7.64689	9.20638	9.67334	6.77098	7.72535	8.28016	6.93904	8.25995	8.15698	4.69872	4.69872	7.17643	9.11226	5	E1
ENSG00000184208	C22orf46P	5.96004	5.40364	6.97384	6.85536	2.73719	4.65792	6.42476	4.33248	5.0907	5.63	3.92366	3.92366	3.92366	3.92366	6	E1
ENSG00000015532	XYLT2	10.9009	10.3327	11.6116	10.9919	8.75213	8.11555	11.3989	8.42742	8.94509	7.65874	7.44334	7.39841	7.42625	9.22483	7	E1
ENSG00000129515	SNX6	9.35503	9.09052	10.0536	9.57541	7.9225	8.7092	9.68653	8.37039	9.82841	8.82639	7.23517	6.42878	7.1823	8.99976	8	E1
ENSG00000197635	DPP4	8.44549	7.86285	8.43049	8.78112	6.82386	7.89011	9.11643	5.57061	7.2792	5.83905	5.15772	3.62854	6.20027	6.74349	9	E1
ENSG00000248672	LY75-CD302	6.86498	6.68105	8.24173	8.0168	6.44043	5.9566	7.69627	5.60373	5.58374	6.35349	4.12106	4.12106	4.78049	5.21126	10	E1
ENSG00000256364	NA	7.19271	7.1446	7.75064	7.28308	5.29027	6.51934	7.65458	6.17248	6.35859	5.64721	4.18777	4.18777	4.18777	4.18777	11	E1
ENSG00000011376	LARS2	6.12642	6.68139	7.72995	7.54398	6.55626	7.17468	7.8628	6.00221	5.63133	6.47011	4.27856	4.2511	5.23936	5.58795	12	E1
ENSG00000283485	NA	7.20035	7.80025	8.65481	8.63032	6.14224	6.67133	9.89118	4.93917	6.14428	5.36164	4.61097	4.61097	4.61097	4.61097	13	E1
ENSG00000206899	RNU6-36P	3.82825	3.82825	3.60266	6.32685	3.82825	3.82825	6.30252	3.56241	3.82825	3.82825	3.60266	3.60266	3.60266	3.60266	14	E1
ENSG00000215861	NA	5.80872	4.62556	7.44784	8.73919	6.36551	5.27024	7.74112	3.95052	6.43157	4.9439	4.92818	4.92818	4.92818	4.92818	15	E1
ENSG00000172817	CYP7B1	9.41678	5.84869	5.12333	7.13462	4.66189	4.11903	5.78742	6.41382	4.77566	3.6534	5.00663	5.44684	4.86999	5.61074	16	E1
ENSG00000039560	RAI14	12.8103	11.2725	11.8845	11.732	10.3361	10.8412	11.834	10.4845	10.0851	10.5247	9.26578	8.92137	9.71202	8.96984	17	E1
ENSG00000127903	ZNF835	5.80316	5.13301	4.98414	6.04494	5.02658	4.49834	5.86131	5.15075	4.37882	4.26793	3.70501	4.418	4.11379	4.52383	18	E1
ENSG00000255154	HTD2	7.9052	8.16302	7.31276	7.04965	6.43703	6.9974	5.96429	7.53787	6.70019	7.17837	5.39346	5.71365	7.6116	6.33402	19	E1
ENSG00000278175	GLIDR	5.18733	4.78342	3.67502	4.36766	3.66302	3.66302	4.22277	3.65529	3.66302	3.66302	3.67502	3.67502	3.67502	3.67502	20	E1
ENSG00000283472	NA	6.83215	7.23618	3.90514	3.90514	3.03864	3.03864	4.04955	4.04955	3.03864	3.03864	3.90514	3.90514	3.90514	3.90514	21	E1
ENSG00000157036	EXOG	10.1468	9.06837	9.87389	7.24795	6.87584	8.39774	9.86876	9.08747	7.5552	7.70057	6.87614	6.92595	7.09634	7.38587	22	E1
ENSG00000140534	TICRR	5.78529	5.67238	5.16683	4.99003	4.91018	5.36276	5.32077	5.11954	4.08471	4.30791	4.41498	4.80386	4.50554	4.43576	23	E1
ENSG00000172167	MTBP	6.57071	6.3383	6.91478	5.75254	5.80339	6.62926	6.51658	5.70602	4.37699	4.68411	5.56913	5.28427	5.07654	5.15083	24	E1
ENSG00000259080	NA	3.87058	5.22384	5.53819	3.53992	3.87058	3.87058	4.73003	4.20335	3.87058	3.87058	3.53992	3.53992	4.33622	4.70003	25	E1
ENSG00000159905	ZNF221	5.22829	5.41818	6.08842	5.17937	4.49169	5.31854	5.82964	5.57527	4.60891	4.66791	5.23518	4.58116	4.56804	4.38594	26	E1
ENSG00000281028	NA	5.05385	5.23278	6.52119	4.11397	2.24044	4.19641	4.63892	4.63892	2.24044	4.50248	4.11397	4.11397	4.11397	4.11397	27	E1
ENSG00000154864	PIEZO2	3.483	3.483	4.10508	3.62977	3.483	3.483	3.88056	3.88056	3.483	3.483	3.62977	3.62977	3.62977	3.97085	28	E1
ENSG00000226025	NA	3.46258	3.46258	4.35846	3.67876	3.46258	3.46258	3.85198	3.85198	3.46258	3.46258	3.67876	3.67876	3.67876	3.67876	29	E1
ENSG00000248643	RBM14-RBM4	7.51377	6.85971	8.37521	7.79736	7.53219	7.50446	8.12589	6.74372	5.44928	6.70026	5.39168	5.78485	6.11198	6.51355	30	E1
ENSG00000269693	NA	5.17277	5.33474	6.00378	5.31733	5.25885	5.19575	7.78076	5.00434	2.95989	5.57887	3.0291	3.0291	3.0291	5.6379	31	E1
ENSG00000187626	ZKSCAN4	6.94056	7.56331	7.36381	7.45481	6.69452	7.20088	6.96542	7.71558	6.62762	6.48363	5.35614	5.99814	6.21795	6.73859	32	E1
ENSG00000165572	KBTBD6	6.43943	6.5427	6.56913	6.42396	5.90021	6.2018	6.27817	6.25191	5.483	5.35557	4.96526	4.90394	5.37261	5.66029	33	E1
ENSG00000275111	ZNF2	7.13672	7.05916	7.21448	7.26915	6.6916	6.7387	7.15512	6.8816	5.78399	6.02061	5.38423	5.73353	5.42199	6.53732	34	E1
ENSG00000170100	ZNF778	9.1068	8.44152	10.2998	7.86717	9.06521	8.14732	8.94673	7.90802	7.41514	8.24231	6.51451	5.80039	6.69134	8.30976	35	E1
ENSG00000249709	ZNF564	7.4476	7.02583	8.43275	7.30592	7.13767	7.72187	7.16975	7.05716	6.37374	6.25148	5.4642	6.03544	5.76529	6.40407	36	E1
ENSG00000241697	TMEFF1	3.96165	3.94306	4.31086	4.31224	3.91799	3.41556	5.0567	3.98025	3.41556	3.41556	3.59753	4.88918	3.59753	3.59753	37	E1
ENSG00000167525	PROCA1	6.72901	6.26205	5.57158	5.93562	7.09851	6.5748	6.05794	6.63793	5.27358	5.25184	5.62376	5.93074	5.70129	4.97595	38	E1
ENSG00000170345	FOS	9.64203	9.79039	10.1686	11.4182	11.0951	9.25411	10.5793	11.0426	9.74642	6.43432	10.3789	11.3355	6.52795	6.32943	39	E1
ENSG00000270617	URGCP-MRPS24	4.21439	4.21439	3.81376	5.64387	7.00941	4.21439	5.79435	5.73746	4.21439	4.21439	3.81376	3.81376	3.81376	3.81376	40	E1
ENSG00000273025	NA	3.21647	3.21647	3.75763	3.75763	6.76689	3.21647	4.01922	4.01922	3.21647	3.21647	3.75763	3.75763	3.75763	3.75763	41	E1
ENSG00000256514	NA	6.10495	5.7308	5.46261	5.46261	7.18734	3.87639	5.15559	6.57717	3.87639	3.87639	5.46261	5.46261	5.46261	5.46261	42	E1
ENSG00000262304	NA	5.06523	4.6181	5.32569	3.74217	6.22411	4.37255	4.93153	5.15589	3.23521	3.23521	3.74217	4.54926	3.74217	3.74217	43	E1
ENSG00000233360	PDXP-DT	4.97666	4.92453	5.60395	5.35495	5.89038	5.03343	4.74368	4.88166	3.73827	4.38218	4.71948	5.14785	4.6733	4.02042	44	E1
ENSG00000278189	RNA5-8SN1	3.84252	8.05421	8.16449	5.17438	9.40287	7.85289	1.97644	6.51738	3.84252	7.90012	5.17438	5.17438	5.17438	5.17438	45	E1
ENSG00000167625	ZNF526	8.18488	7.89893	8.45277	8.40824	8.46633	8.35651	8.8734	8.43476	8.04277	8.1576	6.48623	6.70716	7.53448	7.15438	46	E1
ENSG00000261136	LOC105370941	4.64773	4.80869	4.6725	4.86064	4.95261	4.97995	5.06247	4.72044	4.29802	4.04829	3.52611	3.52611	3.52611	4.11777	47	E1
ENSG00000264290	NA	4.41605	4.33277	4.64033	4.3448	4.9084	4.67013	5.24544	4.47284	3.96539	3.83777	3.42813	3.42813	3.42813	3.42813	48	E1
ENSG00000260942	CAPN10-DT	5.98747	6.03622	5.52179	5.40003	6.58666	6.09697	6.39807	6.28877	5.88105	5.45617	4.70924	4.3589	5.18348	5.27812	49	E1
ENSG00000180539	LINC02908	6.96748	7.75871	6.88793	7.06409	9.03631	7.72895	7.06647	8.42372	6.55214	5.7245	5.25878	4.89825	6.05085	5.77145	50	E1
ENSG00000196666	FAM180B	5.47544	5.87166	5.48059	5.5222	6.07874	5.72904	5.51012	6.44737	4.86631	4.39068	4.22613	4.19943	4.7492	4.5605	51	E1
ENSG00000261526	NA	5.82178	5.4459	5.66857	5.72919	7.31524	6.49385	6.2587	6.9799	6.03451	5.62127	4.73691	4.35524	5.39486	5.19443	52	E1
ENSG00000197457	STMN3	5.65966	5.64838	5.63827	6.2751	6.70693	6.28326	6.08078	6.16381	5.60967	5.50363	4.83786	5.06834	5.05282	5.58001	53	E1
ENSG00000232442	MHENCR	6.22219	6.52174	5.78152	6.3073	7.12587	6.60736	6.29402	6.7096	6.1978	5.72163	4.52341	5.46332	5.79035	5.88542	54	E1
ENSG00000260260	SNHG19	6.87628	6.26147	5.84624	6.41106	7.34562	6.71619	6.40733	7.40321	6.30982	5.96038	4.59359	5.28549	5.58983	5.84256	55	E1
ENSG00000224712	NPIPA3	6.73772	5.3922	5.53912	5.19346	5.65018	6.92812	4.89682	6.16888	5.19222	4.24681	3.5883	3.5883	5.22584	5.7726	56	E1
ENSG00000166704	ZNF606	7.49697	7.2479	6.81479	7.07121	7.53209	7.16417	7.14007	7.04685	5.75232	5.97725	4.91106	5.12728	6.35484	6.58543	57	E1
ENSG00000251247	ZNF345	5.92318	5.96274	6.24963	5.59168	6.60722	5.98716	5.88499	5.77564	5.49073	4.80084	4.4409	5.1238	5.36949	5.24996	58	E1
ENSG00000267041	ZNF850	5.94161	6.40303	6.63271	5.66357	6.73425	7.12932	6.94524	5.53059	5.66836	5.06037	4.3196	4.8511	4.78224	6.72587	59	E1
ENSG00000096654	ZNF184	5.85116	6.5808	5.18042	5.63637	5.41638	6.00606	6.51042	5.93634	4.49583	4.49583	3.04758	3.04758	4.92384	5.04894	60	E1
ENSG00000279278	NA	6.1979	7.17908	5.79465	6.50475	6.68208	6.86441	7.04836	6.65596	5.67493	5.58537	4.5109	5.05524	5.28732	5.64067	61	E1
ENSG00000086189	DIMT1	6.12837	6.22125	7.56881	7.60023	7.28156	6.00259	7.35762	4.94258	6.61848	5.54863	3.44847	3.44847	4.88774	6.95666	62	E1
ENSG00000175567	UCP2	8.00119	8.00542	9.53577	10.6206	10.4389	8.01468	10.0456	8.65371	8.73698	8.07157	5.90976	7.0131	8.88077	8.71638	63	E1
ENSG00000231711	NA	6.04459	6.34238	6.25693	6.96157	7.08683	5.96312	6.35655	6.35552	6.14223	6.41198	4.43131	5.6279	6.02791	6.00742	64	E1
ENSG00000099381	SETD1A	7.89049	7.85043	7.29421	7.69873	7.83476	7.86978	8.94501	9.42319	7.84816	5.99319	3.78393	3.78393	8.47566	5.53599	65	E1
ENSG00000214293	APTR	5.81534	5.99049	6.40429	5.77904	6.27421	6.0016	5.87728	5.9628	6.27019	6.05787	5.4111	4.00682	5.48291	5.49003	66	E1
ENSG00000254692	NA	3.97752	5.43474	5.4609	5.4609	6.49928	5.46264	8.11085	4.87977	5.27889	6.1543	5.4609	5.4609	5.4609	5.4609	67	E1
ENSG00000257767	NA	5.25696	6.6485	6.14499	6.70904	7.90547	3.42694	8.74032	3.85187	3.42694	3.42694	4.41357	3.71452	3.71452	3.71452	68	E1
ENSG00000159885	ZNF222	5.83879	6.05361	6.0906	6.38937	6.25231	6.02774	6.34184	5.8297	5.06878	4.85396	4.87769	5.29339	5.26587	5.47599	69	E1
ENSG00000269897	COMMD3-BMI1	4.87522	4.53621	5.70802	6.19978	6.3173	4.5714	5.12791	4.10691	3.44624	3.44624	3.44018	3.44018	3.44018	3.44018	70	E1
ENSG00000080819	CPOX	6.13377	5.70218	7.21	6.80665	7.69504	5.91597	7.39334	5.82086	5.19032	5.12416	4.35314	4.75557	5.22381	5.72962	71	E1
ENSG00000272256	NA	4.34174	4.1925	6.05068	5.89235	8.48258	5.58611	6.75066	5.14438	4.42011	4.50759	3.20599	3.20599	3.20599	3.20599	72	E1
ENSG00000134222	PSRC1	6.05397	6.83008	6.47916	6.09591	6.58319	7.35176	6.65832	7.63227	5.38514	5.98365	5.30284	5.02689	5.14977	5.9153	73	E1
ENSG00000246640	PICART1	4.45812	5.12429	4.79903	5.21571	5.43357	5.39922	5.08025	5.16219	3.63035	4.23696	4.22004	4.19334	4.18695	4.55441	74	E1
ENSG00000274471	NA	4.94488	5.2691	5.54841	5.37046	5.4353	5.57909	5.65032	5.65213	3.99216	4.2516	4.3748	3.8781	3.8781	4.46975	75	E1
ENSG00000187808	SOWAHD	6.97315	7.40125	8.47973	8.0596	9.77033	8.66628	8.2318	8.60623	6.83257	6.94696	6.69931	6.53194	7.10216	6.65813	76	E1
ENSG00000188483	IER5L	8.92541	9.24342	10.1309	10.1734	12.0436	10.597	10.8627	11.6434	7.78181	7.93615	7.32571	7.83995	7.99245	8.15653	77	E1
ENSG00000235027	PRADX	8.28866	8.41659	9.06586	8.89659	10.3288	8.87659	10.1052	9.24674	7.22848	6.26854	7.33707	8.44282	7.06827	8.43097	78	E1
ENSG00000152804	HHEX	7.41639	8.31633	7.98289	8.13133	8.65971	8.68634	8.77497	8.83137	6.98708	6.56344	6.39771	6.74002	7.18935	6.62134	79	E1
ENSG00000198182	ZNF607	5.50734	6.22644	6.02672	6.24774	6.37721	6.24663	6.23166	6.17499	5.01733	4.58012	4.59956	5.14127	5.24049	5.24401	80	E1
ENSG00000126838	PZP	4.2761	4.94769	4.28468	5.2855	4.74868	5.35908	4.97824	4.55897	3.904	3.9071	3.86971	4.52121	3.56982	3.56982	81	E1
ENSG00000171970	ZNF57	5.78012	5.59868	5.8739	6.21686	5.30915	5.59852	5.83071	5.94736	4.56498	4.29887	4.98826	4.99984	3.67526	5.03753	82	E1
ENSG00000281398	SNHG4	8.44208	8.29166	8.2132	8.47439	8.11449	8.68156	8.0615	8.25017	6.93039	6.39965	6.86653	7.16674	5.79619	6.62526	83	E1
ENSG00000185614	INKA1	6.03067	6.57195	6.44196	6.2991	6.83536	6.44016	6.1526	6.29873	4.86952	5.26638	5.10675	5.24161	5.35846	5.23812	84	E1
ENSG00000268366	NA	5.34698	5.27128	5.48212	5.15932	5.70982	5.08416	5.01125	5.1981	4.49506	4.35785	4.59838	4.54705	4.53475	4.34114	85	E1
ENSG00000152433	ZNF547	6.58721	6.25077	6.43556	6.24666	6.29778	6.03661	6.60883	6.76673	4.94808	4.52706	5.24717	4.43785	4.78321	5.34946	86	E1
ENSG00000175414	ARL10	9.30501	7.32712	7.51311	8.68636	9.23636	8.28742	7.63232	8.48694	6.2459	6.38212	5.45813	6.51626	5.63601	6.96987	87	E1
ENSG00000277739	RNA5-8SP10	3.63787	7.67383	5.20977	5.20977	9.21684	7.65606	6.43896	6.64521	3.63787	7.65192	5.20977	5.20977	9.15193	5.20977	88	E2
ENSG00000236901	MIR600HG	6.94756	7.42827	5.9484	5.88844	6.78032	7.06689	6.54312	5.91392	6.50267	6.59571	5.76841	6.46364	11.1115	6.77526	89	E2
ENSG00000261771	DNAAF4-CCPG1	4.7385	4.7385	3.13502	3.13502	4.7385	4.7385	5.57844	3.11981	4.7385	4.7385	3.13502	3.13502	7.32532	3.13502	90	E2
ENSG00000168216	LMBRD1	1.88274	7.06867	4.16249	4.16249	1.88274	6.98644	4.9481	4.9481	1.88274	6.81963	4.16249	9.4045	4.16249	4.16249	91	E2
ENSG00000183397	TEKTIP1	3.33626	3.33626	3.79067	3.79067	3.33626	7.52689	3.8664	3.8664	3.33626	3.33626	3.79067	3.79067	3.79067	3.79067	92	E2
ENSG00000217236	SP9	3.55234	3.55234	4.35552	3.77114	3.55234	3.55234	3.66986	3.66986	4.29615	5.54951	3.77114	4.24113	4.56744	4.85978	93	E2
ENSG00000102554	KLF5	5.35789	4.84564	4.76372	4.7662	3.59997	4.93255	5.28262	4.9137	6.29449	9.74119	5.84499	5.60139	6.30506	6.37672	94	E2
ENSG00000224533	TMLHE-AS1	3.9912	3.89921	3.918	3.918	3.41531	3.53764	3.92637	3.92637	4.22386	6.23034	4.88624	3.918	4.88361	5.02532	95	E2
ENSG00000174804	FZD4	5.88699	5.29283	5.05699	5.35587	4.07849	5.71257	5.81811	5.64828	6.97777	7.26983	5.75348	5.71225	6.48244	7.27513	96	E2
ENSG00000181016	LSMEM1	5.2474	4.69002	4.32141	4.74552	3.78428	4.54226	4.84548	4.16273	5.97912	5.54142	5.21676	4.51544	5.55252	5.78137	97	E2
ENSG00000154642	C21orf91	5.89882	5.30025	5.93255	6.37892	5.73545	5.97549	6.11695	5.61149	7.88724	7.79076	6.92245	6.85071	7.38978	6.64371	98	E2
ENSG00000169242	EFNA1	4.47659	3.69662	3.89602	4.32429	3.69662	3.69662	4.39931	3.8063	5.81641	6.15438	4.71561	4.9817	5.38454	4.95505	99	E2
ENSG00000132975	GPR12	3.59154	3.59154	3.53794	3.53794	3.59154	3.59154	4.41792	3.86385	5.26834	6.51745	5.03971	4.54322	6.30635	5.55086	100	E2
ENSG00000167910	CYP7A1	4.19707	3.88053	3.97271	4.38815	3.88053	4.39963	4.05567	3.58053	5.37798	5.23087	4.82483	4.6345	5.67543	4.80377	101	E2
ENSG00000227730	MTND6P5	4.32084	4.62651	3.77828	3.77828	4.32084	4.32084	2.89421	3.95332	4.75343	4.62581	4.6304	4.58537	5.05331	4.78943	102	E2
ENSG00000261604	NA	5.6271	5.6271	4.81097	4.24109	5.6271	6.03316	3.87409	6.37192	7.54472	6.17799	7.77598	6.44669	7.74797	5.88179	103	E2
ENSG00000273972	NA	5.28641	5.04454	4.48079	4.18289	4.30259	5.03285	3.33823	4.68724	6.18053	5.89417	5.77682	5.76687	6.3263	5.27437	104	E2
ENSG00000165300	SLITRK5	4.21951	4.651	3.90869	3.67323	4.21951	4.52029	3.68612	4.12656	4.52597	5.01768	4.36611	4.58525	5.02183	4.49114	105	E2
ENSG00000239257	RPL23AP1	4.09351	4.09351	3.99576	3.99576	4.09351	4.09351	2.90406	4.31376	5.2873	5.04252	3.99576	5.42893	5.34308	3.99576	106	E2
ENSG00000165521	EML5	4.30441	5.03908	3.67994	3.95572	3.68129	4.01355	3.6321	3.6321	4.21643	4.57239	3.67994	4.30069	5.81265	6.14985	107	E2
ENSG00000243455	RPS18P13	4.45523	4.13869	3.31456	3.73	4.13869	4.13869	3.54007	3.54007	4.74822	4.44367	3.81126	3.78456	4.58959	4.54119	108	E2
ENSG00000282024	NA	4.24942	4.54438	3.50896	3.90987	4.24942	4.24942	3.23496	3.89557	5.09776	4.24942	4.18386	4.00954	4.62123	4.23082	109	E2
ENSG00000179862	CITED4	5.79377	5.76422	5.90354	5.45694	7.24642	6.57385	5.40413	5.24935	6.72948	8.88792	7.2791	5.89575	8.2382	6.94494	110	E2
ENSG00000197182	MIRLET7BHG	5.43891	5.82457	5.62071	5.72766	6.5828	6.05723	5.19062	5.47733	6.58766	8.82406	6.55094	6.08272	6.88236	5.83562	111	E2
ENSG00000057294	PKP2	4.70461	4.7976	4.01881	4.02256	4.83638	4.6125	4.7306	4.19464	5.3723	5.47895	5.88974	4.75813	6.2706	4.72041	112	E2
ENSG00000259834	NA	5.13272	5.10685	3.28391	3.94699	4.36489	4.96324	4.90635	5.04285	5.9875	5.85564	6.90699	5.84544	6.49392	5.41445	113	E2
ENSG00000279766	NA	4.38925	4.24816	3.95588	3.95702	4.44492	3.94248	4.09429	4.11979	5.1003	4.68276	4.6499	4.49893	4.9676	4.20256	114	E2
ENSG00000176076	KCNE5	4.76757	4.86527	4.24187	3.94397	4.99391	4.79556	4.31508	4.6832	5.86395	5.52937	5.10451	5.19984	6.13892	4.81751	115	E2
ENSG00000267007	NA	5.26695	5.26695	5.06234	3.39203	5.26695	5.26695	4.81164	5.55359	6.76439	6.38221	6.47368	5.50947	6.62359	4.79547	116	E2
ENSG00000251634	NA	3.64129	4.31982	5.60692	4.35581	3.64129	3.64129	3.71094	4.85088	5.88396	3.64129	3.6411	3.6411	3.6411	3.6411	117	E2
ENSG00000257342	NA	7.2955	6.8323	7.76556	6.67623	7.58079	6.79246	5.09158	5.09158	8.39486	6.89454	3.54991	3.54991	8.2341	3.54991	118	E2
ENSG00000279423	NA	5.56026	3.75172	4.82629	4.82629	8.00723	3.75172	2.41532	6.00764	7.46442	6.53374	4.82629	4.82629	6.76041	4.82629	119	E2
ENSG00000205853	RFPL3S	4.23671	4.7959	3.84879	4.13318	4.23671	4.23671	4.16752	5.08061	5.99792	5.80185	4.74819	4.58935	3.4565	4.68897	120	E2
ENSG00000260570	NA	3.88589	3.88589	3.23744	3.23744	3.88589	3.88589	3.87	3.87	4.74171	3.88589	3.9365	3.23744	3.23744	3.23744	121	E2
ENSG00000126368	NR1D1	5.25752	5.26229	6.33349	6.70395	7.84931	6.95234	5.85319	6.4929	9.40566	8.12311	7.98249	7.37179	7.93085	7.92813	122	E2
ENSG00000168874	ATOH8	4.02919	4.00243	3.55721	4.30812	4.52657	3.94799	4.01596	4.01596	5.55912	4.71331	4.47563	4.27923	4.16867	4.94862	123	E2
ENSG00000187922	LCN10	4.02965	3.87911	4.17564	4.80054	3.55265	3.55265	3.26504	3.26504	4.44192	4.79633	4.17564	4.17564	4.17564	4.80707	124	E2
ENSG00000179348	GATA2	3.97928	4.05174	3.77252	5.05716	4.21317	3.95939	4.16588	3.64174	5.54715	5.44794	5.21213	4.70121	4.48701	4.51836	125	E2
ENSG00000272055	RNU6-6P	3.46099	3.46099	4.11461	4.11461	3.46099	3.46099	3.41773	3.41773	5.78765	6.05815	4.11461	4.11461	4.11461	4.11461	126	E2
ENSG00000258232	NA	5.49218	5.49218	3.53267	3.53267	5.49218	5.49218	1.96848	6.9654	9.74183	5.49218	3.53267	3.53267	7.85988	5.03959	127	E2
ENSG00000232265	LINC02805	4.05057	3.49444	3.70054	3.70054	3.49444	3.49444	3.79835	3.79835	6.82053	3.97193	4.47485	4.43375	4.77218	4.03053	128	E2
ENSG00000275431	NA	3.6963	3.67795	4.06843	4.06843	3.15754	3.52061	3.76735	3.76735	8.23915	3.52567	4.06843	4.06843	4.62742	4.06843	129	E2
ENSG00000235724	NA	4.10112	3.84029	3.52523	4.01033	3.58743	4.20285	3.88067	3.88067	4.46285	4.54691	3.93649	4.66608	4.76351	4.87209	130	E2
ENSG00000245651	LOC283387	4.10578	4.10578	4.33817	3.93863	4.10578	4.51494	2.94892	4.30437	7.58032	6.87276	5.79135	7.09947	6.63591	7.68295	131	E2
ENSG00000254844	NA	4.04124	4.10314	4.00614	4.00695	4.10897	4.22541	3.90667	4.52718	5.33408	4.9859	4.57091	5.08906	5.24214	5.19319	132	E2
ENSG00000007944	MYLIP	6.44882	6.43165	6.52322	6.76249	6.62077	6.83404	6.00488	6.41286	9.14779	8.45466	7.49752	7.31173	7.75197	7.81361	133	E2
ENSG00000170689	HOXB9	3.33138	3.33138	4.04624	4.04624	3.33138	3.33138	3.61571	3.61571	6.50127	5.1017	5.13627	4.70803	5.066	4.97231	134	E2
ENSG00000120436	GPR31	3.69907	3.38253	4.11768	4.11768	3.38253	3.68331	3.90805	3.93355	5.73605	5.15285	4.11768	4.58768	4.58129	4.94875	135	E2
ENSG00000167550	RHEBL1	4.53673	4.72772	4.59403	4.87303	4.82471	4.91626	5.32919	5.04777	8.00317	6.32387	5.43098	5.91944	6.74906	7.10082	136	E2
ENSG00000264272	NA	5.5954	5.5954	4.62647	5.33749	5.5954	5.5954	4.4613	6.2015	8.59347	7.65994	6.521	5.95481	6.41224	6.23111	137	E2
ENSG00000271268	LOC107985049	3.87603	3.87603	3.40763	3.40763	3.87603	3.87603	3.70967	3.70967	4.87431	4.40232	4.25975	4.21472	4.20394	4.12978	138	E2
ENSG00000270277	NA	4.71258	4.16648	4.61595	4.2104	4.16648	5.00682	4.42005	4.38046	5.46095	5.28174	5.23225	5.00791	5.44558	5.25135	139	E2
ENSG00000168298	H1-4	3.74273	3.80462	3.89672	3.89672	3.19663	4.08643	3.89998	3.89998	6.03649	4.54697	5.08548	5.02415	4.81248	4.8228	140	E2
ENSG00000234511	C5orf58	5.06641	4.53858	4.42527	4.2608	4.43236	5.1447	5.02492	5.17881	6.38764	5.45147	5.79146	5.48272	5.81002	5.14035	141	E2
ENSG00000011590	ZBTB32	4.29422	4.26742	4.26657	4.53473	4.57633	4.43456	4.34268	4.8847	4.37571	5.00117	6.33423	6.39572	5.56304	5.02441	142	E3
ENSG00000204389	HSPA1A	11.8888	11.3184	11.1321	11.5033	12.302	11.3263	11.5082	11.3926	11.9832	12.4775	14.5672	13.853	13.0185	12.117	143	E3
ENSG00000251139	NA	4.17077	4.14941	3.75828	3.75828	4.24847	4.20922	4.10857	4.31414	4.4949	4.89176	6.37811	6.05136	5.17325	4.48043	144	E3
ENSG00000165178	NCF1C	7.47323	7.05166	6.33971	7.97203	8.20986	6.14208	6.11457	7.61715	8.49606	8.53193	9.91146	9.72925	9.66504	9.30416	145	E3
ENSG00000278869	NA	4.39384	3.99725	3.81284	4.39836	5.02639	4.21067	3.48892	4.24604	4.3718	4.12207	6.4035	5.96734	5.46346	4.6439	146	E3
ENSG00000144837	PLA1A	4.40021	3.99021	3.94275	4.33354	5.02317	4.33174	3.68589	4.32427	4.42116	3.93556	5.65778	5.7975	4.41981	4.81521	147	E3
ENSG00000166592	RRAD	5.14391	4.2337	4.29226	4.50574	5.65733	3.86955	4.1038	5.30686	4.87509	4.24488	6.72612	6.31026	4.35357	4.80997	148	E3
ENSG00000100124	ANKRD54	7.50428	7.5959	7.86602	8.40265	8.6326	7.24214	7.83187	8.1201	8.36421	8.21184	9.89307	9.9435	7.87093	8.31665	149	E3
ENSG00000223570	RPL34P7	3.67491	3.67491	3.82961	3.82961	4.17735	3.67491	3.48881	3.48881	3.67491	4.28152	6.39047	5.9089	4.29322	4.24943	150	E3
ENSG00000273472	NA	5.49721	5.20871	5.62368	5.76989	6.11271	5.28386	5.4377	5.43564	5.87222	5.84809	7.34108	7.22226	6.06787	6.00623	151	E3
ENSG00000198355	PIM3	11.5845	10.1975	11.772	11.3505	12.6236	11.0974	11.149	10.9492	12.3231	12.5543	14.2807	14.0646	12.8856	12.0507	152	E3
ENSG00000099985	OSM	6.3898	6.31605	7.0705	6.9105	8.50428	6.54787	6.08055	7.41842	8.52545	7.46674	10.7554	10.3825	8.15235	6.95732	153	E3
ENSG00000128016	ZFP36	9.96035	9.00489	9.8368	10.1231	11.8873	9.90383	10.3396	10.6668	11.7573	10.709	14.6559	14.4708	11.0091	9.5731	154	E3
ENSG00000105642	KCNN1	4.93017	3.4816	4.42128	4.42128	3.59258	3.36792	3.77494	3.77494	2.79711	3.20268	7.3104	4.75657	4.42128	4.42128	155	E3
ENSG00000228768	NA	4.21112	4.09131	3.84858	3.84858	3.83221	4.08715	3.66439	3.83933	4.19907	4.27876	6.70001	4.41059	4.2418	4.20458	156	E3
ENSG00000105707	HPN	5.46442	4.00874	4.40967	3.81063	5.08425	3.4391	4.61202	3.7436	4.7246	4.08074	7.32456	7.04786	5.11606	4.64001	157	E3
ENSG00000133055	MYBPH	9.51882	8.44029	7.4734	7.01981	8.97951	8.1428	7.6047	7.89928	8.52977	7.88532	11.7675	10.191	9.86287	7.91125	158	E3
ENSG00000108963	DPH1	8.0774	8.39511	7.75173	8.3886	9.79979	8.3455	8.80836	8.51798	7.63166	7.34091	9.55961	10.6381	8.48494	8.44767	159	E3
ENSG00000159388	BTG2	11.4757	10.6025	11.213	10.9843	11.5181	10.8446	11.7508	10.8231	10.071	10.5696	13.3092	13.3071	11.0268	10.782	160	E3
ENSG00000163485	ADORA1	5.67352	5.27938	6.06477	4.53328	6.11036	5.40933	5.29468	5.51581	4.23545	5.35809	8.32278	7.77475	6.03446	4.62487	161	E3
ENSG00000173110	HSPA6	6.81095	7.4778	6.22509	7.34193	7.88261	7.62999	6.05609	7.05983	10.3669	8.63527	12.2446	12.4288	9.71959	8.84927	162	E3
ENSG00000267882	LOC100131496	4.70529	4.47532	4.42783	4.7922	4.87723	4.65575	4.31736	4.36061	5.69819	5.6897	6.71084	7.51358	5.69013	5.56176	163	E3
ENSG00000273320	NA	4.51629	3.97019	4.21284	4.21365	3.97019	4.39479	3.22493	4.50862	5.68406	5.40693	6.4466	6.69218	5.27687	4.88686	164	E3
ENSG00000242258	LINC00996	5.37048	5.13896	4.83429	5.34595	4.66832	5.15336	4.20509	5.08725	6.50404	5.78399	7.70645	8.66832	6.52083	6.26866	165	E3
ENSG00000258860	NA	4.18624	4.04515	3.76745	4.18289	3.73947	3.73947	3.48641	3.92685	5.06541	4.81597	5.82174	6.38084	4.56376	4.99407	166	E3
ENSG00000220412	NA	3.64544	3.64544	3.48217	3.8976	3.64544	3.94622	3.86572	3.86572	4.87393	4.32243	5.74028	6.04268	4.50193	3.90199	167	E3
ENSG00000273129	NA	3.89165	3.89165	3.55585	4.27057	3.89165	4.31626	4.13064	4.16633	5.18612	5.21156	6.98419	7.27465	4.90317	4.6445	168	E3
ENSG00000139053	PDE6H	4.54443	4.3846	4.24387	3.94597	3.77661	4.37496	4.10112	4.12663	5.49047	5.1853	6.8052	6.71059	5.42172	4.87829	169	E3
ENSG00000274213	NA	5.12855	4.73195	4.58873	4.59062	4.42627	4.94538	4.31037	4.19179	6.24524	5.64912	8.41853	8.61136	6.2739	5.39934	170	E3
ENSG00000228013	IL6R-AS1	5.97291	5.61785	5.16395	5.76771	5.11507	5.65939	4.8662	5.06732	8.24862	7.4328	9.6167	10.3644	6.99717	6.73779	171	E3
ENSG00000265185	NA	5.00424	4.06917	3.87094	4.58565	4.06917	4.49377	3.63804	4.62822	7.2896	5.70803	8.44047	9.3737	6.26231	5.03105	172	E3
ENSG00000260475	NA	4.25906	4.24378	3.7597	3.7597	3.81229	4.41064	4.00615	4.39163	4.85316	4.24279	5.67418	5.62901	4.87241	4.77086	173	E3
ENSG00000262001	NA	5.71959	6.06206	5.2864	5.67956	5.48198	5.74609	5.06778	5.61743	6.60682	5.8268	7.42503	7.47222	6.41618	5.78413	174	E3
ENSG00000263934	NA	5.19744	5.8967	3.86949	5.01802	4.58429	5.01819	4.37499	5.04363	8.33149	6.25643	9.22706	10.0375	6.98297	6.32489	175	E3
ENSG00000205414	NA	5.40969	6.15496	5.54158	5.36992	4.86359	5.75339	5.33577	4.60006	6.79784	7.12563	9.32284	8.73326	7.30786	6.24247	176	E3
ENSG00000245080	MIR3150BHG	4.60386	5.01313	4.40958	4.63483	3.82236	4.45251	4.08834	4.22924	5.07688	5.12832	6.60289	6.64617	5.42277	4.53981	177	E3
ENSG00000114315	HES1	5.20403	4.54056	3.83236	4.72078	4.72932	4.85057	4.41685	4.90366	7.28528	7.3519	8.3963	9.16459	6.47238	5.84794	178	E3
ENSG00000138135	CH25H	4.39583	4.19111	3.63986	4.46242	4.4412	4.03168	3.84089	3.84089	5.7979	5.64114	7.3859	7.77535	6.2753	5.19515	179	E3
ENSG00000226380	NA	5.67403	5.87681	5.55534	6.76819	5.84011	5.01293	5.90846	4.88408	8.48688	7.86163	10.8255	10.4616	8.49939	7.76901	180	E3
ENSG00000182393	IFNL1	4.01883	3.70229	3.9796	3.9796	3.70229	3.70229	3.31145	3.31145	4.55811	5.38659	6.41423	6.17014	4.4432	4.81066	181	E3
ENSG00000164400	CSF2	4.47118	3.76891	4.18511	4.18511	3.76891	3.76891	3.03931	3.03931	5.95246	6.55094	8.17997	7.7149	5.60008	5.19626	182	E3
ENSG00000165694	FRMD7	4.52923	3.84821	3.88624	3.88624	3.49169	3.49169	3.6154	3.6154	5.8419	5.96108	7.5997	7.58307	5.94631	5.21114	183	E3
ENSG00000249328	LOC101927040	4.16524	3.63127	3.92702	3.92702	3.63127	4.48094	3.43504	3.43504	4.95928	4.68461	5.53307	6.46763	4.70586	4.83295	184	E3
ENSG00000248884	NA	4.0166	4.32227	3.65912	4.37383	4.0166	4.0166	3.73255	3.31762	4.81857	4.75687	5.91723	6.32342	5.30974	4.88574	185	E3
ENSG00000251323	LINC02728	4.6156	4.29193	3.78505	4.49976	3.98625	4.50535	3.80685	3.84254	4.89239	5.13872	6.25236	6.11061	5.48777	5.1328	186	E3
ENSG00000121577	POPDC2	4.71557	5.00142	4.88859	5.24873	4.98001	4.90293	4.31873	5.06475	5.22824	5.78561	6.08928	6.57842	5.88967	4.97458	187	E3
ENSG00000255355	NA	4.26549	4.25429	4.13591	4.41505	3.93895	4.556	3.34616	3.94619	4.9147	4.90846	6.06812	5.90622	5.35649	4.63188	188	E3
ENSG00000257718	CPNE8-AS1	5.00506	4.82121	4.46032	4.87686	4.02123	4.80865	3.5111	4.23611	5.71293	5.34114	7.18621	6.85209	6.2967	5.52221	189	E3
ENSG00000166669	ATF7IP2	7.17036	6.89282	6.29744	6.21378	6.44412	6.35768	6.30268	6.90404	7.60996	6.85283	8.56206	9.15713	7.07164	7.28314	190	E3
ENSG00000280046	NA	6.08783	5.80518	4.74237	4.96084	4.98072	5.12766	5.39888	5.20777	6.38314	5.65213	7.18839	8.27493	5.59788	5.52042	191	E3
ENSG00000196569	LAMA2	5.72496	5.64311	4.73485	4.53495	4.48609	5.3249	5.80131	5.70568	6.81294	6.02121	6.89105	8.20309	6.59875	5.86941	192	E3
ENSG00000259342	NA	5.25875	5.063	4.29652	4.37519	4.70025	4.70797	4.7458	5.06416	5.1867	5.02787	5.82787	6.03478	5.31333	4.89916	193	E3
ENSG00000168334	XIRP1	4.83884	3.78726	4.74583	4.54907	3.2186	3.6799	4.62245	4.6559	5.2253	5.54256	7.54357	7.28615	4.97333	4.98213	194	E3
ENSG00000236882	LINC01554	4.58865	4.21577	4.25421	4.11323	3.81071	4.2981	4.17768	4.68067	4.70725	4.61129	5.93637	5.3682	4.66553	4.21669	195	E3
ENSG00000178082	NA	5.25022	4.88083	4.80404	4.30657	3.7631	5.18146	4.71483	4.92207	5.56176	5.4695	6.37477	6.4645	5.24247	5.09878	196	E3
ENSG00000223552	NA	6.07259	6.10647	5.77325	5.87801	5.06903	6.13066	5.77015	6.22705	7.44348	6.94152	8.51541	8.14499	7.02447	6.46989	197	E3
ENSG00000013588	GPRC5A	4.83844	4.45377	3.80195	4.71397	4.76388	3.9149	4.12065	4.34619	5.69345	5.57658	7.06701	6.32502	4.26811	4.52803	198	E3
ENSG00000272512	NA	3.88452	4.49251	3.68846	3.68846	3.88452	3.88452	3.42035	3.42035	5.83699	4.5615	6.61724	6.51744	4.15207	4.10828	199	E3
ENSG00000270755	NA	3.77112	3.77112	3.75196	3.75196	3.77112	3.77112	3.47026	3.47026	4.51493	4.4481	4.73135	5.18512	3.75196	4.17177	200	E3
ENSG00000187479	C11orf96	4.35289	4.21172	3.80189	4.21757	3.90586	4.56994	3.70076	3.28558	5.2928	5.5456	7.05852	8.11254	4.59866	4.52446	201	E3
ENSG00000205300	NA	4.02151	4.02151	3.99402	3.99402	4.02151	4.02151	3.69166	3.41824	4.63103	4.45201	4.97342	5.49157	3.99402	3.99402	202	E3
ENSG00000258082	NA	4.32148	4.62903	4.63452	4.83784	4.26628	4.64049	4.55608	4.17494	4.9363	4.74635	5.93055	5.9206	4.57406	5.08129	203	E3
ENSG00000271856	LINC01215	5.35408	5.69636	5.18087	5.78888	5.08467	5.5714	5.20279	4.7333	6.16254	5.98765	7.32484	6.97083	5.91447	6.42523	204	E3
ENSG00000274767	NA	4.76445	4.06029	4.407	4.89819	4.103	3.59699	4.22169	3.53115	6.19578	5.29355	9.73177	10.1084	5.8309	6.43415	205	E3
ENSG00000283265	NA	3.65053	3.65053	3.85932	3.85932	3.65053	3.65053	3.48347	3.48347	4.08312	4.32752	4.94936	5.63366	4.32293	4.27914	206	E3
ENSG00000276651	NA	4.17214	4.16128	3.98234	4.15324	4.21177	3.8556	4.15483	3.57001	4.53583	4.59587	6.18755	6.04484	4.48348	4.28987	207	E3
ENSG00000239039	SNORD13	3.99827	3.68173	4.14928	3.73465	3.68173	3.68173	3.57695	3.57695	4.29125	3.9867	5.69747	5.55739	4.19826	4.15447	208	E3
ENSG00000233081	NA	3.73688	3.73688	4.03815	4.03896	3.73688	4.03766	3.63293	3.63293	4.3464	4.34348	5.53799	5.70281	4.53928	4.34567	209	E3
ENSG00000260805	NA	4.6888	4.41354	4.93929	5.10208	5.05371	5.01243	4.31061	4.51199	5.84539	5.18546	7.3694	7.6328	5.67499	5.48076	210	E3
ENSG00000104804	TULP2	4.80831	4.12441	4.83877	4.04893	4.00353	4.20941	3.17339	3.59946	6.70178	4.17403	8.24777	7.45882	5.69614	4.85114	211	E3
ENSG00000271855	NA	4.42107	4.27999	4.38686	4.55776	4.68136	4.70457	3.96236	4.56934	5.05583	4.77248	6.06993	5.46979	4.888	4.69439	212	E3
ENSG00000078401	EDN1	5.99359	5.75269	5.26414	4.25977	4.92699	5.15081	4.39103	4.54818	5.93558	5.69009	10.3501	9.38007	8.07378	5.82113	213	E3
ENSG00000253556	MTCO1P4	4.32216	4.00562	3.81401	3.39939	4.00562	4.3064	3.58832	4.02876	4.68585	4.61223	6.37357	6.16019	5.33351	3.99104	214	E3
ENSG00000262202	NA	3.87371	3.87371	4.33941	4.01001	3.87371	3.87371	3.69513	3.69513	5.89655	5.02618	8.03709	6.49702	5.78581	4.35057	215	E3
ENSG00000126259	KIRREL2	4.22189	3.8646	3.62954	3.62954	3.46355	4.06502	3.90024	3.90024	4.58148	3.83203	6.91498	5.80462	4.74586	3.62954	216	E3
ENSG00000230641	NA	3.99895	3.98808	3.59995	3.59995	4.38946	3.68241	4.1259	3.71097	4.97687	4.63141	6.92772	6.28902	5.19606	4.32211	217	E3
ENSG00000161270	NPHS1	4.39768	4.07098	4.17443	3.74653	4.07098	4.07098	3.54871	3.63035	5.57357	4.38574	8.63972	7.40926	5.36135	4.05346	218	E3
ENSG00000162891	IL20	3.83851	3.83851	3.54011	3.54011	3.83851	3.83851	3.61471	3.61471	4.45023	4.40703	7.04485	5.61151	4.93154	4.13294	219	E3
ENSG00000120129	DUSP1	9.10365	7.87775	8.88568	8.47882	10.3606	8.32432	8.73665	7.76937	11.0476	10.6288	15.2811	15.2195	11.5145	10.347	220	E3
ENSG00000182224	CYB5D1	7.51531	7.26253	7.24966	7.68114	8.43475	7.0219	7.10021	6.96646	8.55853	8.04726	10.0432	10.8582	8.71203	8.11063	221	E3
ENSG00000203804	NA	4.98742	4.54915	4.49066	4.68593	5.05373	4.68873	4.43441	4.60442	5.33892	5.36294	6.2453	6.46571	5.41035	4.90055	222	E3
ENSG00000223969	LOC124906608	4.98814	4.67341	4.36459	4.36756	5.14408	4.26401	3.82	4.19436	6.14498	5.65808	7.77971	7.9017	6.14089	5.12391	223	E3
ENSG00000274215	NA	4.50164	4.48304	4.48482	4.31587	4.56937	3.95554	3.72217	4.42105	5.45298	5.49782	7.39207	7.60738	5.79161	4.82651	224	E3
ENSG00000139289	PHLDA1	10.25	10.5495	10.619	10.8722	11.5546	11.0439	11.0795	10.4763	13.0345	12.001	13.7146	14.027	12.2853	11.8079	225	E3
ENSG00000251259	NA	3.9034	3.9034	4.11194	4.11275	4.25957	4.4225	4.10648	3.83306	5.31847	4.58039	5.83699	5.7766	4.71708	4.41947	226	E3
ENSG00000158050	DUSP2	10.3287	10.0314	11.2583	10.8912	11.1521	10.3341	11.023	10.4424	13.2341	13.1366	15.409	15.4059	12.8763	11.6898	227	E3
ENSG00000275894	NA	4.3443	4.12452	4.26791	4.26929	4.22358	4.24679	4.74381	4.54273	5.71511	5.61347	6.75517	6.16797	5.09347	4.48065	228	E3
ENSG00000140955	ADAD2	3.91384	4.44955	4.13891	4.13891	3.91384	3.91384	2.94058	2.94058	4.67898	3.91384	6.79247	6.61434	5.31442	4.13891	229	E3
ENSG00000278095	NA	4.85448	5.57529	4.76467	5.18428	4.70932	5.17133	4.07673	4.11998	4.82158	5.37228	6.44042	7.39296	5.8656	5.65941	230	E3
ENSG00000214894	LINC00243	4.73183	5.14215	6.07457	4.21123	4.16095	4.54581	3.36802	4.1591	4.88903	6.00859	8.94673	9.08112	5.66695	4.744	231	E3
ENSG00000281491	DNAJB5-DT	3.89884	3.89884	4.47771	3.89332	3.89884	3.89884	3.61611	3.82168	4.42767	4.32934	5.53279	5.45175	4.68963	4.31314	232	E3
ENSG00000269902	NA	4.35553	4.58729	4.48957	4.3833	3.90876	4.69617	3.83092	4.28701	4.21522	4.51537	6.42563	5.49132	5.14724	4.26024	233	E3
ENSG00000270069	NA	7.78539	8.26159	7.86696	7.501	6.69647	8.36788	6.7639	7.59774	8.45417	7.77413	10.6261	9.78088	9.08472	7.84971	234	E3
ENSG00000258521	NA	5.32828	5.18502	4.59984	5.01945	4.7679	5.04251	4.70424	5.19837	5.14235	4.37152	6.99521	6.39832	5.88486	5.60418	235	E3
ENSG00000277767	NA	4.36269	4.44342	4.072	4.47993	3.91592	4.51427	4.1339	4.47915	4.82206	4.34642	5.46916	5.48011	5.25348	4.74602	236	E3
ENSG00000172986	GXYLT2	5.56937	4.46561	4.25614	5.29272	4.5061	4.23956	3.84537	4.57801	4.6124	4.58022	7.02124	6.51867	4.96265	5.40718	237	E3
ENSG00000173334	TRIB1	10.6841	10.3824	10.8873	10.996	10.4243	10.0809	10.3674	9.69898	10.0927	9.97123	12.4556	12.6832	11.0803	10.9238	238	E3
ENSG00000263050	NA	3.91851	3.90765	4.15715	3.57276	4.10441	4.02657	4.23353	4.25904	4.5081	4.27895	5.79257	6.31006	4.03637	4.66141	239	E3
ENSG00000270019	NA	4.3694	4.61826	4.43292	4.25644	4.28096	4.68941	4.89209	4.86262	4.57326	4.56899	6.31572	6.09818	3.89749	4.59399	240	E3
ENSG00000260651	NA	4.14477	4.00368	4.03961	4.21051	3.698	4.1226	4.38421	4.11079	4.37823	4.59987	5.06227	5.18341	4.08859	4.34714	241	E3
ENSG00000268812	LIF-AS2	4.22982	4.20847	4.50492	4.83246	3.60047	4.26828	4.53051	3.70892	4.82896	4.75295	5.90374	6.49056	3.68393	4.40609	242	E3
ENSG00000105835	NAMPT	8.06093	6.15323	6.9678	7.63233	6.14374	5.92164	9.05181	5.77789	9.81457	8.69416	12.196	10.5141	8.49641	7.62153	243	E3
ENSG00000198576	ARC	5.20923	4.80733	4.72178	4.80489	5.19929	5.11432	5.98077	4.48099	6.31648	5.18275	7.66529	7.84429	5.20577	4.81477	244	E3
ENSG00000207870	MIR221	4.61935	4.5839	4.49056	4.19266	4.15941	4.48192	4.3844	4.29104	4.49905	4.15218	5.83151	5.85651	4.79698	4.19704	245	E3
ENSG00000272173	NA	5.11289	4.9295	4.5425	4.54424	3.81177	4.59919	3.96891	4.7684	5.13771	4.11675	6.80904	7.21028	5.10624	4.78769	246	E3
ENSG00000171174	RBKS	5.38262	5.2997	5.654	5.55423	4.95664	5.38463	5.25853	5.28235	6.38282	5.89714	7.18142	9.12601	6.03086	5.52325	247	E3
ENSG00000212195	LOC124904154	4.13543	4.25038	3.69609	4.61275	3.81889	4.11966	4.06317	4.23546	4.72502	3.81889	6.13072	6.74987	4.1597	4.11591	248	E3
ENSG00000270022	NA	4.22299	3.67689	4.03175	4.03175	3.67689	3.97767	3.69963	4.04181	4.58303	4.10739	5.99456	6.88273	4.49535	4.03175	249	E3
ENSG00000274210	LOC124904621	4.07932	3.53322	4.16202	4.16283	3.88939	3.834	4.12765	4.15315	4.65367	4.385	7.6525	7.39357	4.40028	3.7474	250	E3
ENSG00000279602	NA	4.24551	4.04766	4.04022	4.04136	3.61616	3.61616	3.92133	3.92133	4.87817	4.90473	7.12202	7.74977	4.87081	4.2869	251	E3
ENSG00000277610	RNVU1-4	3.712	4.01768	3.85542	4.27086	3.712	3.712	3.42591	4.04641	4.24084	4.01698	6.85177	6.36092	4.65173	3.85542	252	E3
ENSG00000276216	NA	4.12888	3.81234	3.96505	4.26514	3.81234	4.33144	3.63056	4.07101	4.93279	4.76135	8.64011	8.36789	4.74765	4.38149	253	E3
ENSG00000279491	NA	5.33161	4.8798	5.01958	5.25322	5.17695	4.96896	4.65106	5.27646	5.38468	5.51145	7.00829	7.18838	5.42666	5.31069	254	E3
ENSG00000279719	NA	3.67472	3.67472	3.66677	3.66677	3.67472	3.67472	3.65184	3.65184	4.10731	3.97969	7.37344	7.08445	3.66677	4.08659	255	E3
ENSG00000280228	NA	3.65579	4.18329	3.54971	3.96514	3.65579	3.95657	3.78784	3.78784	4.45776	4.18208	5.98434	6.2631	4.20259	3.96953	256	E3
ENSG00000230923	LINC00309	3.79737	3.79737	3.34669	3.34669	3.79737	3.79737	3.84927	3.84927	3.79737	3.79737	5.814	5.60647	3.99957	3.93835	257	E3
ENSG00000272967	NA	3.66542	3.9711	3.64655	3.64655	3.66542	3.66542	3.68136	3.68136	3.66542	3.66542	5.15532	5.31785	3.64655	3.64655	258	E3
ENSG00000206828	LOC124904627	4.34608	3.89931	3.7839	3.7839	3.89931	3.89931	3.72505	4.06723	4.3319	3.89931	6.48769	6.63489	4.58021	4.61497	259	E3
ENSG00000273338	NA	4.27052	4.25966	3.72883	4.14427	3.95398	4.25476	4.1321	4.18154	4.26044	4.25895	5.90919	5.80812	4.64459	4.32049	260	E3
ENSG00000173976	RAX2	4.30056	4.13214	3.81655	3.81655	3.62447	4.32755	3.97948	3.55231	4.04074	4.16621	5.85603	5.70893	4.48848	4.24874	261	E3
ENSG00000207205	RNVU1-15	3.87143	3.55489	3.70794	3.70794	3.55489	3.85567	3.7305	3.7305	4.41071	4.45676	6.68213	5.93356	4.36082	4.12776	262	E3
ENSG00000229677	RPL17P28	4.96283	4.60708	3.65076	3.65157	4.78664	4.38036	4.26243	4.43473	4.88155	5.02859	6.09389	6.06512	4.77503	4.63957	263	E4
ENSG00000234981	RPL7AP20	4.16603	4.52802	3.31273	3.72817	4.35193	4.15027	3.83111	4.58822	4.89037	4.4561	5.64428	5.08707	4.79139	4.1438	264	E4
ENSG00000236709	DAPK1-IT1	4.14374	4.14374	3.20186	3.20186	4.64618	4.44452	3.64773	4.26824	4.94571	4.44871	6.17604	5.55914	5.13598	3.79351	265	E4
ENSG00000249138	SLED1	5.26968	4.75373	3.93217	4.10103	4.45178	5.11154	3.92368	4.06564	5.79276	5.51567	7.18549	6.56718	6.1075	4.52183	266	E4
ENSG00000272669	NA	5.93087	5.80448	4.87063	5.21661	5.33247	5.99111	4.19769	4.65789	7.3315	6.51797	8.24185	7.89458	7.45518	6.03267	267	E4
ENSG00000254017	IGHEP2	4.5525	4.23596	3.52107	3.93651	4.23596	4.66056	3.65123	3.67674	4.97977	4.66646	5.53044	4.88584	4.99973	4.24323	268	E4
ENSG00000274963	RN7SL600P	4.87386	4.73277	3.54892	4.13444	4.42709	4.85169	3.73119	4.23175	4.95592	5.03369	5.76872	5.22022	4.96389	4.56007	269	E4
ENSG00000160888	IER2	9.60032	9.52051	10.8127	10.5444	12.2438	10.7857	10.1838	10.1778	12.1898	11.6638	13.2194	13.2565	11.7375	10.7833	270	E4
ENSG00000214900	LINC01599	4.97719	5.28041	6.54193	6.46299	6.67304	5.94961	4.72245	5.44723	7.70201	6.33373	8.45709	7.54499	7.32419	5.68041	271	E4
ENSG00000261888	NA	6.71828	6.44391	6.82548	6.9816	8.16565	6.51726	6.45179	6.68918	8.77782	7.13121	9.32592	8.63725	8.60534	7.32232	272	E4
ENSG00000274029	NA	3.48341	4.22537	3.99313	3.99313	4.93619	3.48341	3.51678	4.2739	4.89849	4.55991	6.52352	5.02649	5.26816	3.99313	273	E4
ENSG00000167604	NFKBID	9.95659	9.64368	9.51338	9.77709	11.674	10.3442	9.63322	9.22763	11.2804	11.704	12.3061	12.3974	11.698	11.0394	274	E4
ENSG00000241666	NA	5.62162	5.54169	4.30065	4.6941	6.26297	5.77513	4.15066	4.98145	6.79076	6.42869	6.98669	7.04931	7.15252	5.93505	275	E4
ENSG00000167874	TMEM88	6.07603	5.35358	5.2837	5.25746	6.10636	5.39556	4.91897	4.71367	7.73289	6.48177	8.61356	8.52953	7.47423	6.1612	276	E4
ENSG00000272273	IER3-AS1	7.45419	6.3386	5.5351	4.67989	8.65616	7.0064	4.08282	5.82698	11.094	7.62717	12.1961	11.2763	10.2321	7.80063	277	E4
ENSG00000154099	DNAAF1	7.1567	6.73373	6.26281	6.64328	8.51882	6.49112	4.89494	6.37553	8.86278	8.62991	10.1823	9.54576	9.73709	8.30799	278	E4
ENSG00000231830	NA	4.18547	4.17461	3.7729	3.7729	4.57598	3.86893	3.3515	3.3515	5.36637	4.6092	6.06824	5.89035	5.25156	4.86155	279	E4
ENSG00000095951	HIVEP1	8.43021	7.81941	8.46247	8.26157	8.45568	8.14366	8.52195	8.09818	9.78728	9.64445	10.7188	10.0482	10.0521	9.43553	280	E4
ENSG00000171522	PTGER4	9.9849	8.17018	9.73328	8.85754	9.56448	9.22184	9.83518	8.63674	10.7518	11.5011	12.1624	11.3475	11.4045	10.7454	281	E4
ENSG00000184545	DUSP8	6.22874	4.29483	5.80245	4.91513	5.61825	5.28914	5.43097	3.61147	7.7657	6.45125	8.19363	7.71761	7.0054	5.58907	282	E4
ENSG00000280303	NA	5.28578	4.62961	5.00666	4.64943	5.13582	4.40676	4.58595	4.43201	6.17298	5.91896	6.1674	5.95839	6.26511	5.18916	283	E4
ENSG00000163874	ZC3H12A	10.7109	9.39897	10.4078	9.95117	10.6808	8.87174	10.2164	9.77867	11.7164	12.1303	12.7276	12.3517	12.0505	11.8468	284	E4
ENSG00000178860	MSC	11.3095	9.3726	10.3455	9.09565	10.6215	8.42915	9.58637	8.96697	11.9622	11.5714	12.6757	12.1851	12.1355	11.7529	285	E4
ENSG00000075426	FOSL2	11.176	10.0491	10.7621	11.3795	11.5207	10.8016	11.171	10.6608	12.9928	12.4942	12.8293	13.1519	11.944	12.1874	286	E4
ENSG00000170525	PFKFB3	12.0107	10.1805	11.5518	11.8425	12.4668	10.1547	11.8724	10.3323	13.8489	12.8895	14.2404	14.7472	13.3183	13.3774	287	E4
ENSG00000132510	KDM6B	11.5998	9.16452	10.7794	10.7849	11.4951	9.99209	10.4101	9.45859	13.292	12.528	13.4647	13.9666	12.1565	11.9763	288	E4
ENSG00000138166	DUSP5	9.36238	7.3504	8.54822	8.24166	9.08333	7.89293	8.30611	7.71502	11.2547	11.0538	12.2669	11.7152	10.8669	10.2804	289	E4
ENSG00000150347	ARID5B	9.61939	8.78223	7.9943	8.30736	7.86905	9.36961	9.68336	5.46775	11.7078	11.9253	11.8014	11.7387	11.4861	10.8746	290	E4
ENSG00000100311	PDGFB	9.28583	8.84292	8.07459	9.12012	8.88817	8.59369	8.63581	7.4878	10.0857	11.2716	11.6874	11.8698	10.0076	11.1771	291	E4
ENSG00000231453	LINC01305	4.19297	3.68515	3.96854	4.52299	3.68515	4.07987	4.1044	3.7491	4.69313	5.43748	5.31688	5.33007	4.57586	4.83096	292	E4
ENSG00000272841	MAP3K4-AS1	5.10136	4.64927	4.6081	4.90763	5.28291	4.92961	4.72583	4.26385	6.19264	6.99061	6.91266	6.25369	6.61861	6.05241	293	E4
ENSG00000181788	SIAH2	8.75791	7.63828	8.28411	7.78557	8.61003	7.66413	7.703	7.60269	9.95012	10.1595	10.2958	9.55705	9.94424	9.34155	294	E4
ENSG00000185338	SOCS1	6.49016	5.17258	6.44023	5.84943	7.16217	5.33369	5.54308	5.3815	8.89983	9.54736	9.2819	8.84644	8.9578	8.65458	295	E4
ENSG00000140968	IRF8	11.9591	11.2989	11.8493	11.2725	12.2256	11.5891	11.7536	10.5419	13.3726	13.485	14.3253	13.6611	13.5819	13.348	296	E4
ENSG00000107968	MAP3K8	10.0125	8.55842	8.79147	9.06326	9.1387	8.72018	8.57825	8.63219	12.2546	11.9341	12.0739	11.76	12.2754	11.8451	297	E4
ENSG00000116514	RNF19B	9.59438	8.36059	9.00959	8.989	9.21668	8.29517	8.89425	8.00664	11.7209	11.4838	12.0352	11.7621	11.4655	11.3994	298	E4
ENSG00000125384	PTGER2	9.01786	7.36536	7.98066	8.63553	8.26209	7.90735	8.42943	7.02632	10.0446	10.1919	9.52694	10.5497	9.36443	10.3485	299	E4
ENSG00000251867	NA	5.41764	4.92858	4.75047	5.5049	5.71153	5.45847	4.84448	4.93879	6.83725	6.73908	6.58029	6.72856	6.93834	6.94633	300	E4
ENSG00000197329	PELI1	9.5967	8.47729	8.35391	9.23521	9.55604	8.61181	8.89658	7.98137	12.1189	11.8801	11.5189	11.6275	11.1303	11.1713	301	E4
ENSG00000134594	RAB33A	6.01722	4.77135	5.48368	5.8565	6.27794	5.36764	5.19291	4.78916	8.10053	7.61763	7.7912	7.87681	7.54099	7.823	302	E4
ENSG00000152784	PRDM8	5.48258	4.64156	5.39308	6.10121	6.3133	4.79966	5.10338	4.48119	7.85741	7.86604	7.5199	8.45362	7.3643	8.19951	303	E4
ENSG00000260940	NA	3.65944	3.65944	3.7756	4.19104	4.36649	3.65944	3.55829	3.55829	5.01592	4.56131	4.96436	4.58269	4.69136	4.49776	304	E4
ENSG00000272931	NA	4.61566	4.27933	4.78051	4.48261	4.89587	4.51564	3.9939	4.36201	5.397	5.53214	5.34558	4.87426	5.54583	4.99325	305	E4
ENSG00000137265	IRF4	5.01035	4.47324	4.10507	5.92684	4.82144	4.97673	4.09576	3.84711	5.46782	6.80703	6.88173	5.59976	6.38743	5.76022	306	E4
ENSG00000231856	NA	4.23761	4.53059	4.89042	4.78492	4.77726	4.80892	3.83173	4.3976	5.35942	5.32556	5.9155	5.78752	5.1801	5.22718	307	E4
ENSG00000274717	NA	3.68363	4.36216	4.17824	4.34914	4.29746	4.10823	3.54609	4.16659	5.58062	5.00354	6.26283	5.37985	5.35972	4.85226	308	E4
ENSG00000059728	MXD1	9.84157	8.6519	9.17219	9.59235	9.89885	9.24231	7.87421	8.75089	11.8989	11.6874	11.5624	11.416	10.8047	10.2269	309	E4
ENSG00000255874	PRECSIT	6.11698	5.76909	6.74238	6.13239	5.91003	6.0794	5.06792	5.2072	9.10481	8.36654	9.53053	10.2011	8.30085	7.8926	310	E4
ENSG00000087074	PPP1R15A	11.5573	11.3171	11.6324	11.5512	12.2926	11.4788	11.2323	11.0044	14.8592	13.9561	16.3955	16.3582	14.5514	13.7519	311	E4
ENSG00000164188	RANBP3L	4.67118	4.51383	4.20814	3.81533	4.25307	4.20058	3.26233	3.26233	7.09083	6.82017	8.41741	8.61945	7.11382	6.61968	312	E4
ENSG00000174749	FAM241A	7.47536	6.99836	7.41588	7.67143	7.19252	7.52349	6.69289	6.92805	8.89169	8.92673	9.49684	9.17022	9.00796	8.28942	313	E4
ENSG00000221949	LINC01465	5.35832	4.81585	5.35659	5.41425	5.64587	5.40029	4.50664	4.85701	6.32198	6.65614	6.95329	7.23866	6.70873	6.30679	314	E4
ENSG00000232517	CSPG4BP	4.79461	3.9847	4.76545	4.46755	4.38608	3.9798	3.67713	3.2622	5.86257	5.64113	6.67195	6.98778	6.10693	5.60739	315	E4
ENSG00000099860	GADD45B	8.93502	7.69853	8.3452	8.54505	10.4197	8.73128	8.10439	8.54758	12.5134	11.6565	12.6356	13.0741	11.8049	12.1381	316	E4
ENSG00000227199	ST7-AS1	5.50256	4.63294	5.3678	5.27248	6.40325	5.56361	5.08342	5.03351	7.16588	6.59753	7.19232	7.30508	7.02905	6.51953	317	E4
ENSG00000143878	RHOB	7.59642	7.62122	8.68486	8.74259	10.0016	8.21328	8.15939	7.90877	10.6381	10.9827	11.5627	11.2063	11.2436	10.2369	318	E4
ENSG00000140691	ARMC5	8.288	8.04361	8.58317	8.59541	9.52125	8.3576	7.8827	8.12299	10.307	9.9196	10.873	10.8118	10.6156	9.90354	319	E4
ENSG00000278546	NA	4.63336	4.65401	4.78151	4.67524	5.20289	4.81239	4.28245	4.42263	5.90307	5.541	6.25586	6.25361	5.80724	5.36396	320	E4
ENSG00000118263	KLF7	9.80929	9.69929	9.53449	9.35863	9.81484	9.44531	9.1067	8.58797	12.2026	11.8254	12.019	11.5729	11.4681	11.1227	321	E4
ENSG00000271857	NA	5.16854	4.62244	4.23274	3.5194	5.67047	4.92322	3.4363	3.6086	8.14217	7.9793	8.32988	7.99133	8.76778	7.63858	322	E4
ENSG00000116717	GADD45A	8.42887	7.77812	7.84954	8.66503	9.26947	8.68801	6.75119	7.92508	12.5209	13.0956	13.4397	12.9656	12.9012	12.2897	323	E4
ENSG00000151748	SAV1	8.68814	8.39801	8.72747	8.63065	9.35859	8.7808	8.55004	8.18127	10.7346	10.2373	11.4026	10.9644	10.5526	9.95794	324	E4
ENSG00000067082	KLF6	12.5084	12.2123	11.7615	12.0466	12.7898	12.3012	11.7927	11.3076	15.4556	14.6848	16.0041	15.7828	15.187	14.5237	325	E4
ENSG00000144655	CSRNP1	8.61723	8.35293	8.19351	8.77434	8.9485	8.68724	7.90565	8.08702	12.155	11.5846	12.6104	12.6763	11.4663	10.95	326	E4
ENSG00000100906	NFKBIA	12.9728	11.5926	10.5407	11.2137	13.015	10.7017	11.209	11.6985	15.4795	15.2797	17.1277	16.8125	15.9167	15.3899	327	E4
ENSG00000258738	BAZ1A-AS1	6.64606	6.1136	6.12053	6.38865	7.23555	6.33619	6.19498	6.1738	8.35192	8.00886	8.66691	8.74415	8.13987	7.74631	328	E4
ENSG00000271614	ATP2B1-AS1	6.36012	5.61	5.24129	5.89546	6.73075	5.7794	4.71252	5.22353	8.88593	7.95952	9.92833	10.254	8.40791	7.59074	329	E4
ENSG00000177272	KCNA3	4.65875	4.62464	4.31301	4.80634	5.15372	4.14791	4.22071	4.2564	5.96896	5.75737	6.94811	6.23412	5.96245	5.49947	330	E4
ENSG00000100219	XBP1	10.7011	9.90903	10.3924	10.3637	11.2612	10.5185	10.1144	10.0941	12.0649	12.7564	13.3343	13.1283	12.5299	12.0377	331	E4
ENSG00000175505	CLCF1	8.39048	7.21727	7.55821	7.73288	9.3834	7.89088	7.43342	7.08341	12.0776	12.1549	14.5405	14.0843	12.2328	10.706	332	E4
ENSG00000085511	MAP3K4	8.27067	8.35804	7.86235	8.74388	9.82448	9.74646	7.43383	8.11771	11.4733	10.7711	12.6871	10.6417	11.4483	10.4972	333	E4
ENSG00000228382	ITPKB-IT1	4.12849	4.52072	4.36978	4.27188	4.45595	4.39794	4.28029	3.86771	5.36468	5.10998	5.21597	5.0087	5.09601	5.00793	334	E4
ENSG00000235919	ASH1L-AS1	5.44858	5.05156	4.53877	5.10215	5.81616	5.43096	4.90552	4.80868	6.46083	6.20863	6.53007	5.90604	6.95767	6.16007	335	E4
ENSG00000156502	SUPV3L1	8.77375	8.36377	8.19881	7.82332	8.63462	8.67313	7.47451	8.59204	9.88793	9.25362	10.7423	9.98109	10.0345	8.83057	336	E4
ENSG00000274565	NA	5.29252	5.60012	4.9027	4.51644	5.73682	5.68277	4.36022	4.99361	7.78543	7.40801	8.77723	7.59709	8.38096	6.81257	337	E4
ENSG00000164949	GEM	9.85424	9.39858	9.36408	8.37505	10.4615	9.27249	9.28636	9.29179	12.7009	12.0845	13.7382	13.0386	11.8557	10.5252	338	E4
ENSG00000183696	UPP1	11.1698	11.1768	11.2052	10.936	12.001	11.4934	11.0781	11.0228	12.5076	12.6472	14.1445	13.0171	13.1236	11.8698	339	E4
ENSG00000260898	ADPGK-AS1	6.02064	6.1435	6.19268	6.02827	7.11743	6.64874	6.5173	5.59986	8.10802	8.14832	8.8987	8.0488	8.43475	6.76271	340	E4
ENSG00000146592	CREB5	5.81479	5.56346	5.75728	5.84499	6.81316	6.34021	4.72448	4.16291	8.48956	9.06835	10.247	9.63297	9.33851	7.87135	341	E4
ENSG00000258872	FDPSP3	3.80203	3.80203	3.71453	3.71453	3.80203	3.80203	3.47677	3.47677	4.23462	4.40864	4.99293	4.74788	4.82724	4.13434	342	E4
ENSG00000154736	ADAMTS5	4.32112	4.75261	4.60756	3.69264	4.32112	4.74572	3.56439	3.42001	5.89529	6.40196	7.48953	6.90679	6.80611	5.24792	343	E4
ENSG00000244018	RPL35P6	4.1403	4.6678	3.95986	3.96067	4.1403	4.1403	4.02165	3.30779	5.68947	5.88968	7.40325	6.35186	6.67619	4.70535	344	E4
ENSG00000250539	KRT8P33	4.93459	4.3465	5.00968	4.85066	4.74761	4.7994	4.15592	3.99745	5.28966	5.65003	6.8395	6.22707	6.59404	5.48928	345	E4
ENSG00000276649	NA	6.58381	6.44211	6.09839	6.24415	6.62424	6.9559	5.9598	5.11594	7.79909	8.17356	8.64664	7.82556	8.23816	7.70349	346	E4
ENSG00000138675	FGF5	3.99162	3.60214	3.77581	3.77581	3.60214	3.60214	3.61538	3.61538	4.54356	4.53762	3.77581	4.97448	4.31447	4.14176	347	E4
ENSG00000172403	SYNPO2	4.24584	3.52981	4.38664	4.5907	3.19159	3.52439	3.87371	4.36083	5.60055	5.5313	4.50339	6.24452	5.24006	4.99653	348	E4
ENSG00000165556	CDX2	3.37641	3.37641	3.92488	3.92488	3.81614	3.68	3.69204	3.69204	4.06291	4.71563	3.92488	5.22789	4.92558	4.59133	349	E4
ENSG00000114019	AMOTL2	3.60682	3.59116	4.29522	4.29522	3.55555	3.68102	3.54982	3.54982	4.20256	5.08368	4.29522	4.77757	4.86933	4.29522	350	E4
ENSG00000115844	DLX2	3.38002	3.73016	3.8799	3.8799	3.38002	3.67394	3.73341	3.73341	4.73667	5.60568	4.71307	4.80129	4.70454	3.8799	351	E4
ENSG00000136634	IL10	7.65241	6.40342	6.81168	8.12203	6.17711	6.70059	6.82197	7.7141	8.79147	8.66068	9.2495	10.4877	7.42818	9.03052	352	E4
ENSG00000241155	ARHGAP31-AS1	4.00797	4.12292	3.85451	4.44003	3.69143	4.11603	3.86233	3.88783	4.7323	4.68504	4.70663	5.41294	4.50739	4.44617	353	E4
ENSG00000255921	NA	4.95702	4.77301	4.21838	5.246	4.14987	4.6942	5.04134	4.96824	5.29553	5.40931	5.71823	5.99429	5.39986	5.40543	354	E4
ENSG00000064787	BCAS1	4.50724	4.52173	4.22405	4.43332	3.87486	4.64177	4.31754	4.08291	4.62094	5.06263	5.36683	5.70804	4.7267	4.80115	355	E4
ENSG00000228486	C2orf92	8.45099	8.14049	7.07734	8.11705	6.35832	7.90625	8.09074	7.44681	8.73745	8.99463	9.35826	9.99988	8.59079	8.68985	356	E4
ENSG00000258572	LOC101929107	4.33725	4.31865	4.04953	4.87209	3.79115	4.31025	3.86651	4.02367	4.53497	4.94363	5.48681	5.54707	4.04953	4.64118	357	E4
ENSG00000261076	NA	3.64131	3.64131	3.91408	4.32951	3.64131	3.64131	3.43794	3.43794	4.17015	4.71782	4.61313	4.84214	3.91408	4.3339	358	E4
ENSG00000225886	NA	5.32258	5.57351	5.06966	5.0118	4.24648	4.76118	4.95488	5.4721	5.67169	5.85543	6.22281	6.67065	5.02235	5.46066	359	E4
ENSG00000232194	NA	3.4564	3.4564	4.23737	3.82274	3.4564	3.75718	3.71419	3.71419	5.00556	4.49242	4.31944	6.211	3.82274	3.82274	360	E4
ENSG00000202198	RN7SK	4.49371	4.49371	4.13616	5.6765	4.49371	4.49371	3.99227	4.56524	7.84285	4.49371	6.72683	6.42924	4.13616	4.13616	361	E4
ENSG00000261026	NA	4.01127	3.46517	3.93134	3.93134	3.46517	3.76595	4.18163	4.03726	7.20272	4.98198	4.78346	6.59565	4.72765	4.94249	362	E4
ENSG00000282021	NA	4.33428	4.30649	4.50667	4.2712	4.7084	4.5288	4.21608	4.86025	6.01077	5.02332	4.77571	5.35698	5.033	5.03343	363	E4
ENSG00000239569	NA	5.45022	5.25201	5.01586	5.11657	6.03149	5.39351	5.54594	5.95332	6.59633	6.55986	6.79571	7.18466	6.37532	6.18504	364	E4
ENSG00000269667	NA	3.80506	3.80506	3.53021	3.53021	3.80506	3.80506	3.65806	4.27856	6.13172	4.95754	5.22992	6.40285	4.32651	4.81918	365	E4
ENSG00000125740	FOSB	4.28329	4.25636	5.47639	5.44456	5.83227	4.44745	5.58773	5.15117	10.6269	9.01805	8.46599	10.7158	6.9256	6.94174	366	E4
ENSG00000153234	NR4A2	5.02491	4.89894	4.93949	5.17938	6.35703	5.32658	6.11516	5.69482	9.10009	8.12389	7.99569	10.2866	6.88852	6.50958	367	E4
ENSG00000234148	NA	4.07541	4.07541	3.92835	3.92835	4.07541	4.07541	2.98956	2.98956	4.75565	5.6177	4.90775	5.36152	3.92835	4.75942	368	E4
ENSG00000160886	LY6K	4.37224	3.8927	4.98873	4.61835	3.53066	4.44819	3.34146	3.34146	5.79641	5.85647	5.40482	7.31958	4.74019	5.96456	369	E4
ENSG00000271474	NA	3.4699	3.4699	4.02533	4.44077	3.4699	3.4699	3.4981	3.4981	6.26242	6.06706	5.72504	6.31841	5.04509	5.11398	370	E4
ENSG00000243440	NA	4.06064	3.59961	4.7179	4.71846	3.59961	4.10464	3.56486	2.96149	6.54218	4.82752	4.91545	6.20256	4.88325	4.72149	371	E4
ENSG00000205755	CRLF2	3.338	3.81529	4.11452	4.11452	3.338	3.338	3.54081	3.54081	6.06957	5.04161	5.37521	6.38876	4.57136	5.14645	372	E4
ENSG00000116285	ERRFI1	5.59277	6.1674	6.37091	6.38751	5.5877	6.26353	5.98462	6.03094	7.57497	7.07579	7.27202	8.32105	6.66743	7.09985	373	E4
ENSG00000236345	SCAT8	3.50329	3.50329	4.092	4.092	3.50329	3.50329	3.39805	3.39805	5.67163	5.04557	4.94412	6.13197	4.5556	4.51182	374	E4
ENSG00000182168	UNC5C	2.96444	3.48386	4.29942	4.29942	2.69032	2.87462	4.00359	4.00359	5.23622	4.94977	5.03644	5.64297	5.2642	5.17524	375	E4
ENSG00000172183	ISG20	5.31488	5.00778	5.48508	5.66481	4.82188	3.90474	5.25285	4.79449	9.12636	7.71478	9.33434	9.82538	8.19185	7.76541	376	E4
ENSG00000266389	NA	5.12587	4.99487	5.48889	5.21212	5.14245	4.97377	5.05921	5.06812	6.49554	6.12419	6.40868	6.47674	6.01713	5.95982	377	E4
ENSG00000151014	NOCT	7.26877	6.27198	6.69504	6.94464	6.52682	6.2806	6.11487	6.68909	11.0898	10.4892	10.8516	11.3669	9.63697	10.0058	378	E4
ENSG00000188886	ASTL	5.85332	5.39395	6.67983	7.03481	5.67101	5.90657	6.13747	5.67687	10.0465	8.57953	9.73285	10.7229	9.00319	8.33478	379	E4
ENSG00000128342	LIF	8.43824	8.66161	8.63788	9.04959	8.87603	8.30206	8.54237	8.40222	11.5069	11.625	13.0314	13.3428	11.0015	10.4868	380	E4
ENSG00000095739	BAMBI	5.79761	5.56812	6.2211	6.13788	6.16366	6.18493	5.85508	5.69097	7.77835	7.84081	8.31832	9.03533	7.32064	7.46648	381	E4
ENSG00000135625	EGR4	4.35825	4.17542	4.93604	4.65002	4.92236	4.83304	4.48307	4.65674	8.33063	7.84602	8.87499	10.0767	6.30472	6.69136	382	E4
ENSG00000125845	BMP2	6.4021	5.46343	5.46887	6.1526	6.9037	6.07326	5.90385	4.62387	9.05063	8.2738	8.94214	9.93672	7.663	7.71728	383	E4
ENSG00000162711	NLRP3	9.71356	9.30352	9.41435	9.74075	9.7232	9.8582	9.11892	8.95331	10.9549	11.3622	11.8393	11.5436	10.4497	10.6852	384	E4
ENSG00000135604	STX11	9.99336	9.08373	9.95169	10.0321	10.1587	9.40801	10.0986	9.56235	11.7582	11.485	11.9404	11.8632	11.3682	11.1606	385	E4
ENSG00000136826	KLF4	5.7353	5.32314	5.69321	6.04725	6.7329	5.94029	6.23507	6.00368	8.69033	8.5871	8.86931	9.16681	8.68203	7.99966	386	E4
ENSG00000165312	OTUD1	7.46459	6.92371	7.50544	7.67166	8.12247	7.65587	8.14405	7.58125	11.6066	10.8354	12.0187	11.5086	10.6501	9.78578	387	E4
ENSG00000169252	ADRB2	5.21907	5.23992	5.63392	6.24606	6.11594	6.58609	5.47595	5.61173	8.42272	8.1787	8.78861	9.53436	7.94717	7.94396	388	E4
ENSG00000277192	NA	3.78954	3.87028	4.00938	4.59491	4.20456	4.18312	4.55675	4.39828	5.96099	6.44147	5.92386	6.36666	5.66	6.20996	389	E4
ENSG00000236914	LINC01852	4.29306	4.15597	4.97161	5.07814	4.61858	4.5072	4.73259	4.01337	6.24887	5.64698	6.48427	6.12543	5.00757	6.06767	390	E4
ENSG00000279873	LINC01126	4.13366	4.5834	4.86998	4.79523	4.37615	4.37498	4.75867	4.48249	5.1862	4.9379	5.93397	5.56863	5.14161	5.14205	391	E4
ENSG00000177340	FLJ13224	4.48438	4.18412	4.74553	4.16114	4.75879	4.25496	4.32277	3.61602	4.8504	5.12069	5.66991	5.37409	4.62475	5.24979	392	E4
ENSG00000232133	IMPDH1P10	6.14933	5.58856	7.37446	6.78068	6.4128	5.29511	6.62063	4.95149	8.18065	7.66037	9.62708	10.0853	8.09603	8.5129	393	E4
ENSG00000185022	MAFF	11.7545	11.5893	11.887	12.1521	12.3957	11.5841	11.9344	11.1522	12.8352	12.9521	13.7796	14.0671	12.8348	12.7729	394	E4
ENSG00000204960	BLACE	4.0404	4.02954	4.3632	3.94858	4.2263	3.72386	3.73583	3.32089	5.3225	5.01243	6.44779	6.20836	5.22361	4.87466	395	E4
ENSG00000157927	RADIL	3.52969	3.86516	3.9588	3.9588	3.80647	4.50974	3.8274	3.50484	4.91299	4.05714	5.09195	5.08861	4.58005	4.62708	396	E4
ENSG00000120903	CHRNA2	3.95925	4.4517	4.19471	3.72988	3.70792	4.12799	3.55553	3.55553	5.17556	4.12634	5.24363	5.3723	5.16391	4.87911	397	E4
ENSG00000277999	NA	4.8269	5.1847	4.69407	4.60171	4.89463	5.1706	3.93314	4.50838	5.36232	5.22981	5.78852	6.58578	5.90855	5.18259	398	E4
ENSG00000136110	CNMD	4.05093	4.18142	4.1456	4.1456	3.60715	4.57678	3.24058	3.24058	4.51528	4.45627	5.49721	5.41491	4.72868	4.92953	399	E4
ENSG00000188676	IDO2	4.33518	4.13045	3.90595	3.90595	3.76701	4.17961	3.32037	3.32037	4.42821	4.58132	4.97436	4.99324	4.8437	4.79856	400	E4
ENSG00000272986	NA	5.55322	4.78366	5.06379	5.14981	4.59751	5.12102	3.86053	3.91988	5.82262	5.92788	7.14522	7.32893	6.47945	6.10263	401	E4
ENSG00000229931	NA	5.00901	4.89823	4.87203	5.2857	5.18787	5.10135	4.75933	4.28195	5.96967	5.73992	6.48685	6.44691	6.38864	5.6345	402	E4
ENSG00000121900	TMEM54	4.65119	4.16328	4.17976	5.07752	4.55276	4.45014	4.11978	3.39921	5.59413	5.55696	5.74581	6.41071	5.77726	5.13671	403	E4
ENSG00000272666	NA	3.79275	3.79275	3.74358	4.15902	3.79275	3.79275	3.45699	3.45699	4.32159	4.22326	4.44264	4.87102	4.39646	4.33524	404	E4
ENSG00000168421	RHOH	4.77932	5.21596	5.75183	6.01616	4.45868	5.13071	4.14128	4.4817	6.79652	6.48877	7.77838	8.28561	7.25365	7.28053	405	E4
ENSG00000277895	NA	4.37004	4.82717	4.70172	4.46625	3.92328	4.59108	3.90318	3.62976	5.54589	5.60758	6.06109	6.68736	5.68131	5.52701	406	E4
ENSG00000168367	LINC00917	4.13201	3.58544	4.07892	4.07892	3.58544	3.58544	3.32897	3.32897	6.2591	4.3843	6.37592	8.22809	4.46866	5.42777	407	E4
ENSG00000271133	ITGB8-AS1	4.50381	3.94921	4.37762	4.54232	3.94921	3.94921	3.72669	3.78432	4.98258	4.68624	5.66057	5.95696	4.63686	4.73359	408	E4
ENSG00000273124	NA	4.02584	3.7093	4.14944	4.14944	3.7093	3.7093	3.13459	3.13459	4.75017	4.50747	5.51025	6.22873	4.61305	4.56926	409	E4
ENSG00000173451	THAP2	5.95694	5.75781	6.06007	5.91305	5.6913	5.5426	5.07444	5.42241	8.15565	7.13478	8.13748	9.25812	7.04774	6.79212	410	E4
ENSG00000269826	NA	4.09114	3.64437	4.1213	4.1213	3.64437	3.64437	3.22765	3.22765	5.63252	4.79684	5.63007	6.81037	4.91761	4.54112	411	E4
ENSG00000159200	RCAN1	9.68903	7.90614	8.92882	9.10738	9.09827	8.42237	8.59945	8.35552	11.0559	10.4602	11.4345	12.6136	10.0509	9.81371	412	E4
ENSG00000254281	NA	4.70713	3.87937	4.43082	4.26187	4.58642	3.87937	3.68247	4.23783	6.31036	5.42165	6.82062	7.32127	5.59907	5.4481	413	E4
ENSG00000157557	ETS2	8.56931	7.36733	7.99348	7.58394	7.69281	7.5699	7.40689	7.10779	10.2865	9.37729	11.0246	11.7536	9.23079	9.51232	414	E4
ENSG00000171855	IFNB1	4.59001	3.39597	3.90957	3.90957	3.75214	3.69675	3.68779	3.68779	8.81501	7.47295	8.36543	10.7355	6.44191	6.65628	415	E4
ENSG00000123689	G0S2	13.2685	10.6042	10.2105	11.7533	11.5291	9.48784	9.10167	11.6489	12.2086	12.3574	14.1921	15.3776	13.3854	13.4669	416	E4
ENSG00000115963	RND3	8.73567	7.33691	7.3567	8.43899	8.28685	6.973	7.42913	7.36512	9.25674	8.46827	9.42464	11.0552	8.52655	9.48308	417	E4
ENSG00000122691	TWIST1	5.11623	3.71211	3.83301	4.32749	5.48743	4.21747	4.14935	3.97237	5.59647	5.88813	6.47975	8.27468	5.53158	6.08349	418	E4
ENSG00000008118	CAMK1G	5.28185	4.47116	5.1452	5.64485	6.2485	4.49903	4.31575	4.54775	6.04317	5.19492	6.27093	8.61538	5.67131	6.60499	419	E4
ENSG00000273008	NA	5.12653	4.92204	4.87105	5.35139	5.65842	5.56609	5.54703	5.3903	6.3893	5.87851	6.59351	7.2557	5.29988	6.00533	420	E4
ENSG00000127528	KLF2	4.94342	4.43677	5.56735	6.39438	7.53747	6.27998	5.6989	5.56161	6.63781	7.73441	6.55943	7.98309	8.40152	8.56981	421	E4
ENSG00000141448	GATA6	3.83325	3.83325	3.9953	3.9953	4.27402	3.83325	3.16478	3.16478	4.90715	4.55869	3.9953	5.36336	4.56851	4.83762	422	E4
ENSG00000144476	ACKR3	4.34643	4.05898	4.30482	4.45615	4.0186	3.77941	4.10057	4.48744	4.89051	4.4659	5.12165	6.37196	4.5159	5.62437	423	E4
ENSG00000019186	CYP24A1	4.51855	4.51855	4.79409	4.30614	4.51855	4.51855	3.7484	4.62816	5.38742	4.88235	5.19365	6.48228	5.39482	5.85279	424	E4
ENSG00000236530	KPNA2P1	3.88788	3.44111	4.01635	4.01635	3.44111	3.86571	3.53586	3.53586	4.6349	4.04772	4.01635	5.79069	4.01635	4.60801	425	E4
ENSG00000145103	ILDR1	4.60523	4.38225	4.70466	4.93535	4.97028	4.42977	4.53416	4.576	6.18145	6.0906	5.53158	7.2164	5.10985	6.2201	426	E4
ENSG00000164683	HEY1	4.44775	4.85965	4.17627	4.97847	5.60663	4.1355	3.77305	3.746	7.71393	7.20091	7.48693	9.1572	6.56389	7.74308	427	E4
ENSG00000172548	NIPAL4	7.1543	4.86494	4.66055	6.40149	6.29954	4.62142	6.01766	5.17595	11.0621	7.93055	8.62956	11.6037	8.10416	9.87725	428	E4
ENSG00000186407	CD300E	5.31921	4.93753	4.84247	5.83891	5.88933	4.74344	4.98408	4.9351	7.10217	5.79645	6.91451	7.07981	6.51842	6.54282	429	E4
ENSG00000023445	BIRC3	12.2104	10.4681	8.83877	9.73966	7.40916	8.93815	9.25349	9.06041	11.8478	11.8235	12.7217	12.8108	12.0279	12.366	430	E4
ENSG00000104320	NBN	11.7587	10.3962	9.7613	10.1229	7.41321	9.59295	9.65566	9.62011	12.1423	11.4401	12.3884	12.0974	12.1636	11.6974	431	E4
ENSG00000152229	PSTPIP2	11.0672	9.83409	8.68331	9.60408	7.67272	9.13712	8.22435	8.53111	10.6097	10.5955	12.2753	11.7759	12.1633	11.7052	432	E4
ENSG00000253522	MIR3142HG	9.64371	7.68589	6.61958	7.63754	5.81667	7.65934	6.36776	7.58766	9.71245	10.3607	12.9493	12.0225	11.4167	10.5096	433	E4
ENSG00000271032	NA	5.63656	4.71531	4.43055	4.43169	3.36205	4.56893	4.70069	4.75541	5.75486	5.63812	6.43683	6.17173	6.81128	6.23009	434	E4
ENSG00000279400	NA	8.0578	7.77726	7.02085	7.45959	5.88657	7.38513	7.11481	6.96261	9.0531	8.89824	9.90458	9.4143	9.58486	9.42306	435	E4
ENSG00000166670	MMP10	4.57464	3.76629	4.56468	4.2023	3.19892	3.57003	3.59211	3.59211	4.14843	4.71965	5.15936	5.67944	5.33581	4.2023	436	E4
ENSG00000166881	NEMP1	9.64726	9.09508	9.28905	8.68642	7.07038	8.64376	8.57346	7.88509	10.0829	9.86393	11.018	11.3691	10.183	9.73537	437	E4
ENSG00000220378	NA	4.46847	4.06089	4.37732	4.37845	3.53339	4.13174	4.38086	3.667	4.72718	4.43527	5.4324	5.79235	4.81269	4.624	438	E4
ENSG00000131203	IDO1	5.66044	5.24878	4.53306	5.44317	3.71945	3.50392	4.81378	5.19468	4.99287	5.48924	7.23149	8.20795	7.15902	6.55138	439	E4
ENSG00000026751	SLAMF7	13.237	12.9035	13.1485	12.851	11.908	12.7945	12.7769	12.1739	12.9685	13.4646	15.2563	14.4649	14.7679	13.9389	440	E4
ENSG00000117228	GBP1	10.9051	10.0225	9.93429	10.0742	8.15526	9.24811	9.45666	9.40124	10.8574	11.0928	12.7789	12.2326	11.8528	11.0214	441	E4
ENSG00000120217	CD274	11.5837	10.6696	10.4843	10.3743	8.80141	10.0199	10.361	10.4403	10.955	11.2056	12.6763	12.2319	12.3141	11.828	442	E4
ENSG00000104432	IL7	5.49902	5.38863	5.07693	5.14532	3.47372	4.91886	4.85293	4.97292	4.86204	5.71563	6.85265	6.81924	5.56183	6.22522	443	E4
ENSG00000181634	TNFSF15	10.9918	10.6257	9.59435	9.54093	7.28708	9.13478	9.42337	9.14461	10.1491	11.1024	12.1362	11.752	10.7636	10.7018	444	E4
ENSG00000108342	CSF3	7.24671	4.14214	4.99282	4.99282	2.85994	4.11596	3.56472	3.55047	5.72708	6.96824	8.20367	9.49569	6.53587	6.40237	445	E4
ENSG00000136244	IL6	7.5518	5.14594	4.32156	4.32156	3.26243	3.17092	4.2415	4.2415	6.04497	6.33014	7.89196	8.25999	5.69363	5.52805	446	E4
ENSG00000158517	NCF1	9.94356	9.40635	8.6649	9.48292	9.06427	7.91302	7.97147	9.50388	10.3736	10.3724	12.1164	11.5866	11.7417	11.4568	447	E4
ENSG00000182487	NA	7.37355	6.78398	5.74317	7.25898	5.52951	5.20996	5.54777	5.90403	8.20935	7.59713	9.24125	9.35673	9.21867	9.71254	448	E4
ENSG00000108771	DHX58	9.38896	9.74276	9.03599	9.61018	8.99145	9.17036	8.38064	9.45332	10.5649	10.2602	11.299	11.2827	11.0182	10.6733	449	E4
ENSG00000234263	MAP3K5-AS1	4.29066	4.27539	3.73996	4.32549	3.84389	3.84389	3.40947	3.84991	4.52412	4.52088	4.59209	4.66803	5.01499	4.46212	450	E4
ENSG00000236591	NA	4.6095	4.21323	4.02735	4.44279	3.78173	4.30084	3.59918	4.32419	4.90218	5.03797	4.7264	4.95541	4.82365	4.95343	451	E4
ENSG00000103241	FOXF1	4.48948	3.78721	4.77908	4.90941	3.78721	3.78721	3.01143	4.15137	5.90885	5.93129	5.38345	6.15222	5.39192	5.65109	452	E4
ENSG00000125726	CD70	5.87909	4.37085	5.0515	5.62347	3.37999	3.68416	3.67143	4.52117	7.3997	6.99434	6.47959	7.15559	6.46929	7.25325	453	E4
ENSG00000172602	RND1	5.64784	4.91162	4.82138	4.91677	4.88258	4.60588	4.28448	4.37388	6.43675	5.99618	6.01425	7.18256	6.24677	6.55157	454	E4
ENSG00000231574	LINC02015	4.75157	4.42226	3.80273	4.75202	4.04698	4.04698	3.14362	3.14362	6.1964	5.02173	5.5929	6.03506	5.58906	6.10176	455	E4
ENSG00000164116	GUCY1A1	5.91609	5.08724	4.83498	5.44837	5.49664	4.69853	4.76312	4.22268	5.71541	6.48499	5.84199	5.4077	6.99457	6.73969	456	E4
ENSG00000119714	GPR68	6.13669	6.29402	5.5037	4.98854	4.62437	5.47979	3.71636	4.70607	7.05906	7.31183	7.95054	7.29351	8.4337	7.63012	457	E4
ENSG00000235366	NA	4.34854	4.42927	4.10472	4.10472	3.90177	4.32638	2.98683	2.98683	4.43061	5.44406	5.38312	5.13808	5.70083	5.0308	458	E4
ENSG00000055957	ITIH1	4.24363	4.36217	3.85126	3.85126	3.83777	4.28715	3.68122	3.69705	5.07891	4.56386	4.8348	4.58559	4.55633	5.13137	459	E4
ENSG00000271366	NA	4.59618	4.50688	4.1297	4.13051	4.18453	4.4267	3.4499	3.4499	5.02214	5.31911	5.22384	4.8425	4.9901	4.9417	460	E4
ENSG00000273805	LOC101927608	4.62223	4.29856	4.23622	4.23622	3.99288	4.29365	3.34905	3.20467	6.20632	6.26894	5.51463	6.10553	5.77512	6.28816	461	E4
ENSG00000130787	HIP1R	5.9526	4.44606	4.63624	5.3191	4.55089	4.75512	4.4022	4.26416	6.36915	5.80129	6.04525	5.65268	6.20079	6.70545	462	E4
ENSG00000205444	KU-MEL-3	4.01938	3.70284	4.0745	4.0745	3.70284	3.70284	3.21599	3.21599	4.60897	4.30945	4.92662	4.7363	4.72738	4.90557	463	E4
ENSG00000219565	NA	4.91647	4.3894	4.42229	4.43949	4.82677	4.01194	3.27887	4.0428	5.30951	5.51787	6.00374	5.52232	5.61687	6.32083	464	E4
ENSG00000274441	NA	4.39188	4.29003	3.73582	3.73582	3.76253	4.18713	4.0798	3.93543	4.84405	4.75615	5.37529	4.20581	5.21448	4.32747	465	E4
ENSG00000123685	BATF3	5.5739	5.26477	5.57929	5.40232	5.32723	5.00543	4.85083	4.67488	6.72838	6.65289	8.0168	5.98367	7.63096	6.32675	466	E4
ENSG00000197272	IL27	6.49369	5.03015	5.24877	5.52324	4.58474	4.67924	4.88683	5.28409	7.55947	7.57736	8.15503	6.82934	8.54067	7.22159	467	E4
ENSG00000272247	NA	4.23382	4.29572	4.34883	4.47916	3.68773	4.41799	4.45674	4.41218	5.33382	5.25492	5.34042	4.89187	5.17941	4.48659	468	E4
ENSG00000168811	IL12A	4.54404	4.24347	4.45824	4.41503	3.78594	3.78594	4.26267	3.5611	6.3215	6.6105	5.75662	5.59144	6.15515	4.75056	469	E4
ENSG00000176597	B3GNT5	8.3773	7.95013	8.6265	8.31074	7.96675	8.43698	8.60682	8.06683	10.7346	10.2516	10.5135	10.0697	9.84627	8.80147	470	E4
ENSG00000228477	NA	5.25259	6.15024	5.96558	5.35668	4.81864	5.70415	5.70337	5.29963	6.3661	6.42794	6.99781	7.35955	6.83895	6.54419	471	E4
ENSG00000256894	NA	4.93049	5.32711	4.99194	5.06243	3.53641	5.32448	5.28781	4.37232	5.97241	6.00618	6.35574	6.23248	5.98953	5.68219	472	E4
ENSG00000138646	HERC5	6.78393	8.12488	7.51741	7.15927	5.48419	7.17362	6.87052	7.99422	9.58276	8.88035	9.12792	8.97583	9.54643	9.21238	473	E4
ENSG00000185745	IFIT1	8.9633	10.2196	9.02795	8.9011	5.70022	7.85172	7.41606	9.79683	11.5439	11.2056	11.1482	10.6654	11.046	10.8016	474	E4
ENSG00000205208	C4orf46	7.44003	6.91241	6.32433	6.29244	5.49776	6.49561	6.34145	6.55006	8.34594	8.47492	7.87761	7.84713	8.06198	8.32676	475	E4
ENSG00000111846	GCNT2	9.3356	9.1824	8.61083	8.3012	6.80606	8.65117	8.59594	8.3192	11.2955	11.2005	11.2777	10.6546	10.7438	10.6093	476	E4
ENSG00000175895	PLEKHF2	9.48595	9.90071	9.32311	8.91202	7.75608	9.19561	9.00402	9.05612	11.079	11.5722	11.5903	10.688	11.4726	10.5054	477	E4
ENSG00000119917	IFIT3	10.0995	11.0614	10.156	10.3924	7.70528	9.50447	9.95581	10.9403	14.4834	13.5892	14.1614	14.4446	13.1387	13.3316	478	E4
ENSG00000135114	OASL	6.44643	7.25185	6.58252	6.25649	4.36281	5.59808	5.4298	6.68158	9.32742	9.22637	8.83881	9.71862	8.23939	8.90778	479	E4
ENSG00000115267	IFIH1	6.21347	6.23709	5.64649	6.06971	3.64489	5.40972	5.01973	4.89303	8.08281	7.40652	8.21719	8.43305	7.40893	7.35043	480	E4
ENSG00000162616	DNAJB4	7.67634	7.62938	7.06183	7.07726	6.10827	6.99719	7.31777	7.05052	9.45962	8.84567	9.3189	9.30584	8.54486	8.50775	481	E4
ENSG00000186019	ZNF225-AS1	5.21694	6.10409	5.22442	5.22442	3.00398	5.38156	4.71777	4.59967	4.92415	4.87857	6.78843	5.22442	5.22442	5.22442	482	E4
ENSG00000273004	NA	4.53518	4.73681	4.17444	4.67648	3.83291	4.50071	3.98542	4.15772	5.43155	4.86893	5.67429	5.12458	5.03485	5.10757	483	E4
ENSG00000138606	SHF	5.20364	5.4806	5.61191	6.14288	4.88422	5.64479	4.96621	4.6231	6.78677	6.77786	7.35278	7.0066	6.57223	6.35992	484	E4
ENSG00000238160	NA	4.56112	4.74935	4.2551	4.73165	3.62329	4.78995	3.92006	4.09263	5.52502	5.15009	5.94207	5.78281	5.54096	5.19207	485	E4
ENSG00000260360	NA	5.19942	4.8161	4.4331	4.84965	4.22114	4.84537	4.19523	4.56334	5.48758	5.40725	6.10683	5.80624	5.69542	5.19647	486	E4
ENSG00000269951	NA	5.25475	5.33599	4.5419	4.77551	4.18098	5.24325	4.46015	4.46906	6.09674	5.74817	6.74941	6.01524	6.49067	5.27327	487	E4
ENSG00000140519	RHCG	5.24372	5.22674	4.03022	4.74842	3.66726	4.10697	4.03223	4.12123	6.9708	5.89741	8.40759	6.89526	7.10455	5.21293	488	E4
ENSG00000162645	GBP2	11.6197	11.0061	9.99306	10.4937	9.80289	11.0005	10.0043	11.0712	12.2649	12.062	13.1238	12.5414	12.6804	11.849	489	E4
ENSG00000162654	GBP4	8.38164	7.58201	6.12881	7.55667	5.04298	6.0813	7.27376	7.11637	9.75836	8.54156	7.85173	9.24628	8.83103	9.24473	490	E4
ENSG00000184588	PDE4B	7.70603	8.06376	6.39346	6.41207	5.44713	5.1016	5.71699	5.48973	8.22896	7.87729	7.59698	9.71185	7.7371	8.51568	491	E4
ENSG00000119922	IFIT2	6.64214	10.1629	5.24326	3.55634	4.4754	4.4754	4.96071	7.64506	13.0045	12.3097	13.6847	12.9381	12.6881	10.8144	492	E4
ENSG00000163644	PPM1K	8.16488	8.62269	7.95374	7.7044	7.70864	7.42914	7.9073	7.8119	10.3139	10.4149	10.3595	9.95788	10.2047	9.90215	493	E4
ENSG00000254693	CD82-AS1	4.00033	4.45746	3.54958	3.54958	3.55356	3.55356	3.89019	3.89019	4.81557	4.99029	5.30663	5.04713	5.4837	4.63823	494	E4
ENSG00000227032	RPS2P36	4.32376	4.53085	4.2323	3.81767	4.44211	4.44051	4.54958	4.27616	5.21788	4.83069	4.9077	5.77519	5.52039	5.62733	495	E4
ENSG00000113369	ARRDC3	9.28214	8.51357	7.4901	8.3978	7.96931	8.29754	8.9585	8.91935	11.3241	10.5436	10.7409	10.6603	10.4392	10.5716	496	E4
ENSG00000269680	NA	4.97503	4.63641	4.20264	4.00244	4.63097	4.15968	4.88661	4.50547	6.07157	5.98465	5.58306	6.1817	5.7085	5.67165	497	E4
ENSG00000215515	NA	3.94253	4.23399	3.61523	3.61523	3.62599	3.92677	4.16705	3.75211	4.48181	4.30298	5.2547	4.74266	4.72793	4.70387	498	E4
ENSG00000272341	NA	5.33307	5.67535	4.62742	5.18364	4.80599	5.89522	5.34056	4.99685	6.76285	6.0414	7.07344	6.56768	7.06152	6.5859	499	E4
ENSG00000231233	CFAP58-DT	6.10188	6.14589	4.82329	5.69989	5.18536	5.97721	6.06433	5.63678	7.47405	7.35643	8.39706	8.68327	7.18759	7.15412	500	E4
ENSG00000249661	NA	4.5932	4.31794	3.75189	4.16732	3.70995	4.59975	4.35308	3.97194	5.09613	4.96619	6.01	6.22901	5.0992	5.15532	501	E4
ENSG00000134107	BHLHE40	12.7083	12.9032	12.4672	12.8839	12.5761	12.8427	13.1067	12.632	14.0248	13.7197	15.1	14.8855	14.1039	13.994	502	E4
ENSG00000237892	NA	4.20661	4.19133	3.55022	4.37278	4.11601	4.54725	4.59885	3.68327	5.33401	4.8751	6.04943	5.74076	5.20084	4.95365	503	E4
ENSG00000177725	NA	4.28846	4.14737	4.1294	3.54501	3.84169	3.84169	3.60663	3.60663	4.64367	4.51868	4.52441	4.97818	4.56477	4.55616	504	E4
ENSG00000206418	RAB12	4.94407	4.80897	4.50999	4.40372	4.00899	4.60734	4.44253	4.05245	5.74462	5.5258	6.39279	6.66516	6.76683	6.49084	505	E4
ENSG00000222179	RN7SKP26	4.20836	4.03359	4.2601	3.84547	3.86226	4.10444	3.64177	4.08221	4.86258	4.85643	5.48495	5.13713	5.26045	5.53474	506	E4
ENSG00000163661	PTX3	8.92347	6.79948	8.0068	6.71249	6.13589	6.50006	6.99103	7.09622	9.57559	11.2043	12.8439	11.6996	11.3622	10.3064	507	E4
ENSG00000232160	RAP2C-AS1	6.05955	5.89689	5.73379	5.80132	5.21587	5.64055	6.12386	6.04324	6.89365	7.05586	7.67552	7.17856	7.62185	7.11086	508	E4
ENSG00000266708	NA	4.29026	4.44169	4.01578	4.0166	3.58799	4.25579	4.51804	3.80418	5.13716	4.62401	5.41295	5.68045	5.01613	5.41081	509	E4
ENSG00000158615	PPP1R15B	11.6102	10.504	10.6071	10.6541	10.1014	10.5121	10.8638	10.507	12.7631	12.5483	13.4327	13.611	12.6324	12.5115	510	E4
ENSG00000229644	NAMPTP1	7.27	6.3207	6.46145	6.13276	5.08846	5.66756	6.73516	5.88351	8.54929	8.39366	9.62202	9.49683	8.68246	8.51104	511	E4
ENSG00000165997	ARL5B	9.28989	8.4019	8.05239	7.70345	7.2738	8.25813	8.21329	8.38959	10.7904	9.9704	11.1884	11.0443	10.4847	9.93504	512	E4
ENSG00000258441	LINC00641	8.07173	7.51415	6.49949	6.51217	5.7305	7.21616	6.93929	6.71099	9.82347	8.9253	9.74951	9.52534	9.90338	9.05767	513	E4
ENSG00000143384	MCL1	11.9111	11.2738	11.907	11.9404	11.1073	11.3766	11.6701	11.4421	13.3797	12.9694	14.2079	14.3367	13.273	13.256	514	E4
ENSG00000185947	ZNF267	10.1001	9.83542	10.1703	10.2063	8.98308	9.57002	9.68832	9.08162	11.6761	11.5185	11.7783	11.843	11.4609	11.4378	515	E4
ENSG00000234518	NA	6.29283	5.32135	6.03998	5.81977	4.59827	5.54123	4.93283	4.76717	8.36259	7.42044	8.58434	8.63206	8.09019	7.32759	516	E4
ENSG00000119139	TJP2	8.89616	7.53292	8.25583	8.63173	7.78859	7.62199	7.93364	7.10038	9.83807	9.84716	10.2531	10.1288	9.84031	9.782	517	E4
ENSG00000188215	DCUN1D3	8.12423	7.74908	8.44154	8.00361	7.27039	7.67172	7.74876	7.33925	9.52003	9.16927	9.66401	9.9231	8.78907	8.81995	518	E4
ENSG00000227908	IL6ST-DT	4.31072	4.16964	4.11564	3.70101	3.86396	4.16473	4.01318	3.8688	5.27903	4.94046	5.27699	5.47535	5.17967	4.98998	519	E4
ENSG00000265975	NA	5.42437	5.10665	5.4916	5.0566	5.27829	5.30081	5.26564	4.74157	6.68335	6.46644	7.0305	6.9991	7.00384	6.31624	520	E4
ENSG00000163659	TIPARP	8.9178	9.03225	9.1118	9.08228	8.58691	9.39869	9.01721	8.91176	12.6173	12.0232	13.2729	13.0624	12.228	11.6524	521	E4
ENSG00000141682	PMAIP1	7.38751	6.4913	6.43925	6.36225	6.52407	7.17803	6.23369	5.67411	12.8625	12.0414	13.1638	13.0913	11.7585	10.8686	522	E4
ENSG00000165030	NFIL3	8.73303	8.40734	8.50693	8.40681	8.11942	8.91185	8.17035	8.06421	11.8518	11.2832	11.6576	11.4181	10.7718	10.3746	523	E4
ENSG00000138670	RASGEF1B	11.4802	11.2376	11.0589	10.6639	10.2368	11.5913	10.3323	10.1187	13.4727	13.486	14.2042	13.7705	13.4057	12.7557	524	E4
ENSG00000164920	OSR2	4.45013	4.34612	4.13077	4.13077	3.84581	4.32077	3.01674	3.01674	7.30737	7.71978	7.54385	8.074	7.52842	7.25661	525	E4
ENSG00000005889	ZFX	9.9636	8.90727	8.82172	8.68324	7.82243	8.78953	7.27431	7.87827	11.9909	12.3033	12.8572	12.2078	12.2592	11.4727	526	E4
ENSG00000270607	NA	5.4209	4.78207	4.76954	4.86522	3.87817	4.54597	4.16636	4.03762	6.23168	6.55021	6.3497	6.61286	6.1137	5.63782	527	E4
ENSG00000109756	RAPGEF2	8.39233	7.65003	8.51697	7.40297	6.5434	7.14789	7.49766	6.2159	10.2049	10.7439	10.8978	10.2164	10.8831	10.4555	528	E4
ENSG00000143479	DYRK3	8.60119	7.91941	7.59224	7.4298	6.54914	7.35866	7.58417	6.32209	10.1543	10.498	10.6613	10.3839	10.1622	10.1075	529	E4
ENSG00000149289	ZC3H12C	10.2249	9.49778	9.8154	9.71362	8.90015	9.54293	9.5156	8.83393	12.2471	12.7194	11.8231	11.6261	11.7924	11.5479	530	E4
ENSG00000115339	GALNT3	5.31764	5.9039	5.35341	5.06056	4.77351	5.40277	4.78928	4.95971	7.14762	6.28537	7.58655	6.74012	7.59225	6.66612	531	E4
ENSG00000279673	NA	4.93077	5.25409	5.26578	4.79524	5.14899	5.64931	4.88535	4.73648	6.31922	6.02938	6.58237	6.54289	6.72107	6.33398	532	E4
ENSG00000164691	TAGAP	8.26665	9.61565	8.15857	8.2974	7.59337	9.01148	7.81006	9.34162	11.0289	9.94226	11.9055	10.8029	11.3722	9.46368	533	E4
ENSG00000150773	PIH1D2	5.01453	4.93312	4.82993	4.13529	4.57403	5.47658	4.56132	5.1606	6.88361	6.42834	6.63	6.5814	6.80313	5.5942	534	E4
ENSG00000177606	JUN	12.2688	12.4919	11.0414	10.9435	10.537	11.8922	10.406	11.6002	14.3234	13.8099	15.7788	15.0003	14.8122	13.3737	535	E4
ENSG00000273314	NA	5.30125	5.28774	5.08343	4.89989	4.98251	5.45726	4.97891	5.23482	6.05612	6.10906	6.6332	6.25686	6.31021	5.86481	536	E4
ENSG00000226312	CFLAR-AS1	6.24848	6.25159	4.83731	4.71805	4.92647	5.55938	4.54186	5.43439	6.79459	7.17536	7.71032	6.67891	7.59886	6.30578	537	E4
ENSG00000255423	EBLN2	6.21181	5.90224	5.28589	4.97698	5.35113	5.99637	4.89396	5.11623	7.10513	7.88451	7.47415	7.2885	7.59009	6.30006	538	E4
ENSG00000165891	E2F7	6.03714	5.75285	5.16574	4.85878	4.33232	6.49572	4.12952	4.35195	7.53637	7.61089	7.92245	7.40799	7.993	7.4594	539	E4
ENSG00000140379	BCL2A1	11.8817	11.9013	11.9932	11.7725	10.7169	11.9813	11.2734	11.5335	12.7905	13.3854	14.0898	13.5014	13.484	12.8183	540	E4
ENSG00000250274	LOC100128059	5.7091	5.74202	5.61338	5.34569	4.22199	5.81717	5.05583	4.9836	6.71431	6.71642	7.72076	7.46884	6.6405	6.36471	541	E4
ENSG00000251230	MIR3945HG	7.35078	7.49262	7.21582	5.96776	6.00099	7.02308	4.71793	5.76242	7.75711	8.84587	10.4633	9.13316	9.85548	7.88785	542	E4
ENSG00000273174	NA	5.69152	5.46155	5.56173	5.16767	5.59019	5.79891	4.80125	4.57878	6.28418	6.36797	7.12954	6.00887	6.62274	5.39835	543	E4
ENSG00000279946	NA	5.00995	4.54781	4.29677	3.88214	4.24213	4.5429	3.28399	3.3095	5.0441	5.23574	6.47281	5.37969	5.81626	4.4738	544	E4
ENSG00000279965	NA	4.32047	4.43543	4.54022	3.62531	4.3601	4.00393	3.36409	3.36409	5.19772	5.08043	7.22134	5.7046	6.1306	4.63646	545	E4
ENSG00000206113	CFAP99	5.00878	5.20356	5.27442	4.8019	4.71077	4.66101	4.19954	4.20432	5.51443	5.26889	7.17784	6.07671	6.03761	5.50204	546	E4
ENSG00000260997	NA	4.80462	4.53384	4.88042	4.29681	4.10235	4.10235	3.59442	3.63011	4.78258	4.70896	7.02376	5.4398	6.04652	4.89253	547	E4
ENSG00000228817	NA	4.35331	4.76742	4.83723	4.29538	4.65307	4.76681	3.81327	4.57324	5.17295	4.81744	5.85162	5.50831	5.53836	4.56585	548	E4
ENSG00000279863	NA	4.27976	4.63297	4.6834	4.44793	4.33543	4.43134	3.88274	4.05504	5.15893	4.782	5.9167	5.07536	5.75359	4.45407	549	E4
ENSG00000266378	NA	4.5256	4.20906	3.34146	3.34146	4.20906	4.50984	3.44281	3.44281	4.64165	5.06084	5.39575	5.78961	5.14204	4.98775	550	E4
ENSG00000279907	NA	4.40945	4.49019	3.90001	3.48539	4.31886	4.56103	3.96019	3.9857	4.76466	5.25125	6.34315	6.17446	5.54021	5.81945	551	E4
ENSG00000160683	CXCR5	7.18691	7.76646	8.21927	7.59518	7.15638	7.87632	6.77353	7.65079	8.05525	9.50674	9.77039	9.80713	9.66349	9.1048	552	E4
ENSG00000124813	RUNX2	5.63807	5.43122	5.09666	5.26645	6.44445	6.10086	4.4432	5.19471	7.17587	8.03362	8.91683	8.49659	8.95124	8.29291	553	E4
ENSG00000108244	KRT23	3.75445	3.75445	3.90041	3.90041	3.75445	3.75445	3.33847	3.33847	4.48398	5.52518	6.3699	5.57192	5.41082	4.85823	554	E4
ENSG00000279212	NA	5.10315	4.44447	5.05703	4.86085	5.3259	4.72627	4.2893	4.34401	6.03506	7.68896	8.42374	8.19087	7.50265	6.67224	555	E4
ENSG00000173391	OLR1	8.91817	8.23319	9.94447	8.07294	9.40522	8.83512	8.33201	9.01665	10.3174	10.5882	11.6694	10.6498	11.1462	9.67787	556	E4
ENSG00000233559	NA	4.9086	4.64671	5.07608	4.10432	4.65479	4.77341	4.33302	4.86001	5.59167	5.25708	6.33728	5.98196	5.81829	5.09232	557	E4
ENSG00000121797	CCRL2	10.8336	10.7665	10.9447	10.8516	10.5066	10.958	10.762	10.3906	12.1512	12.2233	14.015	13.4951	12.7392	11.9377	558	E4
ENSG00000229781	RRN3P4	4.7548	4.35821	4.71768	4.71957	4.05253	4.89287	4.61032	3.97928	5.91112	5.61972	7.45167	7.16519	6.11001	5.48948	559	E4
ENSG00000222043	NA	4.42372	4.4729	3.97485	3.97485	3.79438	4.63471	3.93797	3.84461	6.2867	6.82239	8.4228	8.16229	6.92026	5.53013	560	E4
ENSG00000258922	NA	3.77949	3.77949	3.91788	3.91869	3.77949	3.77949	3.71058	3.71058	4.63532	4.45648	5.20297	5.00081	4.85058	4.33432	561	E4
ENSG00000136689	IL1RN	12.8216	12.732	13.2029	12.635	12.5084	12.8212	13.1318	12.3216	13.5062	14.3738	15.5789	15.2295	14.4827	13.9912	562	E4
ENSG00000236056	NA	4.12239	4.20312	4.64806	4.47911	3.67562	4.27397	4.40122	3.25403	5.00156	5.24282	6.16137	6.10365	5.3387	4.65533	563	E4
ENSG00000124102	PI3	3.80089	3.48435	3.73067	3.73067	3.48435	3.78513	3.77831	3.77831	4.09388	4.52038	4.71006	4.65873	4.52697	3.73067	564	E4
ENSG00000229808	NA	4.66115	4.36078	4.49859	4.39405	4.60682	4.88082	4.50789	4.21763	5.56172	5.1761	6.09137	5.73963	6.04852	4.76203	565	E4
ENSG00000259802	MARCHF6-DT	5.01249	4.80801	4.88403	4.72501	4.64546	4.87916	5.15625	4.54254	5.67583	5.54118	6.20949	5.72254	5.82419	5.26474	566	E4
ENSG00000108702	CCL1	5.09759	4.15584	3.68599	3.68599	3.35587	3.35587	3.95148	3.95148	3.8847	5.73913	5.98132	5.60018	5.66163	5.37525	567	E4
ENSG00000113302	IL12B	5.82776	5.60704	4.6762	4.6762	3.24526	3.54604	3.4868	3.07187	5.65093	7.2472	9.37124	7.71097	8.06095	6.66353	568	E4
ENSG00000211689	TRGC1	4.40676	4.2089	3.98396	3.98396	3.77741	3.77741	3.23196	3.23196	4.45764	4.67928	5.68367	5.41713	4.89972	4.40378	569	E4
ENSG00000122641	INHBA	7.32558	6.19063	5.52608	4.32269	5.57127	5.97527	4.73828	5.37084	6.5442	7.06472	10.7958	8.60189	9.34371	5.97639	570	E4
ENSG00000258469	NA	4.51645	4.56563	3.8126	3.9835	4.38954	4.5549	4.29307	4.32876	4.96862	4.88071	6.5204	5.55248	5.33209	4.32405	571	E4
ENSG00000086062	B4GALT1	12.6412	12.038	11.9992	11.5909	11.2373	12.0779	11.7601	11.358	12.4435	12.5829	14.5213	13.2012	13.2026	12.3304	572	E4
ENSG00000203395	NA	4.67291	4.59154	4.64302	3.7281	4.24028	4.52525	4.74043	4.14789	4.99985	5.14654	6.85053	6.08538	5.20676	5.01708	573	E4
ENSG00000260361	NA	4.51631	5.05346	4.33857	3.51758	4.19976	4.93003	4.09757	3.71643	5.89147	5.45601	7.85857	6.68027	6.48269	5.63103	574	E4
ENSG00000275278	NA	4.89912	4.99683	4.41461	4.11671	4.19685	4.71595	4.42821	4.15432	5.52279	5.76405	6.93938	6.75504	6.50035	5.43201	575	E4
ENSG00000261673	NA	4.20078	4.36201	3.63869	3.63869	3.75401	4.27312	4.18544	4.04107	4.49783	4.83052	6.00549	5.36261	5.05366	4.56477	576	E4
ENSG00000269303	NA	4.17759	3.73083	3.66959	3.66959	3.73083	3.73083	3.59291	3.59291	4.03728	4.25712	5.3693	4.96125	4.4659	4.26125	577	E4
ENSG00000255299	NA	5.41111	5.48645	4.62406	4.7446	4.52217	4.75889	4.73411	4.5587	6.05288	5.80875	6.54556	6.569	6.25073	5.83045	578	E4
ENSG00000269906	NA	4.97205	5.17368	4.19646	4.48405	4.26978	4.86813	3.95429	4.29954	6.29262	5.58969	7.59287	6.9719	6.64842	5.84235	579	E4
ENSG00000273002	ARHGEF2-AS2	6.28278	6.01949	5.74087	5.35335	5.73455	5.78161	5.20017	5.48926	6.88069	6.41176	7.56183	6.99181	6.94363	6.58599	580	E4
ENSG00000105825	TFPI2	4.74703	4.11686	4.00505	4.00505	3.84224	4.23943	3.72551	3.72551	5.2166	4.36889	7.19204	6.70315	5.56211	5.11152	581	E4
ENSG00000143226	FCGR2A	11.171	11.1412	10.5937	10.9194	11.2437	11.3527	10.3248	10.8871	12.4019	11.6755	13.4385	13.4208	12.5175	12.4723	582	E4
ENSG00000256249	NA	4.83857	4.83857	3.34576	3.34576	4.83857	4.83857	2.80901	3.24587	8.15144	6.05197	10.1957	9.36327	8.92405	6.81515	583	E4
ENSG00000270379	HEATR9	4.50291	4.08225	4.11657	4.11657	3.7302	3.7302	3.14656	3.14656	6.45047	5.1827	6.28331	5.96909	5.55848	5.47553	584	E4
ENSG00000100024	UPB1	5.97212	4.80806	4.89052	4.64127	4.64427	4.16255	3.24766	3.26934	7.11108	6.16202	8.04183	7.41652	7.09541	6.57016	585	E4
ENSG00000234465	PINLYP	7.74428	6.84562	6.73701	6.30872	7.30268	6.48748	5.51045	6.0761	9.03749	8.56281	8.96412	8.50109	9.11041	8.31382	586	E4
ENSG00000231560	CLEC12A-AS1	4.55546	4.1037	4.14084	4.14165	4.4608	4.19131	4.00985	4.03535	5.08728	4.57408	5.59041	5.15938	5.20487	4.81486	587	E4
ENSG00000251136	PARAIL	7.36172	5.99515	5.10868	5.61606	6.06199	6.22627	5.18276	6.03483	8.31349	6.66734	9.26973	8.46532	9.10211	7.43675	588	E4
ENSG00000251194	NA	5.87777	4.72136	4.29411	4.55083	5.04199	5.38521	4.94545	4.16395	7.14428	6.84648	8.87223	7.69418	8.29136	7.09638	589	E4
ENSG00000267293	LOC100422497	4.94193	4.50555	4.18821	4.59614	4.28844	4.267	4.37791	3.79309	5.4148	5.45796	6.14037	5.33201	5.66476	5.41986	590	E4
ENSG00000148459	PDSS1	8.70406	8.24495	7.57546	7.26891	7.74225	7.85282	7.08675	8.12588	10.3552	10.9008	11.9458	10.8352	11.3748	9.54172	591	E4
ENSG00000184014	DENND5A	9.50539	8.96198	8.49547	9.12729	9.50457	8.5693	8.61394	9.37427	11.5995	11.4587	12.0476	11.3874	12.1268	10.343	592	E4
ENSG00000134057	CCNB1	7.50866	7.15876	6.74799	7.19659	6.81807	6.9382	7.14832	7.83872	8.68755	8.46001	9.15255	9.29512	9.08003	8.55252	593	E4
ENSG00000139572	GPR84	10.5222	8.71905	9.3674	9.13082	9.03008	8.66905	9.14679	9.52681	12.0484	11.0103	12.7242	11.9509	11.6802	10.79	594	E4
ENSG00000168209	DDIT4	9.10324	8.27018	8.39177	8.15325	9.29317	7.82507	7.96446	9.1896	10.5183	10.0538	11.8287	10.1223	10.2697	9.49768	595	E4
ENSG00000267607	NA	9.16798	7.42431	5.66951	6.31693	7.55717	7.08941	5.11426	7.59468	10.5774	10.0317	11.5693	10.6084	10.9758	8.57219	596	E4
ENSG00000148926	ADM	10.7464	9.41489	8.23326	9.40032	9.95152	8.31072	8.41909	8.67019	11.3933	11.3408	13.6625	13.005	11.5119	10.926	597	E4
ENSG00000275294	NA	5.08394	4.65764	3.63093	4.02693	4.5118	4.0328	3.3296	3.9213	5.27397	5.04049	6.46361	5.57327	5.25965	4.46996	598	E4
ENSG00000253320	NA	7.01645	5.45419	4.36877	7.08812	5.75077	4.85095	5.82269	5.70561	9.71749	8.00125	11.9082	12.0479	10.4494	10.086	599	E4
ENSG00000163121	NEURL3	6.55123	5.16643	5.57843	5.98994	5.6601	4.80031	5.18908	5.91385	8.56482	7.76051	8.79629	9.49714	7.50165	8.61085	600	E4
ENSG00000170542	SERPINB9	9.5016	7.71077	7.57351	8.79717	7.89146	7.55886	7.15744	7.77067	11.1426	10.7305	12.3643	12.1738	10.8529	10.9082	601	E4
ENSG00000125538	IL1B	11.34	7.98807	6.20015	8.62648	7.39592	5.90924	6.4585	6.68253	12.7245	13.1076	16.8783	16.8114	14.4185	13.0352	602	E4
ENSG00000271503	CCL5	10.3752	7.5858	5.09526	6.86925	6.40654	5.35863	5.58507	6.76097	11.5421	11.318	14.3068	14.6776	12.9021	12.37	603	E4
ENSG00000112096	NA	15.2639	13.4918	13.3362	13.5902	13.5131	12.2649	13.618	13.3736	15.3303	14.8476	16.6279	16.6348	15.4899	15.6411	604	E4
ENSG00000196839	ADA	9.23891	7.45615	7.59624	8.09944	8.16618	6.75355	7.16733	7.20641	9.79515	9.56499	11.5957	10.6825	10.2138	10.5078	605	E4
ENSG00000166165	CKB	8.46788	5.99623	5.53805	7.68352	6.17324	6.09025	6.04564	5.571	8.43257	9.1735	10.4289	9.95514	9.72203	8.69667	606	E4
ENSG00000125347	IRF1	10.606	8.67606	8.48838	9.58261	10.2308	8.61288	8.48326	9.05326	12.2446	12.6426	13.4945	13.1829	12.9694	12.7802	607	E4
ENSG00000183484	GPR132	9.89777	7.94698	7.97154	9.10149	9.25513	7.52003	7.52501	7.53122	10.9014	10.9574	12.5746	12.7435	11.3882	11.7624	608	E4
ENSG00000170989	S1PR1	4.75552	4.85484	4.14523	4.14523	5.58019	4.66899	5.14945	3.83782	7.38141	6.61883	6.83315	7.24668	7.46764	7.095	609	E4
ENSG00000237232	ZNF295-AS1	4.96231	4.5216	4.31095	4.74961	5.60907	4.92289	5.10305	3.73069	7.19887	6.56722	7.76691	8.04614	7.34318	7.121	610	E4
ENSG00000228808	HMGB3P4	4.15256	4.01148	3.79153	3.3769	4.06197	4.2249	3.91063	3.91063	5.82743	5.32125	5.51658	6.0903	5.17748	4.93218	611	E4
ENSG00000057657	PRDM1	9.3417	8.66409	7.84644	8.42134	9.14423	8.71027	9.20309	8.33121	11.6815	11.1793	12.3251	12.3922	11.3772	10.6356	612	E4
ENSG00000144802	NFKBIZ	10.46	8.60078	7.68106	7.45486	8.85334	8.0647	8.82504	7.88985	13.3177	12.9835	14.762	14.2665	13.8038	13.0186	613	E4
ENSG00000255398	HCAR3	6.66272	4.71795	4.73633	4.73771	5.55682	4.33899	5.77079	3.87124	9.54583	9.50944	11.5915	11.4112	9.7739	9.55665	614	E4
ENSG00000042062	RIPOR3	6.48556	6.07575	5.33624	5.81431	6.27477	6.09684	5.00405	5.76557	7.20225	7.29521	8.70305	8.97968	8.32782	7.50253	615	E4
ENSG00000243649	CFB	7.51969	6.72724	6.65791	6.68813	6.72033	6.25359	5.78967	6.75392	9.88802	9.88431	12.1681	12.2264	10.9109	10.7281	616	E4
ENSG00000232810	TNF	9.4535	7.1165	6.60499	6.90204	7.60728	5.86862	6.73423	5.65187	13.2311	12.9737	18.2061	17.7797	14.6017	13.69	617	E4
ENSG00000255443	NA	5.53116	4.71388	4.78633	4.85917	4.96235	4.79652	4.24409	4.17962	7.89468	7.24232	10.173	9.19627	8.7138	7.82982	618	E4
ENSG00000110944	IL23A	6.78142	5.54468	5.54605	5.33966	5.90899	4.93649	4.7628	4.93941	8.64895	9.63633	12.8395	11.6625	9.77279	8.45543	619	E4
ENSG00000125657	TNFSF9	8.82431	6.47575	6.70473	7.08529	7.28883	6.56678	6.49221	6.61599	10.5948	11.1187	13.1656	12.6373	11.4201	10.6447	620	E4
ENSG00000182782	HCAR2	6.92395	4.56999	4.65138	4.52356	4.76432	4.69669	4.9236	3.95951	9.3909	9.6259	11.7083	11.1395	10.1055	9.03781	621	E4
ENSG00000003402	CFLAR	12.8392	11.902	11.9189	11.9673	11.6659	11.6152	11.955	11.7297	13.6821	13.5126	14.6417	14.2604	13.9489	13.4678	622	E4
ENSG00000115009	CCL20	9.50178	5.24877	4.2585	4.44975	4.312	4.09421	4.5135	4.54678	11.9859	11.4868	15.0167	14.4391	13.2169	11.6585	623	E4
ENSG00000102794	ACOD1	7.00414	5.04766	4.69132	4.69214	4.28232	3.49701	4.07314	3.65358	10.0991	9.00648	12.0408	12.7486	9.69083	9.47641	624	E4
ENSG00000073756	PTGS2	8.86175	6.4105	5.54497	4.62905	4.08626	4.73023	5.41798	3.48119	12.8249	11.9429	16.2932	16.183	13.9234	12.5346	625	E4
ENSG00000118503	TNFAIP3	13.0303	11.3672	11.1156	11.2443	11.0442	10.4424	11.4226	10.1731	15.367	15.1036	16.6527	16.3308	15.3663	14.6161	626	E4
ENSG00000159450	TCHH	6.43086	5.31305	4.88841	5.6538	5.49951	5.41177	5.23291	5.17087	9.15273	8.55732	9.34	9.47514	9.28789	8.06049	627	E4
ENSG00000145779	TNFAIP8	11.6327	10.4519	10.1946	10.4118	9.74953	10.0283	9.99678	9.84857	13.311	12.9283	13.8821	13.6717	13.159	13.017	628	E4
ENSG00000146278	PNRC1	11.259	10.0811	9.81556	9.98884	9.80189	10.1066	10.2298	9.99254	12.9917	12.6615	13.6397	13.4384	12.938	12.5661	629	E4
ENSG00000169508	GPR183	11.9887	11.1101	9.24838	10.9335	9.49789	11.1285	9.88137	9.88824	14.963	14.7375	15.8462	15.885	14.9372	14.6811	630	E4
ENSG00000119508	NR4A3	9.59604	7.97064	8.02804	8.40867	8.29564	8.36138	8.3769	7.37356	12.2818	12.4094	13.0521	13.0784	11.7428	11.1875	631	E4
ENSG00000124882	EREG	7.15758	5.91385	4.64978	6.75192	5.69811	6.08451	5.78842	4.64994	11.3289	10.9501	12.7979	13.3862	11.0818	11.1697	632	E4
ENSG00000137193	PIM1	12.6239	11.7908	12.2671	12.3049	11.5766	11.5737	11.9465	11.8225	12.7467	12.6909	14.4107	13.9768	13.3271	12.941	633	E4
ENSG00000226979	LTA	4.51299	3.44787	4.06612	4.49058	3.44787	3.44787	3.90328	4.1132	5.01092	4.77349	6.65896	6.65358	5.14437	4.67053	634	E4
ENSG00000233834	GIRGL	5.35446	4.36698	4.54567	4.71778	4.62258	4.52657	3.89826	4.01807	5.63486	5.6349	7.44486	7.847	5.86798	5.35859	635	E4
ENSG00000260231	KDM7A-DT	6.72826	5.14451	5.59101	6.03718	6.07917	5.23341	5.09747	5.47835	7.2582	6.68948	8.32674	9.22409	6.8093	6.53333	636	E4
ENSG00000184557	SOCS3	10.0895	6.65552	8.20753	8.86791	8.7654	6.7539	7.95886	7.42541	9.90502	10.0464	13.6102	13.9061	10.581	9.68245	637	E4
ENSG00000266978	NA	5.7167	4.83045	4.90401	5.23629	5.05089	4.3944	4.97245	5.16523	5.86168	5.97968	7.17739	7.58341	6.51956	6.1669	638	E4
ENSG00000105711	SCN1B	7.45212	3.85318	5.79275	4.82139	5.07484	5.33813	4.8811	4.67231	6.87594	5.72584	9.3468	7.51677	7.69697	6.31405	639	E4
ENSG00000135476	ESPL1	8.26461	6.74429	7.12792	7.36292	7.21741	7.20162	6.86516	6.39136	7.38969	8.10041	8.92003	9.14093	8.00169	8.5202	640	E4
ENSG00000177173	NA	5.36556	4.61261	4.72098	4.6386	5.10979	4.84193	4.78437	4.69101	5.11664	5.32944	6.08874	5.83938	5.13692	5.32362	641	E4
ENSG00000110047	EHD1	12.3573	10.7633	10.7039	11.6038	11.9198	9.53277	10.9426	10.3101	11.8065	11.7827	13.6238	13.7763	12.52	12.8056	642	E4
ENSG00000121594	CD80	7.73918	5.70621	5.73424	5.84519	6.00961	5.07617	5.44706	5.38451	6.72251	6.27845	8.10359	7.63637	7.82781	7.66203	643	E4
ENSG00000137571	SLCO5A1	5.97501	4.26989	4.61395	4.35143	4.13524	3.15587	3.93967	3.93967	4.81546	5.06132	6.73726	6.03189	5.99465	5.76873	644	E4
ENSG00000117525	F3	12.4102	10.8473	10.0502	10.4727	10.51	9.8441	10.2644	10.3286	12.0983	11.8379	13.7418	13.5852	12.2905	11.7129	645	E4
ENSG00000163739	CXCL1	10.652	6.92733	5.62289	5.62465	7.90059	4.47626	6.09226	5.7816	10.9126	9.95132	12.6162	13.5384	10.7451	10.2907	646	E4
ENSG00000134070	IRAK2	9.56374	7.7197	7.96663	8.00685	8.78034	7.93973	7.90292	7.01097	10.8877	10.6736	11.5773	11.492	11.0416	10.7638	647	E4
ENSG00000163734	CXCL3	9.65768	6.49074	4.77602	5.31055	7.67913	5.31495	6.54169	5.13625	11.9975	11.0685	14.6953	15.2048	12.3329	11.4552	648	E4
ENSG00000275302	CCL4	12.4537	8.54198	7.05406	7.04558	9.23036	7.58665	7.98252	6.8877	13.1432	12.9061	16.6243	16.3145	14.8872	13.8389	649	E4
ENSG00000276070	CCL4L2	11.7063	7.21387	6.4285	6.10114	8.35992	6.52284	6.19832	6.01794	12.8672	11.9235	15.0369	15.64	13.3335	13.1413	650	E4
ENSG00000081041	CXCL2	9.2514	6.52734	5.34882	5.12915	8.0337	5.6609	6.43911	5.68838	9.98821	9.69442	14.5972	14.9558	11.1342	10.7669	651	E4
ENSG00000276085	CCL3L1	11.0381	7.42194	7.73569	7.27995	8.25228	7.05166	6.56286	6.56372	12.9584	11.7039	15.5947	16.3052	13.0206	12.2928	652	E4
ENSG00000277632	CCL3	12.8709	10.3331	10.7867	10.0876	11.3249	10.282	9.6226	9.24142	13.9346	13.6212	17.306	17.0355	15.3026	13.9115	653	E4
ENSG00000154262	ABCA6	6.83586	5.84608	5.37324	5.04522	5.30468	5.3613	5.72985	5.44446	6.03916	6.58308	7.51283	7.44823	6.83548	7.01976	654	E4
ENSG00000139597	N4BP2L1	10.4491	8.80574	7.43289	8.12853	7.89751	8.00523	8.43961	8.24065	10.3016	10.5507	12.0681	11.5031	11.8416	10.7782	655	E4
ENSG00000185215	TNFAIP2	15.4296	13.4215	12.5053	12.6989	13.3164	12.7261	13.3605	13.1582	14.8561	14.7948	16.8896	16.2893	16.0462	15.2575	656	E4
ENSG00000090339	ICAM1	14.2903	12.1269	12.8256	12.7109	12.5973	11.813	13.1296	11.9123	13.798	14.0187	15.8753	15.6727	15.0637	14.9097	657	E4
ENSG00000106366	SERPINE1	11.7996	9.78587	9.30646	9.65488	10.7085	9.41607	9.96117	9.65643	11.4931	12.169	13.9176	13.4475	12.6981	12.569	658	E4
ENSG00000050730	TNIP3	7.18365	4.94824	4.52327	4.52397	4.78301	3.61086	4.30059	4.17549	6.55438	7.32865	10.3059	10.0705	9.09763	8.47899	659	E4
ENSG00000137331	IER3	12.6105	10.6238	10.8582	10.2388	11.1643	9.34151	10.1681	10.296	13.3253	13.0687	16.6912	16.304	14.1616	13.4628	660	E4
ENSG00000123610	TNFAIP6	10.728	7.27574	5.72143	6.43698	4.40803	4.25372	5.62765	6.05054	8.65051	9.02019	11.9919	11.4272	10.6778	10.1953	661	E4
ENSG00000261618	NA	6.68593	4.52889	3.80593	4.22137	3.41116	4.00951	4.19117	3.77624	6.8174	6.62734	8.70019	9.11568	7.60357	7.37803	662	E4
ENSG00000146457	WTAP	12.1298	10.2444	10.2146	10.1412	9.67862	10.0031	10.0493	10.073	12.3472	12.0193	12.9773	13.1353	12.4259	12.2195	663	E4
ENSG00000169429	CXCL8	12.6377	8.70505	8.18414	6.94781	7.29907	6.1504	7.95722	6.79761	13.3188	12.0084	15.9224	16.5229	13.4934	12.092	664	E4
ENSG00000205189	ZBTB10	9.19767	6.98023	7.10394	7.31737	6.35652	6.89002	6.33318	6.31138	9.8234	9.49522	9.46491	10.0117	9.11407	9.23378	665	E4
ENSG00000234394	LINC03025	7.42423	4.9453	4.68629	4.68629	3.40912	3.40912	2.89792	3.59629	8.10608	8.17599	9.52591	10.3828	7.97442	8.67085	666	E4
ENSG00000125733	TRIP10	11.2547	9.39324	9.03306	9.5838	9.5011	8.79511	8.63251	8.84707	11.4108	11.203	12.2775	11.9344	12.1178	11.7402	667	E4
ENSG00000152484	USP12	12.1771	10.416	10.2898	10.2759	10.2096	9.97579	10.0516	9.70472	12.3209	12.0523	13.2239	12.9197	12.7886	12.2636	668	E4
ENSG00000164236	ANKRD33B	7.96418	5.28066	6.26016	5.75684	5.55901	4.95398	5.64553	5.21666	8.51178	8.2902	8.18044	8.41598	8.1218	8.68331	669	E4
ENSG00000056558	TRAF1	13.0755	9.75617	9.69093	9.77795	9.66374	8.53694	10.1142	8.77568	13.8472	13.6249	14.9651	14.4635	14.5144	14.2843	670	E4
ENSG00000105855	ITGB8	8.2358	5.95221	5.75635	5.62152	6.22602	5.42001	5.88388	5.48589	9.05338	9.15714	10.6155	10.1208	10.4164	9.60597	671	E4
ENSG00000089351	GRAMD1A	11.5201	9.72948	9.06637	8.57292	8.92797	9.49005	9.28299	9.4609	10.9042	10.2129	12.5691	11.5037	12.2315	11.2693	672	E4
ENSG00000101017	CD40	12.0268	10.6001	11.0177	10.61	10.7442	10.323	9.92581	10.2987	11.6542	11.7752	13.4161	12.6666	13.1566	12.3274	673	E4
ENSG00000117009	KMO	11.1219	10.1107	9.79469	9.62743	8.91211	9.55893	8.79169	9.1701	11.0633	10.8259	11.8598	11.7676	11.6141	11.0818	674	E4
ENSG00000242048	PRKAG2-AS2	8.22466	6.6934	6.66978	6.4827	5.96366	5.97876	5.37984	5.582	8.40516	8.22069	9.815	9.00103	9.14812	8.58291	675	E4
ENSG00000131979	GCH1	8.62863	7.62659	7.34415	7.04012	6.73862	6.09666	6.06661	6.86551	9.81083	10.1495	11.497	10.7416	11.246	10.158	676	E4
ENSG00000150782	IL18	11.5681	10.5314	9.90726	10.0456	9.89187	9.9888	9.22174	10.0232	12.4353	12.0732	13.2107	12.5627	12.7965	11.8693	677	E4
ENSG00000133962	CATSPERB	4.93884	4.24125	4.61729	4.60982	3.63215	4.16086	3.86314	4.01183	5.27195	5.39934	5.60804	6.36239	4.94043	5.60961	678	E4
ENSG00000178803	ADORA2A-AS1	5.43167	3.89871	4.17746	4.58302	3.73139	3.79821	3.83725	3.43218	5.85626	5.64871	6.16658	7.76354	5.65918	5.69866	679	E4
ENSG00000126353	CCR7	7.13144	5.7721	5.4361	5.96176	5.10601	4.49761	5.27834	5.28433	8.64535	9.41444	11.1263	11.9503	8.93176	9.3092	680	E4
ENSG00000218565	LOC100129844	6.52379	4.87644	4.08785	4.52304	3.65092	4.43833	5.04435	5.10784	7.23792	7.23693	9.18419	10.5105	7.33616	7.21199	681	E4
ENSG00000253535	NA	5.34167	4.43849	4.25014	4.33592	3.40817	3.98273	4.29448	3.89616	5.87271	5.85491	7.08284	7.70231	5.57578	5.85105	682	E4
ENSG00000277089	NA	9.15833	7.57323	6.46288	5.56423	3.97143	6.69331	5.68154	5.44644	9.32089	8.83566	12.2181	12.7228	9.46126	8.91177	683	E4
ENSG00000237499	WAKMAR2	6.27982	5.39187	4.99154	5.01205	5.09555	4.9854	4.85502	5.37351	7.35852	6.94828	8.07163	8.21145	6.82595	6.63663	684	E4
ENSG00000255521	CD44-DT	5.09598	4.01609	4.27946	3.99076	4.01609	4.51873	4.08012	3.3887	7.68772	6.88083	10.1528	9.27333	7.97965	5.70147	685	E4
ENSG00000260583	LINC00515	5.80174	4.89727	3.93805	3.35366	4.15531	4.75366	4.19822	3.48436	6.96696	6.31473	9.70404	9.6802	7.59586	6.37192	686	E4
ENSG00000115008	IL1A	7.20847	5.67237	4.79208	5.18554	4.58602	5.38757	4.29776	5.22533	8.27984	8.56257	10.8477	11.4136	8.50745	7.54319	687	E4
ENSG00000145777	TSLP	5.63767	4.3119	4.24476	4.24558	3.87343	4.4009	3.89068	4.18125	5.92892	6.34123	7.2907	7.57578	5.86755	5.34046	688	E4
ENSG00000090104	RGS1	12.0057	11.5025	10.229	10.1453	10.4311	11.0344	10.2008	9.94172	13.1982	13.2646	14.9754	15.0409	13.3496	12.6392	689	E4
ENSG00000197632	SERPINB2	6.74694	5.92417	4.8504	5.14988	3.7557	5.63548	4.37341	3.66102	9.21113	9.28054	12.8282	12.7126	10.762	9.59272	690	E4
ENSG00000007908	SELE	4.40951	3.56668	4.09048	4.09048	3.56668	3.56668	3.33618	3.33618	4.48921	4.48488	5.59125	4.85655	4.56268	4.51809	691	E4
ENSG00000122035	RASL11A	8.4639	5.43027	6.56345	6.33473	5.86071	6.11901	6.5595	5.64043	8.81789	8.87142	10.0201	9.31935	8.84494	7.50936	692	E4
ENSG00000026508	CD44	14.4126	13.2108	13.7499	13.2332	13.2406	12.6258	13.6113	12.2544	14.2651	13.9642	16.1638	15.1815	15.1718	14.2643	693	E4
ENSG00000258875	NA	5.61093	5.45038	4.91395	5.3736	4.72576	4.62132	5.10101	4.70561	5.95487	5.70775	6.85774	7.19785	6.3489	6.30525	694	E4
ENSG00000112149	CD83	13.6994	12.4938	12.8077	12.1694	11.5738	12.1574	12.5038	11.8534	13.8399	13.9792	15.752	15.0663	14.7118	14.0481	695	E4
ENSG00000124145	SDC4	13.1138	11.6312	11.8845	11.4939	10.8069	11.4468	11.2147	11.1196	12.639	13.113	15.0564	14.3005	13.8512	13.3674	696	E4

## Sheet: Table S6
Table S6: vst counts and clustering for 6h heatmap from RNA-seq
ENSEMBL	SYMBOL	WA314DYopQ	WA314DYopQ	WA314DYopM	WA314DYopM	WA314DYopMP	WA314DYopMP	WA314DYopP	WA314DYopP	mock	mock	mock	mock	mock	mock	mock	mock	WA314	WA314	WAC	WAC	WAC	WAC	WA314	WA314	WA314	WA314	order	cluster
ENSG00000186073	CDIN1	5.73057	5.81159	6.18305	5.23895	5.02333	4.4077	4.97582	5.15866	6.43504	5.88462	5.87202	6.64599	6.42426	5.87104	5.55541	6.12405	5.37188	6.02996	5.5556	5.47232	6.22773	5.90427	5.73626	6.51233	5.61122	6.1714	1	L1
ENSG00000248445	SEMA6A-AS1	5.71415	5.47926	5.21008	4.78198	4.76308	4.22833	4.3498	4.13692	5.73052	5.64179	4.65931	5.56721	5.93172	5.57151	5.75983	5.23975	5.16057	5.16229	4.18912	5.5437	5.64023	5.77359	5.99048	5.68309	4.94275	4.83345	2	L1
ENSG00000165995	CACNB2	4.79116	4.4242	3.95814	4.9836	5.11687	3.97861	4.13214	3.88906	4.49689	4.5482	4.78039	4.65569	6.20028	5.00544	4.71962	5.13018	5.31539	5.34588	4.65767	5.09963	5.82971	4.8449	6.37518	5.44905	6.19002	4.41631	3	L1
ENSG00000225434	LINC01504	5.45678	5.82222	5.27654	5.52394	4.9439	4.18905	4.50793	4.79817	5.5086	5.3888	5.76353	5.62587	5.78272	6.07492	5.22421	5.51867	5.75221	5.4293	5.0825	5.37436	5.74746	6.02891	6.19433	6.26518	5.90541	5.64389	4	L1
ENSG00000064692	SNCAIP	5.5767	5.98304	5.15531	5.44836	4.45008	4.40175	4.46015	5.00186	5.82118	5.6913	5.7371	5.21584	5.32796	5.72315	5.12638	5.42515	5.45635	5.29359	5.64322	6.2056	6.31711	6.59577	5.54128	6.3726	5.3406	5.8915	5	L1
ENSG00000185022	MAFF	12.37	11.952	11.6945	11.8988	10.6296	9.62923	11.1236	11.1148	11.7545	11.5893	11.887	12.1521	12.3957	11.5841	11.9344	11.1522	12.0836	12.3552	12.6822	12.5144	13.2659	12.7389	12.7577	11.937	12.3683	12.3809	6	L1
ENSG00000124257	NEURL2	8.97978	8.12811	6.70715	5.55805	5.87339	5.64036	7.12881	6.0801	7.77681	6.20354	5.83623	7.15056	8.14977	6.48438	5.66459	4.95522	7.96742	6.10372	7.37628	6.79941	8.24572	7.26848	7.9959	9.14818	9.40673	8.85019	7	L1
ENSG00000170873	MTSS1	10.9311	10.0795	9.13781	9.03103	8.37871	7.08018	10.2327	8.18415	9.37132	9.22298	8.19242	9.11294	10.3631	9.17499	8.86209	9.12073	9.32505	8.36849	9.97642	9.98172	9.54223	9.97261	11.1029	10.5799	10.6534	9.92567	8	L1
ENSG00000111145	ELK3	8.61531	7.8391	7.50866	7.24182	6.96076	6.20119	7.23444	6.67984	7.08454	7.05193	8.39813	8.74934	9.07631	8.21327	7.89118	8.03533	9.48538	8.19677	7.98013	7.37217	7.33607	9.5703	10.8841	8.0641	8.30105	9.14633	9	L1
ENSG00000126368	NR1D1	7.62897	8.20161	6.60179	6.16972	5.56673	5.81704	5.78377	5.06375	5.25752	5.26229	6.33349	6.70395	7.84931	6.95234	5.85319	6.4929	8.0638	7.17983	7.55078	6.349	6.74193	6.88006	8.53724	7.84505	7.95018	8.56637	10	L1
ENSG00000169758	TMEM266	10.1665	10.2315	9.36413	8.4208	7.8022	7.96044	7.78797	8.53594	8.35336	8.25953	8.42981	8.33425	9.44171	8.7677	8.25709	8.3057	9.87243	9.48191	8.63199	8.82625	8.50065	8.96421	9.92277	9.87391	10.1497	10.1326	11	L1
ENSG00000179583	CIITA	9.2218	9.15403	8.20783	10.0064	7.09368	6.99816	7.60306	7.01101	8.1774	8.34172	8.38308	8.92646	9.20007	7.69341	9.72855	8.26207	10.5984	10.5176	9.07675	9.41921	9.32595	8.57705	9.92742	8.56746	9.53639	9.49513	12	L1
ENSG00000105281	SLC1A5	12.4099	12.5775	11.9414	12.6502	9.64354	9.07662	10.5658	10.0321	10.9244	11.5226	11.9502	11.4749	11.3193	11.6991	11.2639	11.4941	12.7321	12.3723	10.7421	11.669	11.7816	11.6711	11.3044	11.9623	11.676	11.9596	13	L1
ENSG00000172819	RARG	9.37683	9.08483	7.58007	7.82985	5.19837	4.51621	5.69158	5.22085	6.44734	5.95932	6.08195	7.01492	7.34327	6.86615	6.21336	5.57831	8.84116	7.7101	6.37764	6.40513	7.75463	6.54813	7.67675	8.44502	8.8414	7.98185	14	L1
ENSG00000156671	SAMD8	9.9345	9.56846	6.11525	6.44554	4.86923	5.29504	5.75118	5.57015	7.16059	6.55113	5.03099	5.40713	5.62841	6.19445	6.22321	5.12052	5.29987	6.65501	2.50617	5.03466	6.60286	5.12052	8.11889	8.00738	6.51121	5.12052	15	L1
ENSG00000186235	LINC02610	6.52306	5.68872	5.50507	5.36535	5.29865	5.14862	4.75355	4.49171	5.15917	5.47408	5.56209	5.72459	6.18571	5.67508	5.46198	4.70676	5.60521	5.34839	5.01692	5.22776	5.78016	5.42601	5.72497	5.86916	6.24089	5.53979	16	L1
ENSG00000182871	COL18A1	4.67289	6.71699	4.95459	5.57923	4.53798	5.44595	3.3274	3.3274	5.06086	4.90598	4.74951	4.75048	6.14775	5.91394	4.02263	5.85313	4.46583	5.78111	4.99705	5.08634	5.35638	6.37301	5.90458	6.33727	4.74616	5.9767	17	L1
ENSG00000175711	B3GNTL1	5.8867	7.78183	6.35954	6.72471	5.59807	5.96164	6.10148	5.87692	7.0606	6.93535	6.27515	7.38997	9.1015	7.37969	5.86251	6.98209	6.22483	6.533	5.62337	6.76362	7.22231	7.48465	7.78741	8.48018	7.24379	7.6321	18	L1
ENSG00000248871	TNFSF12-TNFSF13	5.90484	7.46313	4.929	4.929	4.929	4.929	4.929	4.929	4.929	4.929	4.24621	6.03897	9.89478	4.929	1.81812	7.16081	4.929	7.58051	4.24621	4.24621	6.23137	7.66735	8.86437	9.30676	6.72876	7.56815	19	L1
ENSG00000187122	SLIT1	5.30037	6.7375	5.77536	5.70531	4.53121	4.85986	4.59064	4.87191	4.91824	5.61469	5.37308	4.98269	5.73664	5.58923	4.91008	6.22352	5.78714	5.6506	4.37959	4.11899	4.75321	4.71086	7.39154	5.14341	5.2976	5.51978	20	L1
ENSG00000259813	NA	5.00199	5.00027	4.17838	4.17838	4.17838	4.52543	4.17838	4.17838	4.62515	4.85691	4.27374	4.43653	4.17838	4.90865	4.45588	4.67055	4.6573	4.60684	3.35882	3.35882	3.45613	4.23382	6.68748	4.25396	4.71997	4.61611	21	L1
ENSG00000143748	NVL	7.81292	8.3862	7.22486	7.33001	8.55715	7.19479	6.87207	6.93003	8.44502	8.13825	8.73029	7.77427	8.42403	8.37995	7.56032	9.02606	8.80651	9.12998	8.32728	7.63607	8.07232	9.03413	8.9821	8.46697	8.17616	8.70904	22	L1
ENSG00000234912	SNHG20	7.41523	6.96551	6.03267	6.066	5.52903	6.13098	5.0531	5.4176	7.15318	8.67254	9.08487	6.45355	6.66489	6.53303	7.0558	7.57064	6.43122	8.67697	5.07273	5.16769	6.51858	6.34831	9.6246	5.96389	7.13048	6.50403	23	L1
ENSG00000113048	MRPS27	9.11857	8.04341	7.93543	7.85933	8.29177	8.10435	7.91298	7.51059	8.72701	9.26002	9.32317	9.53217	9.9481	9.471	9.17348	9.39548	8.10365	8.51041	7.17796	7.09184	7.74788	7.64998	10.8655	7.60793	8.72187	8.1838	24	L1
ENSG00000171962	DRC3	6.95246	5.99232	6.40911	5.6907	4.7595	4.92254	5.05231	4.49399	6.68755	6.82862	6.37367	6.11552	6.52244	6.63355	6.76151	6.16314	6.35172	5.95135	5.57846	4.08441	6.05774	5.82869	9.07992	6.05858	6.64122	5.55717	25	L1
ENSG00000206530	CFAP44	6.25335	5.66367	5.79292	5.27707	5.01828	5.15735	3.9701	3.9701	6.13542	5.37137	6.54661	5.18803	5.9233	5.53781	5.71585	5.57083	5.80151	5.63425	4.43978	4.29914	5.22728	5.38641	6.66262	5.52893	5.36932	5.3542	26	L1
ENSG00000241360	PDXP	6.79015	6.99577	6.10069	6.59857	5.6555	6.1989	5.1715	5.06278	7.78093	6.3569	7.81525	7.24627	8.06112	8.22753	7.50923	7.51833	6.54418	7.2112	3.77795	3.77795	5.58536	5.9427	8.67516	8.33501	6.44542	6.11022	27	L1
ENSG00000174306	ZHX3	5.90922	7.48444	6.95621	6.76299	6.17375	6.35709	4.38195	6.00989	7.67418	7.40881	8.16344	7.30505	8.35214	8.03653	6.16451	8.38813	7.97676	6.7755	7.75406	5.08889	8.39358	6.59963	9.41707	7.71215	7.70902	7.84988	28	L1
ENSG00000274605	PCCA-DT	5.74087	5.8984	5.66822	5.85312	5.15799	5.06861	4.81668	4.84677	6.25504	6.46625	5.84265	5.82239	6.1117	6.45018	5.64224	6.4495	5.92846	5.99113	6.63907	5.203	6.51058	5.46117	7.8243	5.77497	6.39794	6.51661	29	L1
ENSG00000178105	DDX10	7.1873	7.34707	6.72996	7.47356	7.52463	7.70387	6.09761	6.5581	8.67362	8.59404	8.07079	7.95695	9.00283	8.90681	8.64528	9.22923	7.58123	7.91025	9.24775	5.85844	8.38593	7.4743	10.6452	8.03757	7.99897	7.6157	30	L1
ENSG00000187098	MITF	9.60471	8.67565	9.59313	10.2748	8.40121	8.52875	7.80879	7.7804	9.5399	9.96165	9.94487	9.87021	11.997	9.87073	10.7811	10.0255	9.82198	8.65949	11.4026	8.59022	10.3534	9.09966	12.3571	10.6057	10.3654	10.2983	31	L1
ENSG00000145990	GFOD1	9.26499	10.1494	9.60987	8.72886	8.64046	8.27502	9.55202	8.58886	10.6343	11.0028	10.3811	9.71512	11.6629	10.7579	10.4214	11.0252	10.0806	9.15785	11.409	8.4082	10.1949	10.6562	12.504	10.6858	9.89387	10.4752	32	L1
ENSG00000204054	LOC124900275	9.66577	9.76823	9.4156	9.90847	8.14038	9.07642	8.54314	7.49851	10.7079	11.378	10.0622	10.3107	10.7144	10.7861	10.0178	10.5956	9.65579	9.50782	11.1768	9.3546	11.0568	10.3104	12.0303	9.48871	10.6304	9.87865	33	L1
ENSG00000152518	ZFP36L2	11.1037	10.7487	11.8277	11.3398	9.53328	8.78214	10.0768	10.7975	10.6722	11.2927	11.96	11.8219	13.1581	12.0481	12.0586	11.7488	11.766	10.8006	12.4997	10.1488	11.9582	11.0209	13.2453	11.8936	11.833	11.5957	34	L1
ENSG00000185950	IRS2	8.48331	8.35175	8.9322	9.4779	7.0914	6.33322	6.99394	6.65111	7.46085	8.65855	8.28018	7.94729	9.62717	9.69547	9.2977	8.7297	8.27678	8.10707	9.41095	6.35708	7.96648	8.60076	10.7268	9.2262	8.35136	8.31287	35	L1
ENSG00000206560	ANKRD28	8.80736	7.83815	7.79178	7.22603	6.3107	5.83559	6.67447	6.89531	7.89488	9.32148	9.07388	8.38784	9.11545	9.88103	8.97356	9.10583	7.67965	7.10138	8.276	7.48777	8.63788	7.30251	9.56592	7.12898	8.27756	7.11659	36	L1
ENSG00000249274	PDLIM1P4	5.63248	5.18717	4.84652	4.51369	3.66979	3.66979	4.25809	4.66736	5.23933	5.54352	5.50397	5.42318	5.38729	5.53574	5.62327	5.10599	5.09413	4.77995	5.00976	4.37427	4.87971	4.30867	5.03478	4.6877	5.31664	4.79534	37	L1
ENSG00000275342	PRAG1	9.47129	9.09158	8.51803	8.49702	6.71311	7.34776	7.05995	8.35195	9.34269	10.1534	10.4642	10.3295	11.073	10.4976	10.2058	9.69853	9.8981	8.92778	8.61459	7.56444	9.47431	7.8554	9.88272	9.33017	9.7382	9.2235	38	L1
ENSG00000110660	SLC35F2	8.40892	8.87338	8.19821	7.0316	7.11728	5.86588	6.84324	5.66793	9.7121	8.83183	8.32256	8.14739	8.42955	8.38317	7.95181	8.68926	8.71906	7.58388	9.04934	6.92813	7.99124	8.11327	8.9116	9.1598	8.83895	8.96671	39	L1
ENSG00000164440	TXLNB	7.85618	8.14754	6.61768	7.31848	5.6502	6.10924	7.14503	5.98082	7.83697	7.68735	6.98882	8.16151	6.71629	7.53899	7.52656	7.43275	7.47577	7.59369	8.78538	6.77556	7.27259	8.49099	8.60205	7.95531	7.68371	7.99722	40	L1
ENSG00000122861	PLAU	10.5347	11.1411	9.94121	10.6308	9.12657	7.42004	10.125	7.39496	10.7005	11.1792	11.0089	11.0716	11.0238	10.7825	10.0882	11.3721	11.0131	10.5701	10.7473	9.39183	10.8164	11.1334	10.4435	10.3731	10.2262	10.1354	41	L1
ENSG00000172840	PDP2	6.26996	6.60706	7.54958	8.32772	6.26352	5.75785	6.02515	5.54522	8.03265	8.3491	8.58153	7.68596	8.59007	8.2845	8.02616	7.83723	7.20146	7.06802	6.65495	5.44455	6.99352	8.64971	7.90254	7.48816	6.31947	6.57793	42	L1
ENSG00000065413	ANKRD44	5.99483	6.16236	4.3734	7.4595	3.09317	5.32288	3.26849	3.43571	7.69736	5.9415	7.1911	6.24888	6.03574	7.59202	6.82278	5.63166	7.27278	5.64007	6.83928	5.41101	6.09777	6.18939	6.77659	6.15841	5.79572	8.3543	43	L1
ENSG00000228801	NA	5.10565	5.9638	5.11779	5.39015	3.89074	5.24087	5.05595	5.40498	5.44937	5.49188	6.12998	5.39505	5.7523	5.66775	5.4873	5.60221	6.13456	5.90637	5.62524	5.26511	5.08052	5.72469	6.52067	5.48347	6.27624	6.04183	44	L1
ENSG00000015133	CCDC88C	9.67891	9.81577	8.03439	7.88959	6.4784	7.33996	7.3627	7.23305	8.38209	8.87786	8.02271	8.37995	9.65325	9.17098	9.28099	8.59951	8.92008	8.69833	9.24299	7.3745	8.30217	8.30275	10.8982	9.33451	9.58414	8.91784	45	L1
ENSG00000064225	ST3GAL6	10.5985	10.2791	9.0476	9.40936	8.3029	7.78171	8.01893	9.24794	10.4549	10.6871	10.1063	9.58696	10.1988	10.5069	9.83757	10.1325	9.32317	9.27611	11.5884	8.15562	10.3082	10.1832	11.6271	10.587	10.6011	9.85665	46	L1
ENSG00000164056	SPRY1	6.5703	7.428	5.05613	5.01953	4.08833	4.35965	4.1164	4.47625	6.63475	7.40758	5.87467	5.03118	5.93985	7.32942	5.8495	6.57131	5.15787	5.73908	6.91282	3.29414	6.06044	6.29562	9.0984	7.57888	6.1905	6.34292	47	L1
ENSG00000236829	RPL23AP5	5.25211	5.55786	5.21778	5.58566	4.88205	4.81617	4.81574	4.62939	5.28684	5.29604	5.06099	5.36342	6.16389	5.44382	5.10012	5.65704	5.54062	5.45214	5.71016	4.65391	5.31954	5.30535	6.25789	6.07032	6.06578	5.52791	48	L1
ENSG00000162391	FAM151A	5.59044	5.94514	4.69506	4.8263	3.85331	4.1175	4.52415	3.87847	5.18865	5.3121	4.70332	4.91841	5.88876	5.08835	4.68124	4.73587	4.66634	5.00209	5.17445	3.70592	4.38671	5.08221	5.74643	6.01851	5.50255	5.84083	49	L1
ENSG00000130517	PGPEP1	10.8909	12.0245	10.7299	10.9419	9.95793	9.33756	9.44981	9.51186	10.421	10.9314	10.1175	10.0772	11.6005	10.712	10.359	10.9058	10.6576	10.6167	10.8344	9.42491	9.97829	10.5984	12.5516	11.7394	11.0459	11.5232	50	L1
ENSG00000258301	VASH1-AS1	9.62292	10.2315	9.51364	9.636	7.9128	7.87769	8.4191	8.08733	9.55022	9.68525	8.75349	8.65383	10.3525	9.5795	9.072	9.90423	9.01046	9.22144	10.2753	8.60452	9.50014	9.60547	10.6761	9.99914	9.56633	9.58518	51	L1
ENSG00000188315	C3orf62	9.08994	9.0023	8.37158	8.54198	7.37845	8.03749	6.40326	7.49785	8.81263	8.89445	7.85381	7.82467	8.40171	8.7128	8.38883	8.644	8.51788	8.58439	9.05741	8.70145	9.12149	8.34642	10.2005	9.05658	8.67429	9.49917	52	L1
ENSG00000274628	NA	6.39365	7.35458	7.10016	5.98681	5.14449	5.35302	4.16932	5.94084	7.1101	8.06758	4.51039	6.35171	7.99486	7.33851	6.66995	7.90005	6.10789	6.49655	7.81141	6.55934	7.25353	5.77352	8.90612	8.72073	8.10799	7.13911	53	L1
ENSG00000140675	SLC5A2	6.54634	6.00565	5.85541	5.55391	4.68635	5.7557	3.21447	5.06152	6.00104	6.0277	4.75507	6.10328	5.89346	6.35615	5.63446	6.28688	5.98931	5.76934	5.3459	6.68	5.84025	6.50504	7.42985	7.1154	6.26788	6.40926	54	L1
ENSG00000265257	NA	7.12895	7.66804	6.75707	6.79358	6.88141	7.02265	1.93752	4.94442	7.2164	6.62274	6.25167	6.64496	6.73221	7.23541	5.94022	7.04465	7.51954	7.15356	8.16028	8.02371	7.81868	8.37852	8.29408	8.21828	7.89147	8.34715	55	L1
ENSG00000251247	ZNF345	6.69197	6.54773	6.69309	6.3262	5.70656	5.69118	4.74335	4.86758	5.92318	5.96274	6.24963	5.59168	6.60722	5.98716	5.88499	5.77564	5.52419	6.22509	6.8013	5.29454	6.26576	6.66132	6.60457	5.8759	6.08871	5.90512	56	L1
ENSG00000275110	NA	4.37389	4.83922	6.08949	4.79538	4.8874	4.62939	2.20703	2.20703	4.03705	5.28001	4.41241	4.41241	4.71378	4.79721	4.37389	4.37389	4.43284	4.12499	4.41241	4.41241	4.37389	4.37389	4.41241	4.41241	4.37389	4.90376	57	L1
ENSG00000267598	NA	5.48268	6.22708	5.13663	4.65563	5.66776	5.00643	3.07299	3.07299	5.21809	5.1366	5.89769	6.03494	6.73744	5.12615	6.14077	5.14402	5.61122	4.45752	6.76026	4.14127	5.03269	6.03852	5.22201	4.91735	4.63986	5.44813	58	L1
ENSG00000272578	NA	8.44362	8.63585	8.29899	8.06863	6.97065	7.52273	4.95996	6.97829	8.54084	8.01845	7.72294	7.91252	9.40333	8.69236	8.51381	8.64014	7.74614	7.18437	9.06796	7.84225	7.92264	7.40576	7.82569	8.47184	8.20725	8.15384	59	L1
ENSG00000009790	TRAF3IP3	7.53352	7.80776	7.77846	7.60148	5.62497	6.16473	5.7878	6.31557	8.43068	7.92463	7.86302	7.84216	7.29642	7.87645	7.73366	8.27539	7.58072	7.15756	7.2306	6.13822	7.31812	7.20409	7.6724	7.45689	7.20839	6.56268	60	L1
ENSG00000175262	C1orf127	5.13469	6.2042	5.6315	5.74538	4.35787	4.26738	4.56634	4.71101	6.09693	6.31043	6.14566	5.87047	6.66952	6.88332	6.71009	6.17849	6.08577	4.63585	4.84954	4.63819	6.59301	5.20335	7.10853	6.81711	4.93536	5.39826	61	L1
ENSG00000118308	IRAG2	8.04948	8.52573	8.31858	7.37179	5.9898	5.71753	5.51463	6.00667	8.22736	8.25272	7.27599	8.3854	7.76835	9.67123	8.83063	8.35448	6.87843	7.66323	6.72597	5.72794	7.85423	6.16941	8.58691	9.42974	7.55748	6.80402	62	L1
ENSG00000267580	NA	8.96834	10.2217	9.40059	9.59538	6.62466	7.33655	4.89807	6.59701	9.49454	9.9589	8.68766	8.71704	8.91155	9.94184	8.68859	10.4198	9.11748	9.25707	7.36221	6.55438	7.79709	8.01383	11.3977	10.6249	9.09159	9.08111	63	L1
ENSG00000279406	NA	8.16619	8.75763	9.01346	9.21288	7.16573	7.15627	7.29284	7.39494	9.51904	9.86901	8.9492	8.84343	9.16769	9.94513	8.849	9.40446	8.37725	8.59467	8.11939	7.49557	8.85068	8.59363	10.2175	9.65442	8.8626	8.7622	64	L1
ENSG00000134769	DTNA	7.17324	7.06024	7.32379	6.25458	6.70002	6.2138	4.15817	5.59624	7.90539	8.0151	7.64626	6.83632	7.32987	7.8666	7.26094	7.42671	7.19395	6.27061	7.64116	4.82182	6.64644	6.03136	8.41181	7.42356	7.79346	7.27161	65	L1
ENSG00000139793	MBNL2	8.84604	8.58762	8.83404	8.41801	6.497	6.07399	3.73623	5.80794	7.64257	8.20253	7.7746	7.90236	8.07091	8.27136	8.20876	8.07232	8.59439	7.42894	8.59622	6.16923	7.92678	7.00267	8.14438	9.18202	8.5243	7.66047	66	L1
ENSG00000121966	CXCR4	9.1476	10.1167	10.626	10.0215	6.70132	6.80329	6.54487	6.41974	8.90537	10.0031	8.58804	8.41186	9.59696	9.78068	10.5472	10.9653	8.09117	8.46568	10.6777	6.12959	7.84005	7.68505	9.0466	11.056	8.61501	7.20709	67	L1
ENSG00000197971	MBP	10.8785	10.3395	11.4427	11.0607	8.75329	7.9844	7.76361	8.34892	10.3189	11.1121	11.1959	10.8393	11.2701	10.939	11.6838	10.4588	11.1457	10.0878	10.2082	7.68906	9.44908	8.81053	10.9764	10.8331	11.046	9.92168	68	L1
ENSG00000280064	NA	8.09849	8.50255	8.9424	7.69373	5.96789	4.49974	4.49974	4.49974	8.14419	8.71845	7.51663	7.4177	7.82857	8.72453	8.07642	8.88302	7.37013	7.2999	7.67392	5.66216	7.30663	7.17805	9.53448	9.19626	7.85328	7.03756	69	L1
ENSG00000137831	UACA	9.294	9.64719	9.10581	9.31303	7.12441	7.48807	7.00149	7.49894	8.40034	7.89051	7.85637	7.02369	7.89979	7.61123	7.39341	8.78541	7.81896	8.75942	8.65144	6.54207	8.13221	6.79611	9.47153	9.1617	8.58923	8.52002	70	L1
ENSG00000240291	NA	6.15168	6.1545	5.60732	5.5373	4.83429	4.87037	4.85469	4.52442	5.63759	5.56716	4.74616	4.99637	5.00615	5.52038	5.2284	5.52751	5.60184	5.38669	5.25968	5.13898	5.87888	4.73334	6.4805	6.72788	5.82719	5.81338	71	L1
ENSG00000083454	P2RX5	7.37928	7.77334	7.76036	7.48022	5.20075	5.5608	5.63943	5.59821	6.47688	6.61808	6.10879	6.09133	6.43158	6.90161	5.65275	6.53455	6.48916	6.2754	6.93838	5.62533	7.02822	6.49656	6.99285	7.55979	6.92127	6.79143	72	L1
ENSG00000224078	NA	7.93644	7.75836	7.41419	7.72368	5.88344	6.05971	6.59001	6.16279	7.23894	7.63008	6.55093	6.47415	6.47864	7.37112	7.11117	7.63425	6.69713	6.92572	7.78936	6.23701	6.8435	6.45182	7.17522	8.35769	7.27537	6.91615	73	L1
ENSG00000258768	NA	5.24686	5.67023	5.27001	5.26654	4.36964	4.2459	4.38029	3.89885	5.16552	5.33866	4.65878	5.11986	4.6059	5.23176	4.92268	5.57522	5.28791	5.00901	5.45244	4.71493	4.86245	4.96503	5.58429	5.39554	5.28459	5.09374	74	L1
ENSG00000139190	VAMP1	9.8743	10.138	9.16762	8.9907	6.86563	6.65784	6.13951	6.52568	7.27239	7.49627	7.54669	7.3692	9.03273	7.94339	7.29065	7.78269	8.49196	7.87495	7.37755	6.67477	6.39919	8.15069	9.3787	9.1576	8.71669	8.90198	75	L1
ENSG00000187091	PLCD1	9.05577	9.36157	8.57169	9.21305	7.26554	7.66428	6.62188	7.07572	7.60945	8.21505	7.46517	7.55799	8.21356	8.47307	7.91165	8.13596	8.31071	8.31243	7.77394	7.5556	7.69469	7.96118	8.9536	9.0249	8.5618	8.26608	76	L1
ENSG00000076555	ACACB	8.53105	8.83041	8.19282	9.2199	5.74167	6.36505	6.00954	6.86726	7.25045	7.66666	7.47317	7.61032	8.31358	8.17808	7.93041	7.42742	8.36625	8.29756	6.83606	5.9502	6.43815	6.18977	9.00742	8.43086	9.10996	8.21689	77	L1
ENSG00000168918	INPP5D	11.186	11.5243	11.0343	11.0493	9.71646	9.98523	9.28997	9.63537	10.2631	10.596	10.6926	10.6331	11.2333	10.6381	10.625	10.4097	11.5007	11.3306	10.2662	9.23458	9.95201	10.0886	12.0199	11.3701	11.3565	11.7062	78	L1
ENSG00000161509	GRIN2C	6.40375	5.9427	5.6537	5.33875	4.9322	5.48662	4.34575	5.33767	5.63776	5.58076	4.67163	5.22791	5.0166	6.23332	5.49119	5.58932	5.56609	5.90432	4.71281	3.96601	4.41483	5.01	5.62203	6.80906	5.9196	5.14406	79	L1
ENSG00000198740	ZNF652	9.6962	10.7911	9.14839	8.7533	7.37999	7.91672	7.4672	8.27145	8.54501	8.85482	8.05021	8.19565	8.91887	9.17348	7.92594	9.714	9.40921	8.82219	8.38394	7.02335	7.50962	7.97237	9.78103	10.4204	9.58864	9.12856	80	L1
ENSG00000273486	NA	6.77636	6.70355	5.93127	5.86929	5.13707	4.82246	4.88009	4.98906	5.59641	5.62419	5.03779	5.28152	5.77118	5.67203	5.7536	6.03945	5.44275	5.75273	5.25401	5.13875	5.15921	5.00863	6.65107	6.50824	5.72981	5.71777	81	L1
ENSG00000005381	MPO	6.12976	5.72874	5.70053	7.80808	4.8743	4.90831	4.89352	5.1182	5.27241	5.71076	6.42734	6.02873	9.42099	5.52401	6.20331	6.01377	5.41421	4.91643	5.36178	4.57921	5.39011	5.2497	5.78041	5.53134	5.46339	5.48356	82	L1
ENSG00000154358	OBSCN	6.7244	6.72584	7.84055	7.45246	5.58471	5.45438	5.35272	6.3051	6.58131	6.23064	6.64708	6.29029	8.53629	6.49243	6.90791	6.71293	5.80957	6.76235	5.8999	6.89741	7.70882	6.42725	7.3967	7.03169	6.29576	6.16865	83	L1
ENSG00000157017	GHRL	5.02712	5.43092	5.62685	4.89761	4.3853	4.34011	4.57071	4.42713	6.00876	4.81863	5.73365	6.48502	6.72865	6.42457	4.38463	5.14744	4.61746	4.74586	3.77899	4.26938	6.24019	3.42364	5.19114	5.17792	5.32166	6.18409	84	L1
ENSG00000146904	EPHA1	7.52488	7.08663	6.47881	6.72658	5.3165	5.71225	5.0068	5.16286	7.49676	7.71835	7.41091	7.49196	8.5471	7.8116	7.05151	7.36248	6.19428	6.23249	5.6006	7.32037	8.00207	6.03404	6.21507	7.63873	6.87586	6.64108	85	L1
ENSG00000174669	SLC29A2	7.20754	7.72665	7.1752	7.45788	5.86698	5.80687	5.78633	6.35706	7.16912	7.24179	6.61359	6.73876	8.02294	7.4321	7.03341	6.91765	6.34819	6.49584	6.37575	6.69584	7.0975	5.90225	6.32869	8.07126	7.18815	6.99964	86	L1
ENSG00000224945	NA	6.06464	6.29858	5.82296	5.50017	4.20816	3.89251	3.95031	4.23301	6.02509	5.47221	5.61027	5.38225	5.90703	5.44113	5.20387	5.55485	5.41985	4.96689	3.94021	4.93314	5.5051	3.92902	5.36186	6.17458	5.3946	5.7321	87	L1
ENSG00000197119	SLC25A29	11.8586	12.2148	11.555	12.5626	9.559	10.282	9.90604	10.485	11.2878	11.781	11.5122	11.3979	12.8649	11.9964	11.4146	10.9191	10.2116	10.809	11.4957	10.4534	11.693	10.673	10.1545	12.017	11.5048	11.2183	88	L1
ENSG00000130653	PNPLA7	8.96662	10.3299	9.65515	9.81662	7.78745	7.31111	7.86567	8.02568	9.26994	9.05753	8.4124	8.59031	10.1555	8.58281	8.71585	9.471	8.46827	8.27638	8.99657	7.72481	8.26724	8.38649	8.28292	9.06625	8.23437	8.67878	89	L1
ENSG00000137171	KLC4	9.05055	9.57048	9.25523	9.71292	7.44901	7.50678	7.82221	7.6474	8.69156	8.62666	8.16408	8.37725	9.28579	8.26153	8.23452	8.83796	8.38534	8.46489	8.1638	7.58774	8.50472	7.7736	8.59097	9.34175	8.36964	8.6978	90	L1
ENSG00000148082	SHC3	5.89498	8.42146	6.65869	5.13712	5.22569	3.43928	4.21483	3.99809	6.67587	6.14467	6.24916	6.01389	7.77094	5.96726	5.88548	6.22646	6.5815	5.51488	4.98383	4.92173	5.34417	5.71827	5.58879	7.18038	5.38461	7.11273	91	L1
ENSG00000262580	NA	8.43785	9.54019	8.66801	8.40669	6.85557	7.18488	6.48287	6.15934	8.83861	8.89531	8.18604	9.17084	9.92793	8.7085	8.52009	9.29449	8.65827	7.74721	6.86202	8.3585	7.04195	7.85245	7.64701	9.11064	8.11056	8.82192	92	L1
ENSG00000138162	TACC2	5.47103	5.7802	6.27218	5.59243	4.64514	4.26879	4.38921	4.65797	5.59138	6.0076	5.35543	5.14266	6.8918	5.53018	5.48456	5.98011	5.48545	4.63228	5.06899	5.49646	5.11861	5.11218	5.37111	6.0639	5.59464	5.47962	93	L1
ENSG00000277363	SRCIN1	6.82584	7.56228	7.03301	6.98598	5.36249	4.92539	4.57718	5.67871	6.49092	7.48779	6.20321	6.88123	7.80328	7.52116	6.71192	7.27237	6.08352	6.26564	6.58811	6.23668	6.59917	6.24685	6.76331	7.32673	6.12908	7.23761	94	L1
ENSG00000141570	CBX8	8.20703	8.5066	7.40069	7.85043	5.58435	6.07747	4.78773	5.91248	7.12135	7.574	7.72066	7.12296	8.35986	8.0222	7.68044	7.28863	6.71234	6.98282	6.09251	5.99796	6.98361	5.70007	6.48759	7.67263	6.96187	6.90109	95	L1
ENSG00000244165	P2RY11	10.2923	10.6247	10.5536	10.2593	7.6659	7.98007	7.51174	7.65884	10.2086	9.67786	10.6238	10.6258	11.9389	10.1804	10.0602	10.5732	10.2244	9.36045	8.64673	8.42533	9.21966	8.73273	9.38397	10.2051	9.7664	9.66854	96	L1
ENSG00000196923	PDLIM7	10.6897	11.6521	11.2143	10.9073	9.02564	8.87428	9.24841	9.34358	10.4189	10.3809	10.848	10.3266	11.9022	10.9425	10.5025	10.6913	10.2949	9.55086	10.4186	9.80234	10.1933	10.2098	10.2305	10.8345	10.2849	10.4982	97	L1
ENSG00000137841	PLCB2	13.6854	13.9036	13.3764	13.26	11.2054	11.3628	11.6256	12.3083	13.9872	13.9588	13.4651	13.4104	14.2748	14.0948	14.0167	13.8129	12.6939	12.8744	12.99	12.2652	13.1348	12.4941	13.376	13.7616	13.3583	12.6029	98	L1
ENSG00000181045	SLC26A11	13.9424	14.2775	14.0179	13.8183	11.5134	11.1658	11.9039	12.092	14.0443	14.3027	13.4003	14.1373	15.4573	14.4799	14.4413	14.2177	13.4491	12.8103	13.205	12.9783	13.6725	12.6097	13.0003	14.8315	13.6695	13.2438	99	L1
ENSG00000244242	IFITM10	10.6034	10.922	10.9133	10.1993	8.19318	7.83049	8.26619	8.901	10.707	11.042	9.64778	10.5264	11.496	10.7026	10.0122	9.84602	9.76918	9.38611	8.89143	8.20325	9.86177	10.0237	9.34554	11.2989	9.85358	9.65843	100	L1
ENSG00000011083	SLC6A7	7.60665	8.10457	7.84982	7.33597	5.78902	5.47226	6.12919	6.53485	8.61885	8.87226	7.42055	8.80275	9.1579	8.80757	8.03287	8.39618	7.27685	6.57875	5.83079	6.67704	7.30628	6.53062	7.35019	7.90209	7.33101	7.1234	101	L1
ENSG00000230882	NA	5.74098	6.2641	6.02084	5.7921	4.63145	4.31685	4.78913	4.60366	6.09416	6.54869	5.36947	6.72007	7.32298	6.56863	6.29737	5.83046	5.62157	4.97843	5.05069	4.57442	6.06743	5.37051	5.96521	6.24598	5.9779	4.90827	102	L1
ENSG00000272839	NA	6.16597	6.6131	6.3639	6.26281	5.49346	5.28328	6.04432	5.84659	6.63666	7.07282	6.49487	6.58505	6.9651	6.83413	6.27279	7.16597	6.24016	5.86791	5.71181	5.368	5.61034	6.20743	6.83205	7.01929	6.25822	6.27017	103	L1
ENSG00000040608	RTN4R	8.84518	9.17295	8.69951	8.51326	6.00766	6.14993	6.54989	7.4635	7.86189	9.04312	8.72552	8.52695	9.82973	9.52289	9.29222	9.03215	8.47015	8.40935	6.96442	7.14353	7.62138	6.84732	8.48339	9.61536	8.78836	7.88158	104	L1
ENSG00000105519	CAPS	9.19823	9.70961	8.5848	8.70459	7.10689	7.14793	7.19258	7.21549	8.67204	9.49924	8.35593	8.6132	10.2942	9.64453	8.8017	9.27298	8.4759	8.4078	7.99418	6.93003	8.25942	8.03924	9.38978	10.0391	8.73939	8.70675	105	L1
ENSG00000211454	AKR7L	5.40889	5.93994	5.15179	4.66927	4.67472	3.78453	4.17784	4.19812	4.78809	4.92204	4.62676	4.65244	6.35041	5.1975	5.10943	5.00646	4.80304	5.1543	4.70116	3.76093	5.18396	4.57843	5.28511	6.5254	5.26874	4.71105	106	L1
ENSG00000158715	SLC45A3	10.2772	10.1968	9.90521	9.7753	7.26311	6.33367	7.47237	7.75971	9.26976	10.0903	9.81103	10.2271	10.0566	10.2418	9.97516	9.47957	10.3283	9.53529	8.60811	8.32959	9.41632	8.69538	9.04099	10.3507	9.8426	9.40417	107	L1
ENSG00000162496	DHRS3	11.8866	11.9609	11.7385	11.3011	9.77233	9.1781	10.4152	10.4108	10.8093	11.2959	11.406	11.1679	11.8477	12.0602	11.2624	11.172	11.4716	10.8855	11.1152	9.87023	10.9278	10.1881	11.0331	11.8957	11.8471	11.1794	108	L1
ENSG00000228830	NA	7.977	8.41661	7.15276	7.14593	3.28633	5.02083	5.14857	4.58786	6.53167	6.71111	6.44845	7.23646	7.64909	7.24887	7.19648	7.36373	8.0582	7.30411	7.11657	6.1651	6.54696	4.47489	6.35605	7.88442	8.05191	7.74873	109	L1
ENSG00000123329	ARHGAP9	10.7888	11.3107	10.448	10.3945	7.80702	7.652	8.3411	7.77296	10.4203	10.2221	9.80441	9.78605	10.7044	10.1873	10.2354	10.3166	10.0332	9.70405	9.97177	8.2778	9.14381	8.89844	10.327	11.2715	10.4845	10.1395	110	L1
ENSG00000231584	NA	7.30613	8.01664	7.11148	7.35587	5.82399	5.62532	5.81778	6.06125	6.82694	7.27211	6.45486	7.07846	7.52858	7.42684	6.81787	7.37819	7.31025	7.01413	7.41416	6.00778	6.13412	6.45311	6.99837	7.88378	7.6078	7.62134	111	L1
ENSG00000125089	SH3TC1	11.0373	11.7005	9.32991	9.47737	6.8293	6.94554	6.57307	7.06843	10.3664	10.4052	10.5797	10.6469	11.8762	10.641	10.4553	10.9351	10.3532	10.071	9.01886	8.32308	9.24473	8.35772	9.55538	11.3405	10.306	10.2878	112	L1
ENSG00000168264	IRF2BP2	11.1861	11.2781	10.4137	10.3084	7.96218	7.4588	7.17939	7.51849	9.50501	9.898	10.2153	10.7676	11.5927	10.7462	10.9187	10.6317	11.1983	10.3419	9.94372	8.3713	8.8692	8.38756	10.359	10.8131	10.7276	10.6998	113	L1
ENSG00000090447	TFAP4	7.75774	8.32122	6.63151	6.17418	4.86204	5.41986	4.33479	4.73874	6.90333	6.61469	6.77338	7.04918	8.36744	6.77142	7.03446	7.55695	6.72703	6.69949	6.29585	5.01652	5.56526	5.94728	5.91704	8.4078	6.97076	6.26924	114	L1
ENSG00000162194	LBHD1	7.83438	8.39734	7.80393	7.55156	5.35383	6.26838	5.54762	5.95693	6.96689	7.47974	6.53831	7.03029	9.04403	8.25133	7.33049	8.42132	7.4569	7.546	6.79689	6.58199	6.76602	6.22226	7.01611	8.83685	7.79371	7.19786	115	L1
ENSG00000179598	PLD6	7.15652	6.94283	5.48123	5.81974	4.36159	4.48603	4.66114	4.49259	5.69743	5.27654	6.54234	6.3337	7.11392	6.25177	5.74256	6.44937	6.5163	5.94121	5.61982	5.25084	6.15981	5.82393	7.01782	6.37047	6.19629	6.13177	116	L1
ENSG00000222047	C10orf55	6.02132	6.51988	5.64813	5.77555	4.43126	4.46537	5.09115	4.42796	5.56819	5.57826	5.82497	5.88815	6.8064	5.97845	5.25387	6.22227	6.15945	5.12021	4.98139	4.34589	5.24445	5.17437	6.22284	5.5428	5.6289	5.5311	117	L1
ENSG00000250397	NA	6.50384	6.77554	5.90225	6.49248	4.54658	4.78034	4.18214	4.50192	6.17402	6.10706	5.20085	5.64702	6.40994	5.31512	5.89022	5.66391	6.41662	5.94299	4.92839	4.97952	5.3394	5.92505	6.36855	6.24786	5.95029	5.59218	118	L1
ENSG00000132846	ZBED3	8.54121	8.62327	8.20042	8.05878	6.2908	5.39798	7.0178	6.55874	7.36626	7.90249	7.68089	8.82657	8.9141	7.78522	8.56527	8.34828	9.51989	7.93595	7.97623	6.67952	7.0278	7.02694	8.86672	8.28966	8.4321	8.47535	119	L1
ENSG00000196782	MAML3	7.88719	7.95721	7.75185	7.19929	5.7786	4.79529	5.58922	5.23696	6.66762	6.56078	7.26251	7.17311	7.83985	6.87106	6.63556	6.89271	7.26784	6.30732	6.94069	5.19953	6.69362	6.55695	7.91974	7.27168	7.20488	7.01694	120	L1
ENSG00000110195	FOLR1	4.96963	4.67173	4.79889	4.80027	4.3701	4.00402	4.39063	4.45165	5.65542	5.68399	5.52458	5.47781	5.63438	5.75406	5.21582	5.33253	4.88776	4.16252	5.59009	3.48625	5.74118	4.06912	3.48625	4.94806	4.90465	4.06912	121	L1
ENSG00000108932	SLC16A6	9.49414	8.65628	9.47106	9.17449	7.64643	6.72502	8.40367	7.42581	9.16123	9.0246	9.08231	9.31713	8.59247	9.44588	9.07005	8.40301	9.44566	7.92173	9.08955	8.10795	9.83073	8.67939	8.41236	9.8804	9.52988	8.14239	122	L1
ENSG00000253368	TRNP1	5.18218	5.24781	5.55117	5.06366	4.5249	4.09162	5.30067	4.97134	5.0403	4.88158	5.88962	4.97993	5.59884	5.80828	5.67284	4.82697	5.31279	5.38102	5.82555	5.3697	5.55245	5.43352	4.42367	6.35463	5.63347	5.52171	123	L1
ENSG00000230262	LINC02603	3.60251	3.60251	4.68694	4.76589	3.70883	3.70883	3.70883	3.70883	3.70883	3.70883	3.68199	3.68199	3.70883	3.70883	5.04042	3.60251	3.70883	3.70883	5.14002	3.68199	3.60251	3.60251	3.68199	3.68199	3.60251	3.60251	124	L1
ENSG00000121690	DEPDC7	6.22785	6.39838	5.71253	6.40024	4.63063	4.92121	4.5246	5.06602	6.12492	6.34541	5.76745	5.82768	5.79524	6.51443	6.23558	6.24291	4.90691	5.38704	6.5076	4.62386	4.73287	5.31337	5.32323	6.13634	5.8702	5.42284	125	L1
ENSG00000186193	SAPCD2	5.92457	5.78982	5.60531	5.63773	4.85701	4.56796	4.78542	4.59582	6.08964	5.79638	5.57422	5.96819	6.16872	5.76774	6.02617	5.76391	5.00336	5.78377	5.90976	4.48563	5.12583	4.86678	5.61364	5.85286	5.64293	5.78397	126	L1
ENSG00000113391	ARB2A	8.0554	7.76766	7.29356	7.0801	6.21357	6.49764	6.59575	9.25816	7.47102	7.68673	8.23196	8.11477	11.604	9.43409	8.72509	8.47481	6.52546	9.15846	7.50537	7.34535	7.59627	8.24144	10.0811	8.23943	8.16009	8.45552	127	L1
ENSG00000142765	SYTL1	7.43695	8.31824	6.82051	7.54793	5.74336	6.11287	5.84734	7.10196	6.92875	8.51718	7.1975	6.89891	8.11711	8.72202	7.62943	7.57094	6.17796	7.10623	7.12154	6.52277	7.33201	7.43763	8.5359	8.46837	7.36415	7.22872	128	L1
ENSG00000171160	MORN4	5.66581	5.63972	4.69522	5.4874	4.69735	4.7793	5.3654	5.33481	4.93728	6.03508	5.28825	5.83707	7.20362	6.53423	5.40859	6.1705	5.73241	5.50114	5.44857	5.93012	6.37094	5.05896	6.83431	6.96514	6.47271	6.41721	129	L1
ENSG00000172508	CARNS1	4.83546	5.54223	5.55968	5.10115	4.82467	4.69258	6.28579	4.82175	5.40161	6.39701	5.57649	5.39552	7.42349	5.15104	6.34446	5.04299	4.67107	4.88257	4.93213	5.0088	4.181	4.32806	4.87761	5.19733	6.64469	4.68706	130	L1
ENSG00000283189	NA	8.05022	8.41968	7.64523	8.30339	6.35085	6.00016	7.83692	7.02912	8.06253	7.81224	7.02385	7.20108	8.51553	7.75303	7.91205	7.81278	7.7425	7.28351	7.52018	8.44819	7.9592	6.34185	7.54002	8.25845	8.24479	8.1156	131	L1
ENSG00000243335	KCTD7	5.74862	5.59025	6.32608	5.26589	5.38536	4.40244	4.7301	5.8196	6.46958	6.41434	7.83039	5.6594	7.81256	6.46565	8.29585	5.74834	6.09362	5.71455	5.90055	7.07348	6.47714	5.83379	5.58993	5.31623	5.78561	5.51364	132	L1
ENSG00000126217	MCF2L	4.47454	4.42988	4.12878	4.14148	3.15713	3.54107	3.15713	3.5458	4.61512	4.40634	4.98756	3.91734	5.19018	4.88891	4.52329	4.26171	3.63297	3.15713	3.91734	4.34232	4.46557	3.91886	3.91734	3.91734	3.91886	3.91886	133	L1
ENSG00000254706	NA	5.14534	3.90436	4.52399	4.7204	3.10967	3.10967	3.10967	3.73192	4.60547	4.57702	4.69708	3.9793	5.01073	4.47989	5.35343	3.90436	3.59159	3.90903	4.85775	3.9793	3.90436	3.90436	3.9793	3.9793	3.90436	4.43755	134	L1
ENSG00000023892	DEF6	9.40316	10.0737	7.73261	8.04697	6.64596	7.00246	7.48615	7.89454	9.05792	9.35468	9.52549	9.97425	10.8411	9.92258	9.091	9.77505	8.32695	8.89227	9.2357	8.34333	8.4694	8.49783	8.42766	9.289	9.56436	9.14164	135	L1
ENSG00000009950	MLXIPL	10.4123	10.7372	8.78618	9.52718	7.11226	7.53928	8.64278	8.58348	10.6454	10.6405	9.98342	10.4283	11.1781	10.9303	9.96598	10.2449	8.78015	9.18643	10.3466	9.70505	10.2701	10.0659	9.36498	10.0718	10.0175	9.6609	136	L1
ENSG00000140368	PSTPIP1	10.6882	11.4098	10.0802	10.834	7.76387	8.45888	8.56802	9.17187	11.0837	11.624	10.938	11.179	11.7321	11.6487	10.9562	11.0754	10.2211	10.7409	10.4829	10.132	10.7917	10.8812	11.0695	11.5105	10.944	10.8249	137	L1
ENSG00000118515	SGK1	12.0107	12.1456	12.3439	12.8614	9.43767	9.18791	10.9225	9.04554	13.2233	13.2157	13.6152	13.3818	13.0528	13.1023	14.0956	13.3535	12.9225	12.9375	14.1383	11.7775	13.2347	12.3984	11.4843	12.167	12.1301	11.8039	138	L1
ENSG00000186831	NA	5.96679	5.50463	5.72039	5.39575	3.55919	3.1809	4.07132	3.77207	4.57364	5.94855	5.91565	5.29192	6.30528	6.27479	5.50105	5.55726	4.91262	4.35292	5.01008	4.34947	5.80792	4.55866	4.81211	4.81634	4.55866	4.55866	139	L1
ENSG00000231645	KRT17P6	6.22885	5.23281	5.08278	5.55707	2.68683	3.70396	3.14145	2.68683	4.47809	6.44138	5.50652	6.15077	6.70793	7.27077	6.66079	5.79657	5.07268	4.5701	5.7335	4.14211	5.92319	4.16439	5.48872	5.11486	5.49358	4.16439	140	L1
ENSG00000106133	NA	8.38484	9.03353	7.85211	7.70062	7.50627	7.18804	6.81414	6.65527	8.80746	8.5136	7.90195	8.17522	10.304	9.08914	8.19608	9.01933	7.56488	7.88469	9.14667	8.33152	8.75374	8.82294	9.1104	9.21184	8.51832	8.72315	141	L1
ENSG00000122483	CCDC18	8.25443	8.22355	5.54924	6.86649	5.62743	5.94445	5.58092	5.7756	7.49898	8.27943	7.62763	7.35819	11.3399	8.01339	7.5882	8.69722	6.31613	7.19391	7.94683	7.62869	8.42182	8.41121	9.85486	8.10525	7.61896	7.64596	142	L1
ENSG00000130513	GDF15	9.46159	10.5726	9.59984	9.32533	8.46839	8.40843	8.8051	8.47707	10.5724	11.7243	11.8223	11.5344	12.8428	12.2841	11.0711	12.327	10.9159	10.5414	11.3134	10.6182	12.0528	12.5019	11.0589	11.3138	9.74983	10.4176	143	L1
ENSG00000168268	NT5DC2	7.1356	7.14386	7.06054	7.11376	5.06981	5.12739	5.44608	5.81447	7.94239	7.64396	7.06736	8.50435	10.0152	8.25626	7.70382	7.8381	6.48906	6.61427	7.44829	7.73846	7.61555	8.23237	8.11342	8.43716	7.61753	7.76494	144	L1
ENSG00000234869	NA	5.62039	5.53799	5.82033	5.49633	5.02613	4.2898	5.33868	5.24427	6.34629	6.30451	6.01193	6.82266	7.15109	6.58563	5.6822	6.34441	5.46659	5.19331	5.4303	5.9498	6.20481	6.20851	5.58465	6.2557	5.75614	5.89744	145	L1
ENSG00000183111	ARHGEF37	3.97991	4.88092	4.86456	4.52048	4.49392	4.51773	4.32982	5.04623	7.36301	6.34091	6.25327	6.40772	6.01877	5.81787	5.70438	5.98253	4.59662	5.08415	6.95419	4.425	5.94114	7.23079	6.14757	4.75495	5.02008	5.10482	146	L1
ENSG00000233922	LINC01694	5.05813	4.75419	5.20304	5.9486	4.72948	4.78208	4.85717	4.6237	6.90791	6.59738	6.53113	6.1299	6.5759	6.32098	6.83525	6.85615	4.84972	4.98091	6.84153	5.1768	5.55565	6.53346	5.90683	5.11397	4.65311	4.96538	147	L1
ENSG00000132170	PPARG	7.17074	7.19359	7.27907	6.74719	6.3223	6.17453	7.66351	6.69784	8.35828	8.75187	9.36191	8.54871	9.41879	8.72551	8.39873	7.31333	7.67104	6.81112	8.8099	7.43902	9.22774	9.12587	9.09021	7.40623	8.07416	8.09745	148	L1
ENSG00000170417	TMEM182	5.36743	5.53883	5.69189	4.5437	5.174	5.0202	4.48592	4.28262	6.03015	5.38378	6.34236	6.71569	5.58545	6.01844	5.77284	5.27962	6.09098	5.40824	5.66747	5.08833	5.59557	6.03704	5.76418	4.79651	5.59129	5.8755	149	L1
ENSG00000160323	ADAMTS13	5.93427	6.27195	5.64808	6.25179	4.6283	4.79534	5.69557	5.39649	5.33222	5.50945	5.02255	5.94906	6.55273	5.90335	5.24123	5.87214	5.81655	5.50667	6.63332	5.98072	6.69667	5.78327	5.01264	6.77903	5.91875	6.08773	150	L1
ENSG00000187678	SPRY4	4.98779	5.18233	4.00762	4.39241	3.11821	3.48245	3.66673	4.16697	4.32294	4.14001	4.69444	4.84444	4.69478	3.88255	4.12466	4.51025	5.16169	5.04509	5.09781	5.33563	5.05585	4.80678	4.33148	5.23529	5.09456	5.47324	151	L1
ENSG00000255152	MSH5-SAPCD1	6.76175	7.92108	5.95967	5.75298	4.86441	6.01448	4.77938	5.22491	6.36218	6.78801	5.90096	6.17486	6.51324	6.3609	5.2049	6.8682	6.35677	6.40631	7.59477	6.48663	6.30359	6.20309	5.48259	7.76454	7.36423	7.52724	152	L1
ENSG00000188242	SLC9A3-OT1	6.89101	6.8568	6.64908	6.25842	5.08806	5.82667	4.87021	5.63104	6.36525	6.59867	6.41966	6.34547	6.15547	6.59317	6.29586	6.19805	6.42186	6.33024	6.4754	6.79027	6.05888	7.07188	6.51645	6.82439	6.70254	6.81861	153	L1
ENSG00000234771	NA	8.67846	8.97043	7.52455	8.07792	5.9177	6.75023	6.01905	6.56637	8.603	8.6379	7.68682	7.47111	8.25957	8.05587	7.38586	8.08376	7.48468	7.51038	8.52247	7.74873	8.10451	8.49207	7.55747	8.88175	8.13921	8.19841	154	L1
ENSG00000115648	MLPH	7.3063	8.92834	6.87009	6.36136	5.28255	5.52129	5.95455	6.53986	7.58946	7.88589	7.21205	7.57248	8.46209	8.07053	7.0585	8.87258	7.30374	6.91668	8.45172	8.83506	7.20794	9.12441	7.14645	8.72088	7.03437	8.35005	155	L1
ENSG00000225756	DBH-AS1	8.26109	9.63519	7.71573	8.19602	6.54798	7.2713	7.5688	8.1046	8.98311	9.41982	7.33108	7.6157	7.96248	8.76689	8.03175	8.82661	7.62886	8.05594	8.93862	8.07195	8.23069	8.56393	8.72122	9.26628	8.20246	8.60966	156	L1
ENSG00000168071	CCDC88B	11.2901	11.9392	10.8515	11.4606	8.52956	8.90217	8.67581	9.61917	9.98512	10.3803	10.3086	10.3294	11.5016	10.9784	9.65781	10.4935	10.2122	10.7052	10.4388	10.1449	10.721	10.834	10.5552	11.6154	10.9637	10.9879	157	L1
ENSG00000172932	ANKRD13D	11.0283	11.8141	10.2756	10.6033	8.29937	9.07948	8.2572	9.19236	9.84025	10.2586	9.78345	9.77987	11.4359	10.3748	9.84478	10.6725	10.1442	10.4827	10.29	9.80712	9.72724	10.0946	10.8893	11.6497	10.5995	11.1603	158	L1
ENSG00000127564	PKMYT1	8.97339	9.45515	7.91618	8.55958	5.95709	6.56513	6.38602	7.14421	8.37486	8.09194	7.51733	7.51967	9.08351	8.40955	7.95533	8.05393	7.45316	8.01726	7.51243	7.31855	7.40271	7.31181	8.32867	9.16153	8.40064	8.5304	159	L1
ENSG00000213937	CLDN9	5.68758	6.86688	4.841	4.64775	3.75419	3.75419	4.23563	4.46647	5.18279	5.68414	3.91464	4.34983	5.20697	5.11636	4.7517	5.5054	4.57634	4.69881	5.0536	3.78301	4.03784	5.12511	5.91897	6.33483	4.94533	5.08068	160	L1
ENSG00000105376	ICAM5	10.5765	10.5542	8.03308	7.70473	6.56394	6.60854	7.51078	7.56515	9.18311	7.81005	7.12569	7.5877	8.635	7.46023	8.49716	7.26793	8.04225	7.56298	9.08592	7.68744	8.03883	8.15688	8.59556	9.66715	8.99254	8.56461	161	L1
ENSG00000178809	TRIM73	7.15536	7.23849	6.38349	5.64346	5.53841	5.30655	4.95396	5.05094	6.02006	5.6912	5.72396	6.11898	6.85359	5.87236	5.48277	5.73297	6.16403	5.57697	6.27557	5.66882	6.41778	6.65386	6.02469	6.86583	5.99929	6.45838	162	L1
ENSG00000125898	FAM110A	8.78573	8.74498	8.80043	8.70206	7.2882	5.92904	7.08857	7.40658	8.0273	7.84705	8.18135	8.68464	9.98137	8.59689	8.2563	7.99474	8.6592	8.11546	8.81311	8.42817	8.75674	8.66432	8.93585	8.70696	9.1682	8.86776	163	L1
ENSG00000131759	RARA	10.065	10.6866	8.90218	8.40358	7.36393	7.15159	6.99222	7.29021	9.25992	8.85661	9.51543	9.53542	10.2963	9.21566	9.81435	9.51434	9.88585	9.1445	10.6243	8.33987	8.76625	8.82186	8.62391	10.2566	9.8101	9.68733	164	L1
ENSG00000104728	ARHGEF10	6.27768	7.1901	5.4125	6.92208	4.00523	4.84458	4.54816	5.51935	5.43449	6.88477	5.37633	5.42813	6.15645	6.89687	6.24039	6.47007	5.60254	6.07955	7.30957	4.77234	5.72155	6.92964	7.34541	7.57658	6.19075	5.95145	165	L1
ENSG00000172771	EFCAB12	6.0525	6.8021	5.54247	5.37101	3.88463	3.97312	3.81257	4.32515	5.05933	4.9292	4.79299	4.48045	5.16481	5.73399	4.90176	4.85097	5.09882	4.38221	6.65275	4.35398	5.72407	4.96866	5.53785	5.92001	5.99517	5.04825	166	L1
ENSG00000091592	NLRP1	9.80125	10.3084	8.78243	9.49179	6.27616	7.59505	7.22684	7.54291	7.65956	8.66008	7.23037	8.24769	8.82188	8.19334	8.95597	8.05441	8.76795	7.97895	10.3057	9.16148	8.30271	8.88805	8.03547	9.76349	9.0025	9.14592	167	L1
ENSG00000149115	TNKS1BP1	11.8974	12.6181	11.6717	11.2499	8.87986	9.10758	9.96425	9.73167	10.6844	10.7255	10.5104	10.0185	11.5473	10.8624	10.5006	10.9907	11.5008	11.163	12.6063	10.8551	11.6597	11.311	11.506	13.0777	12.1028	11.8421	168	L1
ENSG00000197599	CCDC154	7.25079	8.4219	6.98996	7.12061	5.62636	6.04675	6.66552	6.24698	7.54688	7.24687	6.64313	6.76314	8.05318	7.29082	6.55884	7.90192	7.35068	7.22058	7.8473	7.0868	7.30804	7.4101	7.3563	8.96492	7.35414	8.31472	169	L1
ENSG00000205923	CEMP1	7.45599	7.74272	6.48354	6.64762	5.76116	5.62784	4.04096	4.04096	6.98972	7.6114	5.60902	6.39783	8.54089	7.4641	6.44236	8.16998	7.04169	7.07952	6.6806	6.61781	7.38567	6.96519	8.82899	8.99486	7.48359	7.24059	170	L1
ENSG00000261490	NA	8.50665	7.6882	6.55303	6.82248	5.78079	6.2341	6.12203	6.02695	7.35503	7.74083	6.90106	6.91875	7.41795	7.80041	6.66198	7.15697	7.26022	6.85195	7.68935	7.46625	8.43629	7.23557	7.84437	7.89751	7.79017	7.75362	171	L1
ENSG00000151914	DST	10.0091	10.2896	10.7811	9.9561	9.14466	8.35072	8.42033	7.27845	10.1546	9.43842	8.10836	8.47026	10.1478	9.36112	9.33348	9.5701	9.82806	8.97881	10.1161	9.57274	9.68131	9.45546	10.5697	11.3439	10.3592	10.0288	172	L1
ENSG00000140488	CELF6	7.79633	8.61394	7.16854	6.66292	6.63824	6.13824	6.19009	4.95379	6.79263	7.29451	6.45516	6.12447	8.85525	7.43732	7.34003	7.03778	7.21003	6.7732	8.83336	7.04165	8.3736	7.09288	8.87976	8.62069	8.18058	7.80238	173	L1
ENSG00000278558	TMEM191B	7.39888	8.32273	7.20021	7.38188	5.33331	5.37585	5.47773	5.40903	6.08951	6.31344	5.74881	5.76931	8.32622	6.91629	7.02488	6.85283	6.27061	6.6714	8.15707	7.14769	7.70929	6.3109	7.85663	7.614	7.24298	7.00068	174	L1
ENSG00000227486	NA	4.77106	4.60292	3.99834	3.99834	3.99834	3.99834	5.15211	3.99834	3.99834	3.99834	3.59352	3.59352	3.99834	3.99834	5.03029	5.20834	4.99878	3.99834	4.46659	5.41296	3.40147	5.65457	3.59352	5.43156	3.40147	3.40147	175	L1
ENSG00000260287	TBC1D3G	4.39778	4.39778	3.82908	3.82908	3.82908	3.82908	3.82908	3.82908	3.82908	3.82908	2.76647	2.76647	3.82908	3.82908	4.39778	4.39778	3.82908	3.82908	2.76647	7.95945	4.39778	4.39778	2.76647	8.42393	4.39778	4.39778	176	L1
ENSG00000161551	ZNF577	3.16669	3.16669	3.82977	3.82977	3.82977	3.82977	3.82977	3.82977	3.82977	3.82977	3.99687	3.99687	3.82977	3.82977	3.16669	6.34106	6.20818	3.82977	3.99687	3.99687	3.16669	3.16669	3.99687	3.99687	3.16669	5.1405	177	L1
ENSG00000255435	TTC36-AS1	4.96667	4.58034	7.00157	3.84738	3.4948	3.57002	3.61785	4.17652	3.48658	3.48136	4.66066	4.48082	4.74283	3.85304	3.80907	6.69117	6.82569	3.33491	6.5165	5.2967	4.84555	5.25415	5.63788	5.18295	4.34648	4.88108	178	L1
ENSG00000277739	RNA5-8SP10	2.14568	7.67084	7.88025	7.91721	3.63787	3.63787	8.33288	8.14018	3.63787	7.67383	5.20977	5.20977	9.21684	7.65606	6.43896	6.64521	7.56086	3.63787	5.20977	9.79721	2.14568	7.76079	5.20977	5.20977	6.87894	7.51246	179	L1
ENSG00000180881	CAPS2	5.47	5.49449	6.61977	6.02552	4.89402	4.62073	5.06574	5.00755	5.34198	5.53904	5.25219	5.18597	4.35468	5.16608	5.84543	5.574	6.24037	5.61324	4.87444	5.23411	4.39503	5.15325	5.64298	5.54964	5.67595	4.98548	180	L1
ENSG00000158286	RNF207	8.95943	9.00949	8.46571	8.5527	6.42334	5.12588	4.73455	5.28809	7.10084	6.19996	6.64836	6.08906	6.02758	6.50351	8.2863	5.81669	7.00111	8.50774	5.78569	6.07143	5.78431	5.13749	7.04948	7.15739	7.78802	6.36895	181	L1
ENSG00000230733	NA	5.76703	6.3325	6.24976	5.40997	5.07482	4.74748	3.5749	3.5749	5.4468	4.95779	5.91324	3.91497	3.5749	4.93706	5.29428	5.12861	5.66845	5.45584	3.91497	3.91497	3.50346	4.59073	5.33595	5.69359	4.69011	5.24215	182	L1
ENSG00000138835	RGS3	9.08386	9.29261	8.33482	8.53002	7.35255	8.1254	6.65029	7.00656	6.74011	7.37056	7.98449	7.67716	7.77762	7.4179	7.87325	7.47007	8.88532	9.33884	6.75999	7.04199	7.0118	6.48024	8.07993	9.04798	8.58897	8.92123	183	L1
ENSG00000088543	C3orf18	8.82061	8.88351	8.15297	8.45781	6.42693	7.02006	6.30367	6.56336	7.08852	7.39866	7.93026	7.5505	7.39136	6.78901	7.45686	7.20039	8.90884	8.91317	5.84655	6.42564	6.33706	6.20776	6.50556	8.13646	8.1362	7.95755	184	L1
ENSG00000089094	KDM2B	12.9109	12.6306	11.5905	12.4869	10.5255	10.2876	9.11709	9.26166	10.4123	10.797	10.716	10.626	10.231	10.6853	11.2934	10.3687	12.124	11.6997	9.68271	9.74157	9.51429	9.01393	10.1257	11.6127	11.6405	11.2431	185	L1
ENSG00000134986	NREP	8.33619	8.0305	7.21884	7.55342	6.10103	7.15261	5.71721	6.87817	6.04883	6.7429	7.90189	6.3648	5.49461	7.21324	6.46158	6.88996	7.82011	8.88536	5.45211	5.45122	6.61298	5.48783	7.01014	8.04134	7.80414	7.0681	186	L1
ENSG00000197275	RAD54B	5.28783	6.69223	5.91223	6.09097	4.98129	4.99286	4.50889	4.81657	5.65491	5.86052	5.5663	4.81614	4.3464	5.20858	5.5943	5.20455	5.78093	5.73588	3.69719	4.93371	3.84986	3.84986	4.72622	6.83542	6.05228	5.83146	187	L1
ENSG00000213888	NA	5.45136	5.67096	6.0114	6.12804	5.05183	5.13726	5.0781	5.00825	5.16088	5.20481	4.8902	5.12824	4.51776	5.23771	5.02558	5.05192	5.18266	5.91724	4.72422	4.33442	4.6533	4.37905	5.62549	5.38698	5.49333	5.54774	188	L1
ENSG00000165832	TRUB1	8.47807	7.52383	7.84541	7.95266	7.35664	7.5353	7.50751	7.58256	7.75561	8.01221	7.56573	7.5738	6.23544	7.55987	7.59943	7.92873	8.12847	8.19777	5.9422	6.32509	6.39654	5.52754	7.6383	7.88539	7.91266	7.56402	189	L1
ENSG00000124406	ATP8A1	7.98201	7.56553	8.11717	8.30138	6.30329	6.52626	6.5312	7.03339	7.3862	7.47363	6.86546	7.24224	5.88013	7.22614	7.37153	7.17346	7.9443	7.84261	5.69529	6.27294	6.4743	5.90352	8.03205	7.67723	7.79713	7.05833	190	L1
ENSG00000182700	IGIP	6.92401	6.70739	6.55307	6.55168	5.70114	5.66958	5.59075	5.84842	5.92651	6.08123	5.53985	5.87036	5.24388	5.67613	5.77327	6.27829	6.50787	6.33721	5.06752	4.65896	5.12244	4.5514	6.04798	6.76682	6.5526	5.63554	191	L1
ENSG00000232677	LINC00665	5.46878	5.17813	5.20927	5.41213	4.74243	4.05535	4.25104	3.87028	4.85455	4.79025	4.45464	5.1933	4.42819	4.91737	5.70283	4.4448	5.1405	4.98778	3.82019	3.82019	3.57897	3.57897	5.42913	4.4721	4.80203	4.89784	192	L1
ENSG00000272316	NA	7.22691	6.50968	6.19722	6.42018	4.98002	5.5631	5.56805	5.54857	6.20433	5.81869	5.68304	5.6118	4.55879	6.13816	6.24598	6.10018	5.79851	6.11071	5.32942	4.80688	3.72481	4.50249	6.099	5.37445	6.23813	5.75109	193	L1
ENSG00000198870	STKLD1	5.84584	6.12719	4.91953	6.42313	4.4286	4.41215	5.58758	4.39548	4.52357	5.80138	4.06032	4.33702	4.80134	4.60007	6.1831	5.2927	4.99528	4.66967	4.646	3.34526	3.64442	3.64442	6.55713	5.07504	4.54415	4.26734	194	L1
ENSG00000234327	ZNF232-AS1	5.70725	6.07765	6.40844	6.1642	5.74556	5.28507	5.57303	5.94125	6.15911	5.94048	5.45615	5.69774	5.48265	6.34901	6.03658	6.32514	5.495	6.08016	4.86748	4.96094	4.96488	4.55106	6.67932	6.44287	5.81548	6.01755	195	L1
ENSG00000090376	IRAK3	10.7491	10.5658	9.28788	13.2218	9.14866	9.23906	8.6738	8.32067	9.2871	9.11627	8.76173	8.80131	7.13012	8.47275	8.77225	9.17361	9.99102	12.4305	10.8617	9.34422	9.21068	9.7672	10.1647	10.0408	10.8928	10.4911	196	L1
ENSG00000169282	KCNAB1	7.83321	7.46006	7.0906	8.31509	5.4925	6.87565	5.40435	6.49919	5.73972	7.14489	5.22883	6.70951	4.16076	6.03645	7.13474	6.41011	8.03609	8.44091	5.94284	4.92254	5.00962	5.77981	7.28382	7.57069	6.80735	6.80997	197	L1
ENSG00000174514	MFSD4A	5.93569	6.44786	5.6961	6.61814	4.923	4.72444	5.13915	4.76615	6.00958	5.35874	5.58763	5.43681	4.21322	5.95695	5.65475	5.49044	5.62261	5.72359	5.2814	4.97501	5.11779	4.52023	6.36972	5.70656	5.79857	6.04921	198	L1
ENSG00000188158	NHS	6.21891	6.54089	7.09939	6.83018	6.09978	4.09669	6.06123	4.09669	5.76814	5.10143	5.48648	5.46024	4.54665	4.80286	4.68274	4.71998	6.49139	6.81512	5.93312	3.64455	6.7025	3.25209	7.46004	5.93319	6.91692	7.25936	199	L1
ENSG00000079691	CARMIL1	8.38432	8.0867	8.37932	8.33538	6.81013	6.6941	7.32006	7.43786	7.6969	8.48829	7.48419	7.15631	7.43378	8.1538	7.69328	8.52451	8.03018	8.21446	7.81206	6.32669	7.47688	6.3272	8.50754	8.26959	8.082	7.83984	200	L1
ENSG00000260822	NA	9.64038	9.21153	10.1947	9.79636	7.65315	7.76923	8.12581	8.44773	8.6314	9.00662	8.49631	8.9696	7.57861	8.92254	8.74342	9.08395	9.64297	9.28468	9.13675	7.27834	8.13384	8.04067	9.22447	9.94543	9.5975	8.92781	201	L1
ENSG00000106780	MEGF9	10.8039	10.1767	11.7201	11.5201	9.60656	8.8766	9.59235	9.34314	9.42437	9.75379	9.13321	9.30235	8.63178	9.70396	10.2363	9.8851	10.3101	9.89639	9.14448	7.95421	8.07885	7.94337	10.0619	10.1906	10.2072	9.17422	202	L1
ENSG00000129534	MIS18BP1	9.36923	9.27436	9.93575	9.28402	8.36128	8.28531	8.25237	7.24977	7.87277	8.53918	7.92509	7.41141	7.98759	9.39306	9.8994	8.80033	9.32603	8.38525	8.38036	6.27355	6.34708	6.04059	9.95031	9.24639	10.2553	7.28456	203	L1
ENSG00000164251	F2RL1	4.99029	5.02672	5.54721	5.79372	3.89333	4.15238	3.76652	4.3294	4.01631	5.0561	4.64517	4.54203	3.94512	5.40432	4.43624	4.76808	4.45804	4.64879	3.84936	4.41301	4.63561	4.03427	4.84263	4.56141	4.91408	4.03427	204	L1
ENSG00000180855	ZNF443	6.18037	5.78727	5.88434	6.22488	4.62226	5.64001	4.57854	4.90462	5.63793	5.82291	5.50219	5.25316	4.89591	5.76299	5.12877	5.92503	5.4565	5.69585	4.86649	5.26041	4.95954	5.40008	6.16373	5.84275	6.03384	5.26366	205	L1
ENSG00000146733	PSPH	8.0617	7.87062	8.01101	7.6071	6.14075	6.376	6.719	6.67777	7.70507	7.93653	8.29395	8.69523	7.15587	7.91956	8.06002	7.96785	8.98232	8.48844	6.26065	6.74335	7.48202	6.95036	7.67528	7.49897	7.71972	7.38997	206	L1
ENSG00000125703	ATG4C	8.18948	8.1753	8.8408	9.30668	6.93749	7.4119	6.50262	7.33607	7.67478	9.05759	8.58605	8.69963	6.40745	8.83745	8.56044	8.57879	8.59948	8.8039	7.29246	6.33707	6.85953	6.94957	9.0506	8.51057	8.72059	7.81898	207	L1
ENSG00000125871	MGME1	9.27009	9.49544	8.83469	9.09777	7.32609	7.51569	7.4359	7.00469	8.94703	9.33909	8.569	8.62895	8.04151	9.03091	8.54926	9.00508	9.17525	9.09358	7.91063	7.54789	7.72132	7.73479	9.45004	9.60479	9.40453	9.21917	208	L1
ENSG00000153982	GDPD1	6.13867	5.70087	5.95526	6.75942	5.09326	5.26678	4.72142	4.57969	5.60629	6.22477	5.54428	6.05857	4.99097	5.62027	5.75649	5.9509	5.82846	6.01831	5.17385	5.73268	5.5713	6.05046	6.1276	5.70928	5.10098	5.80054	209	L1
ENSG00000214575	CPEB1	7.97615	7.22201	7.14228	7.56268	5.94141	5.4049	5.96998	5.92467	7.95914	7.08619	7.26935	7.52017	5.31368	7.50363	6.61685	7.49111	7.43017	7.77138	6.74676	6.52197	7.39023	7.25311	7.88513	7.01211	7.24848	6.89308	210	L1
ENSG00000123095	BHLHE41	10.7812	10.4011	11.5749	12.8062	9.54829	9.34915	9.58909	9.12858	10.9467	12.5686	11.2546	11.4968	9.91236	11.6694	11.6746	10.9597	11.2503	11.5062	10.9975	9.59628	11.8314	11.2092	12.3351	10.8473	10.7054	10.4085	211	L1
ENSG00000279811	NA	3.79586	3.79586	4.5632	4.88199	3.3042	3.3042	3.98197	3.3042	4.13196	4.82423	4.89231	4.60799	4.16598	4.77599	4.79562	4.41637	3.97844	4.041	3.89327	3.89327	4.41644	3.79586	4.62496	4.41556	3.79586	4.32573	212	L1
ENSG00000065534	MYLK	6.14289	5.64315	10.0276	8.41461	5.50036	5.16989	5.1953	6.32706	8.38819	8.74984	7.0286	9.36764	7.05112	6.40492	8.27872	7.32899	9.31471	7.05582	6.38999	5.57612	8.90761	5.46655	7.37705	6.58347	6.60072	6.82146	213	L1
ENSG00000148700	ADD3	9.79802	9.45923	10.6691	10.7605	8.72101	8.32975	8.38735	8.86194	9.82452	9.6372	9.6968	9.72886	8.07595	8.39831	9.98606	7.94184	9.16772	7.89482	7.9897	7.61469	9.21312	8.32631	8.72286	8.66267	8.14947	8.215	214	L1
ENSG00000232433	NA	4.40029	3.76956	4.58443	4.57265	3.54608	3.89313	3.54608	3.54608	4.88054	6.10328	3.67769	5.5078	3.54608	5.60225	5.48212	3.76956	3.54608	3.54608	3.67769	4.49497	3.76956	4.54725	3.67769	4.41238	3.76956	4.29943	215	L1
ENSG00000267348	GEMIN7-AS1	5.99919	5.24579	5.52092	5.76672	4.39704	4.54742	4.53086	4.82611	5.06676	5.45319	5.59695	5.18461	5.08331	5.19586	5.27807	4.77205	5.37695	5.03425	3.97344	5.71289	4.54814	4.99295	3.97344	5.39616	5.44655	5.08916	216	L1
ENSG00000198046	ZNF667	5.48704	5.8303	6.05264	5.72617	4.24664	4.2689	4.33377	4.64961	5.37284	6.35395	5.02965	6.01747	4.17177	6.07524	5.15797	5.97619	5.89401	5.45997	5.1388	4.28359	5.47849	4.73344	5.01136	6.36421	5.05676	5.57276	217	L1
ENSG00000251429	AIDAP2	6.56667	6.59198	5.73199	5.45966	4.55764	4.18932	4.33829	4.84965	6.3617	6.39101	5.51588	5.83801	5.32269	5.92409	6.2913	5.84317	5.68089	5.43899	4.99796	5.38187	4.92313	4.84645	4.50976	6.9462	6.02405	5.3278	218	L1
ENSG00000101115	SALL4	6.76964	5.57319	5.32239	6.11343	4.30257	3.82443	4.5258	4.37405	5.05807	6.23788	5.13508	5.50742	4.68015	5.8363	5.65095	4.54397	5.4811	5.34591	5.12058	4.75912	4.82047	5.00215	5.68545	5.65144	5.98577	5.84029	219	L1
ENSG00000227165	WDR11-DT	5.2243	4.63224	4.04552	5.2042	3.38524	3.68332	3.76314	3.66433	4.48614	4.66096	4.90569	4.59194	4.68981	5.29678	4.85524	4.15201	5.42398	4.13651	4.10247	4.58639	4.30054	4.57453	4.10247	4.5992	5.11544	4.47956	220	L1
ENSG00000146263	MMS22L	6.04142	6.68942	5.92093	5.57113	4.5299	5.75915	3.94185	4.36029	6.8486	6.15569	4.91296	6.61458	6.2956	6.35529	7.39668	5.70232	4.02662	5.94493	4.91558	7.72892	5.16687	5.423	7.31897	6.17366	6.32119	6.15902	221	L1
ENSG00000283239	KBTBD11-OT1	4.14175	4.14175	4.1849	4.45543	3.55005	3.98091	4.29207	2.57473	4.15722	5.4788	4.27684	4.27684	3.93864	4.77386	5.75406	4.14175	3.91581	4.30239	4.27684	5.2627	4.14175	4.14175	4.27684	4.27684	4.14175	4.14175	222	L1
ENSG00000114115	RBP1	4.87841	5.60447	5.97114	5.47681	6.27548	5.32879	4.30643	4.19314	5.20875	4.6165	6.07073	4.41818	4.50839	6.29702	5.40118	3.51424	4.48429	6.31349	3.83645	5.76946	6.2993	6.76943	3.83645	7.69279	4.70448	5.5019	223	L1
ENSG00000188004	SNHG28	4.85572	5.43584	4.73357	5.2459	4.08525	3.77065	3.00187	3.00187	5.49785	5.62566	5.42399	5.21273	3.86365	5.29255	6.06557	3.77966	4.39094	5.36284	4.2118	4.2118	4.83889	4.86693	4.2118	5.79222	5.65534	3.77966	224	L1
ENSG00000186111	PIP5K1C	11.5858	11.7442	12.4853	12.189	10.1563	9.87408	10.0555	11.404	10.4534	12.432	11.4772	11.465	11.1383	10.3618	12.3541	11.1212	11.9414	11.7944	11.6357	11.0706	10.8469	10.7413	11.1057	11.1952	11.3167	11.3784	225	L1
ENSG00000206899	RNU6-36P	3.56241	6.66667	3.82825	3.82825	3.82825	3.82825	3.82825	3.82825	3.82825	3.82825	3.60266	6.32685	3.82825	3.82825	6.30252	3.56241	3.82825	6.35951	3.60266	3.60266	3.56241	3.56241	3.60266	3.60266	3.56241	3.56241	226	L1
ENSG00000224919	NA	3.50267	3.50267	3.91829	3.91829	3.91829	3.91829	3.91829	3.91829	3.91829	3.91829	3.57238	3.57238	3.91829	3.91829	5.46976	3.50267	3.91829	3.91829	3.57238	3.57238	3.50267	3.50267	3.57238	5.4671	3.50267	3.50267	227	L1
ENSG00000233523	PHB1P5	3.67921	4.47841	3.75604	3.75604	3.75604	4.52482	3.75604	3.75604	3.75604	3.75604	4.55712	3.55808	3.75604	4.73644	4.75566	3.67921	3.75604	3.75604	3.55808	3.55808	3.67921	3.67921	3.55808	4.89871	3.67921	3.67921	228	L1
ENSG00000107821	KAZALD1	4.67157	5.35618	4.75371	4.99334	4.56054	4.41636	4.75665	4.34568	4.67292	4.64903	5.19952	5.097	5.25425	5.04247	5.23069	5.67357	4.76627	4.47259	3.60578	4.89769	3.42146	4.88737	3.60578	4.78871	3.81873	4.09483	229	L1
ENSG00000228144	NA	6.08102	6.60722	4.62403	3.4912	3.4912	3.4912	3.4912	3.4912	4.97832	4.23316	4.22916	5.44361	5.40011	5.90977	7.11501	7.42821	5.80394	4.89363	4.22916	4.22916	3.27297	3.27297	4.22916	5.3732	3.27297	3.27297	230	L1
ENSG00000118655	DCLRE1B	6.17836	6.93778	6.09618	5.86054	3.93249	3.93249	3.93249	3.93249	3.93249	3.93249	5.99249	3.51669	3.93249	5.70135	6.91089	5.71466	3.93249	6.59443	3.51669	5.18001	3.54416	3.54416	3.51669	5.87197	3.54416	3.54416	231	L1
ENSG00000198081	ZBTB14	8.40519	8.15991	7.66659	8.14027	6.77492	7.80935	6.26888	5.60884	6.65666	7.7702	6.53976	7.24977	7.34406	7.81843	8.54753	8.3052	7.65544	7.88868	5.23482	6.09995	6.30159	5.3587	7.25555	7.92866	5.01415	7.41363	232	L1
ENSG00000140905	GCSH	7.52461	6.81841	6.50342	6.50246	5.5814	5.97393	6.17379	6.28965	6.63922	6.71968	7.90334	7.47571	6.51471	7.97404	7.14746	7.57466	7.13472	8.05036	5.50107	7.00705	6.23948	6.81741	7.72462	6.24667	7.24624	6.568	233	L1
ENSG00000204271	SPIN3	5.37296	5.20329	5.2336	5.4753	3.75011	3.75011	4.96713	4.51035	3.75011	5.14421	5.56769	5.70868	3.75011	5.71039	5.45626	4.88221	6.22591	5.34893	3.78211	5.39117	5.15398	4.77511	5.58002	5.097	4.84416	5.19584	234	L1
ENSG00000133103	COG6	7.51863	7.50347	7.97294	7.44508	7.14501	7.59684	6.53684	6.54226	7.50828	8.06178	8.22715	10.4169	7.55651	8.12851	9.14346	8.11302	10.3018	8.20313	6.55368	6.57609	7.03777	6.74148	7.0864	7.32401	8.0426	7.22658	235	L1
ENSG00000255833	TIFAB	9.22947	8.73159	8.99591	9.56868	5.63295	8.07869	6.50052	6.93195	8.4503	8.58401	7.79211	9.68436	7.31989	7.41372	8.62946	8.04976	9.40189	9.65308	6.98766	7.63605	6.82515	6.00742	7.01051	7.88083	8.8925	9.12653	236	L1
ENSG00000234390	USP27X-DT	5.76299	5.3371	5.74929	5.5177	5.60872	5.37036	4.84089	5.04021	5.40456	5.4255	5.34473	5.64782	5.11802	5.70393	5.14589	5.3201	6.29859	5.73712	3.85506	5.81296	4.7038	5.40467	5.89857	5.6931	5.99551	5.95532	237	L1
ENSG00000166770	ZNF667-AS1	5.93151	5.2042	6.05081	5.76617	5.06633	5.04601	3.70829	4.99525	6.01677	5.82054	5.69196	6.21756	6.41643	5.97455	5.76621	6.15204	5.72721	5.68184	3.71732	5.88566	4.9811	5.77052	6.0505	6.62694	5.71621	5.60921	238	L1
ENSG00000136895	GARNL3	4.96279	4.71463	4.86615	5.17551	4.07529	4.03657	4.03055	4.0735	4.67722	4.74826	4.7096	5.38653	5.17155	4.77926	5.01423	5.15594	4.57514	5.23064	3.83545	4.70682	3.92646	4.32371	4.60346	4.46505	4.15973	5.1072	239	L1
ENSG00000215256	DHRS4-AS1	6.84612	6.9926	7.92447	6.83117	6.69921	6.61152	4.66292	6.38413	7.72457	7.06513	8.14489	8.12389	7.31149	6.62337	7.42191	7.3964	7.62939	7.11773	3.93758	6.48689	6.12711	5.7418	7.68359	7.10745	6.67904	7.20862	240	L1
ENSG00000065057	NTHL1	7.26794	8.30538	7.37197	7.66101	4.35147	4.61771	5.74223	6.09766	5.96879	6.56647	6.70293	6.85145	6.74506	7.00296	6.4213	6.01953	7.32238	6.62444	3.82924	6.26222	5.76832	6.65928	6.33761	8.08823	6.58588	6.79154	241	L1
ENSG00000100802	C14orf93	6.31389	6.70795	7.39055	7.17765	5.81909	5.75597	6.31996	6.21802	5.75114	6.65325	6.61156	6.87813	7.18898	5.99043	6.41297	6.16726	7.34936	6.82022	4.03144	6.17483	6.14539	5.59163	5.68347	7.10502	6.15657	6.6742	242	L1
ENSG00000133561	GIMAP6	8.81772	8.44499	7.97546	8.39983	7.22711	7.63309	7.22466	6.31944	6.94993	8.34081	8.45796	9.35366	8.65243	8.06117	8.58995	8.67195	9.50653	9.16582	5.63569	6.85777	6.32533	6.35864	7.86055	8.07493	8.22694	8.19544	243	L1
ENSG00000162676	GFI1	6.09457	5.90184	5.73457	5.81225	4.60935	5.13814	5.01354	4.62337	4.94811	5.95669	5.34975	5.57938	5.16254	5.76807	5.90048	5.30682	5.94927	5.50128	3.7515	4.92289	4.62103	4.33158	4.72794	6.02385	5.77287	4.79813	244	L1
ENSG00000126464	PRR12	10.0099	10.6396	10.6979	10.6265	9.44762	9.07381	8.15219	8.77868	9.50787	10.2217	9.88879	9.93526	10.4033	9.75437	9.94178	10.0266	11.2931	10.9209	6.8557	7.60654	9.19402	7.43728	8.53827	10.7461	9.67205	9.37768	245	L1
ENSG00000167106	EEIG1	10.0666	9.67695	10.2622	10.1651	7.804	8.06766	6.73689	8.18054	7.24819	8.45356	9.17226	9.33572	8.81352	8.7816	10.132	7.99579	9.72009	9.46047	6.66631	7.24633	7.16375	6.84584	8.29286	8.50717	8.74557	8.20504	246	L1
ENSG00000068137	PLEKHH3	8.48391	9.1064	7.69793	7.47043	5.08886	6.08009	5.46493	5.75495	6.05431	5.84375	4.96807	5.81054	7.39921	5.92278	5.71035	6.7726	7.34992	6.73647	6.52972	5.56062	5.13973	6.43857	6.46568	8.68468	7.12867	7.3299	247	L1
ENSG00000090238	YPEL3	9.2966	10.5761	10.4886	9.94463	7.56028	6.99631	7.74556	7.15068	7.68364	7.52649	7.816	8.28944	9.8403	8.25902	7.9841	8.94304	8.8544	8.189	8.74521	6.67163	7.02177	8.22932	8.78574	9.9339	8.45202	9.04135	248	L1
ENSG00000006283	CACNA1G	7.32736	7.54518	6.64907	6.5703	4.55664	4.95115	4.49025	4.54214	5.5711	5.21139	4.20893	4.77347	5.40181	4.20801	5.44856	5.37013	5.53362	5.87209	5.01223	4.43028	5.06403	3.9452	5.47384	7.41938	6.03715	5.28177	249	L1
ENSG00000243477	NAA80	8.90526	9.24069	8.99863	8.54041	6.79269	6.99729	6.8181	7.13806	7.30147	7.18332	7.49886	7.40039	8.22019	7.32316	7.57041	7.39831	8.04807	8.02138	7.71865	7.62098	7.5925	7.14315	7.46558	8.56143	8.40227	8.10691	250	L1
ENSG00000205309	NT5M	6.4733	7.17763	6.36521	7.11444	5.06042	5.17086	4.82883	5.10653	5.32112	5.47199	6.01977	5.50959	6.84739	5.71232	6.24957	6.50721	6.10297	6.55769	5.84679	6.29759	5.03114	5.63642	5.96443	6.83014	6.57934	5.98533	251	L1
ENSG00000228463	RPL23AP21	8.91459	9.17335	8.71769	8.45205	6.75188	6.53691	6.81072	5.88086	7.90316	8.25769	7.87896	7.75972	7.85959	8.08528	7.00296	7.6571	7.84261	7.68614	7.03666	7.41632	7.80507	7.64391	7.25421	9.40978	8.34751	8.41344	252	L1
ENSG00000160050	CCDC28B	8.43842	8.65369	6.95939	6.97413	5.21678	4.13628	4.92393	4.23957	6.44978	5.58116	5.45314	6.06252	6.84642	5.03103	6.1078	6.23404	6.86153	6.60873	5.88131	5.66802	4.89034	5.20381	6.34773	7.52722	7.0774	7.08605	253	L1
ENSG00000164849	GPR146	8.34701	7.96128	7.99061	6.46644	4.8448	5.3225	4.64023	4.20957	5.81566	6.13562	5.90684	6.10484	6.91868	6.36919	6.4033	6.69191	6.88348	6.22716	6.57847	5.24618	5.54113	5.23858	5.90707	8.50355	7.4881	6.2932	254	L1
ENSG00000075826	SEC31B	9.37969	9.91861	8.98306	9.15751	7.3858	7.45774	7.14827	6.80831	8.87425	8.43298	7.57091	8.13099	9.89799	7.92717	8.23435	8.79651	8.84258	8.03803	7.76321	7.30355	7.42029	6.8657	8.33745	9.2649	9.23075	8.49944	255	L1
ENSG00000182685	BRICD5	8.64465	8.79244	7.47397	7.45968	5.91715	6.23954	5.62082	5.99517	6.81535	7.40051	7.13444	6.139	8.081	7.05311	7.48317	7.6394	6.97576	7.51167	5.71512	5.27778	5.309	5.01703	6.7046	8.81695	7.89593	6.57961	256	L1
ENSG00000131187	F12	7.37023	7.96254	6.7982	6.26664	4.88254	4.97915	4.83311	5.21752	5.46312	5.75851	5.58849	5.25047	6.68537	5.7618	5.24954	5.10918	5.92512	5.38592	4.07849	4.79272	5.3424	5.06551	5.09183	7.79241	6.91551	5.31645	257	L1
ENSG00000106333	PCOLCE	7.61689	8.14556	7.6023	7.58297	5.43991	5.51944	5.26726	5.85528	6.15112	5.90855	5.61369	5.97169	7.0805	6.08099	6.05841	5.99065	6.52582	6.54745	5.40867	5.56326	5.66351	5.40201	6.08464	7.72605	6.88318	6.73586	258	L1
ENSG00000177732	SOX12	8.50672	9.30788	8.87132	8.18205	5.55593	5.49645	5.97181	5.77879	6.75274	6.55457	6.65245	7.05925	8.7292	6.832	7.3025	7.47973	7.60223	6.39404	6.21354	5.98243	5.3006	6.03725	6.61707	8.75425	7.37052	7.29444	259	L1
ENSG00000130590	SAMD10	8.33437	9.0315	7.33516	7.18312	5.19416	5.18834	5.22785	5.15951	7.10307	6.82612	7.15828	7.29406	6.85517	6.92292	7.24095	6.71611	7.78102	7.20544	4.85008	5.6966	5.74474	6.0181	6.36203	7.70544	7.05446	6.66854	260	L1
ENSG00000148660	CAMK2G	9.47139	9.5396	9.34104	9.33056	7.07047	6.9901	7.11625	7.06094	8.5279	8.7734	8.54266	8.35814	8.70189	8.90493	8.58575	8.70384	8.76263	8.72458	7.61593	7.0756	8.05919	7.73372	8.67572	9.82437	8.62388	8.52129	261	L1
ENSG00000131398	KCNC3	10.2032	11.1835	9.9711	9.73126	7.95319	7.51815	8.43791	7.92209	10.2833	9.74694	9.26645	9.34848	9.82505	9.33948	8.51924	9.56679	9.63239	9.01635	7.50013	8.0793	7.94744	8.7262	9.06816	10.1071	9.54759	9.8756	262	L1
ENSG00000184828	ZBTB7C	6.81172	6.91563	7.38716	6.91053	4.98175	4.14007	5.13785	5.23407	6.07869	6.27678	6.38421	6.16858	6.45621	6.62106	6.11096	6.63505	7.05107	6.16241	5.3175	5.42203	4.46648	5.74966	5.97605	6.58829	6.411	6.77577	263	L1
ENSG00000127084	FGD3	10.315	10.6401	10.5574	10.6285	7.45595	7.65078	7.27047	7.00926	8.5819	9.57442	9.42017	9.53642	10.1008	9.64401	9.96589	9.3601	9.88364	9.84418	9.44806	7.70561	7.40475	9.53332	9.08435	9.73868	9.65749	9.35956	264	L1
ENSG00000172731	LRRC20	6.02821	6.21262	5.87451	6.47701	4.00122	4.58934	4.5534	4.44683	5.59205	5.82809	5.96859	6.34132	5.38923	6.00153	5.90277	6.06363	5.59375	6.42978	5.34039	4.85837	4.78193	5.2331	5.2892	5.45117	5.41843	5.80941	265	L1
ENSG00000179304	FAM156B	8.73982	10	8.22111	8.74016	6.30053	7.85267	6.3001	2.54427	8.99944	8.7502	6.99973	8.71541	8.38782	8.59217	8.77447	7.95612	7.64066	8.70583	6.7865	7.04672	4.16565	5.58573	5.40022	10.4579	9.81623	9.44234	266	L1
ENSG00000180549	FUT7	6.67681	7.73917	6.78462	6.81969	5.19897	5.35256	4.9042	4.15607	6.44976	6.23564	6.27889	6.08004	7.30914	6.04701	5.79075	7.25208	6.36931	6.42765	5.18759	4.98508	3.47936	5.63468	5.94226	6.31968	6.40399	6.64643	267	L1
ENSG00000008300	CELSR3	6.39763	6.5672	6.43441	6.71355	5.47593	5.39069	4.93598	5.07261	5.6807	5.72057	5.86839	5.57278	6.30758	5.92314	5.74226	5.87387	6.07003	5.71203	5.01687	5.07035	4.54667	5.34829	5.75043	6.7105	5.79323	6.55675	268	L1
ENSG00000124181	PLCG1	10.4192	10.4679	9.53579	9.35218	6.97307	8.39325	6.71431	7.92496	8.61485	9.07027	8.90388	8.21775	8.49384	8.6697	9.44957	8.8468	8.94495	9.33533	7.64818	6.50389	7.32235	6.39953	7.41162	10.2093	8.36833	8.81036	269	L1
ENSG00000131400	NAPSA	5.82561	6.59681	5.86316	5.56452	4.06967	4.16764	4.53754	3.45809	4.81419	5.4004	5.01712	4.78654	5.14876	5.15904	5.39511	5.15616	5.62972	5.32424	3.73015	3.73015	3.80509	3.80509	3.73015	6.03165	4.77416	4.97339	270	L1
ENSG00000152782	PANK1	5.90504	5.92552	5.3847	5.25839	4.21761	4.34585	4.08722	4.31776	5.21804	5.30437	5.2981	5.53826	4.64786	4.97251	5.24374	4.90816	5.23426	4.94202	4.44395	3.51455	4.01849	4.01849	4.1846	5.55778	5.24614	4.85062	271	L1
ENSG00000243364	EFNA4	7.56003	8.09017	7.64103	7.2779	5.71254	5.59144	5.28822	5.92207	6.93563	6.67208	6.09791	6.37801	6.91954	6.59047	6.78385	7.32928	6.27253	6.36141	6.649	5.94156	5.30802	5.27673	6.12593	7.54735	7.01083	6.61748	272	L1
ENSG00000112759	SLC29A1	10.2135	11.0138	10.0424	10.4015	8.01584	8.17995	8.46192	8.73912	9.24066	9.66651	9.37328	8.72875	9.46948	10.0069	10.2105	9.75366	9.66215	9.64364	9.29969	7.66841	8.21801	7.84185	9.24876	10.9716	9.90377	9.2629	273	L1
ENSG00000141854	MISP3	9.19534	10.0951	9.17477	8.80298	6.38775	6.33771	6.16971	6.45186	7.55547	7.80742	6.92108	7.14593	8.20344	7.98651	7.94524	7.80828	7.2489	7.391	7.50007	6.28994	5.51855	6.71502	7.60682	9.61919	8.3348	8.15022	274	L1
ENSG00000170917	NUDT6	5.98744	6.79109	6.35874	6.56899	4.85312	5.28009	4.68107	5.06988	6.22148	6.61333	6.27213	6.48776	5.62916	6.5917	6.20827	7.03412	6.05033	6.38121	5.515	4.62874	4.88957	4.14963	5.58116	6.25524	6.39978	5.84574	275	L1
ENSG00000279267	NA	6.67588	7.03863	6.55098	6.72858	5.55646	4.80156	5.45991	5.08093	6.54124	6.59499	5.96152	6.20177	5.55472	6.0012	6.11443	6.8935	6.25066	5.81898	5.23121	5.03763	5.12735	4.43731	5.69201	6.7313	6.27557	5.68591	276	L1
ENSG00000214402	LCNL1	7.45956	9.20706	8.41954	8.22706	5.37443	5.36658	5.15498	5.73628	7.33641	7.38863	6.64755	5.60655	6.61547	6.35226	6.8542	7.07165	6.10506	6.52962	5.68994	4.45573	5.18646	5.30435	6.5646	7.51072	6.4178	5.99184	277	L1
ENSG00000283241	NA	6.38712	6.52088	6.25013	5.94474	4.53939	5.03912	5.20511	4.89942	5.9907	6.11235	5.22389	5.32866	5.11737	5.79207	6.12603	6.46615	5.66413	5.42164	4.43621	4.7848	4.06392	4.06392	5.95045	5.98398	5.32777	5.4229	278	L1
ENSG00000239732	TLR9	5.19205	7.00442	5.48076	5.16753	3.82919	3.82919	3.82919	4.88477	3.82919	4.57114	5.01791	3.80572	5.68638	3.82919	3.35843	5.52893	5.18178	3.82919	3.80572	3.80572	3.35843	5.78779	3.80572	7.46714	3.35843	5.66144	279	L1
ENSG00000278189	RNA5-8SN1	7.00984	7.37804	8.12564	8.11857	3.84252	3.84252	3.84252	8.37232	3.84252	8.05421	8.16449	5.17438	9.40287	7.85289	1.97644	6.51738	3.84252	3.84252	5.17438	5.17438	6.85416	7.9675	5.17438	9.20833	6.68166	7.37624	280	L1
ENSG00000189195	BTBD8	5.21559	5.09626	5.93856	6.45807	4.87676	5.12816	5.21373	5.14297	4.86569	5.55703	4.93617	5.55296	5.54637	5.00115	5.27776	5.1371	5.33817	5.37066	5.31193	3.86275	4.13839	5.64796	5.56217	5.73087	5.18606	5.43667	281	L1
ENSG00000100027	YPEL1	6.31077	6.33408	6.40876	7.32217	5.57653	5.36342	5.7268	5.73364	5.38334	5.55896	5.55198	5.12949	5.72363	5.39526	4.81393	5.49867	5.74823	5.8535	5.7792	4.90884	5.47883	6.23739	6.51029	5.95287	5.56065	6.37748	282	L1
ENSG00000251380	DCANP1	7.57252	8.10026	8.72913	9.19914	5.34394	5.34394	5.34394	5.34394	5.34394	7.31	4.6094	6.35172	8.60917	5.34394	5.29056	6.44977	7.65668	5.34394	5.53035	2.85825	2.79115	5.22051	6.98315	7.7805	7.0864	7.95863	283	L1
ENSG00000274070	CASTOR2	8.3118	8.6862	8.97039	8.94183	7.06886	6.7763	7.46947	7.23642	7.16089	7.19207	7.20888	6.88901	8.0796	6.83061	6.93741	7.19887	7.51019	7.22721	6.25174	6.50384	6.64685	7.12615	7.65412	7.99513	7.43857	7.34877	284	L1
ENSG00000247982	LINC00926	8.55046	9.29312	9.31823	10.3821	6.8909	6.84777	7.58716	7.59119	7.39736	7.23624	6.36695	7.19127	6.71348	6.89009	6.025	6.59426	7.85549	6.92672	8.11783	7.43688	8.1406	7.89059	7.1228	7.47487	7.79934	8.00984	285	L1
ENSG00000124466	LYPD3	7.4291	7.49319	6.76055	7.38841	4.98765	5.01876	5.22531	5.22464	5.71222	5.07361	4.67586	4.48684	4.84548	4.81944	4.81448	5.31023	5.48213	5.7762	4.75896	5.24226	4.71676	4.50615	4.98586	6.1509	5.75319	5.74282	286	L1
ENSG00000170412	GPRC5C	6.84873	7.31027	7.19827	6.68409	4.38382	4.16496	4.1004	4.1349	4.36974	4.11882	4.306	4.44762	5.08606	5.949	4.28916	5.25345	6.15458	4.83427	5.6214	5.24572	5.75542	5.13988	5.91891	6.83897	6.06362	5.65714	287	L1
ENSG00000124920	MYRF	7.18144	7.59869	7.43342	7.50849	5.5547	5.02897	5.72234	6.23047	6.84571	5.81656	5.99557	5.91921	5.78038	6.67796	6.74151	6.12939	6.31152	6.2535	6.72169	5.30074	5.10496	6.2769	5.89646	6.34209	6.11192	6.17881	288	L1
ENSG00000150593	PDCD4	11.2773	10.876	12.5018	11.3582	8.85936	8.08985	9.24101	10.1042	10.3458	10.1403	10.1892	10.4782	8.9115	10.0053	10.546	10.0574	11.1482	10.2483	10.3004	9.59817	9.39239	10.0632	8.73635	11.4337	10.574	9.88901	289	L1
ENSG00000170091	NSG2	4.48272	5.04668	5.71315	4.82673	3.99757	3.42807	4.1389	3.95916	4.03155	3.9502	3.62427	3.62427	3.42807	3.79982	4.84328	3.94099	5.41038	4.06138	4.37553	3.62427	3.94099	3.94099	4.25316	5.69294	3.94099	4.39581	290	L1
ENSG00000139679	LPAR6	9.49214	10.0526	11.0763	10.1553	9.02096	8.27905	8.60115	8.66876	8.99542	9.43385	8.31587	9.33301	8.75576	9.5886	9.03559	9.99326	10.0411	8.34664	9.41798	8.65369	8.44868	8.7482	8.98826	10.4521	9.14308	9.42806	291	L1
ENSG00000166928	MS4A14	8.9945	9.04484	9.28307	9.17521	5.7869	6.69288	5.66723	6.94633	7.07626	7.90129	5.8998	6.27956	6.11105	7.06343	6.64355	7.54353	7.92474	7.72699	9.07985	8.16471	7.54047	7.40756	7.99052	8.80735	8.43512	8.67589	292	L1
ENSG00000116127	ALMS1	6.79952	7.40796	6.57079	7.82764	7.02468	5.73695	6.21815	6.44984	7.08639	8.08224	6.53317	7.21555	8.28344	6.31732	6.72351	6.41623	6.16739	6.24882	4.22689	3.96907	6.28022	3.33994	7.90472	7.16801	6.83743	7.37599	293	L1
ENSG00000166682	TMPRSS5	6.15134	5.4954	5.81868	5.76475	5.19248	5.40885	6.07576	5.13798	6.29359	6.65712	5.35924	6.92539	6.85118	6.53595	6.53919	6.09849	5.51134	5.46807	4.89245	4.84297	5.53378	4.89853	6.24651	6.29169	5.97129	5.53089	294	L1
ENSG00000243960	NA	5.36523	4.4937	4.93692	5.51148	4.31624	5.50971	5.58909	5.24851	6.30701	6.56909	3.6854	5.86706	5.83866	5.91804	5.68721	5.86596	4.31624	5.19879	3.6854	3.6854	4.87464	2.99169	6.41768	5.02173	5.07986	4.84787	295	L1
ENSG00000132881	CPLANE2	5.10287	4.56202	6.06901	5.65296	5.99641	5.46449	5.34807	5.30973	4.86671	5.86572	5.4556	5.48616	6.21014	4.85134	6.47529	6.0241	5.47771	5.83079	3.71583	4.78962	4.59262	4.35299	7.41344	4.47033	4.6299	4.85018	296	L1
ENSG00000275778	PRH1-PRR4	4.98971	4.701	5.5925	5.47246	4.43969	5.04397	5.40025	4.90427	5.23557	5.1598	4.23822	4.96713	4.83068	4.69916	5.62132	5.38801	5.16128	4.95792	3.52488	3.52488	3.49955	3.49955	5.5684	5.10531	3.49955	5.47336	297	L1
ENSG00000148814	LRRC27	7.07128	8.49996	8.3247	7.98466	7.80733	7.18214	6.96393	7.20794	7.46654	6.77872	7.0123	7.5565	8.36278	6.83496	7.09845	7.65947	8.21618	7.82176	5.25588	6.13251	6.22133	5.96138	7.87315	8.06814	7.66445	7.63119	298	L1
ENSG00000102981	PARD6A	5.81867	5.32144	5.62755	5.79329	4.83822	4.88128	4.94938	4.85994	5.07186	5.22687	5.27848	5.72253	6.29551	5.18637	5.82655	5.35696	5.60575	5.65871	3.79785	4.39794	4.57108	4.28142	6.24332	5.36877	5.38671	5.27069	299	L1
ENSG00000196227	FAM217B	8.02659	7.8298	8.96318	8.40233	7.46622	7.87456	6.66799	6.65933	7.27924	7.64035	7.89869	7.85401	8.54396	7.79817	7.74143	7.73725	8.25754	8.2088	5.5041	5.55223	7.37974	5.68527	8.65004	8.03375	7.60746	7.67798	300	L1
ENSG00000188277	C15orf62	6.68357	6.81236	6.0885	6.35879	5.84273	6.10275	5.88814	6.26397	5.99453	6.13442	5.90382	5.7825	6.68752	5.87794	6.38241	6.13373	5.89196	6.06932	3.52026	5.0971	4.71707	5.41364	6.88653	6.24682	5.43208	5.54235	301	L1
ENSG00000089163	SIRT4	5.30198	5.48612	5.02697	4.88769	4.18733	4.50487	4.12896	4.0729	4.68677	4.47003	4.75517	4.38594	4.54657	4.83113	4.97569	4.71401	4.901	4.89387	3.61042	3.61042	3.89266	3.89266	4.57685	5.1726	4.93358	3.89266	302	L1
ENSG00000105649	RAB3A	6.10312	5.93525	6.09951	6.05691	5.187	5.17047	5.11417	5.04491	5.18044	5.62599	5.3383	5.78565	5.42862	5.82925	6.00301	6.09168	5.49194	6.42186	3.37355	4.42032	4.71374	4.61563	6.16239	6.40309	5.34555	4.58154	303	L1
ENSG00000105738	SIPA1L3	8.99837	9.48224	10.2371	10.7251	8.37947	7.70564	7.68326	7.54967	7.64296	7.93936	8.77604	8.84625	10.2409	8.4436	10.5565	8.20583	9.91776	9.57298	7.6699	8.18973	7.07284	7.90794	8.66905	9.12609	8.71733	8.93558	304	L1
ENSG00000221926	TRIM16	7.23296	8.31033	9.24473	8.68413	6.27798	6.28664	5.90245	6.41323	6.95413	7.27028	6.29548	7.53383	7.58781	6.06893	7.53292	7.39057	8.07312	7.60351	6.48115	6.7369	6.61715	6.54875	8.15645	7.54511	7.36772	7.21298	305	L1
ENSG00000216863	LY86-AS1	5.69083	5.6627	5.31799	5.57657	4.37083	4.38777	4.32692	4.50649	4.99386	5.1351	4.53615	5.11169	5.8973	5.20033	4.71509	6.05111	4.77959	5.24658	4.43293	3.71836	4.47145	4.64465	6.05729	5.975	4.29323	5.47833	306	L1
ENSG00000167992	VWCE	7.97297	9.30459	8.65768	9.63151	6.91017	7.44426	7.74931	7.59877	8.02713	7.96631	7.42404	8.07556	8.77184	7.85332	8.50704	8.45161	8.20401	7.84128	6.85875	6.92536	7.12395	7.44238	8.21005	8.89574	7.07382	7.88089	307	L1
ENSG00000185361	TNFAIP8L1	10.5285	11.3262	11.5687	11.6059	9.81238	9.19474	10.4043	9.71671	10.3791	10.0059	9.60799	9.83973	10.3287	9.83399	10.3199	10.5563	10.4403	10.6444	9.54815	8.50469	9.06692	9.66927	11.2708	10.7009	9.93708	10.0912	308	L1
ENSG00000119714	GPR68	7.72396	8.30991	7.60251	8.00432	5.94047	5.60739	5.96852	5.63964	6.13669	6.29402	5.5037	4.98854	4.62437	5.47979	3.71636	4.70607	7.2059	6.53574	3.81989	3.81989	7.05324	5.34304	7.30483	8.80235	7.72631	6.54066	309	L1
ENSG00000224420	ADM5	5.6119	6.84736	5.53345	5.19003	5.01116	5.30006	4.88743	4.67626	6.09476	5.47682	4.97456	5.0904	5.13004	5.08876	4.62383	5.03594	4.9342	5.22617	3.70067	3.70067	4.87851	4.49805	6.00852	7.00053	6.09894	5.08287	310	L1
ENSG00000146410	MTFR2	5.48964	6.29977	5.99075	6.01629	5.7895	5.9379	5.26553	4.8852	6.50236	6.17529	5.79585	5.71596	6.63815	6.3679	5.83583	6.58347	5.63806	6.09895	5.74525	4.99717	5.46314	4.76804	6.41711	6.88694	6.42513	6.45543	311	L1
ENSG00000206567	NA	6.16888	6.87107	6.6313	6.6325	6.23018	4.89816	4.80916	4.91853	6.304	5.98638	5.60558	5.22896	5.79021	6.4572	5.57959	6.16755	5.57074	5.45355	5.20374	4.96479	5.72023	5.38503	6.79369	6.95618	5.60009	6.13353	312	L1
ENSG00000082196	C1QTNF3	5.94491	5.04871	5.39668	5.5446	4.90384	4.60648	4.84665	3.94521	5.20684	4.91786	4.69524	4.9799	5.85099	5.2743	4.82146	5.61063	5.1752	5.59298	4.41118	3.51708	4.26437	3.53104	5.81012	5.69794	5.70275	5.39583	313	L1
ENSG00000141404	GNAL	6.22861	6.19321	6.44572	6.67718	5.4322	5.49563	5.53617	5.43635	6.07161	6.58854	5.49387	5.82807	5.86278	6.30675	5.91282	6.13963	5.77417	6.07949	5.35308	5.1721	4.50414	3.5306	6.05283	5.55764	6.53757	7.06019	314	L1
ENSG00000096093	EFHC1	6.71792	6.69627	6.44825	7.52274	5.93489	6.29203	5.81276	6.80973	7.58497	6.79553	6.12054	6.33814	6.57172	7.54812	6.80011	7.40095	7.10213	6.95797	5.97925	5.60007	5.67159	4.87015	7.69997	7.96482	7.42377	7.6003	315	L1
ENSG00000189227	C15orf61	6.98537	7.01327	6.62213	6.52342	6.09679	5.728	5.28633	5.90738	6.4736	6.24974	6.14617	6.15372	6.77432	6.84723	6.42089	7.11153	6.71462	6.75519	5.24821	4.60024	4.58027	5.01652	7.33604	7.72668	7.24834	6.47449	316	L1
ENSG00000139055	ERP27	6.48194	6.64588	5.31624	6.68787	4.85964	5.18922	5.07417	5.21587	5.63959	5.72933	5.56758	5.17996	5.91778	5.89595	5.2821	5.53925	5.21789	5.85232	4.70977	4.56941	4.40847	4.65568	6.11434	5.72099	6.0282	6.13565	317	L1
ENSG00000239474	KLHL41	4.6136	4.8856	4.32183	4.90089	4.72007	3.959	4.61321	4.37011	5.41088	5.04291	4.29923	4.83041	4.28969	5.38457	4.76284	5.06068	4.45467	4.87912	3.6447	3.6447	3.70768	3.70768	5.06662	4.87946	4.79942	4.66622	318	L1
ENSG00000145431	PDGFC	9.44171	8.65882	9.3624	10.1235	7.56748	6.56517	8.24638	7.4811	8.58506	8.56483	8.53228	8.45527	8.5679	8.34808	8.70912	8.13399	8.55574	8.12121	7.60433	7.07619	8.20263	7.16982	8.36869	8.99765	8.77338	7.92585	319	L1
ENSG00000283224	NA	8.65475	8.21452	8.36874	8.72349	7.02386	6.55608	7.42738	6.5815	8.55106	8.59617	7.88401	8.15806	7.42236	8.04169	8.3297	8.45465	7.79021	7.63987	7.35786	7.10227	7.27458	6.5179	8.45333	8.10311	8.41609	7.44051	320	L1
ENSG00000124496	TRERF1	10.7623	9.96674	10.0125	10.5036	7.24751	7.53288	8.09567	7.60042	9.21337	9.97329	9.4627	9.87855	9.66922	9.69087	10.1568	9.0763	9.92225	9.771	8.33887	7.41268	8.53796	7.03085	9.07285	10.3651	10.3832	9.39026	321	L1
ENSG00000136161	RCBTB2	10.2541	9.8305	11.1837	11.4326	8.71875	8.48914	8.78648	8.60759	10.3073	10.8539	9.88002	10.5031	10.2294	10.7611	10.1103	10.5486	9.9379	9.35256	8.06937	7.83001	8.88078	7.97529	10.2253	10.3942	10.2553	9.19143	322	L1
ENSG00000015532	XYLT2	10.7006	10.6486	11.4013	10.9702	7.33822	7.72873	7.58058	7.51783	10.9009	10.3327	11.6116	10.9919	8.75213	8.11555	11.3989	8.42742	9.9353	10.2891	7.19209	7.1718	7.76131	8.03939	7.67039	8.59017	8.88355	8.74106	323	L1
ENSG00000213713	NA	6.48059	5.58972	5.91752	6.10985	5.19208	4.70099	4.97209	4.62146	6.26832	5.86572	5.80524	5.83649	5.17713	5.29317	6.56675	5.26	5.35239	5.50064	3.62782	4.62241	4.66615	4.04557	5.33754	4.87495	5.14839	4.57544	324	L1
ENSG00000128694	OSGEPL1	6.8235	6.57014	6.49724	6.92127	5.50028	5.31725	5.90451	5.38222	6.87423	7.16759	7.24428	6.94974	6.12433	7.1293	6.71039	7.27091	6.87906	6.8212	5.06467	5.53769	5.39613	5.84785	6.59703	6.867	6.21501	6.71552	325	L1
ENSG00000157870	PRXL2B	12.0996	12.2248	12.6923	13.2208	10.7227	10.8543	11.4843	11.4361	11.9576	12.0523	12.3994	12.2158	12.2612	12.1894	12.6121	11.929	12.0869	12.8108	10.0709	10.2681	11.0534	10.6672	11.702	12.2323	11.6861	11.4883	326	L1
ENSG00000134508	CABLES1	7.34406	7.02491	6.38307	5.95907	3.98328	4.8002	4.80858	4.32194	5.54922	7.04071	6.73063	6.41078	6.29739	7.59279	7.11075	6.74194	6.41308	5.68054	5.31845	6.00863	5.11236	5.62617	6.81192	6.69903	7.01781	5.49969	327	L1
ENSG00000224186	PITX1-AS1	7.47078	7.43863	6.40974	7.08178	5.37643	6.30787	5.38626	6.03481	6.85363	7.75327	6.9714	7.30469	7.40402	7.69944	7.3962	7.01894	6.54642	6.37776	5.18275	6.37959	5.78659	5.72967	6.51852	6.99892	7.36811	6.16514	328	L1
ENSG00000267571	NA	6.23278	6.47939	5.52404	5.64528	4.52567	4.55745	4.395	4.22341	5.8819	6.21633	5.54741	5.84383	6.08908	6.1719	6.12647	5.95673	5.52174	4.93453	4.45465	4.57617	4.3151	4.78179	5.156	5.47631	5.5702	4.73737	329	L1
ENSG00000166444	DENND2B	9.36125	9.77356	9.12497	9.95456	6.22759	7.51211	6.87675	6.75649	8.04013	10.5045	9.08414	9.314	9.78687	9.1345	9.11249	9.75714	9.65781	8.70359	6.9714	6.52977	7.53988	6.67694	7.99325	9.71084	9.61199	7.60473	330	L1
ENSG00000213203	GIMAP1	7.66858	8.41922	8.08221	8.05888	5.91604	7.41255	5.71122	6.18273	7.62389	8.35373	8.14136	8.45992	7.97745	7.78895	7.27874	8.76503	8.3659	8.30206	5.92934	6.05231	6.13883	6.72105	7.30733	7.97514	7.64748	7.74931	331	L1
ENSG00000198208	RPS6KL1	6.64132	6.77034	6.94353	7.112	5.21355	5.81573	5.21383	5.93983	6.82105	7.5104	6.41839	6.48444	6.99097	7.15885	6.38769	7.25236	6.4747	6.52472	5.0391	5.76774	6.00651	4.88208	7.03748	6.46754	7.11113	6.25377	332	L1
ENSG00000134222	PSRC1	6.66076	7.54839	6.42211	7.15563	4.13655	5.08751	4.80868	5.03383	6.05397	6.83008	6.47916	6.09591	6.58319	7.35176	6.65832	7.63227	5.81027	6.43366	4.41713	4.87095	4.83592	3.88987	5.9141	7.17517	6.03061	5.75356	333	L1
ENSG00000180539	LINC02908	8.8158	9.47729	8.18087	8.49653	5.83453	6.85748	5.55937	5.40361	6.96748	7.75871	6.88793	7.06409	9.03631	7.72895	7.06647	8.42372	6.82376	7.19567	4.82635	6.90693	6.47988	4.97099	7.98935	8.64924	7.38547	7.77018	334	L1
ENSG00000101004	NINL	9.21008	8.50624	8.68735	9.29397	5.95669	6.78474	6.50586	6.70956	7.74695	9.74471	8.72837	9.00113	8.87761	8.96134	8.66795	8.20396	9.24193	8.74402	6.12563	6.63791	8.77355	6.09613	8.43988	9.32268	9.17983	8.03148	335	L1
ENSG00000164649	CDCA7L	7.33879	7.61435	7.37536	7.15334	5.82155	5.92163	5.58329	5.60941	7.41917	8.16304	8.10045	8.48219	6.911	8.63401	8.1416	7.92724	7.05779	7.72268	5.33508	6.15464	7.14319	5.76678	6.55926	8.21946	7.29743	6.23072	336	L1
ENSG00000198908	GPRASP3	4.90068	4.58495	5.13683	4.90001	4.4391	4.75904	3.66768	3.66768	4.84401	5.06325	5.513	5.69589	5.11698	5.50572	4.60764	5.38269	5.15583	4.57389	3.67726	3.67726	4.48391	4.6919	4.53535	5.18424	4.93134	4.09029	337	L1
ENSG00000214688	C10orf105	7.90205	7.30057	8.48105	8.73556	5.71048	6.05342	5.03294	3.7531	7.24548	7.55541	7.06564	7.76027	7.80525	7.76669	7.82537	6.96259	7.0572	6.84434	6.25339	5.90785	7.3951	5.52841	6.01123	7.5489	7.29676	6.17544	338	L1
ENSG00000261183	SPINT1-AS1	6.39682	6.3209	6.76765	5.96785	5.29719	5.00658	5.42182	5.73003	5.89268	5.62911	6.19486	6.17253	6.53581	5.82353	6.10526	5.31063	5.5562	5.84794	4.45042	5.33091	5.52716	5.13771	6.05942	6.80694	6.29365	5.92927	339	L1
ENSG00000244486	SCARF2	5.35923	6.06029	4.98086	5.03733	4.27487	4.27718	4.48103	4.16336	5.88027	4.79639	4.38348	5.17669	5.81282	5.20046	5.3389	5.55241	4.95537	4.62244	4.59443	4.00038	4.60533	3.76636	5.57501	5.87961	4.91023	5.2394	340	L1
ENSG00000106415	GLCCI1	7.6765	6.97676	7.55488	7.22688	5.90103	5.86782	5.06426	5.40428	7.55475	7.08586	6.56147	7.23298	7.4367	6.9806	7.54625	6.47957	6.55771	5.82605	5.00786	4.84357	5.75127	5.72005	7.57552	7.76279	7.1123	5.8244	341	L1
ENSG00000138640	FAM13A	9.97202	9.27311	9.00057	9.6431	7.41709	6.52477	6.08193	7.58161	9.02403	9.20083	7.55343	8.01844	8.80437	9.4958	8.79272	8.18824	7.66408	6.98569	6.9652	6.7221	7.45531	6.28479	10.3237	9.80371	9.39397	8.38775	342	L1
ENSG00000138030	KHK	7.62143	7.26707	7.36833	7.07897	4.94464	5.34988	5.72335	5.15445	6.48632	6.2052	6.6045	7.35712	7.2324	6.16984	7.19967	6.69814	7.04189	6.69847	5.38601	5.66469	6.27771	5.46315	6.44321	6.99546	6.43768	6.01995	343	L1
ENSG00000233016	SNHG7	8.99904	8.89524	8.08936	7.8828	6.34512	6.16597	6.27967	6.96647	7.52209	7.4872	8.07833	7.80004	9.54619	8.46187	8.26223	8.56526	7.53387	7.74213	7.12041	6.55625	7.42876	5.28147	8.05166	8.51344	8.28818	7.76216	344	L1
ENSG00000235944	NA	6.10814	5.89111	6.09987	6.34978	4.72716	4.57061	4.88883	4.63204	5.91022	5.53073	5.81031	6.15113	6.75768	5.78146	6.42428	6.4372	6.13264	5.81292	5.38453	5.31256	5.65127	4.28919	5.42673	5.78357	5.91213	5.24219	345	L1
ENSG00000246334	NA	5.87801	5.12979	5.21991	4.61363	4.22511	4.39278	3.86608	4.13952	5.10993	5.19656	4.52975	4.88634	5.13608	5.01262	5.21817	4.98069	4.43835	4.63468	3.51646	4.57291	4.08468	3.61079	4.73839	4.73575	4.89803	4.39899	346	L1
ENSG00000119950	MXI1	9.15325	8.40518	8.85532	8.34503	6.21356	6.20013	6.27966	6.45725	7.77126	7.43431	7.65609	8.1146	8.68378	7.85424	9.18505	7.63582	8.01097	7.5752	6.74995	6.39194	6.62624	6.1346	8.45378	8.40459	8.16375	7.2387	347	L1
ENSG00000121057	AKAP1	10.3797	10.639	9.62087	9.96803	7.44816	8.01542	7.15045	8.14642	9.4458	9.68061	9.38916	9.07926	10.1887	9.70806	10.175	9.87563	9.00622	9.30667	7.83631	7.78604	7.30378	6.50072	9.3454	9.64125	10.1569	8.85874	348	L1
ENSG00000182704	TSKU	7.9214	8.77305	8.75194	8.25817	6.09359	6.67129	6.44487	7.73619	7.76518	8.07583	8.37294	7.52601	8.86716	8.43129	8.26035	7.71221	7.71758	8.28284	7.7555	7.29166	7.746	7.76992	8.17811	8.92713	8.38966	8.23188	349	L1
ENSG00000197816	CCDC180	6.26206	5.47406	5.54547	5.99616	3.78125	4.72956	4.37314	4.41838	5.64342	6.32589	5.76232	4.7469	6.66163	5.2416	5.00059	5.1461	5.11156	5.48257	4.65501	5.11035	5.65371	4.80096	5.90481	6.302	6.23166	6.12996	350	L1
ENSG00000161544	CYGB	9.23013	9.83528	9.79184	10.7312	7.15182	8.00961	7.54111	8.84542	8.17004	9.67715	8.54164	9.54085	9.87838	10.0359	9.09445	8.90349	8.36903	9.18332	7.40283	8.56297	8.66991	8.38679	8.84077	10.2912	9.32679	8.89099	351	L1
ENSG00000105516	DBP	7.86572	9.73407	9.61864	9.15628	6.15859	5.75027	5.47285	6.82972	7.44611	8.01347	7.72765	8.57982	10.1987	9.49677	8.53142	9.2764	7.71499	7.70491	5.56983	5.97908	7.01241	6.23466	8.74062	9.88676	7.55861	7.45608	352	L1
ENSG00000167711	SERPINF2	7.25605	7.896	7.14138	7.52231	5.13636	5.26916	5.50294	5.39378	6.33138	6.75559	6.7218	7.20913	8.11454	7.22884	6.65975	6.97653	7.05261	6.38323	5.49638	5.30773	6.00191	6.25382	6.57822	8.46585	7.0426	6.6533	353	L1
ENSG00000143578	CREB3L4	7.17044	7.55694	6.83634	7.35132	5.48707	6.04679	5.56699	5.38486	6.07042	6.39382	6.4796	6.24061	6.79955	7.035	6.57039	6.77157	6.19901	6.98058	5.97438	5.95726	5.85872	5.199	6.7505	6.99605	6.8343	6.90663	354	L1
ENSG00000154930	ACSS1	9.94468	10.092	9.07364	9.70395	7.28154	7.84835	7.23382	7.75913	8.26875	8.92369	8.98698	8.76606	9.11829	9.10619	8.49212	8.85461	8.94013	8.86523	7.01341	6.92857	7.01349	7.28236	9.23765	8.66582	9.14786	8.86482	355	L1
ENSG00000114993	RTKN	8.2088	8.43719	8.51318	8.3088	5.78544	5.96748	5.76006	6.10939	7.23442	7.85835	7.59641	7.68472	7.58883	7.65531	7.87112	7.59246	7.55841	7.6798	6.28436	5.35025	5.91585	5.56405	7.2153	8.05941	7.618	7.46472	356	L1
ENSG00000135709	KIAA0513	10.8537	10.9945	11.1367	11.1557	8.34891	8.49713	7.40079	8.69617	9.73534	10.5302	10.657	10.141	10.5853	10.1651	10.5323	10.0514	10.4509	10.3159	8.64349	7.78739	8.32258	7.86077	10.2359	10.1605	10.5178	10.273	357	L1
ENSG00000175536	LIPT2	5.80409	6.38895	6.05196	7.73386	4.46531	5.576	4.28351	4.47332	5.19331	5.78192	6.19523	5.3204	7.53384	5.76973	6.07081	5.52561	5.35834	5.61145	5.04557	4.2136	5.30978	4.74721	6.14057	5.30937	5.04813	5.94032	358	L1
ENSG00000238105	NA	5.86197	5.61319	5.77823	6.3714	4.8693	4.72669	4.61767	4.70147	5.09015	5.08711	4.91076	4.9115	5.88687	5.04921	4.94274	5.38726	4.88545	5.6858	4.4396	4.67629	4.71665	4.41166	5.33524	5.52818	5.48958	5.19803	359	L1
ENSG00000162999	DUSP19	5.61906	5.56247	6.00952	6.44036	4.63785	4.94143	4.69595	5.1218	5.92703	6.62302	5.74846	5.6679	5.20244	6.12394	5.65439	5.73541	5.36131	5.1595	4.15534	5.47546	4.78523	5.20356	6.07932	5.39655	5.70199	5.44913	360	L1
ENSG00000273373	NA	6.11008	5.58441	5.75094	5.43976	4.54286	4.84084	4.82814	5.18215	5.96438	5.78201	5.06857	5.39994	4.42823	5.64361	4.96363	6.16796	5.4964	5.06109	3.39826	4.5396	3.52301	4.84015	5.10799	5.90056	4.78685	5.2617	361	L1
ENSG00000196263	ZNF471	6.54268	6.31535	6.35249	6.91676	5.26838	5.93612	5.97941	6.07671	5.88554	7.40062	6.33281	5.64157	5.49086	6.43007	6.5071	6.27246	5.8789	6.44357	4.16631	4.72986	4.49755	4.64869	5.10312	7.21506	5.92993	5.7689	362	L1
ENSG00000278156	TSC22D1-AS1	5.27316	5.10854	5.1524	5.71064	4.61455	5.13257	5.32506	5.52361	5.12861	5.5278	5.27803	5.21356	4.79592	5.51927	5.57488	5.2607	4.97659	5.46942	3.59396	4.27594	4.37053	4.13952	4.83581	5.52903	4.93842	4.59557	363	L1
ENSG00000188010	MORN2	6.39939	6.71544	7.20476	6.86602	6.98197	7.07533	7.09392	7.18655	7.47685	7.1839	7.04458	7.45137	6.12547	7.30134	6.76957	7.67383	7.18446	7.22582	3.38244	6.20962	3.71612	6.36587	6.73879	7.12289	6.72858	6.75994	364	L1
ENSG00000186318	BACE1	9.58026	9.09969	9.65699	9.53692	8.64704	8.8519	8.96777	9.03217	9.29378	10.117	9.95102	9.61533	9.45847	9.58813	9.94244	10.0426	8.9983	9.19827	6.18859	8.48929	7.64442	8.09212	8.8861	9.17481	8.18749	8.42299	365	L1
ENSG00000187626	ZKSCAN4	7.22674	7.23608	7.52155	7.93396	6.56227	7.032	6.24661	6.47227	6.94056	7.56331	7.36381	7.45481	6.69452	7.20088	6.96542	7.71558	7.01833	7.31881	4.79192	6.26931	5.29573	5.76238	6.37751	7.21871	6.73272	6.92688	366	L1
ENSG00000204745	LOC102724642	5.96641	6.75317	6.476	6.27306	6.33168	6.33576	5.69329	6.29361	6.39845	6.77795	6.6889	6.79674	5.88785	6.89051	6.87289	7.36425	6.10315	6.47988	3.91408	5.05541	5.32722	4.26799	5.95759	5.4945	6.05365	4.26799	367	L1
ENSG00000272655	NA	6.63985	8.9329	7.59576	7.46474	8.13509	7.84862	8.13151	7.84556	8.05624	7.63228	8.53499	8.10905	7.0722	7.60759	8.30654	8.91937	8.00055	8.03646	4.69905	7.10928	6.38637	6.03769	7.63065	6.4468	6.58665	6.25928	368	L1
ENSG00000079150	FKBP7	5.59896	5.50943	6.06965	5.86904	5.46109	5.51068	5.56832	5.50164	6.44601	6.05467	5.73929	6.61213	4.89341	5.62022	5.11815	6.73578	5.50853	5.22961	4.26752	5.30339	4.5626	5.16322	4.6413	5.12764	4.8857	5.17814	369	L1
ENSG00000197841	ZNF181	7.1731	6.27775	7.22749	7.18963	6.55496	7.14425	5.93423	6.76318	6.8331	6.55384	6.5646	7.57662	6.44426	6.75527	6.71357	7.28847	7.11705	6.73661	4.44492	6.47991	4.92346	5.17929	5.06802	5.84101	6.33087	6.18763	370	L1
ENSG00000263859	NA	4.98351	5.33765	5.0878	5.08522	5.03031	5.06654	4.1007	4.1007	5.72206	5.21843	5.14397	4.93055	4.1007	5.34059	4.86715	5.5863	5.48977	5.41469	3.6543	5.03552	4.91175	3.23833	4.89652	5.37045	5.61137	5.04013	371	L1
ENSG00000237440	ZNF737	7.988	8.84383	8.55865	8.59628	6.90427	7.67311	7.1466	5.55911	7.41507	8.26302	7.01697	8.2485	5.78743	7.4128	8.03068	7.59199	7.46076	8.39454	5.40475	5.94374	5.40258	5.18039	6.26715	6.79776	7.0966	6.91606	372	L1
ENSG00000254154	NA	6.60377	6.46425	6.65106	6.90811	5.99309	5.59248	4.80414	5.37336	6.39856	6.15514	5.56021	6.0227	3.6545	6.43296	6.40284	6.85247	6.18202	6.46488	3.59086	5.61179	3.74797	3.74797	4.96642	6.22092	6.41715	4.7018	373	L1
ENSG00000182359	KBTBD3	6.05741	5.73305	6.198	6.84741	5.05341	5.2855	4.1374	5.34579	5.35941	5.55136	5.3564	5.87943	4.5704	5.97304	6.06972	6.60328	6.15156	5.14771	3.64075	4.41774	4.49076	3.61187	5.57507	4.52849	4.60246	4.06749	374	L1
ENSG00000070061	ELP1	7.99994	7.32686	7.66258	8.14136	7.58883	8.10542	5.82102	7.81235	8.04947	8.27007	8.32462	8.36822	5.27983	8.33643	7.87449	7.84458	7.38093	8.18433	3.80441	6.39959	7.16648	5.21887	6.9362	7.45508	6.7481	6.39594	375	L1
ENSG00000109618	SEPSECS	7.59289	7.22411	7.57324	8.06612	7.52149	7.83384	6.58112	6.63676	7.80068	8.24295	7.93718	7.83214	6.24037	6.85639	6.99701	7.19866	7.14705	7.5074	3.65882	5.69475	5.74713	5.32433	6.80353	7.20934	7.02519	6.89106	376	L1
ENSG00000156795	NTAQ1	6.65629	6.03514	6.45501	6.44141	6.83319	7.02026	5.73196	6.21012	5.57044	6.52405	6.77251	6.73187	5.94158	6.84691	7.35197	6.21938	6.66701	6.82512	5.05129	5.38584	5.04984	5.35077	5.81326	5.62943	6.06845	5.55383	377	L1
ENSG00000253645	NA	6.01971	4.83763	6.80258	5.61304	6.8361	7.04725	4.24534	6.31103	6.25366	6.22909	5.54932	6.42378	5.58016	6.66391	6.62463	6.94382	6.31884	5.89995	3.18985	5.6784	5.02587	3.55814	5.78415	5.856	5.34379	5.29683	378	L1
ENSG00000256977	LIMS3	6.35108	5.48757	6.51888	5.79496	5.44885	5.59061	6.52706	6.06846	6.74082	6.65234	5.04107	8.04886	6.77221	6.85304	7.71673	5.3734	6.67459	6.07595	4.2521	5.4125	4.26182	6.46692	6.91177	6.52141	6.31626	6.29172	379	L1
ENSG00000272104	NA	4.33606	3.56657	4.32523	3.748	3.748	4.23764	3.748	3.748	4.90362	3.748	3.67876	4.59542	3.748	3.748	5.31889	3.56657	4.50017	3.748	3.67876	3.67876	3.56657	3.56657	3.67876	3.67876	3.56657	3.56657	380	L1
ENSG00000127903	ZNF835	4.71165	4.93692	6.7776	5.88364	5.55481	5.37754	4.80754	4.93606	5.80316	5.13301	4.98414	6.04494	5.02658	4.49834	5.86131	5.15075	5.41034	5.05866	3.70501	4.21821	3.61795	4.58059	4.61136	4.81086	4.73881	4.42056	381	L1
ENSG00000273294	C1QTNF3-AMACR	4.77573	3.61767	4.80321	4.89222	4.61847	3.96164	3.36337	3.98176	4.79197	4.71663	4.01229	4.01229	3.36337	3.36337	4.89245	4.75761	5.41651	3.36337	4.01229	4.01229	3.61767	3.61767	4.01229	4.01229	3.61767	3.61767	382	L1
ENSG00000087586	AURKA	7.44123	7.0799	8.64671	8.56028	7.09721	8.07315	7.06427	7.18392	8.5688	8.87704	8.56975	8.27246	7.56629	8.33745	8.61018	8.27135	7.0146	7.99077	6.05682	5.82115	6.18429	6.45675	7.25699	7.22003	7.16035	6.83875	383	L1
ENSG00000120696	KBTBD7	6.11989	6.19474	6.81119	7.34682	5.59145	6.17274	5.2491	5.63429	6.35129	6.94997	6.72038	6.56203	5.95806	6.26224	6.73901	7.22488	6.05472	6.43301	4.47164	4.59316	4.44675	4.60386	6.37401	6.23348	5.90211	5.49826	384	L1
ENSG00000107882	SUFU	9.67977	9.51251	10.1395	10.3047	8.54508	8.90261	8.42188	8.81036	9.26192	10.0281	9.53093	9.55669	9.73525	9.74076	10.5874	9.71856	8.98531	9.25563	7.83828	7.51741	7.92574	7.21562	9.03829	9.17239	9.10215	8.13534	385	L1
ENSG00000130695	CEP85	8.50856	7.88973	8.35972	8.62633	6.50124	7.44998	5.90455	6.3997	8.6154	8.78596	8.20477	8.12499	7.71119	8.53766	8.98103	8.76657	7.79275	8.17138	5.67713	5.51073	6.3453	5.76672	8.03539	7.91677	7.41832	6.62314	386	L1
ENSG00000170915	PAQR8	9.36779	9.82696	10.1735	10.9045	8.39372	9.18486	8.85185	9.36413	9.35603	10.0259	9.37053	9.77089	9.16395	9.69982	10.8019	9.54302	9.99008	10.2841	7.9292	8.00647	8.10343	7.40316	9.19183	9.78889	9.24404	9.33741	387	L1
ENSG00000255036	SUGT1P4-STRA6LP-CCDC180	5.81287	5.25424	5.75268	6.1295	4.71793	5.29868	4.6845	4.76299	5.49569	6.05829	5.81241	5.51851	4.87784	6.03347	5.79631	5.80326	5.46964	5.86023	4.03689	4.03689	4.59325	3.69675	5.03145	5.44688	5.10103	5.26498	388	L1
ENSG00000131944	FAAP24	6.81992	6.52711	7.15844	7.80882	6.62628	7.26131	5.71536	6.54533	6.61519	7.00429	6.99449	7.24129	6.26885	6.9295	6.86467	7.34135	6.90399	7.43278	5.77504	5.23081	5.27252	5.49781	7.13752	6.10705	6.529	6.85164	389	L1
ENSG00000162063	CCNF	6.33208	6.59169	6.78935	7.29045	6.15824	6.96846	6.15115	6.40751	7.16145	7.3419	6.3957	6.43093	6.17844	6.48919	7.14023	7.03027	6.14581	6.90256	5.98423	4.43803	5.69967	5.03333	6.61084	6.29375	5.78594	6.01478	390	L1
ENSG00000114268	PFKFB4	9.00962	9.88516	9.90066	9.62285	8.06769	9.30114	8.07872	8.40066	9.32839	9.5805	9.34516	9.16279	9.26991	8.98011	9.80646	10.1375	8.83132	9.63867	8.07042	6.9927	7.44166	6.9959	8.0556	10.0683	8.8239	8.38036	391	L1
ENSG00000143590	EFNA3	5.63496	6.41323	6.52479	6.29888	4.76888	5.90087	4.56051	5.66606	5.69887	5.66161	5.72398	5.20842	5.13173	5.52841	6.0478	6.09754	5.14746	6.19911	4.45783	4.40585	4.6518	3.66765	5.24288	6.80106	6.05127	4.74603	392	L1
ENSG00000100399	CHADL	4.3769	4.80178	5.25493	5.91432	4.30826	4.85016	3.93416	4.71612	4.4171	5.18598	4.80742	4.59999	4.47345	5.13855	4.99367	4.63722	4.2901	4.83728	3.6499	3.6499	3.69042	3.69042	4.25438	5.23787	4.88036	4.26737	393	L1
ENSG00000166963	MAP1A	6.66582	6.40218	8.6376	8.65136	6.42563	6.12611	6.07487	6.32814	7.47548	7.58129	6.86296	6.45069	7.35566	6.998	8.22238	6.61327	5.97901	6.25812	5.57665	5.54369	6.46225	5.28323	7.16631	6.99414	6.23046	5.8309	394	L1
ENSG00000162396	PARS2	6.02002	5.353	6.5978	6.87955	6.19836	6.79234	6.87214	6.8963	6.46682	6.79784	7.16957	7.04631	6.23295	6.28678	6.9149	6.40691	6.59839	6.85345	4.00647	5.1478	5.27199	5.20191	5.42745	5.90119	5.97807	5.43551	395	L1
ENSG00000197808	ZNF461	6.51157	5.64857	7.31278	7.43205	6.55224	6.6687	7.0925	6.20917	6.8564	6.78743	6.64791	6.98823	5.71945	6.12795	6.86428	6.05796	6.59135	6.45776	4.50096	5.52957	4.79695	5.56944	4.83972	6.23568	6.32192	5.62368	396	L1
ENSG00000277290	NA	4.77221	4.53321	4.57501	4.82655	4.66125	4.45404	5.01948	4.59829	5.25261	4.60593	4.89002	4.89191	4.10203	4.62554	4.6906	4.89784	4.54053	4.38588	3.89098	3.89098	3.61415	3.61415	3.89098	3.89098	4.26104	4.3594	397	L1
ENSG00000167447	SMG8	8.1817	7.97986	8.38355	8.38667	8.55393	8.99937	8.34924	8.3541	8.4916	8.52543	8.86659	8.88721	7.91008	8.22461	8.86185	8.85196	8.07639	8.54456	5.87851	7.644	6.64271	6.72135	6.90514	7.07685	7.76599	6.81584	398	L1
ENSG00000168806	LCMT2	6.66844	5.85155	6.57615	6.89023	7.46451	7.49794	6.89218	7.14863	7.30655	6.9273	8.12826	7.77969	6.86613	6.91831	8.05459	7.66845	6.71653	7.08238	5.20225	6.60257	5.70007	5.61277	5.48546	5.63386	5.63606	5.97596	399	L1
ENSG00000137509	PRCP	10.518	9.13292	10.8291	10.9934	10.1495	10.3158	10.0861	10.2921	10.9681	11.2068	11.3935	11.4082	9.05654	10.9636	12.0421	10.9839	10.2291	10.2847	8.85071	9.34732	9.91995	8.02754	9.21553	8.15147	9.35133	8.24659	400	L1
ENSG00000283228	NA	5.46619	3.91865	6.5216	6.24662	6.68733	6.62364	6.96592	6.27449	7.02003	6.73322	7.73875	8.1098	3.50186	6.50126	7.35709	7.72393	6.27035	6.72957	3.57281	6.10684	5.92256	3.91865	3.57281	3.57281	3.91865	3.91865	401	L1
ENSG00000181938	GINS3	6.1619	6.20726	6.37623	5.95175	6.62956	6.4017	7.48042	5.968	8.52637	6.65145	6.84059	8.57317	5.8961	7.65785	6.87243	7.46121	5.85939	7.75391	5.86225	5.52881	5.60489	5.86821	5.79472	5.89812	6.17954	6.84122	402	L1
ENSG00000186767	SPIN4	5.26959	5.19006	4.74142	5.20509	4.68022	4.93393	5.13021	4.74421	5.61737	5.72032	5.82224	5.9939	4.31127	5.84884	5.59037	5.30562	5.04371	5.36917	4.21951	4.16372	4.45863	4.61574	5.05616	4.08114	4.74555	4.74592	403	L1
ENSG00000116984	MTR	9.02321	9.11373	9.48292	9.32099	9.53968	9.11548	9.37378	8.8948	10.1325	10.1553	10.5843	10.1847	8.25967	9.30733	10.7952	7.52825	9.5245	9.41577	5.64418	7.4028	7.31059	7.21356	8.94504	8.00858	9.42261	8.78649	404	L1
ENSG00000077232	DNAJC10	11.0658	8.92666	11.0213	11.3649	10.4702	11.0243	10.069	10.2594	11.3403	11.658	11.627	11.6403	8.41702	11.5926	12.0789	10.4826	10.5974	11.0567	8.79219	9.01232	9.48897	9.68416	11.2529	9.08837	10.2869	9.15575	405	L1
ENSG00000196678	ERI2	7.27471	6.3291	8.74692	8.15746	8.72447	8.57782	7.8579	6.31459	8.33077	7.92802	8.68728	8.39921	5.61811	8.00852	9.44359	7.30345	7.9402	8.51449	5.67046	5.82982	6.04553	6.08513	7.02049	6.52201	6.86996	6.4299	406	L1
ENSG00000269987	NA	3.79102	3.79102	5.32648	5.26842	5.34749	3.6209	3.6209	5.25715	3.6209	5.56903	5.67236	3.58141	3.6209	4.89275	5.79058	3.79102	4.50699	5.46369	3.58141	3.58141	3.79102	3.79102	3.58141	3.58141	3.79102	3.79102	407	L1
ENSG00000282278	NA	4.28641	4.28641	5.83985	4.70235	4.49462	4.41117	3.68017	3.96669	4.77069	5.02312	6.08271	4.08443	2.62248	4.32915	5.72703	4.28641	6.02575	5.9028	4.08443	4.08443	4.28641	4.28641	4.08443	4.08443	4.28641	4.28641	408	L1
ENSG00000112367	FIG4	5.46334	4.34764	8.39214	8.00794	8.23446	7.49867	7.44062	8.41236	8.19183	8.28168	8.56916	9.25785	2.96438	9.01111	9.58384	8.11049	8.19487	8.42512	3.68131	3.68131	4.34764	4.34764	5.87425	4.97368	4.34764	5.83422	409	L1
ENSG00000143248	RGS5	4.88021	4.93697	5.46483	5.8031	5.44045	5.33353	4.74557	5.42937	4.8623	5.88226	5.84962	6.09708	3.95332	5.6205	5.51237	5.26141	5.03402	5.61836	3.92724	4.05695	3.96968	4.68755	4.26458	4.05828	3.89792	5.06382	410	L1
ENSG00000079482	OPHN1	6.58271	5.74044	6.09546	6.54865	6.64722	5.25384	5.42716	6.2992	5.72426	6.86581	6.58718	7.09493	5.31521	6.3747	7.1734	5.74666	6.30647	5.77245	5.60274	3.61399	4.82584	4.9638	5.64016	5.68349	5.74453	5.22778	411	L1
ENSG00000185480	PARPBP	5.65007	5.3777	5.34158	6.14284	5.3798	5.76065	5.05309	5.99347	6.0992	5.85589	6.20926	5.81948	4.99815	6.00656	5.90396	5.84685	6.19116	5.64222	4.8249	4.56805	4.51005	5.28753	5.5529	5.35963	5.2286	5.74193	412	L1
ENSG00000256229	ZNF486	6.55923	5.9028	7.3813	7.35051	6.4446	6.33811	6.5676	6.68919	6.39607	6.99009	6.15242	6.32512	4.93505	6.51363	6.97311	6.57247	6.04132	6.57514	4.37472	5.38028	5.16436	4.53396	5.4597	6.29468	5.76293	5.21837	413	L1
ENSG00000256771	ZNF253	6.36884	5.78948	7.0058	7.77479	6.88273	6.21729	5.84855	5.61993	6.73534	7.66108	6.08881	7.11521	4.49177	5.98604	6.2786	6.07843	6.19553	6.00957	4.85807	4.71088	5.33947	4.76951	4.45805	5.73867	5.44025	5.73332	414	L1
ENSG00000260261	NA	6.13638	5.32998	5.62851	5.93359	5.12052	6.00755	5.25965	5.55699	5.09305	6.10253	5.03044	6.18155	4.78145	5.7373	5.72802	5.07703	5.17367	5.4862	3.81825	4.39996	4.94302	3.72846	3.81825	5.06538	5.36516	4.25832	415	L1
ENSG00000260170	NA	4.93931	4.93931	5.65619	6.05782	7.32985	6.10824	7.14659	4.95058	5.90053	5.36812	7.72619	7.20156	2.23381	4.94725	4.93931	4.93931	6.96088	5.70705	3.82021	3.82021	4.93931	4.93931	3.82021	3.82021	4.93931	4.93931	416	L1
ENSG00000171806	METTL18	6.14138	5.30984	5.91679	6.29834	6.24829	5.96635	5.93749	5.76275	6.11413	6.01039	6.64741	6.42442	4.96228	6.32641	6.39968	6.17238	6.14603	6.23235	4.39122	5.43272	4.97894	4.62507	4.75356	5.31577	5.8912	5.03593	417	L1
ENSG00000252690	NA	5.02625	4.74584	4.72788	5.05472	4.76608	5.31305	4.94709	4.80816	5.64866	5.63613	5.10695	4.86828	3.55115	5.63905	5.47474	5.61088	4.74353	5.00875	3.71975	4.53704	3.72242	3.72242	4.45145	4.96688	4.51148	4.63029	418	L1
ENSG00000215302	NA	5.15815	6.43015	6.13165	5.70134	5.48886	5.57377	5.19059	5.05539	5.14634	5.49176	5.39935	5.69003	5.37419	5.75327	5.37487	5.83458	5.49819	5.55342	4.174	3.86173	3.75512	4.86965	5.10368	5.99095	5.19199	5.14933	419	L1
ENSG00000186787	SPIN2B	5.99429	5.79935	5.62539	5.61188	6.18019	5.69391	5.24584	5.5637	5.79492	6.14659	5.66079	5.95365	5.5855	5.87272	5.72907	6.11275	5.47777	5.5633	4.70217	4.37202	4.56171	4.50505	5.17307	5.97339	5.63554	5.27206	420	L1
ENSG00000230513	THAP7-AS1	5.07909	5.25794	5.04595	5.54497	5.13404	5.30632	5.11444	4.6652	4.83926	5.31717	5.49289	5.43861	5.29844	5.40652	5.10937	5.24091	5.33397	4.51101	3.60224	3.60224	3.4518	4.24432	4.64568	5.21072	5.16984	4.59039	421	L1
ENSG00000186184	POLR1D	9.47027	9.39788	10.7789	9.82902	11.2492	10.584	8.61323	8.79245	10.0893	9.73811	9.53154	9.43205	9.00884	10.5257	9.50864	9.85091	8.49499	8.53478	9.75206	8.75274	8.93992	8.97556	9.32362	9.397	9.30694	9.10285	422	L1
ENSG00000135912	TTLL4	9.79774	9.73888	10.1555	10.6011	9.88329	9.96638	8.29314	9.49011	10.1997	10.3765	9.37144	9.88652	10.0104	9.90507	11.2595	11.1492	9.46702	9.68202	8.88663	8.79573	8.38926	7.52527	7.97335	9.75953	9.1978	7.76537	423	L1
ENSG00000226147	NA	4.42696	4.65847	4.50494	4.36455	4.86693	4.65973	3.69389	4.31227	4.46171	4.73222	3.75764	3.75764	3.69389	4.71618	4.689	4.29892	3.69389	3.69389	3.75764	3.75764	3.5418	3.5418	3.75764	3.75764	3.5418	3.5418	424	L1
ENSG00000166965	RCCD1	6.98649	6.80603	6.44263	6.86475	6.13957	6.41097	5.69929	6.03529	6.74184	8.10625	9.96896	7.66771	8.05301	9.22937	7.67669	7.35882	6.48982	6.95262	6.37757	6.33527	5.87363	6.28864	6.68969	6.33326	9.00803	6.38532	425	L1
ENSG00000186446	ZNF501	4.67462	4.89035	5.74641	5.47814	4.72026	5.46885	4.63697	4.57858	5.02978	5.7839	5.76858	5.76489	5.22264	6.08759	5.10764	5.40279	5.20458	5.46386	3.92146	5.04816	3.68831	4.37633	3.92146	4.38286	5.78208	5.18032	426	L1
ENSG00000259024	TVP23C-CDRT4	4.33386	5.41536	6.80602	7.10012	6.10083	6.4675	6.04401	6.01095	3.62676	6.14203	6.86337	7.09825	5.21733	5.91172	7.29045	4.33386	6.23612	6.55737	3.93794	3.93794	4.33386	4.33386	3.93794	3.93794	5.4019	4.33386	427	L1
ENSG00000198826	ARHGAP11A	7.50806	6.12081	7.05284	7.59852	6.66552	8.09609	6.32121	6.52041	7.20647	7.58804	8.33509	6.37738	7.10888	7.31087	7.71183	6.76545	6.45163	6.71969	4.87755	6.48672	6.1397	5.54068	5.89425	5.85436	6.55618	5.8523	428	L1
ENSG00000182405	PGBD4	6.06604	5.84695	6.36672	7.23976	6.15493	6.44623	6.1621	5.92449	7.08366	6.96275	6.64062	6.4731	5.69882	6.7007	6.60503	6.80857	5.99419	6.72884	4.80765	5.16729	5.21364	4.95219	6.30811	5.8657	6.01294	6.03688	429	L1
ENSG00000247728	NA	4.32451	3.33858	5.50663	5.27752	4.94391	5.43814	4.13547	4.13547	5.11929	5.29048	5.5492	5.1499	4.13547	5.02527	4.72674	5.01182	4.13547	4.98328	3.51928	3.51928	3.33858	3.33858	4.25097	3.51928	4.86434	4.24645	430	L1
ENSG00000267228	NA	7.56843	7.03655	7.57535	7.60692	7.95369	7.63464	7.70824	7.87657	7.62189	7.76517	7.73732	7.1816	5.7854	7.64258	8.3727	7.4436	7.15289	7.63949	6.98946	5.68442	4.70046	4.70046	6.82639	6.50067	7.68214	7.43919	431	L1
ENSG00000274211	SOCS7	5.47893	4.64788	5.1662	5.33333	5.49348	6.14704	4.71081	5.42924	5.61147	5.10991	6.42544	5.1054	5.06701	5.56078	6.25956	4.44291	4.11709	5.11092	3.90202	4.84587	3.39197	3.39197	3.90202	5.56523	5.29501	5.81531	432	L1
ENSG00000112742	TTK	4.84784	4.67312	5.25846	7.8918	6.27133	8.18158	4.90189	4.57364	6.25942	5.73594	7.59418	4.66131	3.72374	5.71499	5.52692	5.71046	4.6111	6.13367	4.33149	4.09609	4.13651	4.70421	5.12558	4.71451	5.09606	4.87804	433	L1
ENSG00000140543	DET1	5.56009	5.40058	5.52467	7.74416	5.46347	8.16756	5.7239	5.55205	5.99764	6.4356	6.43333	6.33822	6.17074	6.15901	6.49618	6.54563	5.83515	6.0451	4.33624	4.29611	4.58656	4.17079	6.04183	5.86886	5.07548	6.12967	434	L1
ENSG00000164024	METAP1	8.20064	7.78532	8.35344	8.46586	8.41596	10.5145	8.39473	8.03454	10.521	9.56464	8.72994	10.5846	9.06924	9.20988	10.6099	8.52515	8.62797	8.50405	6.78146	6.78054	7.68196	6.92272	10.4333	9.30185	8.09058	9.66382	435	L1
ENSG00000165490	DDIAS	5.82387	5.13389	5.18574	6.03426	4.65192	7.17944	5.89119	4.87068	6.99501	6.41424	6.53795	5.96153	4.9125	6.0907	6.34232	6.17855	5.96132	5.94001	4.32374	4.39551	4.86798	3.73108	5.85203	5.74566	5.71981	5.87583	436	L1
ENSG00000247092	SNHG10	4.37386	4.95372	5.01458	4.88152	4.86418	6.93737	5.18516	6.70587	5.72225	5.45938	7.35591	6.56431	5.78616	7.57742	5.34142	5.12932	5.36691	5.23243	3.80364	4.31123	5.31581	3.99546	5.90952	5.47369	5.57465	7.16428	437	L1
ENSG00000258677	NA	4.12423	4.7795	5.88392	5.57947	5.72251	4.73744	3.56486	5.35206	5.88378	5.92663	6.36905	5.76149	3.56486	5.41199	6.18634	4.12423	6.06569	3.56486	3.30425	3.30425	4.12423	4.12423	6.70715	4.33262	4.12423	5.72574	438	L1
ENSG00000103494	RPGRIP1L	4.76156	4.99965	6.04925	6.31468	5.01314	5.68583	5.42618	5.62347	5.68798	6.02077	5.93042	5.59536	3.86906	5.76737	4.77297	5.27795	5.42356	5.91039	4.80386	3.87288	4.53041	4.31093	5.73062	4.86176	5.32978	6.52924	439	L1
ENSG00000141198	TOM1L1	5.58715	5.49218	6.30879	5.97028	6.22165	6.27916	5.66484	5.63764	6.1006	6.47625	5.62768	5.54687	4.77944	5.91875	6.16922	5.03228	6.55028	6.06845	5.07365	5.20528	5.44308	5.17296	6.91421	5.98361	6.57932	6.24305	440	L1
ENSG00000250687	NAIPP1	5.50044	5.39201	6.45795	5.79674	7.0182	7.26256	6.45124	6.42178	6.76015	6.49951	6.86254	6.58275	6.66571	7.28054	6.58482	7.05409	6.94863	7.11425	5.81357	6.16518	6.70362	6.03098	9.08036	6.56021	6.49143	7.69382	441	L1
ENSG00000129317	PUS7L	7.18003	6.23295	7.37291	8.3024	8.30828	8.48841	6.51645	7.36336	8.33235	8.49667	7.59006	7.46393	6.21322	8.06478	8.51585	7.28638	7.81346	8.75563	6.91564	5.21918	5.84963	7.90909	9.33106	8.64764	7.11202	8.4768	442	L1
ENSG00000147082	CCNB3	4.63268	4.17668	4.59808	5.33998	4.49528	6.27705	4.22618	4.17092	5.12233	5.65054	5.49502	4.42653	4.45731	4.77859	5.94775	4.28111	4.88322	4.61654	3.29482	3.29482	3.86586	3.86586	6.63371	4.53916	4.97612	4.22004	443	L1
ENSG00000125510	OPRL1	6.45623	3.47628	6.84444	7.17869	5.29299	5.13779	5.49794	4.8154	6.75642	7.0025	7.83349	7.9343	7.08479	6.77306	6.97249	7.39571	6.76292	6.45845	4.31906	4.31906	4.67624	3.47628	5.3308	4.31906	5.8223	6.08249	444	L1
ENSG00000148153	INIP	9.36146	8.05573	9.5835	9.84172	9.05192	8.97538	9.00199	7.83252	9.9351	9.91812	10.5858	10.4885	9.30444	10.0704	10.5903	9.5403	9.63586	9.42321	7.97059	7.76484	7.98732	7.96456	9.57401	8.37668	9.22504	9.08395	445	L1
ENSG00000241945	PWP2	5.13861	3.53057	5.01977	5.2746	5.51472	4.97205	4.54825	5.01784	5.81161	5.89624	5.28424	5.67628	5.8338	5.6081	6.32804	5.22737	4.73319	5.09876	3.95328	3.95328	4.78696	3.90303	6.05588	5.15005	5.32171	4.40118	446	L1
ENSG00000234494	SP2-AS1	4.20898	4.46708	4.60107	4.71011	5.30444	4.97969	4.55926	4.46879	5.46589	6.10434	5.98829	4.94552	4.60743	5.43263	5.14583	5.69964	4.73128	5.00109	3.54097	4.48426	4.55137	3.88949	5.80221	4.74937	4.78256	5.05056	447	L1
ENSG00000128059	PPAT	6.46838	6.01539	6.52327	6.82935	6.49029	6.54679	6.0736	5.38378	8.27804	8.03083	7.59751	7.39096	7.05801	7.25155	7.89391	7.69949	6.53839	6.94289	5.56893	5.392	6.24662	5.4632	7.52438	6.3553	6.49169	6.18714	448	L1
ENSG00000143315	PIGM	6.1716	5.47781	6.84001	6.8963	6.8324	6.45162	6.53394	5.93015	7.84761	7.62439	7.28089	7.82297	7.54967	7.90266	7.58314	7.75972	6.56707	6.79994	4.99864	5.73933	5.79984	6.12258	7.28888	6.70079	6.38063	6.40923	449	L1
ENSG00000218226	NA	5.30475	5.18782	5.89484	5.70777	4.90645	4.99445	5.18775	5.22819	6.29555	6.60129	6.27253	5.78409	5.30741	6.48489	6.63483	5.41973	5.17873	5.25545	3.68962	4.83095	5.53888	4.07115	6.14828	5.19571	5.47389	4.8164	450	L1
ENSG00000119927	GPAM	6.98352	5.77179	6.85171	7.11179	5.61064	5.77712	5.70371	5.39872	6.95699	7.29511	7.62447	7.33266	7.01853	6.65748	7.25914	6.95332	6.77295	6.74261	4.06337	5.01198	5.90283	4.53185	6.35386	6.02898	6.56837	5.45427	451	L1
ENSG00000213390	ARHGAP19	7.3361	6.64927	6.89977	7.38414	6.14309	6.74715	6.0853	5.98612	7.06417	7.60158	8.17475	7.8755	6.96271	7.54088	7.85762	7.45414	6.86066	7.34447	5.45999	5.5669	6.81076	5.48781	7.07235	6.4856	6.56336	6.09604	452	L1
ENSG00000101452	DHX35	7.91148	7.49247	7.88608	8.16562	7.44947	7.58524	7.32303	7.31365	8.22604	8.5334	8.63991	8.52209	8.56933	8.81218	8.42639	8.1464	7.76822	8.02145	5.83191	6.57061	7.39685	6.54589	8.24455	7.39675	7.96773	7.18681	453	L1
ENSG00000226950	DANCR	6.9772	6.60201	6.69611	6.65895	5.96721	5.9818	4.76849	5.42095	7.75109	7.22358	7.31738	7.29886	7.85189	7.05783	7.04261	7.19591	6.34284	6.12337	4.08212	4.19902	6.3021	3.65791	7.55912	6.44517	6.40854	6.23695	454	L1
ENSG00000163818	LZTFL1	5.9046	6.16418	7.13555	6.93249	5.8428	6.53472	5.42846	6.02618	6.84069	6.82051	6.36213	7.77734	6.48437	7.21367	7.40808	6.83412	6.05594	6.81002	5.06678	5.19703	5.86017	3.95975	6.64195	5.80428	6.51136	6.0172	455	L1
ENSG00000180346	TIGD2	5.14676	5.13634	5.88102	5.61593	5.59253	5.88941	4.7223	4.97357	5.51026	6.01304	6.37963	6.25434	6.18636	6.45608	5.93966	6.89857	5.72975	5.54817	4.18933	3.34998	4.88604	3.83463	6.4341	4.86467	5.05171	4.7075	456	L1
ENSG00000140006	WDR89	7.02295	6.76656	6.85009	6.97332	7.14038	7.7322	6.66159	6.21713	8.17961	7.84531	7.0411	7.67619	6.48667	6.92323	7.57577	7.79199	6.82239	7.26791	5.48403	5.87209	5.66049	5.74408	7.03526	6.86865	6.81267	6.41641	457	L1
ENSG00000272425	NA	4.39254	3.97271	4.19217	4.70133	4.19107	4.69766	4.33887	4.47582	4.88737	4.97516	4.7042	4.90476	4.56449	4.79378	4.72043	5.02994	4.44266	4.53123	3.62851	3.62851	4.12796	3.50738	4.36021	4.36321	4.15428	4.25263	458	L1
ENSG00000109971	HSPA8	12.81	12.2779	12.7718	12.6078	13.2333	13.2235	11.7641	12.5003	14.4152	14.4547	13.9194	13.5553	13.2445	14.3344	15.1518	13.7721	11.7572	12.7879	11.4326	10.7806	11.9871	10.3831	13.5703	12.2181	12.6617	11.3193	459	L1
ENSG00000125962	ARMCX5	7.36057	6.7702	7.35865	7.57251	7.37157	7.63167	6.65363	6.90876	7.86065	8.25929	7.99238	8.26268	7.45726	8.021	8.31583	8.0627	6.87034	7.17249	5.82197	6.23831	6.57198	5.73565	7.15132	6.7098	6.9215	6.3641	460	L1
ENSG00000247626	MARS2	7.13023	6.49518	7.01183	7.69755	7.23867	7.78108	7.04222	7.01121	8.37974	8.29438	7.84885	8.12047	7.57619	7.87257	8.52457	8.28194	6.83984	7.68938	5.49199	6.03777	6.16858	5.41364	7.04259	6.39549	7.00123	6.07031	461	L1
ENSG00000261553	NA	4.67551	4.7189	5.2697	5.2036	5.42683	4.84733	5.26803	5.34275	5.0092	5.40641	5.38466	5.3875	4.82807	5.33807	5.48455	5.19069	5.1664	5.28317	3.80114	4.38285	4.57668	3.51745	5.51086	4.69628	5.10001	5.04381	462	L1
ENSG00000280187	NA	5.81018	5.33849	5.23951	5.83247	5.27137	5.71932	5.52751	5.57243	5.8366	5.79717	5.5691	5.52239	5.23924	6.24773	6.11469	6.14617	5.18005	5.41456	4.70501	4.811	4.91398	3.85476	6.11837	4.8844	5.38051	5.01474	463	L1
ENSG00000146038	DCDC2	5.15176	4.97317	6.24449	7.03927	5.26084	5.34288	5.69201	5.86654	6.51894	6.89493	6.43556	6.74662	6.43894	7.1511	6.02478	5.91141	5.68402	5.56601	4.30796	5.12662	5.35288	5.39836	6.72285	6.08719	5.35071	7.3334	464	L1
ENSG00000247828	TMEM161B-DT	4.59335	4.58981	5.9878	5.96095	5.57709	4.86749	4.27148	5.65221	6.36294	6.45208	5.99845	6.47696	5.48907	6.07507	5.20999	6.14806	5.25719	5.24747	3.98289	3.98289	4.00256	4.96222	5.50079	5.73268	5.35744	5.80503	465	L1
ENSG00000101417	PXMP4	5.45292	6.12896	6.61947	7.38878	6.23351	6.38019	4.58702	6.22494	6.59873	7.23618	7.3092	6.90934	7.29715	7.43572	6.81854	7.23355	5.94803	6.67722	4.68221	5.96998	6.28166	5.43119	6.61031	6.66851	6.17429	6.21853	466	L1
ENSG00000134297	PLEKHA8P1	5.96308	5.49488	5.95317	6.00847	6.46885	5.30937	5.35715	5.82782	6.43323	6.73113	7.64589	7.108	6.35027	6.60951	7.04479	6.3853	6.65099	6.23016	4.5395	4.78831	5.90334	5.24588	6.03798	7.08236	5.74369	6.11143	467	L1
ENSG00000276077	LINC03105	4.1123	4.1123	5.86307	3.16101	5.44936	3.16101	3.16101	3.16101	6.05102	4.65936	6.02209	3.72002	3.56844	3.16101	4.1123	5.60498	4.57993	5.28726	3.72002	3.72002	5.09255	4.1123	3.72002	6.98657	4.1123	4.1123	468	L1
ENSG00000170100	ZNF778	7.04988	5.47197	6.76839	7.0856	7.46824	7.56064	7.06282	7.09991	9.1068	8.44152	10.2998	7.86717	9.06521	8.14732	8.94673	7.90802	6.74329	8.70283	6.51281	6.59778	7.88224	5.29486	7.49222	7.7918	8.23203	7.96948	469	L1
ENSG00000197050	ZNF420	5.10799	4.71021	5.95848	5.69056	6.46851	6.37361	5.46745	5.52836	6.74314	6.301	6.39026	6.55066	5.82142	6.10598	5.73655	6.26424	5.75855	5.77436	4.62516	5.19014	4.88896	4.37491	5.2575	6.53988	6.92367	5.87132	470	L1
ENSG00000256034	NA	4.56145	4.56145	5.65687	5.42238	5.81115	5.48469	5.62163	5.75792	5.38647	5.12303	6.63821	6.93875	6.57592	5.49281	6.92237	5.00189	5.56296	5.79567	3.97529	4.79258	4.56145	4.56145	6.36067	3.97529	4.56145	6.16296	471	L1
ENSG00000256751	PLBD1-AS1	6.56435	5.07292	6.42571	6.49574	6.05814	6.2482	6.3458	6.27288	6.68094	6.89735	7.87361	7.36113	6.73002	6.2442	8.09276	5.41806	7.52914	6.63629	3.70821	5.46768	5.97193	4.70455	6.64233	5.8717	6.35272	6.3321	472	L1
ENSG00000105647	PIK3R2	7.74133	7.19184	6.72112	7.18236	5.51142	6.03876	6.31287	7.27512	7.46231	6.86879	8.47136	8.81823	8.2312	4.86854	7.32599	7.05767	7.25803	7.05001	3.8114	5.60917	6.25106	4.7201	6.69473	5.51642	6.23732	6.44788	473	L1
ENSG00000148019	CEP78	7.40321	6.77819	6.41451	6.10424	5.48759	6.65834	7.01256	5.99716	7.64938	6.15759	7.28693	6.98653	7.2626	5.98122	7.095	7.00351	7.50806	8.06527	5.55835	5.56559	5.43426	5.36827	6.21698	7.12086	7.31987	7.01254	474	L1
ENSG00000145337	PYURF	7.67819	7.5703	8.72083	8.39995	8.80946	8.81382	8.40536	8.42774	8.6538	8.61387	9.32612	9.34483	8.56075	8.76773	7.68781	8.07928	8.48008	8.80238	4.16338	4.16338	6.94273	7.99512	9.4302	9.24102	7.75669	7.49902	475	L1
ENSG00000115718	PROC	4.03009	5.21628	5.36857	5.56738	5.70288	5.24684	5.26007	5.34492	5.13451	5.47862	5.1406	4.81761	5.34974	5.19186	5.51309	5.68329	4.69916	5.28225	3.34915	4.21211	4.46314	4.26565	5.45238	5.55349	4.09143	4.59798	476	L1
ENSG00000274600	RIMBP3B	4.92441	4.66296	4.50649	6.77827	6.46694	6.32139	5.09478	6.47788	4.50649	4.50649	6.10024	5.67091	6.51285	4.50649	5.78412	6.22644	4.50649	4.50649	3.30762	3.30762	3.79981	3.17923	4.7286	5.49768	4.58196	3.17923	477	L1
ENSG00000167676	PLIN4	7.26628	7.36045	7.64428	6.92725	6.47427	6.51213	6.65246	6.78861	7.20606	7.35332	7.31123	7.39005	8.74364	7.86022	7.82886	7.31346	6.7661	6.35179	5.90082	4.31344	6.5257	5.48844	7.28297	7.3881	6.85783	5.85082	478	L1
ENSG00000226816	NA	6.05101	5.43326	6.25725	6.24689	5.46404	5.0179	5.35609	5.30471	6.05766	5.98079	6.36709	6.40205	6.81859	6.25618	6.6333	5.2981	5.63819	5.56311	4.80053	4.278	5.29825	4.72721	5.32286	5.57912	6.13214	4.99237	479	L1
ENSG00000229368	NA	4.78189	4.36111	4.81587	5.20439	5.23076	4.85953	5.26507	5.19312	4.98547	4.78239	6.11419	5.56074	5.11618	5.2202	5.73705	4.14628	4.94594	4.80744	3.73063	3.73063	3.70583	4.48352	3.73063	4.46532	4.61333	4.6137	480	L1
ENSG00000266208	NA	6.15696	6.27815	6.29157	6.03725	5.80864	5.64372	5.8183	6.05219	5.57182	6.12521	6.88449	6.80192	7.23558	6.17542	6.46766	5.83953	6.73542	5.9375	4.02287	4.02287	5.05256	5.167	5.44385	6.29812	5.57841	5.70101	481	L1
ENSG00000274527	NA	3.49286	3.49286	3.70721	3.70721	3.70721	3.70721	3.70721	3.70721	3.70721	3.70721	3.79326	3.79326	4.20965	3.70721	3.49286	5.38132	3.70721	4.55502	3.79326	3.79326	3.49286	3.49286	3.79326	3.79326	3.49286	3.49286	482	L1
ENSG00000124334	IL9R	3.74189	4.69268	4.06545	4.27309	4.92744	3.86124	3.43605	3.74749	4.15641	5.64328	5.91877	3.8154	4.44271	5.65317	4.1021	5.99053	3.8468	3.96065	3.8154	3.8154	3.74189	3.74189	4.87472	3.8154	3.74189	4.37409	483	L1
ENSG00000279846	NA	4.27907	4.71103	4.2372	4.66364	4.2372	4.2372	4.2372	4.2372	4.55374	5.23304	5.3375	3.83207	4.2372	4.96747	4.65677	5.35792	4.2372	4.2372	4.11962	3.24655	3.50958	3.50958	4.66753	4.14169	4.15647	4.03945	484	L1
ENSG00000104290	FZD3	5.2588	5.70793	6.23372	7.71717	4.8893	5.41871	4.84232	5.87873	5.18574	7.02841	8.36462	5.86631	4.71755	5.63012	5.1337	6.99377	5.42852	6.51198	5.09945	4.27199	5.02311	5.14497	5.97271	5.33353	5.53877	5.641	485	L1
ENSG00000158473	CD1D	6.2412	7.14895	6.51507	6.55529	5.77238	7.36379	3.30622	5.98042	5.50323	6.16814	7.22599	3.82618	6.22554	6.71037	6.89801	7.63365	5.60202	5.81443	3.82618	3.82618	3.86093	3.86093	3.82618	6.25698	3.86093	3.86093	486	L1
ENSG00000021574	SPAST	6.11239	3.63922	7.55646	6.19108	8.20191	7.71178	4.11039	4.11039	4.11039	6.60418	6.51266	6.21114	7.54492	7.8685	8.58955	6.92092	4.11039	7.73606	7.23699	5.72352	3.63922	3.63922	5.97288	5.76163	6.63799	6.53418	487	L1
ENSG00000188868	ZNF563	5.90949	5.65865	6.38609	5.83101	5.65221	5.29378	5.14944	6.07194	5.77987	5.92263	5.80538	5.8005	5.94333	6.22738	6.09236	6.29508	5.68946	6.03633	5.94899	4.69359	5.22227	3.8608	5.26893	5.9419	6.21736	5.78938	488	L1
ENSG00000189157	FAM47E	4.11433	3.92561	4.75755	5.01074	5.31511	4.2041	4.95911	4.70962	4.93253	5.18307	5.04594	4.93374	3.81303	5.42438	4.6502	5.10237	4.7216	4.55075	3.95124	3.95124	3.51588	3.22906	3.95124	5.23928	4.49024	5.63747	489	L1
ENSG00000232303	DFFBP1	4.42773	3.4418	3.77583	3.77583	4.64722	4.54461	4.72592	4.28201	4.75966	4.51779	4.77474	3.7757	3.77583	4.79812	4.44156	4.41209	3.77583	3.77583	3.7757	3.7757	4.65636	3.4418	3.7757	4.29798	3.90112	3.4418	490	L1
ENSG00000243323	PTPRVP	4.31437	4.48313	4.74254	4.55169	4.67756	4.76909	4.98265	5.0153	5.23335	4.87012	4.96636	4.42349	4.95856	5.21963	5.11267	5.52046	4.31487	4.55425	4.69819	4.333	4.94682	3.3923	4.72113	4.25791	4.39282	4.21486	491	L1
ENSG00000071539	TRIP13	5.83743	5.50357	4.60257	4.89991	5.07008	5.09827	5.33709	7.23788	6.4242	6.05583	7.45861	5.92366	5.16661	5.96049	5.28186	7.13897	5.52811	5.45574	4.76975	4.81004	4.83521	4.90833	4.78945	5.1679	5.04269	5.20269	492	L1
ENSG00000166263	STXBP4	7.19384	5.2621	4.78135	5.84211	5.95847	7.27013	4.49386	6.84735	5.65802	7.13855	7.23709	6.59718	4.64586	6.53754	7.22472	6.68992	6.72238	6.59863	4.29544	6.32256	4.48903	4.55046	5.30896	6.61386	5.40957	6.92261	493	L1
ENSG00000140525	FANCI	7.07923	7.00906	6.9932	6.78162	5.79805	6.62779	6.6544	9.05995	8.58003	7.50121	7.94844	7.8978	7.52429	10.1185	6.9825	7.77091	5.49214	7.04049	5.84151	5.76055	6.70801	6.42215	6.65924	6.84159	6.99739	6.86453	494	L1
ENSG00000237510	GPAT2P1	4.18278	6.56428	5.46276	7.48824	4.79865	6.5596	4.98497	6.49681	6.15592	8.31083	8.74588	6.36333	4.54107	7.90207	5.88857	7.96519	5.16216	6.62013	5.19119	4.09592	4.17264	5.70749	5.55783	3.51415	4.34113	5.81294	495	L1
ENSG00000258057	BCDIN3D-AS1	4.30764	4.32876	4.58483	4.47429	4.48313	4.62615	4.54115	4.59719	4.63531	5.16005	5.23311	5.0231	4.88941	5.6047	4.86594	6.31199	4.50391	4.42006	3.82389	4.52475	3.76752	3.76752	4.45093	3.82389	4.32155	3.76752	496	L1
ENSG00000274536	MIR223HG	4.56125	4.86028	4.16009	4.6844	4.16009	4.16009	4.16009	4.52099	4.79301	5.48999	4.66445	5.74616	4.6654	5.58601	5.08783	6.3916	4.16009	4.46535	4.46079	4.4047	3.2504	3.2504	3.58284	3.58284	4.35927	3.99984	497	L1
ENSG00000135116	HRK	5.43776	5.25771	4.96963	5.5029	4.5907	4.88662	4.6997	5.47484	5.47145	6.33813	5.41709	5.62381	5.7338	6.42022	6.08825	6.75217	5.30515	4.75998	5.27165	5.51949	4.15171	4.58474	5.64625	5.29823	5.26859	5.45846	498	L1
ENSG00000260879	NA	5.49185	5.40175	4.51261	4.56454	4.66341	5.03411	3.58003	4.7416	5.12275	4.96292	4.78072	5.65435	5.84098	5.34889	5.98661	5.40594	4.25427	4.47771	4.16412	4.67227	4.12225	4.12225	4.53328	4.18619	4.12225	4.12225	499	L1
ENSG00000078237	TIGAR	9.20327	8.76151	9.08624	9.17867	9.75665	9.78943	10.003	9.87659	10.942	11.2097	11.3366	11.2443	9.90305	11.0342	11.9504	10.65	9.40586	9.68506	7.7069	8.43104	8.49287	8.8041	9.94843	8.55018	8.34307	8.78314	500	L1
ENSG00000177432	NAP1L5	5.31863	5.08875	4.54792	4.5673	5.20455	5.65811	5.43549	5.24376	5.9178	5.92596	5.77112	5.80352	5.12652	5.86694	5.84768	5.47576	4.86612	5.13134	4.52377	4.64529	4.88345	5.33486	5.48196	4.89783	4.85554	4.71173	501	L1
ENSG00000171848	RRM2	6.25744	4.78329	3.95208	4.95643	3.82603	7.4225	5.83083	6.18789	8.9213	7.69183	6.41412	7.03533	4.7914	7.64345	7.62476	7.4897	4.60253	5.88205	5.79495	6.71746	5.95395	5.99588	4.54274	5.98916	5.87708	3.98587	502	L1
ENSG00000259316	NA	5.19141	6.07234	3.06587	4.43984	4.03127	5.51967	6.40145	5.2516	6.69354	6.27317	5.68072	5.69224	4.33248	6.14418	5.63201	5.96875	4.0594	5.8118	4.8149	5.51933	5.78214	5.31359	4.69574	4.78862	4.33158	4.78035	503	L1
ENSG00000145358	DDIT4L	4.05987	4.08747	4.78958	4.99433	4.45785	4.81076	4.55282	4.94352	5.76017	6.44949	6.31079	6.65444	5.72228	6.44598	5.897	6.3274	4.46701	4.71072	3.72005	3.72005	3.9217	5.89192	5.53165	4.40002	4.18815	3.83763	504	L1
ENSG00000183023	SLC8A1	9.02981	8.73953	8.60679	9.63425	8.3969	9.33321	8.64907	9.11692	10.1098	10.9042	11.5163	11.0484	9.36015	10.6757	11.2301	9.61663	8.77895	9.69754	8.84862	8.3348	8.24945	9.32398	9.17067	8.04211	8.90036	9.05464	505	L1
ENSG00000164045	CDC25A	4.86617	5.28956	5.15354	4.90875	4.96488	5.54131	5.24451	5.39237	6.64892	6.06158	6.33091	6.63195	5.88663	6.23104	5.53559	5.96131	4.57415	5.4359	3.82812	4.79527	4.75434	5.66889	5.49376	5.43552	4.89024	5.46717	506	L1
ENSG00000187210	GCNT1	7.64316	7.32887	6.35389	6.84676	6.5049	7.79803	6.08336	6.34906	8.16155	8.47021	9.36352	9.24241	7.50939	8.64209	8.63438	7.47538	7.29887	7.59077	6.36434	6.78037	6.94448	6.6173	6.72468	7.24468	7.73784	7.52632	507	L1
ENSG00000007968	E2F2	5.82796	5.81646	5.2598	5.21592	3.97425	4.88383	5.56491	4.92749	6.89533	7.30499	6.73105	6.13174	5.92625	7.5439	6.59247	6.56522	4.50348	5.79677	4.52602	5.22931	5.18353	5.15197	6.03741	6.08282	5.666	5.50669	508	L1
ENSG00000117724	CENPF	6.57102	7.67865	5.82766	6.96458	4.52256	6.45365	5.37286	5.75479	7.87832	7.6869	6.95712	6.35162	5.74826	7.59455	6.92062	8.50699	4.97279	7.10981	4.86438	4.87373	4.75333	5.65176	6.00975	6.92342	5.49829	4.98459	509	L1
ENSG00000131153	GINS2	4.80805	6.18865	4.99196	6.0467	4.5197	4.96818	5.36249	5.47364	6.78297	6.52498	6.49607	5.60339	5.70296	6.56978	5.95678	6.21205	4.46678	5.79608	4.61327	4.96679	4.55179	5.39557	5.83977	5.77755	5.41747	5.68728	510	L1
ENSG00000145626	UGT3A1	4.90211	5.67733	5.30965	5.55233	4.48847	4.66439	4.97328	5.60137	5.74744	7.01332	6.624	6.1214	5.32517	6.36969	5.48051	5.73119	4.82532	6.09573	3.42872	4.1702	4.82576	5.1739	5.694	4.8022	5.18601	5.05929	511	L1
ENSG00000144354	CDCA7	4.6427	5.20294	3.78602	4.00867	4.29675	4.15326	4.12925	4.61381	5.99917	6.21027	6.2093	5.24338	4.64706	6.45013	5.23341	5.46714	4.13521	4.88763	3.94739	4.52804	4.60095	4.81674	4.96982	4.97393	4.68518	5.08803	512	L1
ENSG00000181631	P2RY13	4.50723	5.171	4.42485	4.93401	4.5609	4.93034	4.84619	5.25168	5.83183	6.54088	5.80701	6.06396	5.19228	7.39488	5.68231	6.38586	4.42953	4.93792	5.10044	5.01081	4.94705	4.59077	5.46085	4.77363	5.27321	5.19269	513	L1
ENSG00000197445	NA	4.12913	3.96373	3.7775	4.07958	3.7775	3.7775	4.25894	4.13634	4.66075	4.96841	4.79311	4.43214	3.7775	5.2229	4.6456	4.90811	3.7775	4.08102	3.71743	4.29914	4.11898	3.4984	3.71743	3.71743	4.1453	3.4984	514	L1
ENSG00000101230	ISM1	4.54533	5.14391	4.4755	4.62789	4.53093	4.62347	4.3574	5.17134	5.29635	7.40453	5.55877	5.91288	4.52994	6.88666	6.04519	5.83067	4.65364	4.59035	3.73184	5.11306	5.42432	4.43786	5.30625	5.51046	5.06291	4.19004	515	L1
ENSG00000230747	NA	3.81285	4.28416	4.66706	4.68643	3.79288	4.13993	4.27431	4.41126	4.9485	5.74101	5.10925	4.91307	4.49993	5.65882	5.42721	4.99025	4.13229	4.22133	3.83536	4.41708	4.42432	4.45236	4.85961	4.86373	4.15416	4.27296	516	L1
ENSG00000184208	C22orf46P	4.33248	4.33248	5.34795	6.0262	5.09781	2.73719	2.73719	5.01234	5.96004	5.40364	6.97384	6.85536	2.73719	4.65792	6.42476	4.33248	5.08317	5.3887	3.92366	3.92366	4.33248	4.33248	3.92366	3.92366	4.33248	4.33248	517	L1
ENSG00000164118	CEP44	7.19794	7.06915	7.47876	7.84677	6.02935	5.97199	6.51237	5.86854	7.01703	7.39635	7.23	7.42525	6.27812	7.61441	7.40534	7.16374	6.69642	7.12057	5.84638	6.05409	5.58243	5.74596	6.29302	6.98896	6.57667	7.12208	518	L1
ENSG00000131781	FMO5	6.56609	6.70955	6.36985	7.06876	5.68398	5.64255	5.8736	5.64245	6.34481	7.27671	6.63673	6.40043	5.06648	6.82283	6.45814	6.28496	6.09319	6.28546	5.12456	4.94641	4.80933	5.67055	6.08665	6.22103	6.14189	6.01409	519	L1
ENSG00000162817	C1orf115	6.94453	7.86816	7.26592	8.15116	6.25816	6.08574	6.14217	6.63435	6.79376	7.9868	7.66646	7.59653	6.42092	7.98475	7.32721	7.32883	7.45881	7.82592	5.743	5.50366	5.8663	6.04732	7.08798	7.33704	7.17111	7.36396	520	L1
ENSG00000254928	NA	5.19849	3.96489	4.89194	5.11042	3.55684	4.39707	3.55684	3.55684	4.89129	5.9054	5.05512	5.26436	3.55684	5.83402	5.11208	5.92992	4.87166	5.29872	3.4716	3.4716	3.96489	3.96489	3.4716	5.66167	3.96489	3.96489	521	L1
ENSG00000173611	SCAI	6.04089	5.64964	6.99029	7.95525	5.96762	6.03871	5.55796	6.52734	6.95728	7.22116	7.13912	6.68795	5.04819	7.29612	7.1524	6.60959	6.03343	6.54394	5.88637	5.09829	5.07719	5.48912	6.042	7.30212	6.9443	5.97915	522	L1
ENSG00000186638	KIF24	6.04808	5.7542	6.49963	6.84806	5.24851	5.52304	5.3505	5.14458	6.26881	6.73791	6.23943	6.20455	4.72931	6.54768	6.50074	6.40288	5.63214	6.08313	4.87527	4.64825	4.67716	4.75553	4.90076	5.72288	5.55784	4.93605	523	L1
ENSG00000142731	PLK4	5.68628	6.3089	5.56841	6.52364	5.31025	5.77174	5.18922	4.80175	6.88504	5.97528	5.72932	6.57616	5.15211	6.2086	6.45554	5.55211	5.06149	5.73668	5.13419	5.076	4.92473	5.3031	5.71868	5.09037	5.58978	5.38943	524	L1
ENSG00000225465	NA	5.43911	5.99376	6.46823	6.33354	4.57034	4.72325	4.86386	5.60556	6.2049	6.87084	5.60155	6.47198	4.54041	6.07812	5.53981	6.60366	5.55987	5.8944	5.57706	4.38612	4.74641	5.80716	6.11589	6.07128	5.32245	5.807	525	L1
ENSG00000136122	BORA	4.21302	4.21302	4.8486	5.92504	5.88509	4.72724	3.27783	3.27783	6.37049	5.30197	5.53277	5.86808	4.49765	5.02087	5.63835	6.88765	5.92752	4.97544	3.50248	4.99314	4.21302	4.21302	4.73453	4.84984	4.21302	4.21302	526	L1
ENSG00000011426	ANLN	6.07598	5.521	5.46559	6.78305	5.65645	6.31294	5.84166	5.12738	7.48702	6.62908	7.07459	6.2778	5.55691	6.52253	6.70592	6.30688	5.58089	7.0856	4.08427	4.75658	6.16688	4.58099	5.26275	6.61182	5.87632	5.15501	527	L1
ENSG00000149474	KAT14	3.83822	7.07409	3.00306	7.04377	4.94656	6.65195	5.4104	4.91889	7.11432	7.40842	7.62582	7.89877	3.00306	6.52239	7.81976	7.65128	7.29325	6.95713	4.15205	4.15205	3.83822	3.83822	4.15205	6.72913	6.63319	3.83822	528	L1
ENSG00000149311	ATM	6.84818	5.66169	7.27607	7.49366	5.82159	5.48601	5.85702	5.10928	7.91545	7.75271	7.93783	7.436	6.64936	6.02273	7.54364	7.85706	7.00726	7.08409	6.09172	5.09368	6.30013	5.70286	6.36925	6.80017	6.15356	5.93063	529	L1
ENSG00000163629	PTPN13	6.37428	5.42414	6.62251	6.78775	5.30236	4.91355	5.77467	4.77275	8.1518	8.16518	7.1523	7.49219	6.25647	6.48099	7.43382	6.54402	5.63842	5.76658	4.67191	4.98754	4.68148	6.20462	5.4913	6.11059	5.51588	5.72959	530	L1
ENSG00000152990	ADGRA3	5.58372	5.30172	5.22199	5.86912	4.30298	4.74287	4.68892	6.01314	5.99362	7.397	6.04951	6.30981	4.8542	5.99462	8.0312	7.26738	6.68742	6.23807	4.49165	5.85854	4.85946	4.62046	6.8507	6.06024	5.35712	4.72743	531	L1
ENSG00000144320	LNPK	10.497	8.0047	10.7351	10.5453	10.1768	9.77413	8.05317	8.38662	10.9282	10.9729	11.6806	11.5014	7.25958	11.347	11.6717	9.88739	10.1866	10.5421	8.5732	7.80668	7.44306	10.622	9.27947	9.95338	10.3699	7.9765	532	L1
ENSG00000182628	SKA2	7.22154	6.31595	6.40546	6.63532	6.23634	6.99549	6.7036	6.3837	7.28708	7.97471	8.16838	7.30792	6.0326	6.64229	7.57735	7.52658	6.87282	7.20807	5.51945	5.83831	5.52389	6.46323	7.10356	6.26128	6.32495	6.21384	533	L1
ENSG00000075975	MKRN2	6.00364	5.48436	5.4789	5.49603	5.42883	6.33235	2.88414	6.16983	6.04876	6.53477	8.75483	8.24718	3.85234	6.55504	8.04566	5.45332	6.11856	6.97496	4.23809	4.23809	5.67744	4.90133	5.15167	4.89208	4.90133	4.90133	534	L1
ENSG00000114491	UMPS	7.77152	6.59624	8.67741	8.23766	8.85429	8.92878	6.29269	9.44548	9.79392	9.82736	9.89156	10.0003	7.67324	7.75302	9.78123	9.16118	7.97167	8.64053	8.36651	6.12184	7.6175	6.06875	8.71801	5.48468	8.44764	6.85345	535	L1
ENSG00000115368	WDR75	7.87701	7.71592	8.52842	8.73966	8.73669	8.58897	5.79968	7.17817	9.61432	8.77415	10.6789	10.2249	8.81725	9.0076	9.99447	8.2214	8.91712	8.74816	7.39039	6.75667	7.97353	7.87731	7.94999	7.63319	8.14968	8.12277	536	L1
ENSG00000153214	TMEM87B	8.50962	7.54652	9.26105	9.57785	8.68564	9.20327	6.9532	8.4567	10.0286	9.79291	10.6644	10.6012	8.4664	9.97291	11.1085	9.45504	8.99389	9.33259	6.90649	7.15116	7.14823	7.71777	8.82759	7.0672	8.16497	7.52785	537	L1
ENSG00000261371	PECAM1	11.3974	11.3242	12.6789	12.8942	11.7356	11.8502	10.6275	11.6798	12.0567	13.163	13.5328	12.782	12.0867	12.5302	13.7894	11.9361	11.9114	11.8944	10.8467	10.5136	11.3634	10.8479	11.9772	10.8064	11.2999	10.9721	538	L1
ENSG00000183763	TRAIP	6.24425	5.34265	5.64518	6.53138	5.46268	5.25956	5.07228	5.15101	6.31141	6.05289	6.27334	5.74411	5.75392	6.36176	5.95488	5.82225	4.98087	6.06898	5.31298	4.58683	4.71714	5.07831	5.03519	5.60078	6.18035	5.17809	539	L1
ENSG00000257386	NA	4.76747	3.88232	4.81376	4.93395	5.18222	4.89769	2.93618	4.53978	5.16473	4.55503	5.80256	5.56457	4.94254	5.08529	5.46692	3.88232	3.93661	4.59078	4.17484	4.17484	3.88232	3.88232	4.17484	4.17484	4.98513	5.0423	540	L1
ENSG00000137040	RANBP6	8.07855	8.01121	8.06227	8.3097	7.49642	8.345	7.38137	7.4876	9.07624	9.19621	9.09113	9.03581	7.44294	9.12278	9.50319	8.97358	8.11377	8.52563	6.96509	7.19785	7.25525	6.30881	7.6871	7.68217	7.99355	7.53549	541	L1
ENSG00000013503	POLR3B	7.10059	6.86251	7.60086	7.49265	6.84451	7.19819	6.71497	6.50335	7.7096	7.99765	8.14151	8.41275	6.47497	7.9672	8.25129	7.6409	6.98661	7.53369	5.22141	6.15138	5.96918	5.45281	6.54951	6.53532	6.74193	6.6589	542	L1
ENSG00000107566	ERLIN1	8.75039	8.53681	9.30256	9.5227	8.96323	9.19677	8.82041	8.54623	9.76988	9.98524	10.0667	9.73358	8.4891	9.7029	10.1679	9.48944	9.10439	9.24703	7.41752	7.97024	8.103	7.48978	8.61292	8.53008	8.92115	8.21304	543	L1
ENSG00000058804	NDC1	8.30784	7.7967	8.84938	8.81589	7.79898	7.69853	7.84382	7.6891	9.39437	9.33015	9.35494	8.98026	6.96405	9.23917	9.07599	8.8458	8.01377	8.27683	7.28739	6.39927	7.43083	7.02413	8.38499	7.7798	8.04259	7.42046	544	L1
ENSG00000163104	SMARCAD1	8.39788	7.80972	8.52912	8.9355	8.11675	8.63749	7.7946	8.07862	9.43288	9.58753	9.10213	9.27745	7.48413	9.24655	9.442	9.00923	8.65207	9.01886	6.82889	6.64448	7.26758	7.03374	8.55138	8.70898	8.36665	8.0194	545	L1
ENSG00000152147	GEMIN6	5.9108	6.60064	6.73548	6.8241	6.65832	6.99153	6.38103	6.42688	7.496	7.69858	7.75619	7.83557	6.78127	7.10061	7.44468	8.00221	6.75657	7.08801	5.13614	5.98292	5.63848	5.45273	5.6495	6.35583	6.43788	5.88079	546	L1
ENSG00000235979	NA	3.63904	3.63904	4.41188	4.66086	4.09966	4.22877	3.81782	3.81782	4.73278	4.87616	4.64396	4.76933	3.81782	4.95101	4.34012	4.97024	3.81782	4.28776	3.53647	3.53647	3.63904	3.63904	3.53647	4.4216	4.18644	3.63904	547	L1
ENSG00000100228	RAB36	5.27392	6.88963	5.92821	7.18008	5.23446	6.55546	5.73047	6.15264	7.23647	8.82531	7.54232	7.78529	6.97106	8.49853	7.59267	7.78023	5.40678	6.15479	5.4239	5.36034	5.92739	5.11573	6.67745	5.53279	6.0648	5.90456	548	L1
ENSG00000146670	CDCA5	5.79137	5.75361	6.0414	6.55747	4.9233	6.59001	6.14327	5.69204	7.36414	7.39789	6.44196	6.36463	5.68628	7.19331	7.01174	6.67911	5.0805	6.2503	4.78355	4.73073	5.14131	5.29045	6.10937	6.16274	5.6453	5.23391	549	L1
ENSG00000157036	EXOG	6.59334	6.19662	9.38268	7.99747	8.2645	8.52948	7.89915	8.16702	10.1468	9.06837	9.87389	7.24795	6.87584	8.39774	9.86876	9.08747	7.31769	7.73026	6.48801	6.82414	6.42654	6.63513	7.13518	8.28629	6.61601	6.83477	550	L1
ENSG00000261069	NA	4.25209	3.62136	4.73938	4.6678	4.138	4.40288	3.56266	4.49803	4.71828	4.30461	4.52265	4.22475	3.56266	4.54306	4.33522	4.24187	3.56266	3.56266	3.80931	3.80931	4.24194	3.62136	3.80931	3.80931	3.62136	3.62136	551	L1
ENSG00000169860	P2RY1	7.57833	6.38381	7.55869	8.16078	7.25146	9.02141	7.08606	7.54891	9.08388	10.0205	9.15047	9.06429	8.37696	9.92098	9.97417	8.70035	6.53953	8.05737	7.7944	6.26743	7.85639	6.92656	7.95609	7.32707	7.66504	6.58172	552	L1
ENSG00000198829	SUCNR1	8.66564	8.59721	9.53262	8.96072	8.87962	9.79185	8.21325	8.75498	10.2556	10.7902	10.1624	9.94885	8.39252	11.0904	10.4448	9.96593	9.0391	8.64364	8.02126	7.62725	8.62218	8.06872	9.64999	8.61155	8.83544	8.1328	553	L1
ENSG00000204381	LAYN	6.51506	6.35684	7.03283	7.68945	6.19526	7.23125	5.94645	7.58104	7.7196	9.03624	7.86451	8.20628	6.81908	9.08012	8.32713	7.27317	6.08238	7.23147	5.98342	6.02459	6.66571	6.80207	7.12915	7.00333	7.1167	6.23347	554	L1
ENSG00000118420	UBE3D	4.95539	4.95707	6.05428	5.81006	5.00317	5.70403	5.31089	5.06218	6.14201	6.25541	5.47852	7.85211	5.64168	8.60448	8.65932	6.27426	6.17418	5.80271	4.74721	4.35702	4.82554	4.66645	6.19831	6.38057	5.15408	5.02303	555	L1
ENSG00000146433	TMEM181	5.20751	3.10602	5.50167	5.52993	3.69486	5.3726	5.31795	5.64154	6.17801	6.29681	5.26814	5.4069	3.69486	6.48472	7.46535	5.97611	3.69486	5.91939	4.19245	4.19245	3.10602	3.10602	6.02371	4.19245	4.36987	4.55187	556	L1
ENSG00000150551	LYPD1	4.82498	5.36514	6.70181	7.6441	5.86268	6.12044	5.91065	6.76272	6.06675	5.39353	4.47642	7.61432	7.47113	4.91941	5.41419	6.48241	5.59562	5.29158	5.60819	4.01312	3.89197	5.24654	4.57137	4.29298	4.97115	5.36113	557	L1
ENSG00000187624	LIAT1	5.12731	5.29356	5.65784	5.97297	5.07314	5.15388	4.92464	5.26047	6.46236	6.03304	5.36344	6.00815	5.91088	5.72274	5.06957	6.72507	4.32314	5.22024	5.02428	3.91195	4.18209	4.82862	4.84668	5.21772	4.29804	5.49375	558	L1
ENSG00000177599	ZNF491	5.65901	6.14613	5.371	5.55024	4.41718	5.24609	5.3429	5.28584	5.87362	5.84059	5.61096	5.8788	5.82177	5.60035	4.83473	5.53252	5.27969	5.497	3.90704	5.1159	4.75713	3.83331	3.90704	5.71851	5.63335	6.21378	559	L1
ENSG00000186185	KIF18B	5.18955	5.07828	3.88321	5.02143	3.54414	5.33565	4.69942	5.10317	6.86175	6.30257	5.57567	5.04269	4.81451	5.66871	5.30061	6.19337	3.82563	6.09935	4.26363	4.96919	3.7301	3.7301	4.26363	4.95928	4.91061	5.91179	560	L1
ENSG00000254536	NA	4.35559	3.5861	3.63378	3.63378	3.63378	4.474	3.63378	3.63378	5.06238	3.63378	3.77346	3.77346	3.63378	3.63378	3.5861	3.5861	3.63378	3.63378	3.77346	3.77346	3.5861	3.5861	3.77346	3.77346	4.84994	3.5861	561	L1
ENSG00000160172	NA	4.67016	5.36017	4.16568	4.83982	3.88987	4.41598	3.97387	4.1343	5.2631	5.10375	5.15421	6.3706	5.8957	5.9081	5.06064	5.15167	4.60629	4.94143	3.77305	3.77305	4.70987	3.92163	4.70079	5.21048	5.19606	4.86634	562	L1
ENSG00000181036	FCRL6	4.86962	5.12694	4.3323	4.902	3.5956	4.26824	3.858	4.09161	5.81572	5.80153	6.17011	6.22494	5.4115	5.39397	5.94995	5.56589	5.67866	6.12864	4.01497	4.67845	4.93706	3.98266	4.01497	4.91746	5.11942	5.18207	563	L1
ENSG00000108439	PNPO	7.88868	8.46299	8.34372	8.79888	4.22897	7.66791	5.55201	7.7915	8.49432	8.74062	9.45889	8.26669	7.50973	8.33113	8.23188	8.80638	7.64455	7.35808	3.88344	7.19252	6.36844	4.0171	7.49344	6.82225	7.70616	7.35327	564	L1
ENSG00000154743	TSEN2	6.66392	5.57648	5.59145	5.44288	4.57728	5.55783	4.97387	4.66331	7.07164	7.29465	6.17337	7.10094	5.91102	6.1739	6.35643	6.22797	5.41522	6.5683	3.54957	5.16825	5.00411	3.73949	6.12575	5.25821	6.19296	6.21106	565	L1
ENSG00000236144	TMEM147-AS1	7.2928	6.73582	6.52644	6.06209	3.78537	5.20933	5.65563	6.16588	6.70507	7.31304	6.38695	7.59112	7.53066	7.24468	7.03809	7.00367	6.19581	6.43152	3.99354	5.66492	5.40629	4.17475	6.44491	5.99379	6.45149	6.38193	566	L1
ENSG00000198105	ZNF248	6.59916	6.19513	6.46385	6.41083	6.14956	5.38669	5.12812	5.19225	6.92485	7.12729	6.96076	6.73187	6.71702	7.11613	7.54923	6.98429	5.67935	7.21001	5.57286	4.58376	6.14373	3.83764	5.65301	6.49325	6.40703	5.48372	567	L1
ENSG00000134262	AP4B1	7.81206	6.86256	8.0007	8.37912	7.12269	7.56248	6.82788	6.42781	8.64185	9.00557	8.58026	8.72618	8.55468	8.53144	8.9225	8.70629	7.53154	8.13708	6.65706	6.93797	7.2577	6.04251	6.71244	7.04266	8.0473	6.56829	568	L1
ENSG00000176714	CCDC121	5.35864	5.00979	5.16949	5.97875	4.86162	4.42762	4.94136	4.55895	5.29631	5.55106	5.4548	5.95586	5.16118	5.74849	6.52475	5.22792	5.53876	5.91614	4.20196	3.93839	4.45632	3.9425	4.80228	4.45311	4.9965	4.38093	569	L1
ENSG00000010165	METTL13	9.29349	9.31774	9.29266	9.38014	8.9723	9.45165	8.59728	8.16578	9.57975	9.82762	10.2673	9.81253	9.46773	9.69531	10.2171	10.0694	9.10216	9.62828	9.01291	7.29177	8.27219	7.0423	8.05339	8.4244	9.00009	8.51819	570	L1
ENSG00000176055	MBLAC2	6.16338	5.72227	5.89845	6.38627	5.09077	5.61837	4.46534	4.50415	6.2834	6.27422	6.24298	6.37724	5.31214	6.19995	6.57395	6.3947	6.02207	6.21534	4.98677	3.71881	4.78578	3.7717	5.22917	5.59178	5.57361	5.23565	571	L1
ENSG00000178917	ZNF852	5.24307	5.02993	5.5465	5.59805	5.19458	5.13868	4.9052	4.90659	5.75033	5.48087	5.55968	4.90939	5.03782	5.15592	5.81006	5.76377	5.54126	5.06183	4.53005	4.57584	4.32688	3.90241	4.3643	5.07158	4.85702	4.7596	572	L1
ENSG00000180447	GAS1	4.31662	4.57054	4.59106	4.76989	4.25963	3.92599	3.92599	3.92599	4.55534	4.53399	5.23162	4.43687	3.92599	4.71341	4.76017	4.83082	4.67816	4.66279	3.52021	3.52021	3.54713	3.54713	3.52021	4.25491	4.45462	3.54713	573	L1
ENSG00000123454	DBH	6.49295	6.94396	6.3284	7.05456	5.39298	5.90264	5.8809	6.15784	7.37493	7.83196	7.02304	7.27246	5.51199	7.03438	7.46699	6.72121	6.04544	6.13002	4.52368	5.46063	5.29838	4.40264	4.42119	5.12203	5.80757	5.07081	574	L1
ENSG00000259948	LOC124903574	9.6294	8.66224	9.59839	9.19113	8.72987	8.8026	9.00728	8.88406	9.7246	9.92904	9.70458	9.97941	8.30162	9.79927	9.91594	10.4967	9.26391	9.06052	7.69436	7.36754	7.93869	6.51981	7.3718	7.98882	8.57268	7.29766	575	L1
ENSG00000279833	NA	5.89867	4.96456	6.00851	6.17005	4.60979	4.46606	4.63139	4.24422	5.02396	5.17139	5.69534	5.50597	4.96065	5.64947	5.51543	5.17282	5.18098	4.6974	4.47746	4.1861	3.76311	4.5408	3.60438	4.33908	4.86593	4.29298	576	L1
ENSG00000001084	GCLC	10.3542	9.87782	11.2877	11.3614	8.68313	9.38697	9.05341	9.13261	11.0306	11.4284	10.905	10.2343	10.6254	10.8627	12.6604	11.2049	9.2495	8.9611	8.63229	8.85518	8.86105	8.2214	7.8328	10.1975	8.84288	7.1402	577	L1
ENSG00000260193	NA	5.46308	5.78664	5.34863	6.10048	4.1488	5.03991	4.96201	5.24152	5.64473	6.23617	6.10097	5.68461	5.42131	5.62378	6.2015	5.78706	5.27886	5.31331	4.90204	4.70222	4.9427	4.46133	4.44949	4.77353	4.77246	4.81502	578	L1
ENSG00000138439	FAM117B	5.16796	5.44303	5.95447	6.14844	4.87243	5.08398	4.89021	5.17105	5.36028	5.69849	6.60594	5.66824	5.54691	6.14071	6.00159	6.24765	5.41129	5.3102	4.68473	4.05567	4.64195	4.74358	4.49363	5.6053	4.69078	4.58789	579	L1
ENSG00000268849	NA	5.20114	5.26449	5.08793	5.36191	4.53561	4.37112	4.85386	4.62767	5.46961	5.36714	6.13402	5.62353	5.75711	5.70451	6.07638	5.53706	4.92265	5.28661	3.97985	3.97985	3.92009	3.92009	3.97985	5.30536	4.76068	4.78206	580	L1
ENSG00000075336	TIMM21	8.49505	8.17234	8.84332	8.84285	7.62205	7.93498	7.56707	7.67946	9.43209	9.32713	9.4329	9.46272	8.60714	9.58117	8.94455	9.63191	7.75056	8.27844	6.52602	7.02268	7.69634	6.67771	7.77385	8.29574	8.19343	7.27952	581	L1
ENSG00000187601	MAGEH1	6.83996	7.05976	7.08639	7.20432	6.44889	6.35955	6.58402	6.38694	7.2266	7.13339	7.17073	7.2858	7.09985	7.2836	7.26105	7.60643	6.65678	6.79415	5.44783	6.0207	5.91919	5.3088	6.22959	6.63788	6.47807	6.33562	582	L1
ENSG00000116990	MYCL	6.64783	7.12261	7.69662	8.38569	6.0539	5.97107	5.89698	5.87473	7.29558	7.9645	7.95965	8.59756	7.29676	7.98319	8.88656	7.93866	6.40387	6.65064	5.62668	4.59577	5.44294	5.12517	5.99728	6.47107	6.01596	5.21931	583	L1
ENSG00000174327	SLC16A13	7.56991	7.51609	7.8118	8.41978	7.00348	7.20795	6.95874	7.393	7.3818	7.8146	7.77664	7.924	7.70992	7.8758	7.95285	7.77061	7.10461	7.56087	6.27684	5.8446	6.31521	5.95803	6.24805	6.98339	7.12946	6.44728	584	L1
ENSG00000075240	GRAMD4	10.5653	10.5636	10.1214	11.0633	8.04143	8.25202	8.48876	8.93341	10.2842	10.5289	11.1645	11.1035	10.9985	10.2682	11.5574	10.9183	10.6956	10.4506	8.61563	9.20873	9.346	7.65751	8.91359	10.2389	9.91873	9.69143	585	L1
ENSG00000145569	OTULINL	8.23255	7.30923	7.73622	8.44941	5.36404	6.62367	6.13234	7.60654	8.81211	9.09841	8.93353	9.94075	8.93428	8.8836	9.16975	9.32944	7.71937	7.17215	6.4835	6.12279	7.48166	5.54501	6.78067	7.04648	6.99936	6.70911	586	L1
ENSG00000005882	PDK2	7.36636	8.15147	8.66404	9.04232	6.64599	6.81162	6.91383	7.31158	8.12702	8.31491	8.48971	8.42787	8.60899	8.44111	8.5616	8.46386	7.29258	7.69288	7.27165	6.64404	6.91073	6.59484	7.50447	7.47178	7.50481	7.5336	587	L1
ENSG00000266036	NA	5.61515	5.50187	6.00167	6.27517	5.22474	4.56183	5.15012	5.7234	5.6356	6.15676	6.61794	6.69065	5.93742	6.0846	6.82707	5.68724	5.70979	5.59309	4.71333	4.76446	5.13739	4.86977	4.9171	5.07654	5.18457	4.90919	588	L1
ENSG00000154889	MPPE1	8.79068	8.77695	9.03698	8.92851	7.64182	7.76538	7.04939	7.66833	8.90741	8.7777	9.42879	9.10983	8.91252	8.69189	9.3596	8.9215	8.65593	8.64728	6.38622	7.67984	7.52926	6.97602	8.28506	8.08084	8.51375	7.6107	589	L1
ENSG00000183323	CCDC125	7.05535	7	7.68356	8.05435	6.50079	6.28855	5.95865	6.62302	7.86372	8.13473	7.98353	7.88791	6.84949	8.19004	7.96982	8.1926	7.05679	6.89231	5.06197	6.15171	5.63326	6.17108	7.53777	6.61808	6.49202	6.52576	590	L1
ENSG00000198298	ZNF485	5.08162	5.19809	4.83866	5.50617	4.50879	4.58452	4.47155	4.45805	5.84028	5.44194	5.76151	6.17381	5.22185	5.40963	5.53363	6.10263	5.38974	5.15832	3.606	4.48353	4.21179	4.21179	4.86503	4.5136	5.10359	4.21179	591	L1
ENSG00000132405	TBC1D14	9.34042	9.04376	9.17083	9.56356	8.0993	8.10835	8.1179	7.78694	9.3515	9.95826	10.662	10.5255	9.88535	9.83802	10.9872	9.76007	9.3378	9.51142	6.24482	7.71104	7.30678	7.2408	8.21861	8.62546	8.83142	7.81346	592	L1
ENSG00000135828	RNASEL	7.58332	7.08613	8.0769	9.14392	6.577	7.34923	6.38376	6.65977	8.30486	9.29672	9.10012	8.98732	8.00876	8.89312	9.2179	8.75794	7.57717	8.43139	4.6873	6.23402	6.0365	5.81633	7.61658	7.20512	7.05242	7.16286	593	L1
ENSG00000150756	ATPSCKMT	7.06	6.34526	6.94274	7.08041	5.82951	6.14235	5.74497	6.43678	7.36594	7.44829	8.34021	8.07388	7.24532	7.72104	7.03141	7.07775	6.55663	6.48351	5.11429	5.50361	6.36466	6.22394	6.45724	5.56384	6.24162	6.26116	594	L1
ENSG00000204519	ZNF551	5.85078	5.25903	6.53489	6.59957	5.64175	6.13534	5.71805	6.12699	7.2257	7.40835	7.94013	7.43332	6.28339	7.01585	7.17279	6.90923	6.62605	6.13605	3.83026	5.31438	5.04538	5.29442	5.55677	5.81295	5.2383	6.329	595	L1
ENSG00000115526	CHST10	6.22304	5.89184	5.85907	6.89864	5.64438	5.85266	5.00296	5.21966	6.72881	7.05519	7.0024	6.93785	6.30946	6.88902	6.55047	6.30933	6.30236	6.46586	4.74125	5.00483	5.67098	5.8032	5.89369	5.85165	6.23932	5.60012	596	L1
ENSG00000183250	LINC01547	6.50979	6.45074	6.20593	6.46153	5.39698	5.19015	3.88869	5.31765	8.34417	8.6757	8.51489	6.80219	7.12864	7.69866	7.63454	7.16625	5.48939	5.53858	3.60944	4.45381	5.46678	5.24912	5.72821	4.7524	5.31865	4.48185	597	L1
ENSG00000104738	MCM4	5.5051	4.92696	5.71719	6.35053	4.83005	5.92898	3.19089	5.24481	7.14775	6.84016	7.45304	7.11986	6.25709	7.47791	6.65431	7.74358	4.96708	6.4939	4.12926	4.12926	4.64549	4.64549	5.25233	4.73229	4.64549	4.96627	598	L1
ENSG00000138604	GLCE	7.24788	7.04514	8.34556	8.34147	7.08987	7.11719	6.66917	7.18049	8.3739	8.89718	8.18754	8.49936	7.14025	8.723	8.39064	8.3366	7.25798	7.4246	6.45896	6.13612	6.32454	6.55708	7.38201	7.72399	7.71619	6.82801	599	L1
ENSG00000161929	SCIMP	8.21683	9.0606	9.13556	9.66484	7.56486	8.64647	7.35208	8.52778	9.23165	10.1188	10.0227	9.82672	9.18562	10.2743	10.0112	9.95469	8.50589	9.37861	8.02748	6.56612	7.36494	7.54728	9.38762	8.17827	8.20441	8.8176	600	L1
ENSG00000115112	TFCP2L1	6.92217	7.16517	6.92662	7.64033	6.23424	5.71362	5.52428	5.7817	7.01946	8.28457	7.44602	7.73437	7.04641	8.40182	7.55466	7.31227	6.03798	6.43548	5.72041	5.86067	5.90782	5.80212	6.26093	6.63378	6.35154	6.73534	601	L1
ENSG00000183780	SLC35F3	4.68329	4.26129	4.57473	4.55764	4.34616	4.03348	4.03348	4.03348	4.35175	5.39364	5.14154	5.07707	4.03348	5.48618	4.71387	4.55461	4.37475	4.46426	3.16639	3.75124	3.79345	3.79345	3.902	4.6001	4.25526	4.54268	602	L1
ENSG00000118965	WDR35	6.32533	6.16191	5.53217	6.24662	5.7246	6.07365	5.41005	5.5532	6.99291	6.76006	6.79043	6.95544	5.57041	6.60415	7.03737	6.77616	5.8801	6.17761	5.97673	5.03075	4.91486	5.30618	5.69048	5.47137	5.91313	5.62378	603	L1
ENSG00000183665	TRMT12	6.18324	5.96037	6.39487	6.17629	6.30539	6.12006	6.03449	5.69789	7.44285	7.44216	7.49524	7.77552	6.48417	7.28553	7.79739	6.86655	6.01094	6.6864	5.64016	5.81464	5.2827	5.19189	5.92246	5.32337	6.10405	6.57782	604	L1
ENSG00000108175	ZMIZ1	12.5363	12.3196	12.3434	11.7004	11.7571	11.9558	12.372	11.9607	12.9789	13.1167	13.4988	13.4284	13.0384	12.9268	13.7446	13.145	12.6948	12.5095	10.7522	11.1679	11.2743	10.9732	11.5418	11.9777	11.8748	11.6112	605	L1
ENSG00000135763	URB2	7.38589	6.80928	6.17769	6.42924	6.67382	6.85094	6.30586	6.26436	8.16684	7.62761	7.88762	8.1686	6.88032	7.45574	8.34106	7.57742	6.45552	7.43404	5.11525	6.41419	5.82755	5.40188	5.69986	6.68144	6.59855	6.17364	606	L1
ENSG00000106799	TGFBR1	9.85719	9.73413	9.88838	10.0227	9.16612	9.38235	9.69962	9.39389	10.8455	11.2499	11.7476	11.1679	9.83868	11.347	10.6081	11.0427	9.81494	9.8077	8.7341	8.42933	8.86639	9.00405	9.6922	9.6588	9.76361	9.65953	607	L1
ENSG00000249237	NA	3.65113	3.65113	3.80418	4.06105	3.80418	4.2062	3.80418	3.80418	4.58898	5.0489	4.89852	5.02069	4.21675	4.83783	4.79524	4.62667	3.80418	3.80418	3.53803	3.53803	3.65113	3.65113	3.53803	3.53803	3.65113	3.65113	608	L1
ENSG00000255561	FDXACB1	5.64163	5.19297	5.38236	6.29029	5.52764	5.93698	5.71796	5.34545	6.77079	7.05409	6.95675	7.29756	5.87049	6.92972	6.77487	7.1397	5.85787	6.16175	5.14739	5.15665	4.76619	5.57458	5.80895	5.02486	5.50611	5.56894	609	L1
ENSG00000275026	GXYLT1P4	4.1453	3.65533	3.64921	4.47277	3.64921	3.64921	3.64921	4.17482	4.95282	5.28047	4.82164	5.08921	4.45299	4.9632	4.82911	4.97205	3.9953	4.18969	3.68879	3.68879	3.65533	3.65533	3.68879	3.68879	3.65533	4.23498	610	L1
ENSG00000275464	LOC102724159	7.27761	7.36064	6.9719	7.7668	7.50409	7.85651	7.14017	7.16929	8.8016	8.56818	9.1472	9.51585	8.74598	8.38594	8.59294	9.30517	7.58385	7.83081	6.81538	6.94835	7.17688	7.23692	6.65781	6.7228	6.3763	7.33518	611	L1
ENSG00000281887	GIMAP1-GIMAP5	6.88869	4.20892	6.83742	6.81298	5.10909	5.61421	5.03327	4.67127	6.23312	6.87496	7.64463	7.95826	6.54541	6.29482	7.76268	8.42394	7.17137	6.76806	4.1559	4.1559	4.20892	4.20892	4.1559	4.1559	4.20892	4.20892	612	L1
ENSG00000119929	CUTC	7.15779	7.08146	6.86306	7.19903	6.71406	7.04683	6.77326	6.479	7.68827	7.26827	7.46921	7.7582	7.61321	7.6376	7.80643	7.94278	7.03733	7.17551	6.37625	6.13829	5.79646	5.90827	7.04758	6.79378	7.08484	6.86979	613	L1
ENSG00000255197	SLC39A13-AS1	6.32763	4.99652	6.04077	6.66473	4.73804	5.28798	5.38672	4.72731	6.24407	5.92833	7.03466	6.9636	7.05224	5.75325	6.92128	6.29554	5.80522	5.94557	3.72363	3.72363	3.97056	3.97056	5.14802	5.23331	5.30938	5.1334	614	L1
ENSG00000073111	MCM2	8.20232	7.50265	7.33195	7.98226	6.2477	6.55258	7.25362	7.02046	8.63113	8.96544	9.77199	9.19973	9.30512	9.1736	10.1156	8.30425	7.73241	8.27492	7.04906	7.04182	6.90759	7.12271	7.9607	6.99303	7.4863	7.96	615	L1
ENSG00000140526	ABHD2	12.2253	11.7186	12.5726	12.3948	11.4368	11.3974	12.1949	11.7045	13.3018	13.6149	13.9318	13.8701	12.8862	13.3856	13.9322	13.1434	12.2904	11.7469	11.3456	10.5584	11.2258	11.4026	12.0072	11.4372	11.697	11.4119	616	L1
ENSG00000175691	ZNF77	5.71377	5.3455	5.64813	5.58571	5.33354	5.2322	5.23068	4.95649	6.19302	5.79948	6.18649	5.95299	6.21615	6.00201	6.49297	5.76213	5.29428	5.02857	4.58146	4.97091	4.68281	4.59083	4.94516	5.58934	5.6301	4.85194	617	L1
ENSG00000272668	LOC107985216	5.55701	4.40079	5.03095	5.47299	3.94414	3.94414	4.28535	4.45032	5.51368	5.77893	5.62503	5.38344	5.1923	5.21599	5.96251	5.27483	5.33321	4.88875	4.32067	3.4476	3.60159	3.60159	4.86858	4.59164	5.12735	4.76157	618	L1
ENSG00000273387	NA	4.46925	4.38329	4.37922	4.50491	4.28949	4.67999	5.11008	4.22033	5.25687	5.15396	4.69413	4.84362	5.33932	5.10477	5.44845	5.10665	4.46631	4.65876	4.56816	4.27681	3.58409	4.36178	4.93732	4.42979	4.59472	4.84845	619	L1
ENSG00000175575	PAAF1	6.87366	7.06195	7.6211	7.60709	6.95249	7.18743	7.04215	7.05034	7.65814	7.79007	7.83598	7.95592	7.24933	8.0088	7.59551	8.12608	7.1987	7.53821	6.13979	5.86951	5.74109	6.81386	7.51885	7.06031	6.87388	7.12497	620	L1
ENSG00000184857	TMEM186	6.73099	6.40372	6.66607	6.54332	6.28005	6.43456	6.43662	6.16514	7.4107	7.44021	7.07776	7.3013	7.15095	7.21524	7.23024	7.70376	6.87889	6.59763	5.5615	5.77113	5.22572	6.25478	7.09021	6.39694	6.54021	6.37854	621	L1
ENSG00000155254	MARVELD1	8.90078	8.64231	8.55944	8.62049	7.5735	7.18607	7.80778	7.55688	9.03045	9.15063	8.72116	10.2406	9.45911	8.70354	9.45898	8.86695	8.77083	8.19181	6.16294	7.52921	7.48879	6.85505	7.32065	8.59014	8.15912	7.91172	622	L1
ENSG00000117016	RIMS3	7.39382	7.11509	8.07992	7.59389	6.40832	5.91044	6.48316	6.78271	7.90466	7.49462	7.37795	7.95263	8.20405	7.3033	7.76543	7.00846	6.70324	6.36844	4.03114	6.3598	6.4561	5.63397	5.91449	6.95312	6.4274	5.98623	623	L1
ENSG00000276547	PCDHGB5	6.1066	5.52022	6.78755	6.35798	5.87554	5.58443	5.79812	5.1154	6.5832	6.31601	6.44474	7.00661	6.44975	6.24135	6.85124	5.86899	5.90154	5.53859	3.7953	5.27779	5.24378	4.25089	4.48022	5.45674	5.36395	5.33878	624	L1
ENSG00000171649	ZIK1	6.12781	5.44717	6.89231	6.01436	5.43037	5.93735	5.39917	5.75826	6.30605	6.21142	6.57373	7.28229	6.98653	6.84614	6.64998	6.15405	6.14531	5.79244	3.74995	5.06065	5.47616	5.08748	5.65597	5.7026	5.84767	5.1585	625	L1
ENSG00000277669	NA	6.224	4.79246	6.90446	6.8641	5.40231	5.72437	5.71123	6.5051	6.0939	5.69092	6.54488	7.13327	7.82364	6.18434	7.10385	6.07616	5.97576	6.05238	3.71734	5.29418	4.79246	4.79246	5.42706	5.29776	6.12805	4.79246	626	L1
ENSG00000239521	NA	6.53051	6.3898	6.78432	6.96348	6.10765	6.73802	5.46513	6.00439	5.70265	7.33258	6.63062	6.63406	7.36493	6.85191	6.95584	7.11656	7.12535	6.158	4.55383	5.93275	5.47093	4.82507	5.38318	6.17693	6.78778	5.13922	627	L1
ENSG00000173456	RNF26	8.67372	8.30145	8.73758	8.96341	8.57022	8.42342	8.33606	8.20938	8.52202	8.76293	9.7242	9.55562	9.60572	9.1276	9.80927	9.21127	8.47244	8.66023	6.66429	7.15139	7.00177	6.36738	7.54311	7.32014	8.18932	7.48222	628	L1
ENSG00000205808	PLPP6	6.78612	6.50342	6.6958	7.21503	6.84002	6.74325	6.32535	6.35926	6.51465	6.8911	7.05757	7.18321	7.12851	7.43992	7.36178	6.71318	6.17453	6.58118	5.12861	5.79854	5.25529	4.56525	5.36748	5.70864	6.65159	6.09057	629	L1
ENSG00000086289	EPDR1	9.14102	8.90512	9.97856	9.78602	8.97644	8.8773	8.52648	9.03428	9.52036	9.58162	10.2172	9.72081	10.1709	9.64443	9.8107	9.61546	8.98532	9.27203	6.73048	8.33192	8.05209	7.35214	7.98247	8.78227	8.97358	8.49741	630	L1
ENSG00000181830	SLC35C1	8.91835	8.89886	9.7711	9.4616	9.2498	8.63251	8.57284	8.79471	9.1805	9.24029	9.98746	9.85303	10.5604	9.60679	10.2207	9.41894	9.16297	9.0493	6.97027	8.39806	8.03318	7.76741	8.50004	8.46747	8.80832	8.27352	631	L1
ENSG00000196544	BORCS6	8.12641	8.37962	8.97412	8.92413	8.42737	8.48371	7.97826	8.47534	8.08373	7.97164	8.73221	9.01004	9.74341	8.55264	9.16245	8.87876	7.6456	8.23424	6.07771	7.2896	6.36111	7.00656	7.22899	7.69569	7.48863	7.15212	632	L1
ENSG00000275074	NUDT18	7.82976	7.77236	8.01633	8.45931	7.88234	8.38658	7.15798	7.83097	7.47457	7.71014	8.41372	8.24023	8.8587	7.9398	8.44425	7.93627	7.38811	8.18203	6.06524	6.48176	6.24312	6.12066	7.31634	7.09464	7.71634	7.2225	633	L1
ENSG00000152475	ZNF837	5.04627	5.36212	5.84751	5.85229	5.44506	5.2248	4.73086	5.1651	5.09896	5.41124	5.48244	5.97787	6.77069	5.9012	6.06959	6.17285	5.05972	5.49656	3.63421	4.46706	3.67676	3.67676	5.1956	4.68187	5.1691	4.82675	634	L1
ENSG00000175591	P2RY2	7.0248	7.83386	7.76359	8.62939	6.78299	7.79574	6.3502	7.06363	7.48837	7.86598	8.03942	8.10383	8.55408	7.89439	8.04158	7.54625	6.48164	7.80949	5.22762	6.17856	5.99376	5.89113	6.66657	7.02271	7.05267	7.02197	635	L1
ENSG00000169896	ITGAM	12.7502	12.7576	12.6644	12.9791	11.7556	11.9816	12.0371	12.2499	13.6943	13.9121	13.8843	13.8169	13.7877	13.7487	15.0237	14.1023	12.294	12.4715	9.74602	9.93604	10.4956	9.63014	10.4936	11.5319	11.1667	10.1957	636	L1
ENSG00000115325	DOK1	9.58061	9.62513	10.1988	10.5967	9.53198	9.80715	9.34212	9.34229	10.0392	10.4178	10.9436	10.998	11.4451	10.6101	11.4915	10.7647	9.8702	10.1929	8.2986	8.60521	8.45007	8.55125	9.26685	9.12977	9.28929	8.99941	637	L1
ENSG00000182810	DDX28	7.10182	7.33573	7.59785	7.78655	7.83612	7.84928	7.4764	7.41543	7.91298	8.21668	8.96664	9.01025	9.13048	8.65398	8.83765	8.90317	7.45792	7.76761	5.09328	6.77703	6.26656	5.94283	6.47037	6.84595	6.85026	6.66706	638	L1
ENSG00000171574	ZNF584	6.58769	6.09003	7.38191	6.72316	6.66622	7.36142	6.4036	7.13894	7.34591	7.21741	7.95961	7.83875	7.82665	7.13047	7.84245	7.35075	6.33333	7.14422	4.76548	5.65307	4.85387	5.58962	5.79402	5.98717	6.04842	6.46445	639	L1
ENSG00000177427	MIEF2	7.95634	7.49219	8.23488	8.1986	7.24727	7.49012	7.73638	7.34094	7.44725	7.59436	8.55025	8.58271	9.34096	8.41781	9.08649	8.19491	7.00115	7.21244	6.34086	6.90016	6.33584	6.2658	6.2374	6.20878	6.68248	6.41037	640	L1
ENSG00000107021	TBC1D13	9.21541	9.18376	9.19353	9.33251	9.31428	9.47411	8.36333	9.12427	8.88059	9.02084	10.1107	10.2163	9.29507	8.66708	9.49827	9.02919	9.05165	9.12125	6.55268	8.15706	7.25726	7.52433	7.60465	8.19804	8.5203	8.64167	641	L1
ENSG00000213380	COG8	7.57603	7.34939	7.7162	7.99484	7.51102	7.42006	7.09336	7.17704	7.31051	7.33672	8.56719	8.44498	8.23409	7.66713	8.49	7.73962	7.45384	7.71694	5.59224	6.82681	5.70884	6.3259	6.33771	6.44693	6.93511	6.90775	642	L1
ENSG00000004139	SARM1	6.65327	6.6134	6.58345	7.29565	6.97422	7.67745	7.06056	6.8999	6.71955	7.33337	7.4904	7.64661	8.00384	6.72415	7.65526	7.41835	6.98533	6.84099	5.09753	6.24132	5.33526	6.28096	6.46489	6.24077	6.55319	6.01619	643	L1
ENSG00000198890	PRMT6	6.84995	7.26347	7.07986	7.77039	7.50192	8.18112	7.34714	7.60192	7.55519	7.68795	8.13188	8.11602	8.21515	7.58841	8.21581	8.36305	7.39275	7.84777	5.07931	6.33708	5.14769	5.73335	6.43935	6.60291	6.68349	6.94367	644	L1
ENSG00000144120	TMEM177	6.2535	6.26975	5.95761	6.6769	5.84654	6.385	5.36624	6.20681	6.597	6.12627	7.13816	6.74225	6.63211	6.94116	6.97324	6.49924	6.1426	6.49015	4.7974	5.36189	5.04656	4.6985	5.62338	5.32182	6.1566	5.85286	645	L1
ENSG00000205138	SDHAF1	7.03638	7.27612	6.94106	7.20012	6.77019	6.90099	6.2275	6.74166	7.48002	7.16094	7.87809	7.94655	8.11291	7.8134	7.52933	7.94375	6.8721	7.13742	5.66829	6.23579	5.85512	5.67943	6.04781	6.63231	6.83159	6.78014	646	L1
ENSG00000100462	PRMT5	8.03855	7.29796	8.29733	8.51316	6.57062	8.33882	6.31813	6.59207	9.4664	8.51727	10.0126	10.17	11.0168	8.19741	11.0805	10.5539	6.49843	8.73374	6.72938	7.34603	6.4214	5.49526	7.0037	6.71712	6.79908	6.47543	647	L1
ENSG00000179409	GEMIN4	7.76919	7.20054	7.22488	7.82629	7.58318	7.90358	7.36225	7.71761	8.69338	8.25004	8.8487	8.86444	8.33646	8.04718	8.86196	8.55292	7.30758	7.92724	6.94403	6.80045	6.89623	6.30218	6.79137	7.02484	7.5027	6.9807	648	L1
ENSG00000179978	NA	6.85242	6.20576	6.04992	4.90979	6.04198	6.64679	5.27423	4.34266	6.12384	6.29055	5.72734	6.79128	6.02402	5.82981	6.67403	6.02929	5.87606	6.10883	4.14382	5.28515	4.26534	4.26534	4.14382	6.14475	6.30367	5.01059	649	L1
ENSG00000165689	ENTR1	8.67468	8.16838	7.35897	8.04887	7.71337	7.88196	7.63539	7.10737	8.83545	8.60864	8.78921	9.10077	9.46963	8.87692	9.58767	9.3575	8.28424	8.06047	6.8481	8.14765	6.45711	7.08821	6.79586	8.62603	7.88813	7.89991	650	L1
ENSG00000144362	PHOSPHO2	4.51242	4.26965	4.33648	4.5276	4.81198	4.61204	4.34768	4.38037	4.62158	5.0163	4.52491	5.19401	5.22577	4.83185	4.82007	4.9508	4.43466	4.67217	3.51037	4.09924	3.7308	3.7308	4.25099	4.33281	4.77764	4.21686	651	L1
ENSG00000261188	TFIP11-DT	4.92013	4.70836	5.01214	5.17548	4.97842	5.00486	4.84464	4.25923	5.145	5.29147	5.11506	5.61058	5.51993	5.11603	5.23976	5.59572	4.67803	4.86804	3.63629	4.44874	3.98051	4.40406	4.56192	4.44454	4.69263	4.09333	652	L1
ENSG00000269378	NA	6.69068	5.32109	8.66254	8.04322	7.96753	7.68577	7.89454	7.60836	8.2789	7.94946	10.4924	9.95894	8.16314	7.96064	9.45875	6.89609	7.72246	7.27713	4.25866	4.25866	5.94166	5.32109	4.25866	4.25866	5.78041	5.32109	653	L1
ENSG00000271741	NA	6.43805	5.9954	7.24081	7.48503	6.02727	7.09848	6.82337	6.30191	6.93334	7.3264	8.05868	7.53271	5.83815	6.26476	7.9832	5.95638	6.00426	6.62721	3.8958	3.8958	6.23878	4.23693	5.13802	5.47622	5.42358	4.23693	654	L1
ENSG00000262576	PCDHGA4	4.49786	4.0509	5.26637	4.44354	4.66588	4.26075	4.66634	4.29718	4.94324	4.60236	4.71819	5.47543	4.65998	4.68247	5.12551	4.0509	4.23707	3.93063	3.80485	3.80485	4.0509	4.0509	3.80485	3.80485	4.0509	4.0509	655	L1
ENSG00000270149	NA	6.81355	5.49274	8.21642	8.47447	7.79425	7.62052	7.96736	7.75365	7.44267	7.85488	10.2537	10.2492	8.57284	8.07269	11.4675	5.49274	7.52027	7.39546	3.69427	6.5418	5.49274	5.49274	3.69427	4.55629	6.11536	5.49274	656	L1
ENSG00000283485	NA	4.93917	4.93917	7.30935	7.44585	5.84446	5.84121	5.86261	5.30041	7.20035	7.80025	8.65481	8.63032	6.14224	6.67133	9.89118	4.93917	5.67549	5.38763	4.61097	4.61097	4.93917	4.93917	4.61097	4.61097	4.93917	4.93917	657	L1
ENSG00000100092	SH3BP1	9.55383	8.62174	8.68626	9.02592	8.02835	9.58849	8.78248	8.93142	8.92874	9.79571	10.4436	10.3224	10.5168	8.22	11.1988	7.60225	9.31796	8.5944	7.05422	8.09528	9.12869	7.11286	4.90608	7.88829	7.95525	7.26305	658	L1
ENSG00000115170	ACVR1	7.41681	5.49604	6.35565	7.45353	7.20603	6.32819	7.20179	6.4319	7.18331	6.95585	8.94907	8.10356	7.50969	6.82557	9.2622	6.1843	6.76193	6.40214	5.60216	6.71502	5.88398	4.61814	4.15155	5.83654	6.63072	6.00198	659	L1
ENSG00000234857	HNRNPUL2-BSCL2	10.4171	9.76985	9.77255	9.94533	10.1618	10.0424	10.0105	10.1015	9.60928	9.64551	11.199	11.2826	9.99827	9.48912	12.3955	10.967	9.65945	9.69059	8.26505	9.82971	8.51628	4.73333	3.78333	7.44476	8.02152	7.57749	660	L1
ENSG00000149260	CAPN5	5.71334	6.22838	6.27089	7.25144	5.30387	5.6582	4.6767	6.31828	5.61873	5.94461	7.43268	6.31082	6.47594	6.5351	7.80816	5.45556	5.5022	6.09503	5.13877	4.67215	4.50781	4.50781	3.70063	4.418	5.39412	4.50781	661	L1
ENSG00000282458	WASH5P	9.2929	9.57943	9.08516	9.87281	9.15163	9.75458	9.09024	9.34224	9.46979	9.79548	10.9013	11.0811	10.8266	9.45104	10.7169	9.35231	10.1603	8.99924	7.43331	8.71586	8.69213	7.5399	5.8545	6.63427	8.55351	7.70263	662	L1
ENSG00000185513	L3MBTL1	6.17237	6.40592	6.96246	8.13915	5.84776	5.74795	5.0596	5.1324	6.00619	7.22995	6.51225	6.84289	7.88218	5.7921	6.38473	6.32984	5.34533	5.37123	4.58221	5.69555	4.5191	5.62393	4.71686	6.22492	6.15732	5.5686	663	L1
ENSG00000198182	ZNF607	6.10037	5.58446	6.15619	7.05634	4.81844	5.55175	4.67064	5.12778	5.50734	6.22644	6.02672	6.24774	6.37721	6.24663	6.23166	6.17499	5.68151	5.84521	5.25151	4.97488	4.05339	4.77292	3.69252	6.0706	5.74292	5.73161	664	L1
ENSG00000148343	MIGA2	8.27948	9.00667	8.63654	9.1777	8.00365	8.36848	8.02624	8.39965	8.44919	8.50969	9.12834	8.11262	8.83178	8.10166	8.62716	8.12086	7.62704	8.0287	6.37651	6.97653	7.05138	6.46501	5.1743	7.78239	7.82491	6.69226	665	L1
ENSG00000236675	MTX1LP	6.18497	6.16996	6.41779	6.35803	5.65588	5.48095	5.27126	5.64035	5.70997	6.1103	6.84002	6.43481	6.43165	6.12054	6.12909	6.30141	5.63079	5.96297	4.0474	5.42862	5.10067	5.31681	4.0474	5.4739	5.75531	4.22955	666	L1
ENSG00000260051	NA	6.63985	6.38713	6.97355	7.33589	6.11952	5.93063	6.36283	5.83193	5.96368	6.3704	6.59907	6.90565	6.50612	6.20362	7.16779	6.13615	6.76976	6.13673	4.88893	5.62962	5.15893	4.28781	3.67172	5.32197	5.69055	5.55217	667	L1
ENSG00000269890	NA	4.83795	4.87856	5.05401	5.50586	4.82909	4.87531	4.67185	4.48225	4.54924	4.61	4.69296	4.83172	5.44467	4.67644	4.97494	5.11047	4.50026	4.64543	3.61727	4.19899	3.76189	3.76189	3.61727	4.51241	4.55095	3.76189	668	L1
ENSG00000154760	SLFN13	6.98634	6.89645	5.78995	6.62061	6.28315	5.78588	4.86344	6.01767	6.27934	7.37971	7.80958	7.68608	7.93853	6.43806	7.45629	6.38038	5.61762	5.37509	4.30743	4.82291	5.58329	4.45039	4.58351	5.59827	5.5083	5.15943	669	L1
ENSG00000274471	NA	4.96482	5.96092	5.01393	5.47509	4.6045	4.92503	4.19403	4.73995	4.94488	5.2691	5.54841	5.37046	5.4353	5.57909	5.65032	5.65213	4.628	4.41911	3.8781	3.8781	3.97889	3.97889	3.8781	4.61279	3.97889	3.97889	670	L1
ENSG00000248919	ATP5MF-PTCD1	5.60613	7.08421	6.02517	6.73329	6.49034	6.45043	6.16441	5.87555	6.21915	5.99983	7.04031	7.43343	6.62851	5.8586	7.71437	6.05523	6.41426	6.16525	4.25383	4.25383	5.58665	4.34035	4.25383	4.25383	4.34035	4.34035	671	L1
ENSG00000255872	NA	7.13286	7.30632	6.63649	5.98503	6.76042	6.11	6.64326	6.35327	6.89946	7.03618	8.40594	8.71003	8.2759	7.62422	8.91923	7.43057	6.71616	6.5344	4.17099	4.17099	6.02362	3.76118	5.41321	4.17099	3.76118	5.78747	672	L1
ENSG00000278922	NA	6.0553	5.62942	5.90619	6.17602	5.35954	5.61357	4.95243	5.33408	5.91329	5.59324	5.80582	5.64176	5.80503	5.50533	6.44161	6.12709	5.38428	5.40709	4.7645	5.0306	4.70661	4.42507	4.78951	5.12771	4.55488	5.00636	673	L1
ENSG00000006025	OSBPL7	8.33557	7.43373	8.20281	8.44425	5.57751	7.60487	5.98777	6.42146	7.93577	8.18156	8.03487	8.21439	8.45803	8.14374	8.24355	8.28913	7.0413	7.6014	4.27114	5.2338	6.92772	4.81901	6.57218	6.88337	6.14071	5.99094	674	L1
ENSG00000183506	PI4KAP2	10.5862	10.7504	10.9858	11.7326	9.25651	9.21939	9.4446	9.1674	11.4009	9.95941	10.9014	10.7664	12.1192	10.6179	11.445	10.8502	9.32298	9.24066	8.20535	8.40337	8.54345	8.45861	8.73077	8.9107	9.19413	8.19328	675	L1
ENSG00000175567	UCP2	8.64183	9.19287	9.01182	8.31807	8.24015	7.88357	8.3295	8.36352	8.00119	8.00542	9.53577	10.6206	10.4389	8.01468	10.0456	8.65371	8.44108	8.00763	5.67871	6.42658	6.01681	6.0271	5.77852	5.82575	8.09796	5.41905	676	L1
ENSG00000080819	CPOX	6.67659	5.61492	6.39607	6.25439	5.38594	5.46654	4.88922	4.90978	6.13377	5.70218	7.21	6.80665	7.69504	5.91597	7.39334	5.82086	4.95459	5.73079	3.47756	3.47756	4.48118	3.72167	4.55573	4.37541	5.08368	3.72167	677	L1
ENSG00000198925	ATG9A	10.9666	10.6705	11.4786	11.2068	9.90958	10.0184	10.0665	10.1126	10.584	10.6706	11.4349	11.4681	11.8147	10.9829	11.6595	10.8001	10.2172	10.0402	8.52885	9.15086	9.29894	8.91389	9.0325	9.61443	9.76387	9.1296	678	L1
ENSG00000113140	SPARC	13.8807	13.3366	14.2159	14.7127	13.0571	12.9629	13.2815	13.3072	14.0396	14.383	14.9823	14.237	14.4833	14.4319	15.3275	14.2255	13.0188	13.1477	12.1179	12.084	12.7612	11.3846	12.2815	11.9592	12.8269	11.6305	679	L1
ENSG00000253729	PRKDC	11.5305	10.5534	10.9749	10.8964	10.109	10.3199	10.2631	10.4824	10.8927	11.194	11.1956	11.3308	11.109	11.3336	11.7107	11.9453	10.3749	10.6579	8.62182	9.68507	9.07033	8.00085	9.26205	8.71316	10.2843	8.67938	680	L1
ENSG00000102575	ACP5	14.185	14.2874	14.5508	14.0783	12.9934	12.8181	11.9602	12.3873	13.3592	13.6969	13.8196	14.8625	14.4464	13.87	14.5512	13.6156	13.4127	13.2101	10.5957	12.7817	12.3609	10.9925	11.1843	11.3307	12.6975	11.7223	681	L1
ENSG00000256028	NA	6.83987	6.74682	6.32153	6.76046	5.94972	6.45883	5.9623	5.96002	6.36652	7.03446	6.98859	7.12607	7.45471	6.60192	6.91378	6.4898	5.88624	6.16074	4.1784	5.84173	4.70915	4.74651	4.1784	5.07354	6.36815	5.21523	682	L1
ENSG00000228544	CCDC183-AS1	5.96877	6.01894	6.37536	6.90718	5.87196	6.13837	6.05898	5.76677	6.13824	6.32021	6.53034	6.5916	6.49954	6.10494	6.75183	5.90913	5.76291	5.52822	5.08463	5.13576	4.40488	4.62103	4.89167	4.89579	5.71637	5.79452	683	L1
ENSG00000232098	NA	6.55849	6.30826	7.03756	6.59888	6.32932	6.26125	5.82608	5.6977	6.88096	6.26164	6.48621	6.8956	6.6925	5.96559	6.68429	6.51437	6.53056	5.95753	5.40943	5.38398	5.18413	4.7709	5.08026	5.56469	6.21592	5.82433	684	L1
ENSG00000275793	RIMBP3	5.01041	5.21385	6.78367	7.49076	5.7327	5.99636	5.0918	5.05173	5.55815	6.58236	6.82005	6.7923	5.60625	6.43456	7.22872	6.87801	5.46087	6.09078	3.87675	3.87675	3.93436	3.93436	3.87675	3.87675	3.93436	3.93436	685	L1
ENSG00000101138	CSTF1	8.34498	8.02772	8.47106	8.55487	8.49763	8.94083	7.62465	8.05504	8.88966	8.73185	8.95282	8.86109	8.20774	8.4481	9.56614	8.68669	8.24574	8.60158	7.1586	7.16902	7.14659	6.68191	7.54657	7.6982	7.95179	7.4684	686	L1
ENSG00000189369	GSPT2	6.80883	6.89573	7.5036	7.62394	7.37546	7.64567	6.87069	6.84403	7.53377	7.93913	7.77796	7.96344	6.95686	7.61278	8.17025	7.90071	6.92141	6.97142	5.60091	6.42964	5.71327	5.53071	5.98044	6.29175	6.55289	6.2087	687	L1
ENSG00000064115	TM7SF3	10.9164	10.6757	11.2685	11.193	10.216	10.5504	10.1722	10.4527	10.9925	11.1836	11.4597	11.4518	9.51488	10.9776	11.8057	10.1993	10.548	10.5412	7.45126	9.09976	9.11897	8.4258	9.88326	9.23751	9.78174	9.41485	688	L1
ENSG00000261796	ISY1-RAB43	10.3882	9.64451	8.61095	8.78472	8.96961	8.83763	9.17178	9.30619	8.41911	7.79151	8.34359	8.73383	8.18394	7.58328	10.1397	9.95681	8.28599	8.855	3.41315	7.65509	4.59421	4.59421	7.42468	7.13412	8.45264	4.59421	689	L1
ENSG00000136108	CKAP2	7.8203	6.55807	7.78724	7.98071	7.25173	7.44962	6.77101	6.92547	7.7834	8.25697	8.31371	7.83003	6.60914	8.17006	8.96322	7.76297	7.78274	7.30211	5.63606	5.50657	5.66651	5.93048	7.09349	7.50244	6.28098	7.01291	690	L1
ENSG00000188636	RTL6	8.169	7.57785	8.54937	8.54539	8.03576	7.96186	8.06236	7.70324	8.42417	8.23814	8.82204	8.88777	8.02309	8.03174	9.08664	8.2943	8.54868	8.17837	5.86629	6.82475	5.92158	6.9623	7.40109	7.66631	7.6673	7.44185	691	L1
ENSG00000084090	STARD7	11.3275	11.5019	11.8757	11.9818	11.2757	11.0773	11.1547	10.9473	11.7472	11.6959	12.3254	12.0136	11.6209	11.5399	12.482	11.6955	11.1932	11.4959	9.19212	9.76016	9.57173	9.38445	10.5381	10.8461	10.8915	10.5461	692	L1
ENSG00000166855	CLPX	9.71298	9.46649	10.1448	9.80703	9.6633	9.4732	9.42897	9.13005	9.96532	9.98134	10.2272	10.2168	9.46066	9.77362	10.6843	9.78817	9.4369	9.39655	7.33185	7.98463	7.64141	7.30205	8.83805	8.86524	9.07997	8.79602	693	L1
ENSG00000164815	ORC5	7.8751	7.11515	7.65468	7.52963	8.04204	7.33798	6.56324	6.41393	8.37266	7.62417	8.5313	8.04644	7.7622	7.1852	8.57192	7.83003	7.62472	7.24551	5.79811	5.79006	6.05389	5.42962	7.0467	6.91375	7.07621	6.78618	694	L1
ENSG00000227345	PARG	8.66687	7.94489	8.31432	8.67378	8.41074	8.09042	7.84711	7.60542	8.50359	8.40728	9.06128	8.72303	8.22081	8.30412	9.09201	8.67234	8.53311	8.46387	6.4497	7.14087	7.01889	6.33618	8.0784	7.49614	7.98714	7.69791	695	L1
ENSG00000134575	ACP2	10.4085	9.9318	11.6439	11.0954	11.3418	10.8666	11.5972	11.1469	11.1243	10.8511	13.0348	12.2414	12.5638	11.4231	12.2357	11.0873	10.5287	10.5821	6.66571	10.2337	9.91022	9.20593	8.70647	9.1954	9.57054	8.74927	696	L1
ENSG00000104221	BRF2	7.39217	7.01834	7.27808	7.74227	7.97992	7.9572	7.14621	7.84037	7.44472	7.58358	8.89653	8.72892	8.38557	7.86343	8.20706	7.47228	7.56812	7.71788	4.00534	6.76103	6.36191	6.49096	6.41363	7.04176	6.79932	6.70577	697	L1
ENSG00000173013	CCDC96	5.0886	5.97088	5.87136	6.55606	5.94559	6.30171	5.90501	5.85887	5.32148	6.3975	6.62275	6.111	6.3375	6.15391	6.10642	6.2946	5.53573	6.07332	3.58735	5.07067	4.89147	4.63001	5.16176	5.36597	5.17944	5.14425	698	L1
ENSG00000170385	SLC30A1	10.4802	10.4414	11.4044	10.3738	10.7277	11.3052	9.82205	10.4261	10.7533	11.0005	11.2521	10.0796	9.98004	10.785	11.6327	10.1237	10.1057	9.88019	7.90526	9.05636	9.2739	8.76424	9.81843	10.5533	9.28416	9.55532	699	L1
ENSG00000249709	ZNF564	6.80454	6.68398	7.5017	7.07906	6.51797	7.04289	6.72103	6.71186	7.4476	7.02583	8.43275	7.30592	7.13767	7.72187	7.16975	7.05716	6.36549	6.9071	4.54408	6.36009	5.50872	6.40196	6.35574	6.64563	6.85546	6.42322	700	L1
ENSG00000145604	SKP2	6.75092	6.62426	6.14976	6.76747	6.3352	6.86063	5.24919	6.17176	6.44814	6.4046	6.93788	6.91274	6.72581	6.63358	6.74407	6.97967	6.12487	7.06135	3.9533	5.4246	5.00432	3.84778	5.77029	6.54787	6.49938	6.23148	701	L1
ENSG00000171970	ZNF57	5.34099	5.07403	5.78733	5.48595	4.99406	5.82189	4.68235	4.89845	5.78012	5.59868	5.8739	6.21686	5.30915	5.59852	5.83071	5.94736	5.0182	6.05309	3.67526	4.78232	4.73534	3.83983	4.72787	5.21015	4.99098	5.06661	702	L1
ENSG00000108733	PEX12	7.11161	6.44593	6.50557	6.99081	6.46063	6.49412	6.3665	5.50159	6.38881	6.79767	6.51004	6.79883	6.58864	6.42651	7.01013	6.72473	6.37239	6.7595	4.85917	5.7198	5.31515	4.52736	5.22369	6.50568	6.69214	5.65555	703	L1
ENSG00000203880	PCMTD2	9.41575	8.66968	9.46082	9.56779	7.90736	8.18545	7.69548	7.19302	9.09281	8.91584	9.5176	9.21172	7.96721	8.72068	9.62929	8.77379	8.91863	8.75479	6.33965	7.22459	6.45762	6.40281	6.71026	8.83159	8.09781	8.36891	704	L1
ENSG00000246082	NUDT16L2P	5.93572	5.70803	6.6776	6.78074	6.29885	6.00518	5.50517	5.90612	6.12813	6.48723	6.69855	6.9234	6.32708	6.51712	6.9683	6.42221	6.54262	6.62993	4.50477	5.31924	5.30213	5.23822	5.92751	5.98342	5.71632	5.8794	705	L1
ENSG00000087111	PIGS	9.80931	9.14309	10.0453	10.2114	9.54045	9.77792	9.47353	9.49277	10.1102	9.92173	10.5517	10.4144	10.2345	10.1418	10.7573	9.76094	9.34187	9.60723	7.42184	8.39822	8.43878	7.77869	9.25216	8.80725	9.66833	8.47031	706	L1
ENSG00000256591	NA	7.19011	6.48134	7.07499	7.501	7.64952	7.72279	6.8258	6.48249	7.51636	7.56186	8.56396	8.11717	7.19882	7.77778	7.90046	7.28657	7.47521	7.20681	4.45553	6.34696	6.66568	5.79541	6.76807	5.99151	6.93526	5.98216	707	L1
ENSG00000116922	AIRIM	8.07844	7.3235	7.33281	7.20948	7.55459	7.31531	6.55045	6.77992	8.17007	7.69161	8.07872	8.09393	7.65983	7.3502	8.25239	7.20699	7.87318	7.5071	5.45875	6.34623	6.1477	6.24241	7.09645	6.96216	7.46393	7.0665	708	L1
ENSG00000144306	SCRN3	7.89555	7.10789	7.37876	7.75544	7.52178	7.73316	7.11126	7.18869	8.23246	8.31886	8.73709	8.765	7.64961	8.20974	8.50486	7.8157	7.94495	8.25591	5.78544	6.57622	6.97174	6.57792	7.29983	7.58292	7.64898	7.35849	709	L1
ENSG00000198924	DCLRE1A	6.69608	6.06532	6.91557	7.29894	6.60227	6.932	6.24578	6.30035	7.34515	7.57699	8.05189	7.81509	6.07611	7.29099	7.23504	6.96291	7.20301	7.43211	3.91061	5.8237	6.1617	4.94649	6.07293	6.42287	6.79925	6.32167	710	L1
ENSG00000095539	SEMA4G	5.39374	5.43377	5.95453	6.09989	5.93279	5.65412	5.35139	5.72426	6.00343	5.36704	5.7146	5.66347	4.96967	5.51855	5.66751	5.35751	5.85166	6.03423	4.10255	4.8053	4.38866	4.26868	4.10255	4.85654	4.99949	5.6715	711	L1
ENSG00000123815	COQ8B	7.81493	7.32454	8.03961	8.42129	7.61562	7.23512	6.71939	6.90864	7.67011	7.9532	9.21794	8.66433	7.7778	7.57086	8.99096	7.06081	7.68192	7.62391	4.24831	7.44051	5.58341	5.08983	4.59219	6.84304	5.87804	8.51629	712	L1
ENSG00000184292	TACSTD2	4.70243	4.93394	4.92731	5.43648	4.59258	5.08222	4.59258	5.30485	4.90912	5.8181	4.89344	6.61766	5.5212	6.01094	5.44609	5.49052	4.59258	4.8961	2.58348	4.54138	3.81727	3.81727	3.31517	5.57793	4.60633	4.56252	713	L1
ENSG00000131849	ZNF132	5.41813	5.00043	5.76598	6.24861	5.52346	5.86907	5.18902	5.71289	6.39273	6.64941	6.42352	6.58399	5.53521	6.05273	6.39553	5.9742	5.11499	5.54984	3.70717	5.37576	4.60461	4.61277	4.50676	5.52262	5.12014	5.32429	714	L1
ENSG00000275111	ZNF2	6.44968	6.07517	6.51133	7.03091	6.63092	6.93566	6.59493	6.9407	7.13672	7.05916	7.21448	7.26915	6.6916	6.7387	7.15512	6.8816	6.31878	6.76999	5.08252	6.05546	5.43306	5.37475	5.41987	6.45502	6.12722	6.60211	715	L1
ENSG00000104549	SQLE	9.78288	9.52538	10.4309	10.2698	9.83888	9.99989	9.3394	9.34504	10.8283	10.637	10.2187	10.3803	9.52626	10.1892	10.5755	10.4032	9.54008	9.80318	7.61632	8.75309	8.74331	7.92314	8.78899	9.8122	9.4966	8.81918	716	L1
ENSG00000180787	ZFP3	7.23121	7.07882	7.39743	7.98108	6.98368	7.33971	6.58117	6.98179	8.19647	8.77005	8.26885	8.0867	6.97252	8.0636	7.89244	8.01256	7.09789	7.48474	3.81503	6.83996	5.659	5.74225	5.85855	6.88075	6.58847	6.754	717	L1
ENSG00000224287	MSL3P1	4.5576	4.37388	5.63116	5.7085	3.79975	3.79975	4.55418	4.6646	3.79975	5.2105	5.3435	5.17258	5.18244	4.52727	4.64976	5.53614	5.35384	4.47208	3.33824	3.98612	3.85534	3.85534	5.07604	4.93336	3.85534	5.27696	718	L1
ENSG00000235106	BRD3OS	7.14342	7.35812	8.20797	8.14118	6.70319	7.30285	8.17621	8.19625	6.6206	6.95081	6.94958	8.57245	7.70302	7.02639	7.3093	6.9213	6.69284	7.24313	4.67455	6.17204	5.54728	5.67813	6.65911	7.14323	6.90371	7.10548	719	L1
ENSG00000276045	ORAI1	9.7078	9.9806	9.14472	9.02344	8.95935	8.54238	8.57517	8.49701	8.74115	7.47286	8.8355	9.08125	9.6211	7.99972	8.8795	8.39329	9.21936	8.76366	4.2908	7.47921	7.13029	5.7644	7.65292	8.69882	8.44707	7.85175	720	L1
ENSG00000181751	MACIR	7.41497	7.36362	6.88957	6.49056	6.15949	6.24369	5.53084	6.03237	6.65857	6.05864	6.12993	6.36136	6.35919	6.09056	6.47657	6.52722	6.86653	6.85044	3.89132	5.64069	4.64085	5.0521	6.18492	7.59644	6.82122	6.29982	721	L1
ENSG00000248049	UBA6-DT	6.55145	6.10882	5.88792	5.99902	5.84455	5.77813	5.78591	5.61136	6.72314	6.44491	6.63339	6.41306	6.13519	6.11933	6.44849	6.13598	6.32189	5.99982	3.46738	5.95172	4.16017	4.16017	5.06676	6.34915	6.33395	6.62728	722	L1
ENSG00000183161	FANCF	7.66944	7.38683	7.3879	7.57014	7.44263	7.7414	7.14389	7.21406	6.96751	7.01771	7.07862	7.42327	7.08701	7.21251	7.55304	7.43057	7.99004	7.91144	4.52913	6.68098	5.39097	5.48177	6.68898	7.40589	7.2896	7.15003	723	L1
ENSG00000259004	LINC02285	4.94701	4.99728	4.78143	4.83337	4.72024	4.97395	4.67526	4.95894	4.83268	4.92774	5.10462	5.46864	4.77747	5.4672	5.32974	5.38429	5.3727	5.09942	3.56706	4.38434	4.198	3.57742	4.98804	5.14748	4.913	4.9364	724	L1
ENSG00000103319	EEF2K	11.4126	11.0378	10.5614	10.7903	8.86672	9.60765	8.4961	8.92466	10.4633	9.97232	9.95097	10.3024	10.6078	9.97017	11.0733	10.4958	10.3786	10.3932	6.99496	8.62904	7.8424	7.47209	9.75372	10.4113	9.96885	9.44161	725	L1
ENSG00000125449	ARMC7	9.17044	9.2991	9.19157	8.94022	7.88992	8.02475	7.46867	7.88292	8.35146	8.44296	8.69112	8.72525	8.93948	8.60559	9.15227	8.60727	9.06768	8.77441	6.69219	6.99201	7.13065	6.57937	7.93222	9.1743	8.58528	8.29863	726	L1
ENSG00000126882	FAM78A	11.1833	11.6178	11.3593	11.2712	9.03595	10.1177	8.93773	9.48049	10.5052	10.965	11.0135	10.9802	11.315	10.6919	11.5144	11.4727	11.2741	11.2933	7.88484	8.2757	7.81914	7.91054	10.1577	10.998	10.4829	10.3928	727	L1
ENSG00000099822	HCN2	5.26205	6.09123	5.41856	5.8972	5.2584	4.9928	5.1107	5.21536	5.04035	4.90313	5.30201	4.99474	5.70864	5.2528	5.37565	4.87751	4.88738	5.14727	3.71849	4.71308	4.28367	3.66309	5.13947	5.29891	5.12904	5.6369	728	L1
ENSG00000185252	ZNF74	7.16341	7.24093	6.97225	7.58791	6.56894	6.63875	6.28668	6.93052	6.53056	6.65354	6.52723	6.90905	7.83866	6.29303	7.68573	6.80721	6.92371	7.34594	5.32831	5.70439	5.95761	4.56186	6.56652	7.0871	6.75206	6.57197	729	L1
ENSG00000160051	IQCC	6.18032	6.5574	5.74162	6.05968	5.25631	5.61275	5.5609	5.6448	5.84957	5.99681	5.86517	5.87547	5.85087	6.00657	6.11574	5.92797	5.09654	5.56498	4.69814	4.90764	5.26866	3.71689	4.55044	6.22621	5.55083	5.37595	730	L1
ENSG00000186272	ZNF17	6.19832	6.91286	6.19667	6.029	6.34584	5.73009	6.90316	5.86211	5.89345	7.0683	7.17825	6.1582	7.23085	6.3238	6.99556	6.64026	6.03483	6.32777	4.90451	5.72713	5.30258	4.88473	5.30913	6.02658	6.28732	5.49961	731	L1
ENSG00000256806	C17orf100	4.99647	5.4213	4.97117	5.04811	4.96738	4.79299	4.61461	4.65784	5.05862	5.0151	5.22174	5.07816	5.40452	5.04285	5.2712	5.12035	5.06194	4.62139	3.73562	4.69529	4.10059	3.50228	3.73562	5.11776	4.85745	4.89931	732	L1
ENSG00000260394	STUB1-DT	4.33437	5.05	4.8199	4.68525	4.01707	4.43826	4.01707	4.45478	4.7799	4.65849	4.41248	4.91168	4.92248	4.46368	4.68759	5.08139	4.43114	4.27796	3.70469	3.70469	3.27157	3.27157	3.70469	4.33766	4.05848	4.5326	733	L1
ENSG00000177406	NINJ2-AS1	5.17292	5.72756	6.64224	5.48958	6.09517	4.99518	5.71574	4.99104	6.52036	5.27974	6.85055	7.1761	7.14982	6.24163	6.89122	6.50809	5.97343	5.55758	4.00441	4.00441	3.25567	4.53021	4.00441	6.08071	4.92417	5.68371	734	L1
ENSG00000196951	SCOC-AS1	4.21071	4.87927	5.18668	5.04776	4.92505	4.26062	5.06576	4.88944	5.05188	5.06546	5.38045	5.08201	5.23835	5.50203	4.92223	5.96176	5.05585	4.98715	3.63242	4.4049	3.41498	4.20282	3.63242	5.5548	4.49614	4.9342	735	L1
ENSG00000167840	ZNF232	6.70235	6.45931	6.87783	6.87593	6.08868	6.80737	5.4804	6.23384	7.04006	7.24423	6.67184	6.45945	6.79661	6.64934	6.99242	7.31109	6.42228	6.74066	5.46868	5.52711	5.25715	5.13715	6.12296	6.98159	6.1307	6.6858	736	L1
ENSG00000121413	ZSCAN18	7.80588	7.85191	7.74615	8.47607	6.17512	7.23492	5.82105	6.82954	7.75342	8.24313	7.64713	8.13261	8.72022	8.48935	7.76136	8.48988	7.0602	7.56574	5.31273	6.32435	6.33562	6.25998	7.3228	7.75308	7.21016	7.00891	737	L1
ENSG00000234616	JRK	8.34975	8.20883	7.70174	9.19748	7.08067	7.30601	6.847	7.72517	7.69755	9.19665	8.11756	8.80133	8.88382	9.05576	8.67344	8.57894	7.37764	7.92477	6.156	6.58163	7.33311	6.13681	7.51872	8.76634	7.83242	7.41042	738	L1
ENSG00000223839	NA	9.05073	8.25639	6.97288	7.40311	5.95154	6.2752	6.68986	6.77167	8.49526	9.68936	7.32874	8.50766	7.91383	9.10047	8.3929	7.51359	6.55831	7.00083	3.1447	7.16115	7.13532	5.56592	6.50717	8.69679	8.3166	5.51186	739	L1
ENSG00000160953	PWWP3A	8.4244	8.74892	8.36906	8.60866	7.62407	7.44985	7.05073	6.28472	8.98158	8.41331	9.02616	8.17995	8.39731	7.70221	8.37296	8.78465	8.44941	8.03337	4.8331	6.70794	6.07602	6.91111	6.56356	8.65183	7.43965	7.03525	740	L1
ENSG00000181450	ZNF678	6.04611	5.92905	5.83135	6.44373	5.93009	5.84446	5.55584	5.09256	6.30271	6.26683	6.62313	6.54593	5.94535	6.55213	6.65518	6.2429	6.20128	6.28185	4.14641	5.92133	5.22127	4.91463	5.32145	5.97748	5.97826	5.68984	741	L1
ENSG00000170846	MRFAP1L2	6.76347	6.33095	6.35766	6.51611	5.66606	5.31843	5.32025	5.12266	6.36058	6.26892	7.09388	7.23663	7.33479	6.76043	6.80067	7.07141	6.27523	6.24403	3.91171	5.01449	5.04591	3.99099	5.57876	6.01291	6.04561	5.71644	742	L1
ENSG00000103150	MLYCD	7.73368	8.05045	7.95359	8.0146	7.92264	7.64966	7.35879	7.09092	7.81335	8.02007	8.6609	8.18201	8.81061	8.20531	8.26445	8.19513	7.83393	7.86612	5.93005	6.66153	6.76917	6.51166	7.6661	7.57193	7.47386	7.59582	743	L1
ENSG00000187713	TMEM203	8.41839	8.39997	8.6224	8.54868	8.43614	8.2911	8.17116	8.12078	8.5911	8.60903	9.09184	9.17351	9.56536	8.71266	9.09138	9.24448	8.42296	8.47297	6.70484	7.55729	7.23599	6.93285	8.02918	8.04009	8.18267	7.89586	744	L1
ENSG00000105514	RAB3D	8.56185	8.531	8.97561	9.05888	7.14173	7.29111	7.50909	7.33922	7.57047	7.81499	9.07141	8.44545	8.89559	7.86873	8.76045	8.42951	8.46066	8.74912	6.66854	6.51915	6.38122	6.54661	7.6623	7.37109	7.82614	7.77662	745	L1
ENSG00000100324	TAB1	9.11541	9.58353	9.20017	9.5085	8.83083	8.62377	8.65789	8.38968	8.89638	9.21415	9.40816	9.89345	10.0013	9.01459	9.72762	9.56242	9.32457	9.05645	7.30701	8.12877	7.03266	7.41807	7.9132	8.54014	8.88237	8.7328	746	L1
ENSG00000167716	WDR81	10.7722	11.0052	10.5742	10.8321	9.69689	9.55829	9.17103	8.90705	10.5489	10.6195	11.4787	11.4553	12.0239	10.7533	11.8229	11.3294	10.7131	10.4698	6.95724	9.1571	7.82681	7.78608	9.40242	9.73516	10.058	9.51192	747	L1
ENSG00000158887	MPZ	6.19193	6.45652	5.76089	6.1981	4.71958	5.87431	4.77398	4.68756	5.77737	7.01447	5.90033	6.66393	6.25558	5.97935	5.77397	7.06588	5.97961	5.05975	3.45016	5.31146	3.69791	3.69791	5.69669	4.87132	5.60515	5.87469	748	L1
ENSG00000215012	RTL10	8.74365	8.50588	7.87607	8.63318	8.1208	8.6485	7.45893	7.64554	8.4516	8.78594	8.35343	8.2679	9.0689	8.65887	8.60062	9.07389	7.8156	7.93786	4.73881	6.47372	5.50385	5.21294	7.86132	8.02073	7.76052	7.89019	749	L1
ENSG00000272617	NA	7.94767	7.04583	7.71672	7.30409	7.1809	6.96135	7.0109	7.07819	8.07025	7.83045	7.88119	8.0536	7.73873	7.92898	8.42803	8.47995	7.36031	7.18664	4.84321	6.7991	5.59534	4.07331	6.26233	7.00229	7.54834	6.62992	750	L1
ENSG00000174600	CMKLR1	10.2775	10.181	10.6139	10.5905	9.88403	10.4621	8.98034	9.21317	10.643	10.4447	9.577	11.7949	10.2985	10.0015	10.6041	10.8456	10.4064	10.4853	8.36845	8.90654	8.53182	8.49431	8.93488	10.5797	9.7269	10.0669	751	L1
ENSG00000175087	PDIK1L	7.69678	7.26391	7.26192	8.06368	6.84371	6.80662	6.8143	6.85516	7.38157	7.83436	7.86421	7.84902	7.77383	7.64762	7.76528	7.93845	7.81759	7.86909	5.81534	5.96516	5.84543	5.77888	7.06042	7.39564	7.77172	7.13159	752	L1
ENSG00000212916	MAP10	6.05999	6.07034	6.01574	6.20684	5.77904	5.81019	5.34883	5.48388	5.97119	5.9631	5.93069	6.49474	5.77153	6.30819	6.27372	6.68527	6.10675	5.84731	4.3733	4.64156	3.79643	3.79643	5.20995	5.50116	5.71478	5.77024	753	L1
ENSG00000127585	FBXL16	7.92251	8.3503	5.852	5.89666	4.9451	5.01328	5.0668	5.08721	5.39961	5.1048	8.53541	4.67686	5.36305	5.41378	7.60633	4.43805	5.41832	5.12997	3.40307	4.07674	4.03866	3.87564	4.24933	4.77977	4.69744	4.15052	754	L1
ENSG00000114786	ABHD14A-ACY1	5.92191	5.93287	4.72118	5.63355	4.66833	5.23549	4.90441	4.7475	5.27432	5.65866	5.40487	5.58968	4.63155	5.67636	5.10353	5.33311	4.74279	5.58279	3.65647	4.8915	4.15402	3.70793	4.86207	3.65647	5.25977	5.02387	755	L1
ENSG00000164708	PGAM2	5.42263	6.28834	5.48357	5.25355	4.90669	4.37815	5.53685	4.81827	4.53598	4.85235	5.98757	5.55038	5.48975	5.11016	5.46381	5.24813	5.59018	4.96515	4.16064	4.16064	4.18903	4.18903	4.16064	4.16064	4.97809	4.18903	756	L1
ENSG00000004777	ARHGAP33	8.16123	7.31085	6.4352	8.06213	6.4304	7.02872	6.39571	7.76216	7.18264	8.0786	8.22321	8.32072	8.06326	6.54051	6.53497	5.42155	5.77699	6.71601	4.89112	5.23539	5.89249	5.52373	5.44142	6.30166	8.98713	6.11589	757	L1
ENSG00000233006	MIR3936HG	5.22612	4.8578	4.79212	4.85155	3.76537	3.76537	4.17779	4.40939	4.66866	4.36895	5.05436	4.65833	4.67474	4.70014	3.77113	4.33983	4.59946	4.71784	3.45682	3.45682	4.42094	3.77113	4.33792	4.64288	4.9171	4.69524	758	L1
ENSG00000251634	NA	5.2011	4.51014	3.64129	3.64129	3.64129	3.64129	4.31906	4.50938	3.64129	4.31982	5.60692	4.35581	3.64129	3.64129	3.71094	4.85088	3.64129	4.4891	3.6411	3.6411	3.71094	3.71094	3.6411	3.6411	3.71094	3.71094	759	L1
ENSG00000269896	LOC100129534	8.02352	4.77427	5.02365	5.16544	4.51167	4.53833	4.52674	4.40114	5.49754	5.18024	7.83262	4.86046	4.84364	5.34152	5.101	5.10922	4.88572	5.09381	4.0113	3.96029	3.93758	5.14007	4.8964	4.66284	4.85816	5.17869	760	L1
ENSG00000262526	NA	7.2631	5.66413	5.94613	5.90902	5.59009	5.66059	5.60043	5.70301	5.10852	5.87203	5.57586	5.57586	6.27176	5.37589	5.66413	5.66413	6.16097	5.76234	5.57586	5.57586	5.66413	5.66413	5.57586	5.57586	5.66413	5.66413	761	L1
ENSG00000073464	CLCN4	6.25072	5.07845	4.49783	4.43893	3.38916	4.33574	4.32303	3.43272	4.33673	3.91883	4.97411	4.68301	5.45515	3.97373	5.03003	5.02356	6.74872	5.04684	4.16868	4.16868	4.01806	4.01806	5.42577	4.81461	5.36948	4.81723	762	L1
ENSG00000111186	WNT5B	5.54299	4.58536	4.95115	4.91724	4.37143	4.55219	4.39163	4.3774	4.07549	4.14774	4.38221	4.64761	4.56215	4.50807	4.0366	4.18923	5.39973	4.78514	4.0168	4.0168	4.38908	3.52082	4.83702	4.47729	5.44943	5.01009	763	L1
ENSG00000187994	RINL	8.15625	8.80624	7.23122	9.3154	6.47281	6.43439	8.2968	8.15885	6.98707	6.91603	6.94052	7.31458	8.73998	7.16902	8.01899	7.1535	8.63367	7.1635	6.79473	6.89752	6.90967	6.98839	8.46162	7.67213	8.25927	7.00798	764	L1
ENSG00000188747	NOXA1	6.50388	6.44077	5.58707	7.65278	4.79705	4.79705	5.60991	6.03139	4.79705	4.79705	5.03526	5.67331	8.05012	6.16591	6.27357	5.71885	5.66868	6.23198	5.04862	4.82508	4.66144	4.40562	6.18789	6.07634	6.30258	5.83789	765	L1
ENSG00000160007	ARHGAP35	8.75355	8.3484	7.3522	7.54455	6.40692	6.36826	6.55626	5.8486	6.77222	7.15039	7.37534	6.4337	7.87917	7.6551	5.13631	7.39593	6.88811	5.98431	3.87547	3.87547	4.47222	4.47222	6.89572	3.87547	6.95242	6.10021	766	L1
ENSG00000053702	NRIP2	6.02644	5.69256	5.74788	6.13492	5.22438	5.1381	5.05036	5.08663	5.66303	5.80005	5.64291	5.54926	6.01612	5.6824	5.76197	5.83179	5.42684	5.50304	4.49243	4.20299	3.80691	4.88688	6.20506	4.64674	5.26336	5.46839	767	L1
ENSG00000250132	NA	5.52947	5.0745	5.64956	5.13241	5.24218	4.15563	5.01972	4.68129	5.01344	5.51287	5.33966	5.83247	5.49435	5.09401	4.94713	4.94171	5.64735	5.02834	4.13187	4.0982	4.09308	4.36715	5.63932	4.36108	5.57794	5.5701	768	L1
ENSG00000176894	PXMP2	6.65679	6.25171	5.7428	5.98537	5.41895	5.82664	6.00382	5.73023	6.00681	5.91192	5.71006	5.85211	6.38862	6.2171	6.29731	6.39903	5.73501	5.84847	4.92155	4.909	4.60095	3.64272	5.26239	6.25803	6.29375	5.69746	769	L1
ENSG00000225331	NA	6.66251	7.00886	6.49234	6.75745	5.66087	5.86052	5.56841	5.79938	6.49944	6.40016	5.5393	5.62492	6.26568	6.11172	6.12929	6.85192	5.76322	5.93169	5.25212	4.93659	4.68459	3.66304	5.92666	6.01371	6.07419	6.18586	770	L1
ENSG00000259952	NA	5.25102	5.26755	4.13737	5.58859	4.13737	4.13737	4.13737	4.13737	4.13737	4.13737	3.95697	3.95697	4.13737	4.13737	4.28714	5.24695	4.13737	5.16863	3.95697	3.95697	2.89898	2.89898	3.95697	3.95697	4.48155	4.16334	771	L1
ENSG00000133619	KRBA1	7.28317	7.59292	6.99171	7.83082	6.3599	6.01657	6.1499	6.58636	6.14111	5.84932	6.5201	6.58465	7.0971	6.09016	6.71267	6.83387	6.99045	6.56539	5.26985	5.75221	5.02607	4.61413	6.03956	5.84412	6.31456	6.55765	772	L1
ENSG00000256576	LINC02361	6.21322	6.43321	5.91347	6.23477	5.01783	5.01737	4.52256	5.05523	4.67255	4.9998	5.54092	5.58972	6.16234	5.34236	5.17641	5.69819	5.62402	5.35492	4.00336	4.00336	4.20442	3.14519	4.00336	5.25049	5.42644	5.06425	773	L1
ENSG00000272055	RNU6-6P	7.03928	3.41773	3.46099	3.46099	6.02503	3.46099	3.46099	3.46099	3.46099	3.46099	4.11461	4.11461	3.46099	3.46099	3.41773	3.41773	3.46099	3.46099	4.11461	4.11461	3.41773	3.41773	4.11461	4.11461	5.79077	3.41773	774	L1
ENSG00000020256	ZFP64	8.7255	8.00217	8.09656	7.63189	7.64986	7.47643	7.55335	7.43056	6.84766	7.15212	7.84948	7.39478	8.04553	7.26342	7.87512	7.30225	8.59698	8.15302	6.32167	6.4726	6.31231	5.94055	7.71228	7.77742	8.50256	7.65618	775	L1
ENSG00000127528	KLF2	9.52592	9.53772	5.82063	6.59492	9.03874	7.92343	6.54128	8.97712	4.94342	4.43677	5.56735	6.39438	7.53747	6.27998	5.6989	5.56161	7.74814	9.16801	5.26614	4.82809	5.76446	5.30164	7.45804	6.97587	8.48137	6.98145	776	L1
ENSG00000167393	PPP2R3B	6.51283	8.30942	8.12505	8.3183	6.03355	5.61844	5.45142	5.68791	6.8764	6.54258	6.83879	7.70482	7.62397	6.72129	6.99791	8.03273	7.5478	7.48391	5.78736	6.33263	5.7943	6.05412	5.72768	7.93809	6.09524	7.41316	777	L1
ENSG00000099866	MADCAM1	5.13588	6.20186	5.67663	5.33259	4.81665	4.47758	4.31274	4.88299	5.18203	4.90075	4.72119	5.43748	5.96866	4.99003	5.17372	5.26135	5.12604	4.92967	3.88711	4.41656	4.12287	4.32122	4.59805	5.17561	4.78667	4.98331	778	L1
ENSG00000198720	ANKRD13B	4.88111	5.59534	5.75132	5.71091	4.566	4.41466	4.24839	4.32574	5.13917	4.63237	5.2209	5.06722	5.824	5.00651	5.00358	5.36645	4.66476	4.95566	4.39474	4.09702	4.41949	3.83529	4.57266	5.51593	5.06193	4.88783	779	L1
ENSG00000162591	MEGF6	9.0689	10.5505	9.83356	10.6469	8.65017	8.40243	8.0604	8.54547	8.96836	9.54074	8.95936	9.20983	10.0412	8.92704	9.21538	10.0236	8.20505	8.54929	7.30396	7.93057	7.47006	7.44524	7.24888	9.01922	7.89388	8.08031	780	L1
ENSG00000169683	LRRC45	7.92484	8.50176	8.15803	8.30487	6.05484	7.16299	5.92099	7.09099	7.29314	7.59197	7.93845	7.86603	8.48741	7.82184	7.79589	8.29006	7.68369	8.04029	5.35419	6.01108	5.89337	6.21743	6.06703	8.24114	6.77629	7.20851	781	L1
ENSG00000131650	KREMEN2	5.92175	7.20762	5.41965	6.48778	4.50708	4.52198	4.67874	5.18297	5.23781	5.54131	5.78307	6.04248	6.26286	5.94509	5.78626	5.73894	5.51092	5.75924	3.67959	4.31605	4.69934	4.43539	4.47954	6.23214	5.13716	5.08832	782	L1
ENSG00000160298	C21orf58	6.10678	6.68302	6.00628	6.60483	4.68262	5.06026	5.06081	5.21235	5.87342	6.31835	5.73287	5.80408	6.34336	5.89604	5.44116	5.94882	5.51947	5.89097	3.70217	4.40341	5.07319	4.51001	5.08584	6.66999	5.26315	5.88609	783	L1
ENSG00000151498	ACAD8	8.94444	9.05446	9.2688	9.48074	8.34477	8.25645	8.29784	8.1539	9.3032	9.48837	9.54631	9.44066	9.56514	9.44734	9.47037	9.48305	8.80244	8.74738	7.28961	7.76573	7.33055	7.65976	8.30845	8.77198	8.75932	8.57861	784	L1
ENSG00000174684	B4GAT1	8.2669	8.33729	8.9334	9.11273	7.01398	7.15531	6.93819	7.49303	8.12468	8.30863	8.32831	8.65118	8.79469	8.50602	8.52731	8.60888	8.01897	8.04506	6.49805	6.90896	6.8114	7.06602	7.11597	8.35097	7.7355	7.41654	785	L1
ENSG00000173621	LRFN4	10.6258	10.4887	10.1892	10.6585	8.76222	9.30901	8.88235	9.20064	9.4701	9.67338	11.2354	10.9066	11.7406	10.2758	10.9996	10.481	10.0543	10.248	6.90848	9.05492	8.35926	7.66352	7.68596	9.46958	9.40824	8.84871	786	L1
ENSG00000235027	PRADX	8.78748	8.64707	9.26892	9.02692	6.966	7.59557	6.83486	7.19901	8.28866	8.41659	9.06586	8.89659	10.3288	8.87659	10.1052	9.24674	8.88873	8.44314	5.79888	7.4466	6.77332	6.45078	7.25225	7.70869	7.53068	7.06326	787	L1
ENSG00000099308	MAST3	9.31595	9.2767	9.39179	9.41633	7.71306	8.13501	7.69392	8.3614	8.36796	8.7285	9.16015	8.91632	10.1497	8.42067	9.55543	8.70444	8.33757	8.44413	6.99452	7.4899	6.75605	7.84577	7.27035	8.9916	8.16618	7.87897	788	L1
ENSG00000143126	CELSR2	6.36387	6.64397	6.18034	6.59095	4.90223	5.4399	4.84411	6.16103	5.50626	5.98357	6.09594	6.03276	7.29091	6.11428	6.20863	6.48366	6.09348	5.61133	4.96832	5.35488	5.01793	5.15042	5.00943	6.22473	5.62448	5.56621	789	L1
ENSG00000106003	LFNG	11.4046	11.4823	11.2168	10.8892	8.36351	9.1495	9.40214	10.3953	10.4379	10.0243	11.1769	10.7747	11.9128	10.9668	10.9533	10.8502	10.0377	10.4036	9.09167	9.14431	9.30366	9.31919	9.20848	10.2872	10.0073	9.62713	790	L1
ENSG00000174307	PHLDA3	11.0488	11.4094	11.66	11.6464	9.76008	9.4961	9.72718	10.2505	10.6402	11.0069	11.536	11.5356	12.4226	11.7443	11.4599	11.6139	10.6468	10.7061	9.18641	9.83146	9.94229	9.79364	10.3097	10.7874	10.187	10.3735	791	L1
ENSG00000279399	NA	4.26067	6.46751	5.00124	5.06308	4.43691	4.14319	2.58786	5.26206	5.10913	4.48061	5.89595	6.14647	6.24793	5.44131	6.59706	4.26067	4.3671	4.1725	4.14479	4.14479	4.26067	4.26067	4.14479	4.14479	4.26067	4.26067	792	L1
ENSG00000103253	HAGHL	9.78335	9.70178	9.95909	9.98582	8.22602	7.45522	6.28817	8.71839	8.70634	10.2899	10.1579	9.91769	11.0936	10.5325	10.1882	9.77408	9.37884	8.76633	6.73878	7.28989	7.90513	7.73192	8.2122	9.78079	8.19234	8.97463	793	L1
ENSG00000160094	ZNF362	9.23492	9.22388	8.9139	9.16884	8.02987	8.28231	7.65176	8.42553	8.1901	8.7663	9.18398	8.91653	10.0331	9.12554	9.51276	9.2649	8.4487	9.20094	7.26083	7.00577	7.13376	7.02	8.73156	9.04376	8.67461	8.32845	794	L1
ENSG00000235314	NA	7.3629	7.46651	6.96327	7.64808	5.58536	6.31099	5.34827	6.68733	6.21451	6.66103	6.98152	6.60185	7.57151	6.90151	7.4372	6.72788	6.35665	7.16346	5.543	4.9306	5.33453	5.26705	6.07647	6.95156	6.42303	6.16883	795	L1
ENSG00000106025	TSPAN12	6.23795	6.30637	7.91519	7.30015	5.69029	5.01317	5.6405	5.76637	6.92618	6.52161	6.49306	6.43171	6.88383	6.82626	6.31674	6.22737	6.56208	5.54184	4.58262	6.03355	5.87994	5.69733	5.25202	7.7642	6.2861	6.47201	796	L1
ENSG00000169891	REPS2	5.82417	5.19642	7.8442	6.11333	5.42	4.7079	5.57146	5.7972	7.18757	5.82922	7.13555	6.6502	5.71074	5.86935	6.53521	6.31921	6.84343	4.68755	4.93941	4.42994	4.48407	4.86046	5.03901	6.58995	5.63144	5.89941	797	L1
ENSG00000184221	OLIG1	5.75314	5.34552	6.90194	8.00732	4.82068	5.13375	5.07316	5.771	6.06818	5.39832	5.42658	6.35812	6.66545	6.29325	7.44053	5.97919	5.06948	5.48949	4.28892	4.42326	4.49254	4.26671	5.97516	7.80822	5.27572	5.34168	798	L1
ENSG00000250510	GPR162	7.44558	7.46201	7.60881	8.69317	6.46133	6.54848	6.19984	6.32328	6.73611	7.62871	6.56761	6.94405	8.19225	7.01036	7.51501	7.29909	6.24158	6.33864	5.44518	6.66465	5.82342	6.76465	6.71212	7.75434	6.12729	6.52616	799	L1
ENSG00000110455	ACCS	8.23902	8.2928	8.53965	8.9176	7.01378	6.54871	6.91168	6.70426	8.27577	8.01451	7.82122	8.24122	9.09198	8.11694	8.83755	7.5457	8.0038	7.07771	6.33391	7.04331	7.2176	6.27741	6.74224	8.27308	7.44753	7.66699	800	L1
ENSG00000184481	FOXO4	8.59266	8.7413	9.76286	9.29333	7.43184	7.16011	6.73446	7.43117	8.99361	8.23647	8.23936	8.91843	9.69565	8.19328	9.16806	8.22375	8.07216	6.82429	7.40187	7.09112	7.55453	7.20014	7.44514	8.39813	7.7723	7.43932	801	L1
ENSG00000100307	CBX7	8.54921	8.54048	8.41597	8.65821	6.78381	6.80419	7.07491	6.94074	7.72103	7.75798	7.86915	8.39024	8.52162	7.8385	7.90548	8.04498	7.62349	6.88069	5.75927	6.07403	6.61862	6.52206	6.80286	8.21832	7.13059	6.74423	802	L1
ENSG00000168763	CNNM3	8.46432	8.54623	9.73156	10.0998	7.57533	7.43353	7.41042	8.02655	8.20701	8.02931	8.95999	8.62597	9.5007	8.41904	8.9602	7.89019	8.09443	8.12679	6.07083	6.8599	7.32433	6.93313	7.11377	8.65158	7.72907	7.71573	803	L1
ENSG00000177602	HASPIN	7.68492	7.63616	8.78058	8.48361	5.17484	5.90411	5.78198	5.98543	7.06493	7.50051	7.18596	7.41006	8.36613	7.91037	7.47232	7.46124	5.95219	6.34402	4.91445	4.96558	5.75196	4.46363	6.15589	6.39392	7.17214	5.23818	804	L1
ENSG00000236901	MIR600HG	7.28722	6.53065	7.26838	7.34144	5.04902	5.31781	5.8542	5.54776	6.94756	7.42827	5.9484	5.88844	6.78032	7.06689	6.54312	5.91392	6.08749	6.35047	4.90197	4.23275	5.50658	4.86008	5.17323	6.34925	6.35291	5.71164	805	L1
ENSG00000100100	PIK3IP1	11.0419	10.9624	11.2221	11.1463	7.36701	7.30293	7.31864	7.60816	9.62525	9.96472	9.68419	10.3707	10.5128	11.002	10.4072	9.63831	10.0109	9.80557	6.88835	7.78324	8.02544	7.80564	9.03274	10.9007	10.1632	9.2258	806	L1
ENSG00000162073	PAQR4	10.0342	9.64967	9.65656	9.95548	7.12525	7.46613	7.76272	7.96218	8.62264	8.85446	9.13591	9.26266	9.38646	9.3011	9.51047	8.85166	8.74988	8.83019	6.48585	7.15596	6.9031	6.57378	7.63642	8.84361	8.7613	8.19626	807	L1
ENSG00000173868	PHOSPHO1	7.31261	7.18274	8.2219	6.94857	4.65226	5.86377	5.22766	5.26642	7.34726	7.10411	6.54217	7.07219	6.97082	6.2282	7.36525	7.022	5.9186	6.33862	5.32822	4.82801	5.65639	4.61	5.92484	6.37745	5.95472	5.53103	808	L1
ENSG00000165804	ZNF219	10.5357	11.0213	11.2662	11.0329	9.0116	8.57035	8.32195	9.12151	10.5796	10.4999	10.1188	10.4082	11.4774	10.3345	11.0553	10.7315	9.8832	9.72736	9.12418	8.40797	8.91236	8.26235	9.72216	10.5845	9.99209	9.50642	809	L1
ENSG00000166145	SPINT1	11.4982	11.8875	12.3625	12.3576	10.4489	10.1922	10.3213	10.791	11.1978	11.2017	11.5952	11.4472	12.2459	11.8075	11.9183	11.2401	11.1434	10.9796	10.5065	10.1967	10.838	10.3803	10.5536	11.1884	11.1781	10.3756	810	L1
ENSG00000189152	GRAPL	4.95661	4.90719	5.37192	5.30062	4.29855	4.91348	4.2391	4.29062	4.75843	4.74084	4.96557	4.64447	4.96645	4.81028	4.98068	5.09843	4.66165	4.43632	3.64111	3.64111	3.70288	4.48248	4.70674	4.67197	4.35137	3.70288	811	L1
ENSG00000243244	STON1	5.07912	5.07497	5.34665	5.26357	4.84766	5.07193	4.7492	4.6551	5.15139	5.00828	4.92059	5.40628	5.51312	5.49455	5.3715	5.40931	5.08984	4.69437	4.50582	4.29621	4.26194	4.76529	4.72339	5.37552	4.99794	4.45664	812	L1
ENSG00000111261	MANSC1	5.50235	5.26044	6.61003	6.20388	5.44297	4.96738	4.86074	5.42748	5.93581	5.82356	6.19809	5.93802	6.19549	6.34459	6.16419	6.02436	5.69199	5.46177	5.29317	4.77991	4.66352	4.87306	5.08288	5.51642	5.81994	5.41017	813	L1
ENSG00000131242	RAB11FIP4	8.83397	8.90195	12.2464	9.89254	8.15037	8.37343	7.76496	8.17991	9.58856	9.89927	10.2692	10.765	10.6534	10.1787	10.6691	9.56375	8.3335	8.68602	6.87577	7.0351	7.84663	7.94058	8.77414	8.67904	8.31106	7.76385	814	L1
ENSG00000004799	PDK4	9.48616	7.85858	10.2893	9.55222	6.7787	5.98298	6.3971	6.06494	7.32694	8.80081	8.39172	9.38122	9.41923	9.52074	10.2093	9.59991	8.34785	7.33706	5.33383	5.32461	5.98708	5.42463	8.29633	8.41468	7.00232	6.16057	815	L1
ENSG00000278318	ZNF229	5.75276	5.63175	7.44851	6.08223	4.79889	4.95196	4.38967	4.6911	6.26513	6.64465	6.74123	6.04792	7.31147	6.07231	6.34762	6.0067	5.48983	5.22992	3.52115	5.23967	4.71501	4.95917	5.33579	5.55208	5.71829	5.15791	816	L1
ENSG00000105792	CFAP69	3.88562	3.86242	5.73989	5.13771	4.46636	4.81027	4.11099	4.8511	4.83004	4.28058	4.99579	4.20098	5.51756	4.87797	4.97952	5.12173	4.31583	5.01934	3.83371	4.09205	3.37983	3.37983	3.83371	4.28632	4.63658	4.36529	817	L1
ENSG00000116525	TRIM62	6.93227	6.36982	8.09345	8.32751	7.45704	7.55143	6.69303	6.99506	6.08117	7.21221	7.18792	6.49669	6.95439	6.94126	7.03032	6.65258	6.26924	7.16559	5.86997	5.75486	6.24963	6.16078	6.6306	5.99619	6.24995	6.12602	818	L1
ENSG00000074181	NOTCH3	9.77106	9.67905	11.386	11.5759	9.25017	8.45629	7.77634	9.68239	9.2166	8.94621	8.98061	9.59516	10.2107	8.66239	10.5356	8.99604	8.8952	8.79802	9.27041	8.56627	8.78702	8.36412	8.36406	8.53459	8.53312	8.15826	819	L1
ENSG00000259660	NA	4.78786	5.16512	7.88343	7.2359	4.96634	5.20477	5.16797	4.95664	6.45634	6.06642	5.45347	6.19946	6.43488	5.82546	5.91395	5.61493	4.85195	5.16775	5.58751	5.76403	5.71567	5.88662	4.67434	5.1201	5.0899	5.32264	820	L1
ENSG00000159958	TNFRSF13C	5.26905	5.14675	5.04868	9.302	4.44829	4.29482	4.59349	4.69054	4.64409	4.32832	3.68083	4.31249	4.62497	4.45262	4.17652	4.58973	4.69933	4.13035	5.17635	5.08544	5.81926	5.18069	5.20623	5.51869	4.75409	4.3738	821	L1
ENSG00000183814	LIN9	5.3669	4.96634	6.60016	6.32771	4.09202	4.09202	5.20281	5.64155	5.02114	4.09202	5.31651	5.22697	4.70052	5.21981	5.41148	5.82946	6.25841	5.51161	5.31595	4.47719	4.36091	4.56946	5.14596	5.1411	5.16951	4.95141	822	L1
ENSG00000184903	IMMP2L	6.15085	6.40264	7.21445	8.15825	5.86597	6.02574	5.8511	7.2166	6.48339	6.08757	6.38597	6.68308	6.87303	6.90906	6.74506	6.50533	7.51655	5.99601	6.52448	6.30229	6.75144	6.34407	6.35907	6.63931	6.2636	6.66691	823	L1
ENSG00000143434	SEMA6C	6.47891	6.53932	7.47451	8.46964	6.00858	6.54323	5.15047	5.51737	6.00341	5.29345	5.68734	6.3473	5.65359	5.95958	5.19728	5.94692	5.11343	6.48571	4.66129	4.33121	4.68812	5.03982	4.31162	7.2319	6.68064	4.90614	824	L1
ENSG00000166897	ELFN2	4.37822	5.38603	6.1712	6.46268	3.84795	4.26879	3.85527	3.8723	4.56435	4.39966	4.52283	4.39916	4.35886	4.4738	4.67569	4.36624	4.32047	4.82704	3.83333	3.83333	4.23411	3.63437	3.83333	5.43255	4.25957	4.64309	825	L1
ENSG00000110237	ARHGEF17	7.5002	6.45145	7.08454	7.20468	5.12794	6.74956	5.71632	6.103	6.10067	6.06281	5.16942	6.20751	5.39875	6.05306	6.93545	5.18279	5.62097	5.98203	3.69969	3.69969	4.99287	3.85668	3.69969	7.04448	5.29611	4.27891	826	L1
ENSG00000115687	PASK	8.75679	8.14643	8.075	8.62384	6.44664	7.82047	6.24362	7.10859	7.5102	8.01246	8.20891	7.152	7.98834	7.72956	7.63139	7.87717	6.9766	8.12129	5.98771	6.16401	6.40262	5.30907	5.21056	8.29136	7.66772	6.99062	827	L1
ENSG00000171847	FAM90A1	5.37304	4.79819	5.15458	5.69734	4.55968	4.6414	3.85939	4.13448	4.44889	5.31288	4.92525	4.99513	4.75987	4.76652	5.09192	5.23648	4.84945	5.14826	3.89762	3.89762	3.57491	3.57491	3.89762	5.03324	4.96757	4.31452	828	L1
ENSG00000181885	CLDN7	8.67278	9.17332	9.35119	9.20131	7.63175	7.22672	7.50849	7.20933	7.68173	7.49811	7.68797	7.70294	9.0375	7.73064	8.05192	8.39742	8.35614	7.8131	7.88111	7.36031	6.96588	7.21263	7.08705	8.34168	7.8601	7.98265	829	L1
ENSG00000282164	PEG13	5.46377	5.36113	5.53945	5.80753	4.49118	4.68462	4.67192	4.53422	4.46194	4.91167	5.05882	5.0114	5.5726	5.05318	4.65553	5.08334	5.01722	5.09873	4.44222	4.83749	4.37946	4.28603	4.30084	4.90978	5.19678	5.24703	830	L1
ENSG00000136457	CHAD	5.81277	5.53777	6.17039	6.21518	4.11766	4.53896	4.20048	4.30223	4.9157	5.25102	5.19772	5.30478	5.96045	4.91914	5.40642	5.5239	5.78268	5.29719	3.90928	3.90928	3.91719	3.91719	3.90928	4.9142	4.54898	4.92503	831	L1
ENSG00000147130	ZMYM3	9.7806	10.3228	10.5175	10.7448	7.82756	8.50968	8.05625	7.8138	9.31257	9.89383	9.59023	9.71641	9.78034	9.53015	10.2572	9.92141	9.47388	9.31987	8.75072	7.13955	7.46681	7.54961	8.35213	10.1195	9.24598	9.02495	832	L1
ENSG00000130299	GTPBP3	8.88868	8.99772	8.41974	8.77027	6.8888	6.98061	6.88314	7.1568	7.83318	7.74032	8.37217	8.16196	9.03331	7.81413	8.85201	7.99583	7.82381	8.01751	6.54669	6.5577	5.84175	5.89472	6.09994	8.17375	7.85656	7.6312	833	L1
ENSG00000146083	RNF44	10.8755	10.865	10.9668	10.8314	9.04765	8.64199	9.07675	8.80659	9.79286	9.78073	9.86187	9.99254	10.6234	9.7288	10.6204	10.07	9.98467	9.83064	9.03373	8.30925	8.29075	8.37736	8.92172	10.2276	9.73985	9.38951	834	L1
ENSG00000115041	KCNIP3	5.27925	5.53109	5.30742	5.92728	4.24509	4.26133	4.13353	4.4536	4.61103	4.83197	4.38278	5.02152	4.58321	5.24115	4.59429	4.90168	4.42071	4.6144	4.24127	4.47514	4.19844	4.33438	3.48857	5.63243	4.61732	4.66734	835	L1
ENSG00000059145	UNKL	9.77154	10.0864	8.97396	9.51323	6.8921	6.10908	7.27967	6.46918	6.72775	6.82659	7.58158	9.24587	9.38414	7.01997	8.72407	6.58058	7.84945	7.41289	6.31238	6.76143	5.86246	6.24307	5.56348	8.1025	8.51769	6.99966	836	L1
ENSG00000111344	RASAL1	7.89124	7.3281	6.9506	8.41266	4.28039	4.44501	4.43357	4.63924	4.49514	5.55572	4.67505	6.92051	6.44239	5.65325	6.2536	5.2433	5.74287	5.77632	3.94223	4.49981	4.39726	4.48014	3.94223	7.22819	5.89132	4.84621	837	L1
ENSG00000117595	IRF6	6.64365	6.43974	6.97739	6.87107	5.01666	5.17414	5.00855	5.45286	4.81506	4.9506	4.97488	4.93329	4.24282	4.42526	5.53094	4.25832	6.44927	5.90109	5.68584	6.12357	5.11061	4.25832	3.46135	5.83064	6.59246	5.67438	838	L1
ENSG00000165874	SHLD2P1	7.22802	6.86736	7.1169	6.84058	5.12188	5.15887	5.86477	5.86544	5.00853	5.59882	5.56754	5.52479	5.792	5.71213	6.53941	5.21366	5.95952	6.29262	5.15252	5.57402	4.84332	4.16857	4.95779	6.17633	6.43224	5.7761	839	L1
ENSG00000155760	FZD7	7.18473	6.39849	6.64585	7.10094	4.99947	5.43038	5.45614	5.45569	5.71323	5.84733	5.84723	5.64389	6.32693	5.75638	6.95202	5.91497	5.91214	6.08035	6.22378	5.46165	5.7547	4.99977	5.95007	6.27713	5.96388	5.54445	840	L1
ENSG00000254887	NA	5.74398	5.66154	5.74446	5.51974	4.37114	4.63009	4.937	4.65734	4.89117	4.82386	4.48371	4.40308	4.79712	4.8782	5.32998	4.52755	4.99126	5.1347	4.69738	4.62304	4.99542	3.6766	4.89718	5.69619	5.44748	4.9127	841	L1
ENSG00000151612	ZNF827	5.85111	6.47654	6.35262	6.35663	4.5198	3.94503	4.87874	5.12701	4.55031	4.88794	5.1766	4.44704	4.85065	5.54333	5.30211	4.75604	4.63637	4.6811	5.03379	3.31801	3.73029	3.73029	4.52168	4.7209	5.94868	3.73029	842	L1
ENSG00000167971	CASKIN1	5.1275	5.26753	5.17881	6.39285	3.90611	4.23349	5.23679	4.06484	4.66514	4.28216	3.96592	4.34767	5.43991	4.61402	5.6254	3.83258	4.35622	4.69049	5.08872	3.96592	4.22973	4.14339	5.112	4.64179	5.12549	4.38872	843	L1
ENSG00000150637	CD226	5.89681	4.91559	4.85314	4.55176	7.56566	7.43831	6.63452	5.89113	5.04688	5.22965	5.46415	6.2574	6.71745	4.96322	6.05403	5.73052	7.1691	6.52076	5.42003	5.24572	5.06899	6.49496	5.05005	5.04583	4.74943	5.84171	844	L1
ENSG00000229183	PGA4	4.06189	5.1314	3.09627	2.92823	5.68919	4.65452	5.71335	4.4085	4.89298	3.06578	5.70893	4.8992	6.16882	4.83736	4.06189	5.88061	5.21028	4.30842	4.72084	4.18654	5.11815	5.35323	4.18654	5.07914	4.06189	4.06189	845	L1
ENSG00000105697	HAMP	7.91569	9.2128	7.36232	7.78255	8.55986	11.1984	9.30007	10.2501	8.70732	8.99564	9.2456	9.62257	10.9268	10.1418	9.13613	9.78504	8.23297	10.1271	9.58488	9.90623	9.58031	10.2704	9.72498	9.82514	9.33185	9.68215	846	L1
ENSG00000102445	RUBCNL	6.68018	6.71683	5.22098	5.46756	8.26048	7.97274	8.07566	6.94088	7.28206	7.05681	8.03702	7.31743	8.0833	7.31953	8.01126	8.06432	6.82079	7.19001	7.21237	8.17128	7.84534	7.28933	6.1081	6.64067	6.5867	5.80585	847	L1
ENSG00000124491	F13A1	5.48117	4.90407	2.02154	2.74624	6.00983	5.86784	5.95777	4.59183	5.45577	5.5531	5.45687	6.46403	6.47434	4.73948	5.82055	6.58907	5.51284	5.22448	6.27517	5.6707	4.90407	5.90132	4.92227	5.39995	5.32409	4.90407	848	L1
ENSG00000140406	TLNRD1	9.45186	9.50605	8.4439	8.31079	10.6721	9.92307	9.74016	9.99035	9.4593	8.59186	10.1556	10.0531	11.0971	9.10303	9.71861	9.18491	9.83568	10.1408	9.57402	11.1426	10.3271	10.4111	9.43185	8.86987	9.6732	10.1058	849	L1
ENSG00000256514	NA	5.69908	7.44325	3.87639	3.87639	7.36932	7.57361	7.76411	6.64793	6.10495	5.7308	5.46261	5.46261	7.18734	3.87639	5.15559	6.57717	6.46228	7.32616	5.46261	7.60339	6.25836	6.25633	5.46261	5.46261	5.65834	6.59688	850	L1
ENSG00000272540	NA	6.37167	5.84737	2.99755	4.81316	7.33107	7.35513	6.95507	5.99188	5.98221	6.17616	6.68438	5.68694	6.42916	4.61589	4.72377	5.2789	5.99601	6.31082	5.53373	6.34538	7.37312	6.29427	6.79239	4.8852	6.17728	6.56124	851	L1
ENSG00000231560	CLEC12A-AS1	4.3644	4.79636	3.67221	4.19355	5.14036	4.7973	4.67776	4.97373	4.55546	4.1037	4.14084	4.14165	4.4608	4.19131	4.00985	4.03535	4.42437	4.27595	3.72621	5.30305	5.06264	5.26089	5.14719	4.46091	4.60554	4.12478	852	L1
ENSG00000254910	NA	4.86919	5.4953	3.87432	4.66509	5.0036	4.56353	3.87432	4.49271	4.32109	3.87432	3.79568	4.21112	3.87432	4.29892	3.32333	4.08044	4.45955	3.87432	3.79568	5.53959	4.8985	4.64047	4.52737	4.69082	4.50998	4.92484	853	L1
ENSG00000099381	SETD1A	7.34433	7.65587	7.62306	8.06628	8.62985	7.3305	7.24924	7.59754	7.89049	7.85043	7.29421	7.69873	7.83476	7.86978	8.94501	9.42319	5.26662	7.06892	9.61547	6.94537	7.85072	4.22765	3.78393	6.39094	7.13959	4.22765	854	L1
ENSG00000115598	IL1RL2	4.16525	4.42039	3.6714	4.03429	3.9644	3.6714	4.09444	4.10232	4.66163	4.4232	4.3389	4.8771	3.6714	4.79586	4.49207	4.68347	3.6714	4.0478	4.48028	4.43085	4.35423	3.61062	3.71131	3.71131	4.38554	3.61062	855	L1
ENSG00000101577	LPIN2	2.83641	2.83641	6.9406	7.39588	6.42666	7.40968	5.11406	6.93495	4.98605	7.17026	7.98456	8.95716	8.36992	6.10942	6.99338	8.01702	7.24348	7.11358	8.21463	8.45982	7.83339	6.57397	4.53898	8.93944	7.35865	7.71421	856	L1
ENSG00000256671	LIMS4	3.55379	3.55379	3.59854	4.01773	4.90819	4.4465	3.59854	3.59854	4.35351	4.53394	5.15172	3.841	4.09246	3.59854	5.02096	6.04783	4.40697	4.92132	6.18749	6.379	7.05854	3.55379	3.841	3.841	3.55379	3.55379	857	L1
ENSG00000158882	TOMM40L	7.95831	8.49483	8.09886	7.94576	10.4239	9.46153	10.0891	9.33874	9.85981	9.75103	9.34217	9.36905	8.64583	8.44199	9.41385	9.3265	9.276	8.45504	7.3772	9.38505	8.30529	8.1552	7.84069	8.18019	8.42045	8.37764	858	L1
ENSG00000173334	TRIB1	8.51122	7.87853	7.72561	9.44568	11.1111	10.6639	10.5269	9.54044	10.6841	10.3824	10.8873	10.996	10.4243	10.0809	10.3674	9.69898	9.00425	9.68849	8.93245	10.073	10.5327	10.3364	9.04048	7.45198	8.61958	8.79619	859	L1
ENSG00000179331	RAB39A	6.43547	5.76362	5.76042	6.00626	7.86391	8.2009	7.6257	7.45322	7.77021	6.87394	7.44677	7.56352	6.54669	6.66086	7.28628	6.72221	6.47749	6.42851	6.60608	7.19225	6.58445	6.78021	6.07874	5.83868	6.23781	6.81287	860	L1
ENSG00000149633	KIAA1755	5.10108	5.26205	3.83952	6.50173	4.95627	7.07317	5.28065	7.25825	7.131	6.54033	7.6188	5.49745	4.64156	7.85167	6.24684	5.74817	4.69449	4.8528	4.36659	8.4102	8.90355	4.69356	4.82919	4.5628	5.05342	5.0369	861	L1
ENSG00000228649	SNHG26	4.70366	4.54612	3.98933	4.01814	4.16851	4.79571	4.49329	4.70054	4.96194	4.41783	4.50424	4.30861	4.10089	4.77971	4.55143	4.6173	3.85991	3.9564	3.85334	5.26261	5.00781	3.76132	3.85334	3.85334	3.76132	4.09792	862	L1
ENSG00000205885	C1RL-AS1	5.82477	4.92743	5.72436	5.78722	6.71604	6.24162	5.8986	4.95862	4.56707	4.51567	4.08935	5.61082	4.03087	4.71464	4.29028	4.28546	5.17754	5.35614	4.56569	6.3351	5.05059	4.49837	5.12325	5.15764	5.9907	6.10589	863	L1
ENSG00000280649	NA	5.89547	2.45708	3.8922	3.8922	6.22109	5.87657	5.48549	3.8922	3.8922	5.33202	4.64405	4.64405	3.8922	5.91584	4.63587	5.48756	3.8922	6.24014	4.64405	7.80993	5.50457	2.45708	4.64405	4.64405	5.93088	6.37987	864	L1
ENSG00000160307	S100B	4.80282	4.67666	3.82751	3.77797	5.14225	5.28223	5.70647	5.00256	5.36571	5.56908	5.64077	6.20772	6.08177	5.27882	5.25597	5.65645	5.4306	4.89597	4.16505	4.99987	5.38204	5.16541	5.43304	5.04427	4.87577	5.01675	865	L1
ENSG00000170458	CD14	8.58601	10.9171	9.63829	9.34357	11.1427	9.96806	11.0705	10.3897	12.0674	11.3916	12.6199	14.0875	14.0475	11.5174	12.5289	13.7502	11.5132	10.9086	10.3635	11.1971	9.91259	11.6656	10.1721	9.65941	9.05205	10.8966	866	L1
ENSG00000197093	GAL3ST4	5.10764	5.54594	4.85811	4.44419	6.51804	4.55472	5.64747	4.85866	5.3782	4.74515	6.91086	7.52987	9.36817	5.43374	6.41792	7.65286	6.62786	4.84894	4.92175	5.28632	4.42486	5.66598	5.56988	4.94667	4.87179	5.14543	867	L1
ENSG00000196636	SDHAF3	6.71672	5.29697	5.44259	5.14047	6.08582	5.2052	5.44454	6.13784	6.2121	6.43152	6.79518	7.44006	7.26962	6.47101	6.35089	7.9002	6.57926	5.9292	6.00298	5.19684	5.34964	5.56688	6.49485	5.9699	6.45402	5.44488	868	L1
ENSG00000263753	LINC00667	7.06644	5.27831	6.7356	4.51757	6.9569	6.44049	6.61621	6.63759	7.10033	6.66463	7.01086	7.58047	9.20993	6.23546	7.53782	7.76745	6.96589	6.45607	5.50389	6.02219	6.45325	5.15141	6.53337	5.90122	6.45487	5.62168	869	L1
ENSG00000146090	RASGEF1C	4.2571	3.4875	4.24403	3.86139	3.90149	4.09491	4.28224	4.2709	5.45026	4.37181	4.5573	6.29023	6.18041	4.80522	5.21041	5.70144	4.50705	4.283	4.02942	5.02414	4.70223	4.18575	4.02942	4.76422	4.35441	4.1565	870	L1
ENSG00000203805	PLPP4	4.49928	4.40161	4.14907	3.28154	4.13838	4.36798	5.18644	3.64769	5.80558	4.47408	5.72605	6.31472	7.01778	4.89783	5.30324	5.64151	5.20536	3.55567	4.57834	4.57834	5.24088	4.06837	4.57834	4.57834	4.83738	4.53274	871	L1
ENSG00000177191	B3GNT8	7.5077	7.45004	6.26236	7.29416	6.40097	6.53072	8.61282	7.52775	9.18294	8.32086	8.67633	8.5612	9.56847	9.13992	9.04978	8.7635	6.37127	6.38915	7.6259	7.39663	7.10661	7.21882	6.92711	7.05978	7.16112	6.73906	872	L1
ENSG00000261594	TPBGL	4.55928	4.70885	4.33222	3.41558	4.32842	3.1135	4.50943	3.82577	5.43243	4.70844	4.91103	5.63038	7.2531	5.06947	5.68933	6.02213	4.21488	3.7873	4.09005	5.08463	4.6609	3.78978	4.82174	4.82474	4.24911	4.31965	873	L1
ENSG00000120738	EGR1	5.21234	5.20592	5.23256	5.00532	5.13513	4.5072	5.13264	5.16671	8.67061	8.41311	9.08183	9.24773	9.66373	9.19308	9.88106	8.28626	6.6756	5.32158	8.9833	5.56207	8.68938	7.48088	9.40773	5.11027	6.1531	5.79887	874	L1
ENSG00000149635	OCSTAMP	5.78318	5.93459	5.74901	5.76838	6.72387	6.17749	6.8955	6.82151	9.81622	9.31084	8.67307	9.22942	10.4087	9.9766	9.3743	8.95751	5.87526	5.86385	7.88447	7.99564	8.89247	8.07677	7.97805	6.96835	6.56348	6.86972	875	L1
ENSG00000102760	RGCC	10.204	9.92391	9.19077	7.85445	10.0984	8.71018	10.9655	10.7975	12.4606	12.6468	11.967	11.9863	13.0593	12.8131	12.4245	11.727	10.1589	8.77805	11.6899	10.454	11.6648	10.5522	11.8605	11.1879	11.4819	10.3855	876	L1
ENSG00000168546	GFRA2	4.53466	4.551	3.18347	3.03856	4.76293	4.30355	5.05881	4.46849	5.61929	6.19715	5.34298	6.60493	7.10687	5.50287	6.69748	5.77748	4.51634	4.08392	5.43267	5.80281	5.43385	4.11886	4.62068	5.40301	5.15251	5.0275	877	L1
ENSG00000179388	EGR3	5.40141	5.26517	3.80597	3.504	4.17303	3.81484	5.27399	4.2069	6.70371	6.25937	7.25261	8.51226	8.95198	7.99229	8.25335	7.50649	4.94732	4.25816	7.14261	6.18738	6.61359	5.29885	6.39675	5.66059	5.53737	5.55448	878	L1
ENSG00000268355	NA	3.7868	3.7868	3.80176	4.11052	4.1999	3.80917	4.56745	4.19188	4.81209	4.8951	5.32863	5.21493	4.8258	5.00892	4.93395	4.92149	4.06955	4.12388	3.88283	4.45962	5.2429	3.7868	4.62328	3.88283	4.24221	3.7868	879	L1
ENSG00000274021	NA	5.64825	4.57189	5.19263	4.74179	5.68695	5.14836	6.05719	5.00667	7.89278	6.87537	7.78295	8.2246	7.74226	6.57414	8.53825	6.64277	6.43923	5.52496	5.73355	5.94723	6.97741	5.58022	5.76637	5.08502	5.64837	4.93268	880	L1
ENSG00000086189	DIMT1	6.51295	4.82716	5.69134	5.87004	5.3441	3.26309	3.73172	3.26309	6.12837	6.22125	7.56881	7.60023	7.28156	6.00259	7.35762	4.94258	6.1315	6.34697	4.51521	3.95564	6.93389	4.28177	7.59561	3.76694	4.68199	6.64324	881	L1
ENSG00000110092	CCND1	10.7882	10.4149	10.4388	9.78153	9.89012	8.81943	10.2877	9.81462	12.1562	11.5598	12.4375	12.0808	12.8668	11.1097	12.6389	11.2533	12.3488	11.0251	11.417	10.3064	11.7004	11.1236	12.3488	10.4844	11.4706	11.0078	882	L1
ENSG00000136997	MYC	7.3004	6.14829	5.8088	6.88828	5.49619	6.18568	5.86912	6.33957	9.4328	8.61662	9.45539	10.177	9.47597	8.68442	9.2365	8.77626	7.17426	7.25733	8.10916	7.28021	7.41611	7.72587	7.82648	4.70328	6.7993	7.54337	883	L1
ENSG00000235852	NA	5.3389	4.80583	3.5778	3.5778	3.5778	3.5778	4.63549	5.21405	5.54862	4.93106	7.05562	6.82445	8.09552	5.44375	8.13392	4.90359	5.47852	4.42561	6.21095	4.8677	5.9516	3.68916	4.96859	3.72637	5.32586	4.59703	884	L1
ENSG00000223374	NA	4.39416	4.41173	4.09628	3.95523	4.22569	4.37647	4.46128	4.14869	4.4699	4.25821	4.5136	4.51517	5.47287	4.49165	4.53122	4.56691	3.93953	4.09111	4.56568	4.6872	4.56699	3.94641	3.69261	3.69261	3.94641	4.47627	885	L1
ENSG00000259230	LINC02323	4.37236	4.90707	4.38308	4.35043	4.51914	4.53798	4.52979	4.66673	4.6777	4.35403	4.73167	4.53549	5.25023	4.56745	4.70025	4.7709	4.04835	4.04835	4.33084	4.27506	4.10779	4.2649	3.45777	4.35292	3.48721	4.53005	886	L1
ENSG00000140323	DISP2	3.77572	5.07995	5.77534	6.13754	4.41091	4.55431	4.54487	5.63416	4.85943	7.02815	6.57969	6.58755	7.3155	7.04414	6.17077	6.69007	4.59407	5.42755	4.66927	5.92235	6.69244	5.39381	5.40515	5.02292	3.64902	5.76682	887	L1
ENSG00000275088	NA	3.5938	4.24907	4.01963	4.14821	3.88093	4.03692	3.54729	3.90613	4.24956	4.83866	4.26687	4.56696	4.79545	4.38763	4.41538	5.0035	4.0262	3.85081	3.85225	4.43396	4.21438	3.5938	3.85225	3.85225	3.5938	4.12366	888	L1
ENSG00000117318	ID3	5.39956	6.26611	5.799	5.44699	4.98265	5.35815	5.82419	6.78982	5.81244	6.575	7.47956	7.98543	8.21098	9.02161	7.6406	7.41563	5.86156	5.47497	6.93763	6.36238	6.50696	6.31716	6.15371	6.35763	6.02388	6.2256	889	L1
ENSG00000274944	NA	5.00818	5.20274	4.69316	6.05735	4.46449	4.47708	4.78768	4.68188	4.30026	6.24512	6.21629	6.90032	6.45194	6.33451	5.35621	6.45878	6.29329	4.55346	4.78252	6.10782	5.99063	5.3	3.61132	6.05524	4.92754	5.4052	890	L1
ENSG00000135094	SDS	9.57477	10.2807	10.5474	9.0354	11.7912	12.6012	11.4421	10.7278	12.2848	11.7135	12.1779	11.6848	13.9629	12.1243	11.9146	12.2212	10.5387	9.58415	11.9228	11.3643	11.6823	12.146	11.696	11.0993	10.671	10.9599	891	L1
ENSG00000149948	HMGA2	4.01306	3.73419	4.0428	3.93542	3.92934	4.21577	4.23326	4.30969	5.80948	4.19383	4.3286	4.57265	5.21507	4.67702	4.09905	5.6592	3.51527	4.05134	4.94398	4.71839	4.71743	4.93797	4.82503	3.74387	4.1595	3.73419	892	L1
ENSG00000188389	PDCD1	3.93497	4.71207	5.48008	3.96648	5.33341	5.36265	5.26877	5.91385	5.78768	5.12359	5.13698	5.54385	7.03368	5.46487	5.56356	5.46917	4.79826	3.92989	4.93952	7.19042	5.81457	5.69689	4.80186	5.39556	5.23512	5.0637	893	L1
ENSG00000254545	NA	4.23352	3.92935	4.78657	4.00185	4.50821	4.29804	3.69977	4.20595	5.55091	5.8168	6.34919	5.924	6.93685	6.27916	5.72397	5.8394	4.45193	4.59745	3.82953	5.85133	6.08682	5.13001	3.82953	4.72467	4.25309	4.20928	894	L1
ENSG00000120337	TNFSF18	3.73731	4.20263	3.61318	3.03596	3.96557	4.05812	3.92662	4.60598	5.4799	4.41885	4.80445	5.13672	5.13285	5.28574	4.65289	4.49442	3.71021	3.55976	4.22006	5.4884	4.79654	4.82458	4.22006	4.22006	4.19663	4.78015	895	L1
ENSG00000153823	PID1	4.93986	4.76282	3.59637	3.14604	4.05124	3.69541	3.98728	4.11755	5.95573	5.05786	4.95959	6.64218	6.29608	5.71613	6.03943	5.23978	4.67007	4.60478	4.56432	6.17769	4.93543	5.5451	4.56432	5.8459	4.69195	5.64293	896	L1
ENSG00000185710	SMG1P4	5.56172	4.11648	6.11519	3.63711	4.47314	5.26197	5.40156	4.66931	6.28978	5.394	4.44081	4.39424	5.24959	4.06767	6.29026	5.2945	4.12273	3.63711	5.24641	6.01862	4.60969	5.53766	4.81263	4.56805	3.7821	3.7821	897	L1
ENSG00000100479	POLE2	4.50691	3.34047	4.51646	4.96486	4.11447	4.95524	5.0247	5.3385	5.40233	6.07238	5.46863	4.94024	4.39882	5.4062	5.92324	4.76269	4.12319	4.6466	4.04474	5.13772	3.34047	6.12366	4.04474	4.7305	3.81298	4.60983	898	L1
ENSG00000223546	NA	5.13098	4.29497	5.56193	4.83891	5.21959	4.41206	5.61679	5.65439	5.60148	5.42271	5.40422	5.79433	4.9855	5.15885	5.39149	4.58663	4.10858	5.00407	4.5846	4.42293	4.46951	5.9014	4.44435	4.35137	4.60249	4.24145	899	L1
ENSG00000229124	VIM-AS1	5.55706	4.86043	5.88836	5.27762	5.33031	5.08935	4.74626	5.72679	6.03192	5.46948	8.11539	7.16743	5.7158	6.17855	6.20827	5.93032	5.71818	5.02708	6.40493	5.61278	6.9858	5.41763	4.23809	2.89353	4.69563	4.80209	900	L1
ENSG00000250959	NA	5.47022	4.91778	6.39535	4.28613	4.86776	6.4321	5.45043	5.98641	6.51263	5.15911	6.55273	6.87694	5.58196	6.79406	5.78584	4.92095	4.58474	4.17219	4.66825	5.32761	5.86384	5.08933	4.56419	4.56639	5.19063	5.04404	901	L1
ENSG00000166598	HSP90B1	11.9148	11.7843	12.0676	11.7082	12.3611	11.6306	10.9384	10.2543	12.6582	12.249	14.1387	13.6966	13.5943	12.5774	14.4244	14.0589	11.6734	11.135	11.9609	10.7454	10.7865	13.0397	12.5282	7.06048	11.0447	6.86299	902	L1
ENSG00000269955	FMC1-LUC7L2	10.0545	5.90308	7.16964	7.12056	6.70377	6.82212	7.3664	7.21976	7.46908	7.53845	8.04504	7.98399	7.81343	7.55838	10.9527	5.90308	6.77511	6.70684	6.39104	6.75496	5.90308	5.90308	8.25337	2.98655	5.90308	5.90308	903	L1
ENSG00000183397	TEKTIP1	6.37957	3.8664	3.33626	3.33626	3.33626	3.33626	7.28854	3.33626	3.33626	3.33626	3.79067	3.79067	3.33626	7.52689	3.8664	3.8664	3.33626	3.33626	3.79067	3.79067	3.8664	3.8664	3.79067	3.79067	3.8664	3.8664	904	L1
ENSG00000166068	SPRED1	9.70672	8.53299	8.17058	7.58803	9.92187	7.68005	10.4975	8.50128	9.89345	9.21311	10.1347	10.6359	10.4696	10.3662	10.1579	9.48482	9.99344	9.15713	10.6612	10.1774	10.6692	10.6805	10.9816	9.11658	10.0181	9.89222	905	L1
ENSG00000171714	ANO5	6.52805	3.85453	2.5631	2.5631	4.29811	2.5631	6.51961	2.5631	5.33833	5.44433	4.5757	4.5757	6.22128	6.27236	6.19942	3.85453	5.7777	2.5631	4.5757	4.5757	5.75543	3.85453	4.5757	4.5757	5.39735	3.85453	906	L1
ENSG00000099625	CBARP	5.32562	5.36072	4.18526	4.5538	5.43207	5.70699	6.15581	5.7176	5.3395	5.3999	6.33234	5.41185	7.17364	5.80787	6.39716	5.67593	5.32563	4.60055	7.40769	6.57248	5.32133	6.7769	4.72634	3.81273	5.69111	4.67016	907	L1
ENSG00000258227	CLEC5A	6.33237	8.06563	6.12273	5.55356	10.1111	8.18208	10.5212	8.51765	10.3538	8.51141	9.10555	9.3018	9.36077	7.47838	8.38861	9.70211	9.47431	6.91509	10.2617	9.38087	9.38871	10.2319	8.57222	7.03574	7.0079	8.94711	908	L1
ENSG00000204252	HLA-DOA	6.07847	5.75564	4.86393	3.80934	7.83973	5.77355	6.54984	4.63354	7.43627	5.15851	6.71499	8.68426	8.93467	5.52275	8.63657	7.53847	8.02682	5.92139	8.08608	6.15523	7.74745	5.4768	5.63169	5.34017	5.39359	5.55162	909	L1
ENSG00000207870	MIR221	4.30126	4.46974	3.54557	4.14649	4.12092	3.54557	4.02701	4.33996	4.61935	4.5839	4.49056	4.19266	4.15941	4.48192	4.3844	4.29104	4.02449	3.54557	4.65029	4.5945	4.72977	4.44823	3.77722	3.77722	4.12986	3.67054	910	L1
ENSG00000249319	NA	4.16258	4.16258	3.86182	2.98764	2.98764	3.5859	2.98764	2.98764	2.98764	4.02597	3.84311	3.84311	5.41167	4.3498	6.31317	4.16258	5.06114	2.98764	6.75582	5.66255	4.16258	4.16258	3.84311	3.84311	4.16258	4.16258	911	L1
ENSG00000183087	GAS6	5.55223	5.48088	5.10811	5.13668	6.74037	6.23509	6.7811	6.26885	5.2273	4.99582	5.12554	6.29766	6.57577	5.32303	5.81005	6.31536	5.78679	5.46072	7.49395	8.8785	6.76654	8.12939	4.06481	5.40501	5.03398	5.37042	912	L1
ENSG00000233030	LOC124904411	5.34417	5.29153	4.45077	4.37863	4.97139	4.9013	5.11399	4.58095	5.35867	5.18978	5.2978	5.46851	4.78625	4.94941	5.60112	5.61669	4.71102	5.38481	6.76698	6.06473	5.13924	6.31772	4.44597	4.23656	4.26812	5.17599	913	L1
ENSG00000251669	NA	4.63656	5.04732	4.46643	4.89744	4.49135	4.58247	5.17933	4.40362	4.93102	5.13772	5.67888	5.38754	6.58518	5.46539	5.56425	5.87599	4.42741	5.1027	5.12161	4.13678	4.81392	4.44643	5.4008	4.56846	4.6538	4.66879	914	L1
ENSG00000272256	NA	4.90409	4.27336	4.0912	4.58068	4.54904	3.51397	3.85519	4.30836	4.34174	4.1925	6.05068	5.89235	8.48258	5.58611	6.75066	5.14438	3.51397	4.11771	5.8781	3.78771	4.27336	4.27336	5.43151	3.20599	4.27336	4.27336	915	L1
ENSG00000116128	BCL9	5.37623	4.65791	5.70979	6.18628	5.72863	3.90929	5.0121	5.56954	6.22065	5.5084	7.44495	6.7368	6.72179	5.37268	5.68178	5.86124	5.25707	4.92203	5.09659	3.5793	5.37524	4.98395	5.26028	3.5793	4.64366	4.8693	916	L1
ENSG00000172071	EIF2AK3	7.67333	5.78865	6.76436	7.21992	7.35503	6.23989	5.55174	6.77067	6.93854	7.81104	8.3253	7.79104	8.25463	6.74361	8.30199	6.19896	4.85372	6.24967	7.73196	5.52325	5.52242	6.31013	5.25024	4.29466	6.33997	5.93667	917	L1
ENSG00000144406	UNC80	4.64398	4.66636	5.73481	4.90792	4.07442	4.42758	4.96109	4.62273	4.88415	5.06582	4.75762	4.64123	6.97919	4.94124	5.37172	5.14393	4.13538	3.72725	3.7216	4.21581	3.98933	3.98933	4.5951	4.66982	3.98933	4.43935	918	L1
ENSG00000224281	SLC25A5-AS1	6.13902	5.35533	5.84151	6.07464	5.41054	5.58437	5.83071	5.69209	5.95456	5.49767	6.4238	6.81254	7.91753	5.98982	6.65768	6.76843	5.82178	5.7384	5.05058	5.57155	4.1039	6.12497	4.57112	4.97828	5.46743	4.7514	919	L1
ENSG00000235961	PNMA6A	4.51593	5.29059	5.2121	4.47227	4.47153	3.59421	4.86632	4.36159	4.89125	4.67509	5.77003	5.29084	6.63972	4.98905	5.1346	5.269	4.858	4.21474	4.14231	4.14231	4.61756	5.41242	4.14231	4.6646	3.74644	4.27631	920	L1
ENSG00000267287	NA	4.67174	4.80554	4.33379	5.09891	4.11483	4.25548	4.08235	4.24154	5.17656	4.99817	4.692	5.36876	5.43769	4.84357	4.98927	4.99449	4.24449	4.53397	4.26546	4.52517	3.81732	4.65866	4.52923	3.92653	4.44145	4.6237	921	L1
ENSG00000279073	NA	3.83809	5.19588	4.91	5.16186	3.22607	3.22607	3.80618	3.22607	4.68804	4.38612	5.14662	5.37754	5.75809	4.70409	6.02533	4.69717	3.89097	4.91004	3.92917	3.92917	3.83809	3.83809	3.92917	3.92917	3.83809	3.83809	922	L1
ENSG00000248643	RBM14-RBM4	6.90062	5.94328	7.09765	6.69821	6.41119	7.08174	5.42218	6.81993	7.51377	6.85971	8.37521	7.79736	7.53219	7.50446	8.12589	6.74372	5.84425	6.9159	4.9444	6.12765	5.49697	6.23194	4.47072	6.26634	5.65774	5.96342	923	L1
ENSG00000255439	NA	7.5366	5.97598	7.52674	6.88942	7.00651	6.50774	3.09105	6.74881	6.57883	6.58392	9.26809	9.43253	9.03977	7.27374	10.1524	5.82898	6.73293	6.45444	4.34234	5.1266	6.17388	5.29298	4.34234	4.34234	4.76243	4.76243	924	L1
ENSG00000166501	PRKCB	6.47819	4.52479	7.37085	7.80342	7.0363	7.32042	6.84933	7.49979	7.06663	7.60905	9.44114	8.82442	7.32897	7.88489	9.26494	5.94841	6.83565	7.42415	6.32878	3.78024	4.52479	6.51074	5.45943	5.69143	6.91432	6.03927	925	L1
ENSG00000268500	SIGLEC5	5.00183	5.00183	5.63585	6.01885	4.47665	5.12502	5.13731	5.5203	5.33108	5.8215	8.37664	6.5895	6.55823	6.04782	7.68345	5.00183	6.09344	6.36595	4.41035	4.41035	5.00183	5.00183	4.41035	4.41035	5.00183	5.00183	926	L1
ENSG00000144560	VGLL4	8.35688	8.12975	9.25538	8.37737	8.75075	8.93042	7.61076	8.4716	9.23191	9.25996	9.91411	9.54691	10.0697	9.2513	10.2751	9.05375	8.37777	8.62435	8.36493	7.38182	7.42969	7.48823	8.51008	8.31813	7.98209	9.2875	927	L1
ENSG00000271793	NA	4.29867	4.29867	5.29641	5.43974	3.44197	5.38021	3.44197	5.84618	5.45029	5.60563	6.4158	5.46137	6.28806	5.83592	6.16302	4.29867	3.44197	5.73647	3.2527	3.2527	4.29867	4.29867	3.2527	5.14742	4.29867	4.29867	928	L1
ENSG00000064489	NA	6.17502	5.86992	6.04238	6.41433	5.81048	6.03933	4.45181	6.51413	6.30327	6.02835	7.03691	6.41169	7.87185	6.72866	7.88849	6.13774	6.44314	5.47332	5.13905	3.7804	4.23404	4.23404	5.63567	5.58589	5.90071	5.3701	929	L1
ENSG00000249884	RNF103-CHMP3	3.6862	3.6862	5.45971	4.12461	4.86419	5.85911	4.12461	6.21284	5.15455	4.12461	7.11242	5.7276	8.26421	5.54297	6.75269	3.6862	4.12461	4.12461	3.18252	3.18252	3.6862	3.6862	3.18252	3.18252	3.6862	4.59406	930	L1
ENSG00000272772	NA	4.34106	4.30097	5.74713	4.76003	7.51281	5.66553	4.76003	6.54724	4.76003	4.76003	7.77372	7.47638	8.99216	7.07729	5.94937	5.3518	4.76003	5.79129	3.99373	3.99373	4.71952	4.66893	3.99373	3.99373	5.48123	5.33845	931	L1
ENSG00000258529	NA	4.36279	4.16883	6.80608	6.02709	6.02207	4.41453	4.41453	6.27989	4.41453	4.41453	6.23041	6.31692	7.62722	6.36124	6.53862	5.09596	4.41453	5.58816	3.14361	3.14361	3.43519	3.43519	3.14361	5.03425	5.39062	3.43519	932	L1
ENSG00000269403	NA	4.89755	4.66545	5.38444	5.35163	5.14256	4.50292	4.01328	5.5487	5.08706	4.86698	6.45718	6.95595	8.10688	5.48508	5.78552	5.915	5.5989	4.61702	3.91611	3.91611	4.82808	4.38108	3.91611	4.94448	4.39952	4.80263	933	L1
ENSG00000255526	NEDD8-MDP1	3.35315	3.35315	5.51412	4.15181	4.15181	4.15181	4.98888	4.15181	4.15181	4.15181	6.24826	6.45191	8.05701	5.31684	5.96375	5.63133	4.15181	5.21627	3.48836	3.48836	3.35315	3.35315	3.48836	3.48836	4.86922	3.35315	934	L1
ENSG00000267727	NA	4.00576	3.23627	4.6231	4.6231	4.6231	4.6231	4.6231	4.6231	4.6231	4.6231	5.67503	5.82032	6.50642	4.6231	5.69108	5.30813	4.6231	4.6231	3.13396	3.13396	3.23627	3.23627	3.86565	3.65624	4.57186	3.23627	935	L1
ENSG00000248636	LOC105370027	4.78414	4.90476	4.93548	5.08678	4.93271	4.90178	4.81825	4.77477	4.88941	5.01188	5.33723	5.5636	5.71291	4.73063	5.55517	4.76614	5.16085	4.73658	4.49858	4.10146	4.49922	3.63481	4.70103	3.98433	4.96049	4.78605	936	L1
ENSG00000254400	NA	5.50712	4.63025	4.86934	5.39142	5.03023	5.12026	3.99516	5.33937	4.93024	5.07405	6.29478	6.8305	6.45289	4.66296	6.73166	5.51523	5.23003	4.98419	4.95543	3.48458	3.51358	3.51358	3.48458	3.48458	5.20203	3.51358	937	L1
ENSG00000255240	LOC283194	3.63014	3.63014	4.97802	4.28377	4.33421	4.32425	3.79436	3.79436	4.16274	4.54212	4.92412	4.48301	5.17	4.83202	4.72971	4.30031	3.79436	3.9592	3.56883	3.56883	4.51219	3.63014	4.35871	3.85321	3.98308	3.63014	938	L1
ENSG00000149292	TTC12	5.83905	6.62164	6.44689	7.23167	6.92185	6.38537	6.15817	6.22081	6.88847	7.17815	7.28121	7.18191	7.53399	7.06695	7.40729	7.12601	5.95524	6.03998	6.44077	4.97799	5.82166	5.70218	6.16329	6.15328	6.11671	5.78442	939	L1
ENSG00000109501	WFS1	7.05251	7.58856	8.96815	9.14156	7.64916	7.55109	6.50723	7.97009	8.73961	9.38331	9.32012	9.23901	9.91102	9.5701	10.956	9.97155	6.93365	8.03468	7.09059	5.02319	6.51157	4.94845	7.36395	7.44267	7.12196	5.77356	940	L1
ENSG00000143105	KCNA10	5.65699	5.63156	6.4259	6.48838	5.63218	5.63823	5.61815	6.34848	6.69601	7.22987	6.71386	7.21034	7.18505	7.28281	7.35561	7.08679	5.76615	5.98551	5.87762	4.87873	5.87084	4.92626	5.88289	5.44646	5.70974	5.42174	941	L1
ENSG00000126467	TSKS	3.60844	4.4507	4.3857	4.73576	4.16596	4.33981	3.66935	3.66935	4.59991	4.37587	4.73085	4.89969	5.39496	4.92902	4.97179	4.37809	4.02746	3.9896	3.71554	3.71554	4.26281	3.60844	3.71554	4.36412	4.44004	3.60844	942	L1
ENSG00000263917	NA	3.91485	3.91485	3.98643	5.0403	3.24446	3.7341	3.24446	3.75065	4.36005	4.53584	5.62365	5.46464	5.46628	4.95113	5.74298	3.91485	3.24446	3.91826	3.83402	3.83402	3.91485	3.91485	3.83402	3.83402	3.91485	3.91485	943	L1
ENSG00000068654	POLR1A	8.70448	8.61405	9.32304	9.22687	9.6579	9.52452	9.03054	8.78628	11.0058	10.5391	10.8408	10.5171	10.5986	10.0595	11.2558	10.0703	9.30889	9.36294	8.38326	8.51348	8.14881	7.7631	9.45409	8.31819	10.2869	8.51724	944	L1
ENSG00000175445	LPL	7.28844	5.97327	7.28593	8.08102	6.59409	6.6503	6.47018	6.66623	8.53156	8.20931	9.5277	9.67012	10.3699	8.78706	10.0025	7.07972	6.26564	5.84591	5.19898	6.04189	6.42317	5.98118	7.29397	5.42926	7.13099	5.85719	945	L1
ENSG00000242396	NA	5.42479	4.74316	6.15174	6.08279	5.83761	5.5873	5.12553	5.71366	6.15612	6.01175	7.31491	7.23546	7.87354	6.47293	7.93984	5.67126	5.60432	5.55235	4.97748	4.56893	4.89847	4.64044	5.82875	4.32895	5.75421	4.99538	946	L1
ENSG00000247679	NA	4.80752	3.73146	5.26866	4.90407	4.43185	4.79142	5.01077	4.72731	5.38273	5.45087	5.71046	5.29383	5.28526	5.2053	6.16341	5.01515	4.82642	4.64686	3.9593	4.54102	4.35204	3.73146	3.9593	4.85444	4.74209	4.26133	947	L1
ENSG00000261251	NA	4.29697	3.6158	4.34259	4.08676	3.62589	4.15496	4.29458	4.39434	4.18253	4.71009	4.38202	4.26834	4.16877	4.59284	4.90994	4.47597	4.04831	3.89399	3.75163	3.75163	3.6158	3.6158	3.75163	3.75163	3.6158	3.6158	948	L1
ENSG00000167994	RAB3IL1	7.07623	8.09325	7.03573	6.99492	7.52171	6.63166	8.81367	7.80197	7.45561	8.68439	8.86279	10.1457	9.90888	8.98818	11.324	8.12996	8.2081	8.09059	7.47102	6.80378	7.07438	7.30676	8.44094	7.93276	7.22696	7.41089	949	L1
ENSG00000279365	NA	4.77668	3.79075	4.86735	4.38146	4.11418	4.12759	4.45831	4.49281	4.97459	5.46836	5.1732	4.96238	4.82857	5.46574	5.6551	4.76104	4.78098	4.209	3.42204	4.41663	3.79075	3.79075	4.44629	4.92813	4.69824	4.53599	950	L1
ENSG00000136720	HS6ST1	9.08627	9.75946	9.86636	10.0362	9.49312	9.5787	9.25005	9.38902	10.5961	11.7234	11.2048	11.5603	11.3445	11.6675	11.5128	10.8406	9.41498	9.47133	8.55627	8.69739	9.47251	9.36873	9.39827	10.1623	9.18558	9.23575	951	L1
ENSG00000279933	NA	6.78471	6.33414	6.87806	7.42233	5.95139	6.96151	6.35858	6.4783	7.64776	8.22656	8.40943	8.54974	8.50831	8.52358	8.55466	7.43161	6.3196	6.81667	5.11671	5.4653	5.7739	6.42385	5.87139	6.51282	6.0583	6.2051	952	L1
ENSG00000165699	TSC1	6.40774	5.79534	6.04681	6.27796	6.73678	5.80629	6.28207	5.85084	6.6844	6.80312	8.22907	7.61551	7.27876	6.53946	7.81397	6.31413	6.24033	6.22425	4.32872	6.06939	5.34449	5.89132	4.32872	6.28733	5.48771	5.71159	953	L1
ENSG00000248672	LY75-CD302	4.45272	5.25988	4.26691	6.68967	5.88495	5.55206	6.62129	4.27882	6.86498	6.68105	8.24173	8.0168	6.44043	5.9566	7.69627	5.60373	5.95212	4.72311	4.12106	4.12106	4.45272	4.45272	4.12106	4.64044	5.09603	4.98794	954	L1
ENSG00000225975	ZNF567-DT	4.67047	4.36852	4.53618	4.72902	4.30943	4.24474	4.63432	3.60183	4.58566	4.62236	4.83873	5.36351	4.56886	4.85524	5.03705	5.07117	4.32149	4.0625	3.77393	4.64576	4.28007	3.61757	3.77393	3.77393	4.18102	3.61757	955	L1
ENSG00000183935	HTR7P1	6.14305	5.24148	6.41098	6.29473	6.46565	6.35189	5.94392	5.51677	6.90355	7.62152	7.31442	7.8899	7.90772	8.13536	8.04144	7.47376	6.00234	5.69085	4.72539	5.83518	5.5945	5.57264	5.94794	5.95534	6.24105	4.81235	956	L1
ENSG00000197629	MPEG1	9.01044	8.23232	9.74868	9.69297	9.13492	8.80702	9.19319	8.72081	10.8813	10.8688	10.825	12.3493	10.5013	10.654	11.6978	10.6965	9.96547	9.31268	8.55861	9.4204	9.35411	8.75871	8.32995	8.39196	8.88287	8.60308	957	L1
ENSG00000213846	NA	4.98007	4.14157	5.1809	4.7658	4.8515	4.76212	5.12028	4.91947	5.22301	4.91773	5.02291	5.82956	4.96993	4.9023	5.42856	5.08595	4.97422	5.06912	4.26826	4.21247	4.29682	3.67624	4.41944	4.53923	4.68687	4.9406	958	L1
ENSG00000089154	GCN1	11.2097	9.45558	11.3172	11.5484	10.8891	10.9969	10.5012	10.5065	12.0843	11.4404	11.7521	12.1307	11.9468	11.1325	11.5961	11.7076	9.91428	11.0605	8.43857	9.89869	9.80777	8.89416	9.31588	9.28101	9.89996	9.82827	959	L1
ENSG00000127989	MTERF1	7.38319	6.64551	6.96911	7.29849	7.3496	7.71383	6.94813	7.02774	7.91672	7.58029	8.17411	8.58293	7.40926	7.42253	7.48514	7.92365	7.21196	7.88032	5.3558	6.68291	6.23642	6.15372	6.35667	6.26276	6.78232	7.13226	960	L1
ENSG00000228570	NUTM2E	5.4246	4.5428	5.24689	5.91955	5.16264	5.16216	5.20913	5.16251	4.83712	5.98783	6.04574	5.92029	5.02295	5.15593	6.13323	5.09621	5.53387	5.76728	4.59626	4.30803	4.50848	3.89487	3.73285	5.29685	5.3454	4.92631	961	L1
ENSG00000205181	LINC00654	5.32975	4.83319	5.45528	5.96165	4.71686	5.58918	5.22495	4.91194	5.62745	6.20314	5.42809	6.35528	5.56024	5.56121	6.02862	5.97168	5.43294	5.38752	5.11254	4.91226	5.04628	4.1867	4.67103	4.78939	4.82492	5.43482	962	L1
ENSG00000247271	ZBED5-AS1	4.23063	4.27864	5.66473	5.17391	4.80613	4.68348	4.46753	4.61008	5.40577	6.05731	5.90323	6.7605	4.75739	5.34394	5.66641	5.7924	5.13774	4.90049	3.68327	4.90178	3.67071	3.67071	3.68327	4.07935	4.78572	4.99182	963	L1
ENSG00000277142	NA	4.3783	4.21289	4.5774	4.33812	4.52795	4.93342	4.80387	4.78878	5.2957	5.25942	5.59082	5.07744	4.82016	4.71641	5.23826	4.80668	4.11881	4.29238	3.80119	4.79578	3.74757	4.52526	3.80119	3.80119	4.20689	4.27744	964	L1
ENSG00000144867	SRPRB	6.82362	6.22461	7.45557	6.94584	6.99003	6.26523	6.05707	6.89095	8.03313	7.61518	9.19886	8.79771	7.90838	7.74921	8.70924	7.58979	6.89082	7.1346	3.93668	7.04954	5.78839	6.67689	7.13457	3.93668	6.16286	5.42821	965	L1
ENSG00000261416	NA	5.67088	5.49333	5.57762	5.80853	5.83967	5.55283	5.73058	6.21082	6.36021	6.30609	7.64163	7.31504	7.05948	6.8929	6.86	5.78705	5.00832	5.74763	4.05769	5.27593	5.45033	5.59232	5.36775	4.88224	5.20061	5.3834	966	L1
ENSG00000171793	CTPS1	4.89345	3.77458	4.27146	5.08851	6.00352	6.34452	4.98632	5.88626	6.46225	6.18067	6.22992	7.58538	7.31715	6.8672	7.16527	6.78484	4.81281	5.77473	3.92757	3.92757	3.77458	3.77458	4.29497	5.41985	3.77458	6.15319	967	L1
ENSG00000226085	NA	5.16802	7.02081	7.28133	7.35764	7.85545	7.87859	7.34179	8.09981	7.14641	7.1019	7.6928	7.55698	7.24054	7.88264	8.60362	8.29605	6.98295	7.62712	5.93878	6.03153	5.16802	5.16802	7.32464	5.8369	5.16802	7.66432	968	L1
ENSG00000173080	RXFP4	3.69918	4.1645	4.8284	4.46296	4.37784	4.47489	4.57495	4.67949	4.72502	5.16434	4.93694	4.9392	5.57577	4.80929	5.03218	4.66947	4.24365	3.99785	3.72475	4.54203	4.5703	3.69918	3.72475	4.45945	4.1585	4.44443	969	L1
ENSG00000268845	NA	3.6738	4.13912	3.73863	4.47201	3.73863	4.08568	4.49471	4.09747	4.89425	4.85635	4.57994	4.40346	4.44568	4.62843	4.38766	4.73291	3.73863	3.73863	3.5809	3.5809	3.6738	3.6738	3.5809	3.5809	3.6738	3.6738	970	L1
ENSG00000107815	TWNK	6.99603	6.04232	5.35748	5.51866	6.2566	6.29518	5.33408	5.85936	8.43577	7.42436	7.6999	7.99083	6.89332	6.36857	7.40573	7.61444	6.48465	5.85049	4.14918	6.1041	5.50963	3.7698	6.20673	5.05125	6.6075	5.82656	971	L1
ENSG00000106305	AIMP2	7.1988	6.80781	6.71592	7.13303	8.07047	8.23989	8.01121	7.84628	8.45471	8.20127	8.87015	8.86144	8.56393	8.28907	8.86793	8.69683	7.55523	8.11008	4.82768	7.48323	7.07005	6.57444	8.09128	6.6868	6.75609	6.92029	972	L1
ENSG00000156983	BRPF1	8.32883	7.82236	5.64357	8.01545	8.13243	8.1549	7.11311	8.86106	9.29658	9.99957	9.99148	9.67375	8.82444	8.81229	9.92712	8.42839	6.46634	8.67407	5.01058	7.68143	6.92849	5.87037	7.03972	6.60459	7.4947	7.39186	973	L1
ENSG00000065183	WDR3	6.60681	6.62622	7.16884	7.46011	7.69447	7.49996	7.44859	6.84311	9.44827	9.01717	10.3706	10.0535	7.96785	8.41151	10.0318	8.38174	8.10144	8.00654	5.54179	6.69975	6.52301	6.2936	7.32116	6.45793	7.10971	7.41316	974	L1
ENSG00000162377	COA7	7.41262	7.14792	6.72959	7.13978	8.27958	8.15468	6.93169	7.37797	8.93635	8.43365	9.32116	8.99437	8.70181	7.99859	9.45098	8.85923	8.52372	8.32598	6.34703	6.88952	6.65573	6.24369	7.88455	6.68136	7.62108	7.38532	975	L1
ENSG00000125630	POLR1B	7.17678	7.17324	7.25205	6.91146	7.8615	7.51582	6.91489	6.75975	9.13997	8.37703	9.38591	8.89407	8.16007	8.11629	9.17792	8.06159	7.93871	8.04268	6.45453	6.9948	7.44414	6.75158	7.65326	7.08923	7.35086	7.58433	976	L1
ENSG00000162851	TFB2M	6.94624	6.63618	6.69138	6.71317	6.80797	7.04558	6.45693	6.43327	8.20293	7.94575	8.44934	8.11427	7.67876	8.00238	7.90883	8.0226	6.90492	7.24812	5.37087	6.34409	6.87684	5.69872	7.02396	6.50296	7.02167	6.39755	977	L1
ENSG00000185238	PRMT3	6.92958	7.09252	6.77416	6.62567	6.7887	6.61532	6.04188	6.00802	7.88366	7.52579	8.25079	8.40744	7.4491	7.5562	8.19475	7.71665	7.05573	7.38406	5.73312	6.0717	6.67895	6.02077	6.79458	6.25552	6.4031	6.42272	978	L1
ENSG00000249240	NA	5.37183	4.02449	6.16405	3.75964	6.23704	5.7343	6.07172	4.58196	7.65101	7.10814	10.029	9.27093	7.08232	4.66806	9.01197	5.77774	7.25959	6.66069	3.74745	3.74745	3.48625	5.60825	3.74745	3.74745	4.63249	5.41551	979	L1
ENSG00000105447	GRWD1	8.1914	6.96241	7.6265	8.11515	9.10909	9.22391	8.49949	8.61263	9.56097	8.77467	10.4846	10.3514	9.86538	8.81502	10.3507	9.07718	8.20977	8.47328	6.67382	7.79262	8.34725	7.4153	8.53988	6.59019	7.28973	7.48295	980	L1
ENSG00000112578	BYSL	6.92872	6.21414	5.69412	5.80886	6.97336	7.26524	6.63073	6.61224	8.20397	7.52583	8.54611	8.41008	8.75903	7.52359	8.64423	8.30784	7.06009	7.02683	5.93265	6.34838	6.5936	5.89875	7.15683	6.01981	6.27533	6.49011	981	L1
ENSG00000254692	NA	4.87977	4.87977	6.35163	5.66755	6.02257	6.09929	6.35149	6.90977	3.97752	5.43474	5.4609	5.4609	6.49928	5.46264	8.11085	4.87977	5.95676	5.90403	5.4609	5.4609	4.87977	4.87977	5.4609	5.4609	4.87977	4.87977	982	L1
ENSG00000276965	NA	3.58673	3.58673	3.51953	3.51953	3.51953	3.51953	3.51953	3.51953	3.51953	3.51953	3.88707	3.88707	4.72142	3.51953	5.21555	3.58673	3.51953	4.66675	3.88707	3.88707	3.58673	3.58673	3.88707	3.88707	3.58673	3.58673	983	L1
ENSG00000224721	FLVCR2-AS1	4.58953	4.1697	4.73078	5.1029	5.67907	5.71896	4.93198	5.45245	4.46297	4.72441	5.82174	5.7575	6.09148	4.98045	6.11306	4.5754	4.6679	5.2563	3.85592	3.85592	3.70438	4.48207	3.85592	4.59061	5.03997	3.70438	984	L1
ENSG00000257767	NA	3.85187	3.85187	3.42694	3.42694	6.35611	5.98787	3.42694	6.60337	5.25696	6.6485	6.14499	6.70904	7.90547	3.42694	8.74032	3.85187	3.42694	6.2271	3.71452	3.71452	3.85187	3.85187	3.71452	3.71452	3.85187	3.85187	985	L1
ENSG00000139971	ARMH4	3.24702	3.82567	4.46659	5.73458	4.48489	4.9316	5.1413	4.3255	4.49764	4.31922	4.03732	4.47146	5.85665	4.16399	6.69847	4.4846	4.32036	4.02986	4.03732	4.03732	4.01736	3.24702	4.03732	4.03732	3.24702	3.24702	986	L1
ENSG00000166192	SENP8	4.78968	4.24244	5.58844	5.90306	4.93427	5.71407	5.8363	5.56336	5.26564	5.53363	5.53015	5.33631	6.03537	5.27089	6.0845	5.74511	5.45483	5.30086	4.54653	4.82539	4.49508	4.54379	4.80674	5.23324	5.10855	4.59525	987	L1
ENSG00000119537	KDSR	5.43838	5.55024	5.92215	7.24533	6.75859	6.45778	6.70338	6.64617	5.59791	5.00818	7.0681	7.58954	8.45331	5.95966	7.56776	4.9975	5.52827	6.09476	5.10676	5.65997	6.08882	4.73757	4.29864	4.71097	5.78956	5.22489	988	L1
ENSG00000283396	NA	5.08285	4.31336	5.64664	5.41054	5.55311	5.19361	5.21716	4.80825	5.78403	5.24761	5.48812	5.71818	7.11328	5.01555	6.02592	5.18438	5.19388	4.322	4.27593	5.27052	4.93394	4.31336	4.27593	4.27593	5.22085	4.31336	989	L1
ENSG00000124208	PEDS1-UBE2V1	3.49396	3.49396	3.88912	6.35248	3.88912	3.88912	7.79326	3.88912	3.88912	3.88912	7.52425	3.61025	8.61183	5.89617	8.92712	3.49396	3.88912	5.39925	3.61025	3.61025	3.49396	3.49396	3.61025	3.61025	3.49396	3.49396	990	L1
ENSG00000128908	INO80	6.44163	4.30513	6.48947	6.21171	7.18063	7.01038	7.2388	6.55738	6.29706	6.47141	6.5505	6.95976	7.61939	6.43187	7.408	6.26533	6.3209	6.10647	4.00625	4.00625	6.34079	4.30513	6.02278	5.77149	5.57188	4.30513	991	L1
ENSG00000280755	NA	6.0465	3.81378	6.92955	7.11565	6.48318	7.21214	6.61966	7.61263	6.1049	6.42254	6.89236	7.30308	6.76572	6.23495	6.72663	6.1052	7.03295	6.75077	3.71575	3.71575	6.29373	3.81378	6.31004	5.8147	5.73214	5.67561	992	L1
ENSG00000198346	ZNF813	6.70892	6.66522	7.55922	8.24651	7.07041	7.41035	6.51934	6.65141	8.34169	7.61538	7.73132	7.75364	7.39089	7.42324	7.23812	7.9072	6.97268	7.28623	5.23906	6.23791	5.98152	5.98208	7.64642	6.54302	6.8296	7.33719	993	L1
ENSG00000268790	NA	4.27542	4.27542	6.73698	7.06641	6.92335	6.87907	6.69902	7.03444	7.41788	7.46351	8.42897	7.70494	7.93681	7.72859	7.76667	8.56303	6.72401	6.18551	3.85459	3.85459	4.27542	4.27542	6.57694	3.85459	5.02988	5.14376	994	L1
ENSG00000011376	LARS2	6.35046	4.92345	6.11121	6.58294	6.09305	5.95266	5.70002	6.04388	6.12642	6.68139	7.72995	7.54398	6.55626	7.17468	7.8628	6.00221	5.91174	6.59221	5.65749	4.78072	6.50597	4.92345	6.68238	4.93671	6.47628	4.92345	995	L1
ENSG00000124444	ZNF576	6.76903	6.667	7.11435	7.4533	7.69128	7.47639	7.16192	6.81768	7.58474	7.2965	7.96298	8.30055	7.95071	7.46832	7.76546	7.83716	6.96655	7.39216	5.86824	5.96204	6.38297	6.37692	6.61437	6.38814	6.56737	6.32452	996	L1
ENSG00000273398	NA	4.59976	4.22626	5.16839	5.98092	5.99267	6.32249	5.41534	5.76493	5.90132	6.31144	7.50646	7.40581	6.35654	5.98968	6.52261	5.79831	5.26449	5.23244	3.93406	3.93406	5.18167	5.04398	5.35504	4.96243	4.79804	4.78169	997	L1
ENSG00000167325	RRM1	8.391	8.32384	9.00714	8.91595	8.83692	9.9319	8.95647	9.22205	9.51204	9.96337	9.55265	9.49686	8.44744	9.1493	10.1847	9.29917	8.41703	9.39198	7.24103	7.29056	7.89814	7.463	10.073	7.72686	8.0667	8.24188	998	L1
ENSG00000254389	RHPN1-AS1	4.71145	4.50127	5.03712	5.41991	4.80237	5.52486	4.76849	5.5769	5.18517	5.41334	5.40849	5.56343	4.86643	5.36583	5.57014	5.10301	4.57057	5.10117	3.69707	4.27879	4.34897	4.56512	5.11805	4.59221	4.38535	4.5207	999	L1
ENSG00000079785	DDX1	9.09822	8.60733	9.26807	9.12517	10.2836	10.0771	9.99989	9.6945	10.2176	10.1085	10.4735	10.534	8.09264	9.92123	10.3873	10.3651	9.50976	9.68333	5.54487	9.80677	7.98849	5.35777	10.0686	5.68846	9.10127	8.78655	1000	L1
ENSG00000147224	PRPS1	4.53996	4.53996	7.67846	7.77778	7.375	7.72709	8.15237	7.79589	8.22363	8.52995	8.79849	8.56486	6.6733	8.34561	8.99946	8.88536	7.48989	7.79762	3.79884	6.4457	4.53996	4.53996	8.04749	3.79884	4.53996	8.20594	1001	L1
ENSG00000100292	HMOX1	9.97277	10.4442	12.3116	10.4452	10.8417	11.6199	9.94478	11.0103	10.8429	11.1237	12.2963	12.0628	12.8998	11.0379	12.9752	12.5094	9.66166	10.3866	10.3258	10.0305	9.57247	8.47392	9.90182	7.14777	8.99557	8.96448	1002	L1
ENSG00000128594	LRRC4	4.11421	3.87389	4.44294	4.83268	4.44087	4.27441	4.26654	3.80461	4.54173	4.65689	4.46808	5.58024	4.78268	4.67431	5.42988	5.1267	4.50266	4.14062	3.67983	4.13657	3.50888	4.12071	4.48827	3.67983	3.50888	3.92473	1003	L1
ENSG00000135047	CTSL	12.1803	11.5013	13.7101	11.7965	13.1452	11.4425	12.781	11.7635	12.9276	11.8702	13.6687	13.6985	13.9614	12.4948	14.1233	13.7388	13.1181	11.3237	10.0023	11.2639	11.1544	10.1504	11.5727	9.77903	10.9307	10.0751	1004	L1
ENSG00000283430	NA	8.0604	7.57051	9.18578	8.88744	9.21399	8.39447	9.41945	8.56572	9.30599	9.17988	10.9821	11.1244	11.0469	8.86155	11.4475	10.1628	8.9485	8.0747	7.60439	7.33589	7.56413	7.07541	7.07286	6.18798	6.7923	6.95156	1005	L1
ENSG00000140564	FURIN	11.7838	10.2101	11.7189	11.9649	11.3113	11.4034	11.4615	11.3009	11.2797	11.7199	13.1103	12.6935	11.8716	11.6121	14.201	10.8179	10.8605	11.0934	9.05381	10.032	9.82104	7.74089	9.04717	7.73282	10.945	8.52625	1006	L1
ENSG00000248993	NA	8.11326	7.89296	8.73045	9.30905	8.0924	8.36229	8.28172	8.38611	8.80849	9.33604	10.1669	9.70952	9.1007	8.79968	10.2525	9.35617	8.66498	8.52012	6.56283	6.68893	7.80825	6.46447	8.04582	5.51336	7.13127	6.38585	1007	L1
ENSG00000174080	CTSF	2.60783	4.34162	5.0909	8.18942	7.43308	7.47869	6.35643	4.75183	4.71063	6.69305	7.35814	7.45667	9.03747	6.64093	6.16188	5.3299	6.37188	4.1283	4.25721	4.25721	5.19627	5.53162	4.25721	4.25721	5.34517	5.28509	1008	L1
ENSG00000113657	DPYSL3	7.94631	7.93939	10.0147	9.29358	10.8164	9.85062	9.23744	10.0635	8.43101	8.61496	9.27622	10.1043	9.53647	8.90487	9.48681	8.67229	8.82137	8.32192	7.25101	8.90872	8.21135	8.2506	7.38662	7.60097	8.0077	7.97751	1009	L1
ENSG00000167552	TUBA1A	10.7228	10.2604	11.7536	11.917	12.6003	12.4283	12.8378	12.4047	11.7749	11.7096	12.9085	12.4647	12.3113	11.5435	13.0313	12.4585	10.6822	11.5053	10.0323	11.5332	11.3082	10.2812	10.8995	8.91161	9.7937	9.77871	1010	L1
ENSG00000165655	ZNF503	7.67451	7.8166	7.69006	6.92297	6.33197	6.03637	6.44315	6.49991	8.27936	7.86926	8.08834	8.20479	10.4629	8.59299	8.92822	8.70569	6.70324	6.04978	6.55273	5.7808	6.71868	6.36332	8.64852	8.63007	7.05753	6.8704	1011	L1
ENSG00000261526	NA	6.2514	6.23743	5.81705	5.88221	5.2527	5.43812	4.67737	5.60945	5.82178	5.4459	5.66857	5.72919	7.31524	6.49385	6.2587	6.9799	5.57801	5.57162	4.76536	5.12499	4.65345	4.91136	7.15298	6.1511	5.74224	5.51329	1012	L1
ENSG00000106069	CHN2	6.51002	6.58831	6.61917	6.70533	5.54265	6.08275	5.37763	5.21605	6.84577	7.32069	7.45081	7.46172	8.26527	7.68725	7.51249	7.61293	7.06874	6.40886	4.94248	5.62494	5.71614	5.74761	8.21023	6.61334	6.60302	6.74603	1013	L1
ENSG00000117877	POLR1G	6.8184	7.10548	6.55366	6.8976	5.68493	6.22565	6.0672	6.09571	7.45963	7.69629	7.83022	8.07875	8.36777	7.83102	8.38333	7.94117	7.09484	7.23345	5.43132	5.92799	5.9331	6.6995	8.41692	6.85191	6.58051	6.6219	1014	L1
ENSG00000197989	SNHG12	8.71117	9.57751	9.21159	8.78395	7.88219	8.41992	7.33692	7.42966	10.2969	10.1183	9.89743	9.68824	11.2682	10.4006	9.58321	10.6809	9.01544	8.89855	8.35305	8.67621	9.02453	9.0333	9.95519	9.93625	9.15939	9.30094	1015	L1
ENSG00000260260	SNHG19	6.13442	6.76294	5.38787	5.42047	4.98239	5.31392	5.25116	5.30979	6.87628	6.26147	5.84624	6.41106	7.34562	6.71619	6.40733	7.40321	5.51129	5.45521	4.8314	5.69685	5.32822	4.99234	7.39582	5.93006	5.81277	5.74865	1016	L1
ENSG00000094804	CDC6	4.45897	4.59314	3.64797	5.33263	4.88782	4.98028	4.11926	4.35004	6.27723	6.02235	6.57606	6.01076	6.08881	6.29705	6.62411	5.71824	4.65924	5.47394	4.71383	4.5332	4.61228	5.71393	6.90788	4.53465	5.29541	4.775	1017	L1
ENSG00000104524	PYCR3	6.07583	6.02459	5.30149	6.23699	6.09321	6.1876	5.04509	5.76191	6.99621	6.94412	7.33843	7.13294	7.86436	7.23416	7.0571	6.89358	5.32606	6.34784	5.25555	5.1698	6.07006	5.83979	6.87062	6.02998	6.01392	5.78177	1018	L1
ENSG00000156345	CDK20	5.16626	5.15556	4.96596	5.80918	4.90649	5.3923	4.45252	4.52634	6.30431	6.60838	7.00454	6.91494	7.51344	6.61204	6.56637	6.41513	5.59369	5.62704	5.30524	4.58731	5.88435	5.17395	6.57154	5.34358	5.75508	5.69347	1019	L1
ENSG00000137124	ALDH1B1	7.55745	7.01923	6.8889	7.2194	6.06692	6.69956	5.98706	6.4872	8.08262	7.7795	9.06706	8.33467	8.36296	8.12029	8.16437	7.95566	7.08053	8.03336	6.74169	5.53012	6.31897	6.49642	7.8462	6.19947	7.56055	7.13168	1020	L1
ENSG00000187650	VMAC	7.64153	6.54618	7.1838	7.54868	6.03659	6.19226	5.83754	6.4741	7.63177	8.38773	8.11131	8.05392	8.3852	8.60447	8.53836	7.66097	6.81039	7.17799	6.55683	5.97066	6.71037	6.73028	7.7857	6.61604	7.15117	6.57517	1021	L1
ENSG00000152213	ARL11	6.31293	8.30827	8.4558	7.8611	5.15775	6.94111	5.09437	5.29965	8.8705	9.54661	10.0376	10.223	10.1128	9.99742	10.0706	9.66686	7.76128	9.20898	6.47439	5.46926	7.99984	6.0117	11.0228	6.84806	8.94866	6.76186	1022	L1
ENSG00000277639	CHD9NB	3.96071	3.96071	4.17214	4.58287	3.95047	3.96267	3.95736	3.97338	4.14379	5.19782	5.12686	4.55034	5.4031	4.54053	4.49237	4.64955	4.17943	4.26019	3.38522	3.38522	3.96071	3.96071	4.95203	3.85993	4.3781	3.96071	1023	L1
ENSG00000197124	ZNF682	6.74985	5.94654	5.94572	5.60955	5.66371	5.94207	5.70678	5.0989	6.59628	6.62169	5.68175	5.1575	6.78134	6.35001	6.97482	5.99061	5.75381	5.62269	6.05145	5.03813	4.97616	4.61675	6.10291	6.03436	5.76458	6.4744	1024	L1
ENSG00000198857	NA	4.46777	4.49232	3.6737	3.6737	3.6737	3.6737	4.15514	3.6737	5.82191	5.33898	5.11031	4.48352	4.72173	4.27205	5.05009	5.05147	4.67414	4.1975	3.48259	3.48259	3.83704	3.83704	5.42444	4.51096	4.29636	4.36691	1025	L1
ENSG00000155846	PPARGC1B	10.7868	10.6331	9.63709	10.5199	6.99567	8.26266	7.49782	7.73716	11.57	11.0825	10.4026	10.1423	10.3461	10.4483	10.9172	11.0457	9.78113	10.3024	8.83391	7.05147	8.11668	7.69122	11.7066	9.6793	10.3636	9.71777	1026	L1
ENSG00000162390	ACOT11	9.48155	9.35356	8.25492	8.84234	6.62982	7.22551	7.19941	7.88254	9.20244	9.46826	8.7885	8.78678	9.09241	9.54853	8.91296	9.34519	8.60386	9.17794	8.59919	7.06882	7.75926	8.04472	9.8238	9.1847	9.1223	9.21305	1027	L1
ENSG00000138380	CARF	7.31373	6.13584	6.31906	6.84767	6.0252	6.15329	5.36961	6.16434	6.81049	7.30185	6.82766	6.68992	6.97941	6.23435	7.37673	7.16658	6.25165	6.43063	5.80945	5.537	5.03675	5.58608	6.74262	6.20769	6.67239	5.64177	1028	L1
ENSG00000109689	STIM2	8.83135	9.07517	8.79351	8.78015	7.34842	6.9041	7.10759	7.21751	9.01213	9.11144	8.04765	8.32975	8.09119	9.00419	8.53426	9.34113	8.35833	7.98979	7.26463	5.96204	7.1329	7.1602	9.97379	8.47623	7.78457	8.0535	1029	L1
ENSG00000279278	NA	7.46384	6.77544	6.42026	6.23849	5.12973	5.45414	5.5165	5.67867	6.1979	7.17908	5.79465	6.50475	6.68208	6.86441	7.04836	6.65596	5.94928	5.92434	5.71708	4.37383	5.27356	4.70252	7.06851	6.47227	6.29788	5.78666	1030	L1
ENSG00000256269	HMBS	6.70373	6.14901	5.76526	5.36355	5.08499	5.04692	4.15478	3.53187	6.14215	6.29125	7.02198	7.04764	7.54171	6.28254	7.53025	7.41113	5.83817	5.85908	5.86553	5.03876	4.51505	4.51505	6.65028	5.58707	6.26003	5.42659	1031	L1
ENSG00000134215	VAV3	8.08258	7.84523	7.33519	7.27164	6.17019	6.68295	7.03389	6.55663	9.07336	8.54829	9.11169	9.02387	8.76906	8.80564	9.26277	8.97096	8.17973	7.22271	7.83635	6.48543	6.98854	6.80402	8.87914	7.68769	7.8767	7.99138	1032	L1
ENSG00000158717	RNF166	9.63252	9.79934	8.83479	9.04238	7.1317	7.52234	6.74625	7.09208	9.77683	10.2506	9.52803	9.38795	11.0526	10.4978	10.3016	10.2528	8.86195	8.71546	9.76594	6.39949	7.34716	8.00508	10.6527	9.69583	9.67677	9.45751	1033	L1
ENSG00000151474	FRMD4A	9.85805	10.4974	9.9094	10.145	8.00501	8.25994	8.33093	8.23998	10.9625	11.9827	10.812	11.4341	11.8289	11.8017	12.0303	11.7208	9.83729	9.83299	10.1184	9.10246	9.61058	9.68112	11.0983	11.0209	9.8906	10.0393	1034	L1
ENSG00000181350	LRRC75A	7.00535	6.6209	6.86058	7.06972	5.29087	5.49376	5.4515	5.73334	7.68715	8.61778	7.58059	7.97618	8.00519	7.90079	7.63435	7.41964	6.46812	6.58893	6.67289	5.76164	6.40364	6.95354	7.37393	6.9483	6.86277	7.11203	1035	L1
ENSG00000133246	PRAM1	10.8335	11.6293	10.9288	11.4676	8.06736	8.04061	8.18937	8.79607	11.8882	12.8092	11.3377	11.353	13.0318	12.7172	11.6766	12.0185	9.16194	10.0858	9.79318	8.02266	10.4768	9.58249	12.2591	11.8572	10.7722	9.9966	1036	L1
ENSG00000185669	SNAI3	8.1613	8.54952	7.45914	6.85406	4.7671	5.49442	4.86952	5.57698	7.67598	8.28235	8.04233	7.65616	9.87764	9.5236	8.62984	8.74994	6.52122	6.35751	5.94417	4.1728	5.84219	5.43609	8.54243	7.44407	6.75282	6.40332	1037	L1
ENSG00000122547	EEPD1	8.15753	8.25764	9.1703	8.5892	5.31336	5.28752	4.69906	6.16595	9.07281	10.1188	9.46582	9.73283	10.4517	10.5065	9.86638	9.78906	8.12516	7.15846	8.09924	4.99722	7.70945	7.04409	9.33714	9.17092	8.46345	7.33291	1038	L1
ENSG00000147443	DOK2	8.8343	9.12844	8.4432	8.22302	6.38698	6.54467	6.47911	6.70573	8.98662	9.51588	9.97747	9.97795	11.162	9.939	10.1035	9.87776	7.7884	7.7577	8.06683	6.11194	7.09552	7.0278	8.89379	8.30976	8.42478	7.8473	1039	L1
ENSG00000269553	NA	3.95256	4.97597	4.18495	4.59071	3.25237	3.59942	3.25237	3.87075	4.8219	5.23611	4.93479	4.50312	4.77727	5.38644	5.09975	4.70967	4.07451	4.28363	3.7884	3.7884	3.95256	3.95256	4.5201	4.31069	3.95256	4.48243	1040	L1
ENSG00000272825	NA	6.73348	7.20681	4.97566	6.51185	4.78138	4.9998	4.6518	4.66943	8.32389	8.31437	7.04867	5.59633	7.05259	7.40029	6.60177	8.03199	4.7895	6.07333	5.23996	4.52899	4.76281	4.38235	8.0212	5.10381	6.02935	6.37048	1041	L1
ENSG00000235092	NA	5.48721	5.52239	4.52367	5.51974	4.28666	3.6964	3.6964	4.4881	5.68918	5.33197	5.0186	5.60023	5.62622	5.89031	5.16751	5.7558	3.6964	4.69767	3.40213	3.7944	3.8948	4.79606	6.11331	4.8752	3.8948	4.8207	1042	L1
ENSG00000161911	TREML1	8.44114	8.05303	7.46508	7.76049	7.00319	6.98172	6.95889	7.22895	9.02569	9.58868	8.10084	8.6401	9.52291	9.65781	9.37428	9.64961	7.12342	7.1761	7.41398	6.37111	6.79152	6.68889	8.52662	8.03338	7.39087	7.31653	1043	L1
ENSG00000224995	LINC01526	4.68776	5.01344	4.97931	4.78011	4.04673	4.39378	4.63502	4.40557	5.07667	5.54066	5.20653	4.75142	5.33913	5.49213	5.28202	5.53135	4.63195	4.57052	4.28997	4.23418	4.74426	4.30739	5.46041	4.92299	4.43719	4.57254	1044	L1
ENSG00000186642	PDE2A	8.66069	8.53906	7.28621	7.58826	6.34771	6.99475	6.08599	7.55974	8.31389	9.83892	7.51125	8.6256	8.59446	9.33461	8.55307	8.48732	6.11944	7.59044	7.26642	5.50787	7.57667	5.81024	8.37834	8.25286	8.02934	7.09333	1045	L1
ENSG00000256508	MRGPRF-AS1	7.03044	7.20318	6.08912	7.25776	5.15045	5.5239	5.03969	6.55317	6.41858	8.6191	7.01955	7.28789	7.37033	8.29185	7.16683	6.94005	5.39177	6.61133	5.80761	5.33806	6.03633	4.98657	6.42248	6.76376	6.91312	6.78113	1046	L1
ENSG00000013810	TACC3	8.39915	9.01978	7.53866	9.02647	5.03284	7.48773	6.07556	6.79975	8.89954	8.78751	8.10506	8.99987	10.2913	9.2239	8.38969	9.46581	6.90667	8.4596	6.92846	6.35318	7.38519	6.37545	8.66149	8.22643	7.91023	8.13536	1047	L1
ENSG00000181744	DIPK2A	8.85691	8.49559	8.72648	8.98987	6.695	8.19651	5.74577	6.60058	8.67802	9.44211	8.83152	8.42148	9.22963	8.55691	8.78256	9.38664	8.22126	8.57747	7.82474	6.1672	7.20455	6.83823	7.7156	9.35133	8.68441	7.70482	1048	L1
ENSG00000166348	USP54	7.53807	6.88819	7.39087	8.11726	6.27972	5.85604	6.28195	7.01382	8.25283	7.61798	7.29269	7.61024	7.46829	7.51857	7.09623	7.33432	7.53354	6.80317	6.91244	6.53393	6.67582	7.59831	6.81243	7.56541	7.3074	7.35491	1049	L1
ENSG00000095002	MSH2	7.38725	8.22505	8.44394	8.58353	5.87028	6.47881	6.41375	6.36599	8.55371	9.15101	8.75855	8.23742	7.31806	8.97885	7.91032	8.93792	7.45076	8.20408	6.85253	6.05734	7.02693	7.73682	8.01438	8.55953	7.07991	7.81388	1050	L1
ENSG00000160588	MPZL3	6.56531	6.72456	7.37812	7.83154	5.6949	5.7913	6.01016	5.6787	7.82213	8.4799	7.54557	7.9078	6.86005	8.34302	7.1144	7.75373	6.63253	6.95372	5.30417	5.90204	6.90594	6.3395	6.98815	6.94986	6.43726	6.67823	1051	L1
ENSG00000163686	ABHD6	8.43392	8.66703	8.79454	9.20424	6.62548	7.18344	6.85455	6.83429	8.90317	9.88108	9.37928	9.18517	8.92926	9.53643	9.34913	9.26421	8.26601	8.71718	7.54142	7.00256	8.02754	8.09511	8.48688	9.28446	7.98173	8.20193	1052	L1
ENSG00000197813	NA	5.36449	5.86485	5.62488	6.23573	4.60995	4.89819	4.78731	5.02455	5.77785	6.30413	5.88241	5.61174	5.53753	6.01069	5.88729	6.1409	5.79362	6.01512	5.01831	4.92868	5.23326	5.43151	5.59097	5.44219	5.59702	4.92551	1053	L1
ENSG00000095370	SH2D3C	9.0499	9.93004	9.57245	9.70166	6.94103	7.83741	6.98837	7.57757	8.5619	9.20654	8.7669	8.5249	9.03757	9.14976	9.77453	9.34063	8.9011	9.51082	7.22995	6.33867	6.98672	7.23961	8.60354	8.8681	7.93641	7.97538	1054	L1
ENSG00000130475	FCHO1	9.23061	10.1611	8.67184	9.34921	6.40188	6.76932	5.66411	7.43918	8.19296	9.26154	8.90473	8.87013	8.93304	9.21033	9.33433	9.11073	8.1038	9.10547	7.48365	5.73519	7.2097	6.70875	8.72389	8.75312	8.33918	7.74332	1055	L1
ENSG00000157617	C2CD2	9.96248	10.1308	9.89091	10.5684	7.86533	7.6986	7.56784	8.46789	10.048	10.1275	9.65114	9.43743	9.05992	9.82831	10.2147	9.2457	9.21486	9.27942	9.06372	7.29882	8.54526	8.63746	9.41846	10.0864	9.3401	8.9585	1056	L1
ENSG00000185477	GPRIN3	11.2881	11.235	11.5152	11.9221	7.3925	6.64299	7.51804	7.42385	11.2062	11.9169	11.1976	10.9865	10.8908	12.3559	11.9069	11.2295	9.42772	9.32591	9.50372	6.46964	8.64565	7.40194	11.4976	10.5988	10.5749	9.47377	1057	L1
ENSG00000166793	YPEL4	9.60235	10.2461	9.64964	11.2824	5.43006	6.95864	5.40545	6.54146	8.59266	10.0641	8.16245	8.97135	8.74919	10.3203	9.48208	9.5121	7.89627	9.5209	8.42948	6.68027	7.73159	7.81831	9.15352	10.0607	8.74337	8.44624	1058	L1
ENSG00000179542	SLITRK4	7.91734	7.945	8.87275	8.87326	6.17543	6.26034	5.99388	6.23561	8.31936	9.13404	7.98192	7.87282	7.19094	8.63113	8.56055	8.37616	7.22757	7.33616	7.5389	6.20511	6.84379	7.1315	8.08124	8.02957	7.7935	6.74035	1059	L1
ENSG00000182162	P2RY8	6.94932	7.90373	9.61111	10.525	4.81395	4.60755	4.59776	4.9998	6.68823	7.02645	8.05696	7.77443	8.13062	7.62964	7.95031	8.5661	7.3372	6.41412	4.49766	3.42037	5.31593	4.12324	6.78855	6.19858	5.7827	4.8546	1060	L1
ENSG00000104998	IL27RA	10.556	10.3914	11.4312	11.9223	8.57742	8.77698	8.64373	8.78885	10.8896	10.8815	10.2199	10.398	10.7305	10.8428	10.685	10.4008	9.58239	10.1323	9.2109	9.18339	9.72645	9.70104	10.5838	11.0064	10.2347	9.9073	1061	L1
ENSG00000100628	ASB2	7.88277	8.30694	10.4387	10.4384	5.30845	5.04846	5.60338	5.5262	9.00667	9.69285	9.16496	8.65612	9.00336	9.37646	9.45116	8.65801	7.43246	7.59991	6.23975	5.08804	7.89143	6.42445	8.19074	9.06984	7.18145	6.93879	1062	L1
ENSG00000185905	C16orf54	8.3361	8.5095	9.64006	10.136	6.47231	6.81007	6.05076	6.10087	9.30929	9.93576	9.70655	9.63052	9.4649	10.0505	9.71106	9.19459	8.47727	8.98075	7.08627	5.87819	8.11296	6.82491	8.15357	9.47301	8.68252	7.89745	1063	L1
ENSG00000101695	RNF125	7.50594	7.29374	8.17175	9.12922	6.90223	5.98978	6.22832	6.63295	8.37717	9.14682	8.1075	8.24986	8.25048	9.4883	8.82565	8.57129	6.45481	6.77943	6.85023	5.95251	6.66904	6.81427	8.70867	7.79759	7.23087	6.91493	1064	L1
ENSG00000150967	ABCB9	7.04279	7.43763	7.35163	8.42117	5.70021	5.85322	6.10794	6.45732	7.53217	8.20161	7.54245	7.73017	7.93065	8.12429	8.2305	7.54301	6.58338	7.08226	6.11645	5.75025	6.52194	6.09485	7.67377	7.23406	7.19998	6.427	1065	L1
ENSG00000247746	USP51	4.75187	5.13912	5.38908	5.70852	4.73683	4.86231	4.80276	4.63384	5.89487	6.12838	5.46115	6.40069	6.17481	6.2693	5.99731	5.95287	4.87216	5.26858	4.41907	4.36434	5.32423	4.64644	5.83173	5.42388	4.96553	5.02169	1066	L1
ENSG00000262097	NA	4.58029	4.87913	4.85136	4.68399	3.96497	3.96497	4.35946	3.96497	4.50027	5.15046	4.4575	5.01005	4.69934	5.39667	4.71949	5.13618	3.96497	3.96497	3.36702	3.36702	3.66134	3.66134	5.4962	4.2448	4.21163	4.05009	1067	L1
ENSG00000012124	CD22	9.58086	9.53904	9.32809	10.1007	7.99808	8.65386	8.23302	8.68962	9.33973	10.3063	10.3141	9.61004	10.355	10.4276	10.4839	9.91982	8.87911	9.15604	7.83348	7.92068	9.02668	7.89192	10.9702	8.52952	9.10224	8.46999	1068	L1
ENSG00000167670	CHAF1A	8.0616	8.59691	7.90141	8.21795	7.06911	7.52377	6.94687	6.96592	8.65653	9.03151	8.5117	8.7577	9.20237	9.29472	9.31867	9.24534	7.83877	8.15215	7.07746	6.11978	6.98363	6.92418	9.4901	7.0292	7.67869	7.20443	1069	L1
ENSG00000012048	BRCA1	6.7376	6.50444	6.91476	7.39136	6.14063	6.56955	5.33737	6.23158	7.91441	8.32601	7.90069	7.70829	6.95167	7.62736	7.65334	7.58946	7.11202	7.28127	6.59638	5.0126	6.42371	6.00077	8.15704	7.23293	6.96865	7.57387	1070	L1
ENSG00000152359	POC5	6.84582	6.92159	6.91092	7.43202	5.96049	6.38293	5.44909	5.35262	7.24942	7.08423	7.75049	7.32585	6.78926	6.92294	6.98384	7.1251	7.21905	7.60488	5.64256	5.58939	6.32764	5.90872	7.38185	6.75542	7.16593	6.85964	1071	L1
ENSG00000185875	THNSL1	5.45616	5.24521	5.48754	5.87889	5.00965	5.0971	4.53587	4.27216	5.80216	6.25595	6.08563	6.35563	5.5634	5.96582	6.24113	6.16861	5.28369	5.97642	4.42772	4.37184	5.02462	3.96367	6.01526	5.33452	5.30138	5.41179	1072	L1
ENSG00000085840	ORC1	5.87055	5.82211	6.34815	6.24711	5.12407	5.52257	4.94499	5.13785	6.17293	6.76434	6.64273	6.31078	5.60934	6.7314	6.24823	5.97831	5.62311	5.97193	4.71264	4.41989	5.0641	5.50651	6.49647	5.79286	5.52894	5.91664	1073	L1
ENSG00000163611	SPICE1	7.33732	5.67243	6.95154	7.58003	5.52597	7.08104	5.66079	5.81116	7.25184	7.27643	7.42704	6.80114	6.12683	7.44513	7.89282	6.68935	6.07858	6.79748	5.44199	5.36024	5.56987	5.90748	8.17706	5.77455	6.17436	6.20135	1074	L1
ENSG00000144827	ABHD10	8.96605	9.0037	8.92596	9.17413	7.40394	7.80399	6.61746	7.31672	8.90749	9.68823	9.84538	9.80252	9.02977	9.45249	9.77235	9.40179	9.21747	9.31126	7.40635	7.02369	7.36208	7.73682	8.69603	8.87502	8.77532	8.47423	1075	L1
ENSG00000164086	DUSP7	8.83408	9.58961	8.11017	8.48792	6.70022	7.35564	6.62918	6.94448	9.28187	9.72946	9.72943	9.31723	9.45492	9.78812	9.99526	9.56833	8.25973	9.05071	7.23006	5.76281	6.6443	6.79285	8.81681	8.18481	8.25983	8.04185	1076	L1
ENSG00000155099	PIP4P2	7.30643	7.05027	7.30981	7.15747	6.70333	6.86036	6.24169	5.945	7.53627	8.10267	8.55565	8.31812	7.54443	7.7686	8.7359	7.79098	7.48259	7.6007	6.93794	5.43754	6.34005	6.26389	7.04176	7.15416	7.1765	6.63367	1077	L1
ENSG00000205269	TMEM170B	8.38619	8.31183	8.66048	8.33315	7.07791	6.91965	7.02603	6.86751	8.66586	9.09425	8.71352	8.87733	8.0017	8.94292	9.24413	9.16991	8.47416	7.94128	7.76758	6.30546	6.25644	6.99562	7.88151	8.81207	7.99968	8.06562	1078	L1
ENSG00000069424	KCNAB2	10.8695	11.3708	12.6107	12.0459	11.3426	10.8548	10.898	11.8895	12.659	13.051	13.5865	13.3575	12.3991	12.6877	13.3899	11.66	11.8285	11.9238	9.39199	5.84914	10.4004	10.0998	12.5537	12.6541	11.3146	10.1928	1079	L1
ENSG00000136854	STXBP1	7.17723	7.61609	7.54853	7.24978	7.58929	7.39106	6.92115	7.54087	7.22416	8.22874	9.12922	7.28106	8.0323	8.22639	9.17557	7.35165	7.29564	7.48463	6.56534	5.86396	6.94206	6.3265	7.89316	7.81186	6.95172	7.11405	1080	L1
ENSG00000186047	DLEU7	5.05377	5.12904	5.29133	5.15073	4.68817	4.46159	4.59496	5.0456	5.37468	6.28926	6.04218	5.75224	5.01617	6.30187	5.87076	5.76164	5.54421	5.14083	5.14162	3.30194	4.9132	4.65344	5.74517	4.79736	5.2509	4.47527	1081	L1
ENSG00000273018	FAM106A	6.21174	6.1553	6.4104	6.5752	5.17821	5.52768	5.49913	5.31821	6.00589	6.50239	6.61496	5.78034	5.65578	5.99714	6.4	5.7891	5.82447	5.62925	6.08176	4.1594	4.93352	5.46541	6.47067	5.08166	5.69737	5.68327	1082	L1
ENSG00000140090	SLC24A4	6.72978	6.38091	7.15967	7.03205	4.71608	5.2626	5.43578	4.95281	6.27942	6.29654	6.21222	6.13358	5.3077	6.32349	6.13597	5.67711	6.56557	5.85953	6.08501	4.35718	5.74168	5.18113	6.79751	5.68822	6.5036	6.00899	1083	L1
ENSG00000198270	TMEM116	7.62231	6.61046	7.68384	7.4787	6.06645	5.69182	6.11153	5.63738	6.50098	6.83703	7.06661	6.4745	6.50098	7.20204	6.78113	6.61719	6.64722	6.53035	6.26748	5.63796	6.03376	5.9244	7.26405	6.85395	6.92449	6.82895	1084	L1
ENSG00000239887	C1orf226	7.96975	7.20203	8.70393	8.71462	6.72006	6.37818	7.2711	7.24789	8.36605	8.77643	8.11357	8.11332	8.05828	8.31259	9.86152	7.07201	7.5617	7.12089	6.63764	5.55685	6.93527	5.94508	7.85085	7.5299	7.85082	6.26883	1085	L1
ENSG00000110665	C11orf21	9.19605	7.77108	8.1124	9.04061	6.17204	6.30285	6.31522	6.82303	8.21328	10.0186	8.74648	8.22948	7.90301	9.8178	9.88592	8.02733	7.23073	8.00969	6.66511	6.03286	7.266	5.84856	8.29765	7.3501	8.49278	6.33469	1086	L1
ENSG00000163513	TGFBR2	10.5856	10.0825	10.4855	11.2126	8.72562	9.09992	9.09185	9.77345	10.546	11.1808	11.0538	11.0396	10.2878	11.6323	11.4773	10.4428	9.82192	10.1107	9.2478	8.76348	9.43297	8.82215	10.6084	10.2954	10.6993	9.52836	1087	L1
ENSG00000153896	ZNF599	5.91552	5.87976	5.63702	5.97566	3.58752	4.55851	4.86748	5.19391	5.52762	5.44193	5.56773	5.69563	5.15126	5.45098	5.38318	6.01012	5.14315	5.35634	4.57036	4.39613	4.50384	3.67058	4.82615	5.009	5.42438	4.83271	1088	L1
ENSG00000185862	EVI2B	10.5291	10.7025	11.559	12.0031	9.32172	9.00886	9.60648	9.92177	11.5509	12.1796	11.0531	11.0327	10.0374	12.2269	11.5647	11.9445	9.77345	9.88865	10.3911	8.42456	9.49524	9.17535	10.4	10.8071	10.0519	9.57389	1089	L1
ENSG00000249863	NA	5.41517	4.96464	4.86561	5.04556	4.1432	4.16612	4.57341	4.28013	5.21429	5.34183	5.44069	5.61563	4.90268	5.41499	5.58419	5.18552	4.66923	4.59912	4.25297	3.96161	4.9167	4.04558	5.08962	4.52393	4.69247	4.04558	1090	L1
ENSG00000172167	MTBP	5.02361	5.28235	6.34178	5.7525	4.07031	3.9673	4.08577	6.60311	6.57071	6.3383	6.91478	5.75254	5.80339	6.62926	6.51658	5.70602	6.09713	5.85225	5.01667	3.91339	5.30887	4.72427	5.98486	5.46623	6.24585	5.13002	1091	L1
ENSG00000142405	NLRP12	4.9556	5.08423	5.09676	4.69314	4.42763	4.09408	4.48655	4.87004	4.79812	5.97497	7.44975	4.32363	5.15983	6.16262	5.78869	5.32715	4.97363	4.97759	4.69158	3.01941	4.59242	3.87983	6.03802	3.86224	4.4848	5.06552	1092	L1
ENSG00000112039	FANCE	6.32234	6.8633	7.18477	7.32712	7.03212	4.94976	6.90495	6.84553	7.3937	8.38064	8.74224	7.77535	7.80832	8.69373	8.491	8.10844	7.27922	7.41065	6.59765	4.81107	6.84691	6.77012	8.10454	6.96793	6.54249	6.30582	1093	L1
ENSG00000162975	KCNF1	5.29024	6.56081	6.39512	6.21566	5.37744	4.63787	5.83625	5.89487	6.58951	6.36953	7.57299	5.81397	7.29631	7.37081	7.26075	6.63788	6.09638	5.66912	5.98482	4.31752	5.72557	5.36474	7.53517	5.44918	5.85676	5.67115	1094	L1
ENSG00000150681	RGS18	5.61889	5.69347	5.46888	5.82896	5.39596	4.51536	5.38848	5.35032	6.60817	6.74327	6.66336	6.789	5.15844	6.98832	6.72953	7.27565	4.95653	5.57797	5.31474	4.70547	4.75957	5.04214	6.32382	4.96747	5.22083	4.70657	1095	L1
ENSG00000203943	SAMD13	4.83957	4.95853	4.94018	5.64623	3.94815	3.94815	4.2865	4.4501	5.40504	6.05782	5.29201	5.50491	4.73025	5.88973	5.46674	5.61392	4.5285	4.9815	4.30866	3.44274	4.85966	3.60244	5.22245	4.94539	4.82853	4.34153	1096	L1
ENSG00000274893	NA	4.17938	4.20392	3.90728	5.08486	3.90728	3.90728	3.90728	4.41346	5.02287	6.33322	4.61309	5.43899	3.90728	5.94728	5.30097	5.22189	3.90728	4.21079	3.5374	3.5374	4.16923	3.54865	5.24713	4.43254	4.00797	4.2939	1097	L1
ENSG00000186231	KLHL32	5.87267	5.03619	5.83351	5.72364	5.13653	5.09498	5.0285	5.6051	6.19692	7.0312	5.61816	5.93122	5.83144	6.61563	6.67695	5.9845	4.94199	4.993	5.11528	4.5396	5.4867	5.22905	6.01529	6.24191	5.31082	4.70471	1098	L1
ENSG00000115295	CLIP4	10.63	10.4414	10.9038	10.3513	9.263	9.09755	9.18436	9.42997	11.6257	12.1988	10.8388	11.3443	10.7229	12.3009	12.0335	11.3003	10.0265	9.86238	10.2541	8.30552	9.87669	9.54921	11.1988	11.1594	10.5531	9.55692	1099	L1
ENSG00000156675	RAB11FIP1	9.33951	9.11427	10.6203	9.9355	8.47015	8.46885	8.23166	8.35689	10.5013	11.0611	10.6414	10.3303	10.6158	11.1205	11.6436	10.2261	9.10933	8.89657	9.73477	6.7746	8.75346	8.69074	10.8285	9.69555	9.12877	8.93305	1100	L1
ENSG00000136478	TEX2	9.70677	9.4537	10.4284	11.238	9.18847	9.19576	8.85513	10.1342	12.0824	12.7064	11.9175	12.3289	11.6842	12.7324	13.0967	11.6212	9.94459	10.4578	9.85313	9.39092	10.8029	9.74779	10.494	10.3404	10.1002	9.27504	1101	L1
ENSG00000147231	RADX	5.13418	5.33782	5.71966	6.03935	5.07509	5.11052	5.44151	5.26735	7.02368	7.07279	6.61072	6.73746	5.8494	7.06448	7.23448	6.51965	5.10121	5.97789	5.83754	4.82795	5.57163	5.09874	6.08008	5.7303	6.12435	4.97777	1102	L1
ENSG00000139173	TMEM117	7.49059	7.53773	8.45865	7.65274	6.45104	6.07084	6.33662	7.12252	8.51282	8.75379	7.99568	8.1123	7.92098	9.14246	8.54457	8.28981	7.3223	6.49601	6.13906	5.6762	6.65765	5.47379	8.10446	7.66912	7.81583	6.71857	1103	L1
ENSG00000089723	OTUB2	6.67863	6.86939	8.38207	7.76487	6.17329	5.92518	6.35842	6.1894	8.644	8.937	8.27243	8.66104	8.23847	8.80194	9.16259	8.33502	6.5685	6.83037	6.42692	5.10027	6.56163	5.79375	7.45105	7.0021	6.75442	6.19872	1104	L1
ENSG00000142197	DOP1B	10.7701	10.3172	11.3992	11.0485	9.86583	9.60772	9.99233	10.5392	11.8059	12.6034	12.139	12.0922	11.6081	12.6261	12.7155	11.6573	10.3167	10.3622	10.4736	9.3679	10.691	10.0063	11.4723	10.5777	10.675	9.95614	1105	L1
ENSG00000186188	FFAR4	5.26066	5.11246	4.93259	5.3869	4.30159	4.30159	4.75818	5.41242	6.61464	7.9441	8.06276	6.23418	8.11809	8.58844	7.79337	7.50937	4.75578	4.79839	6.4983	3.60128	5.62093	5.22947	7.52603	4.80227	4.97687	5.27149	1106	L1
ENSG00000213123	DYNLT2B	6.87917	6.99952	6.56416	6.90285	6.01457	6.95292	6.29997	7.21298	8.68515	10.012	8.23817	8.12723	9.37014	8.98584	8.15162	9.74197	6.56931	7.02578	7.02191	6.75604	7.53141	7.13056	7.75922	7.86348	7.1491	6.69844	1107	L1
ENSG00000084710	EFR3B	5.87739	6.85831	7.12806	7.14965	5.8629	5.81046	6.41488	6.48	8.1453	9.12848	7.92547	7.78022	8.09361	8.27645	8.09641	8.02067	6.19237	6.37063	6.12799	5.31042	6.35365	6.1189	7.1889	7.04557	6.32591	6.67158	1108	L1
ENSG00000036672	USP2	7.99545	8.52201	8.01653	8.84257	5.72318	7.17377	6.11339	6.43998	11.1385	11.9672	11.0641	10.9717	11.7672	12.2153	11.733	10.6947	6.78985	8.37891	7.32672	5.14009	8.07204	7.6011	10.0516	9.04018	7.99201	7.42389	1109	L1
ENSG00000154783	FGD5	7.14017	8.24635	7.99288	7.88463	5.94236	6.3303	5.9959	7.13055	8.38174	9.88466	9.02093	8.67207	9.48985	9.86867	9.48094	9.37908	7.04967	7.23393	7.00339	5.69729	6.40119	6.80216	8.47228	7.55494	6.47216	7.83296	1110	L1
ENSG00000196208	GREB1	4.39098	5.27313	5.97933	5.38971	4.09343	3.92013	4.16618	4.43125	5.95177	6.83846	6.09615	6.12407	6.16371	6.83017	6.05634	6.73882	4.95032	4.99724	5.24777	4.259	4.98705	5.58052	6.54704	5.12037	5.02961	4.83934	1111	L1
ENSG00000134242	PTPN22	7.22049	7.23896	8.45142	7.20004	6.59791	6.23119	6.79261	7.01989	10.092	10.6839	9.37858	9.45696	8.68461	10.5294	9.77719	10.0653	7.20909	6.65888	7.66218	6.53824	7.31422	6.88449	8.31191	8.12835	7.28663	7.60556	1112	L1
ENSG00000139132	FGD4	7.74668	7.6652	8.28197	8.19034	6.96784	6.28847	7.74208	7.79297	10.7176	11.4096	10.0562	9.82346	9.20818	10.6918	10.6886	10.0132	7.78054	6.97855	9.19796	6.87618	8.86147	8.10807	10.0995	8.19974	8.49558	7.28754	1113	L1
ENSG00000260941	LINC00622	5.78418	5.61449	5.30628	5.2504	5.19985	5.2187	4.72906	4.72906	7.95945	7.75422	6.29853	5.74253	5.93095	6.47755	6.50266	7.43137	5.55121	5.03258	6.7871	4.15968	6.11627	5.05345	6.38461	6.48454	5.83693	5.10775	1114	L1
ENSG00000262222	NA	6.17905	3.69143	5.70817	5.50946	4.68855	4.95343	4.1132	4.1132	6.08403	6.42133	5.64202	5.85574	7.06775	6.72471	6.5714	6.42256	5.38883	5.51563	6.42824	3.1887	5.2666	3.69143	6.35603	6.18315	5.90775	5.86339	1115	L1
ENSG00000185432	TMT1A	9.91752	10.6643	11.5805	11.4733	9.7275	9.2156	10.2147	9.80187	10.9168	10.7587	10.2732	10.3947	10.8033	10.8085	10.8583	10.9958	9.85767	9.45196	10.6251	9.53164	9.60996	10.5911	11.1234	10.2091	9.6731	10.0121	1116	L1
ENSG00000242611	NA	4.92803	5.50353	5.83525	5.7631	4.8662	4.74246	4.87685	5.01379	5.58945	5.71818	5.36658	5.87019	5.92031	5.56814	5.68442	5.82936	5.21755	4.99915	5.6351	5.11221	5.54984	5.8865	5.41182	5.68418	4.41627	5.53263	1117	L1
ENSG00000140876	NUDT7	5.30586	6.76705	7.25437	6.70359	5.91965	4.75665	5.30963	5.60578	6.71053	6.92461	6.36083	6.38588	6.53644	6.21983	6.08734	7.25498	6.02938	6.43039	5.76043	5.76982	5.33129	6.15649	5.85574	6.59626	5.71417	6.44026	1118	L1
ENSG00000147799	ARHGAP39	4.83136	5.95548	6.4213	5.83729	5.00617	4.73531	4.17573	4.44472	5.56509	5.17141	5.75176	5.89325	6.46575	5.41006	5.78072	5.98086	5.35123	5.39736	4.80407	4.74869	4.81465	4.84249	5.17063	5.26839	5.01787	5.11237	1119	L1
ENSG00000204991	SPIRE2	6.44605	7.18768	7.51432	7.62329	5.62863	5.30378	5.51656	5.76222	5.90742	6.64307	6.03495	6.06909	6.88544	6.94015	6.62781	6.98106	5.85375	6.16966	6.4065	5.02223	5.31345	5.7553	6.42238	6.31205	5.51612	6.25286	1120	L1
ENSG00000166578	IQCD	3.58895	4.45695	4.75672	4.89991	4.55347	4.37101	4.71907	4.68528	4.42221	5.00379	4.80073	5.30251	4.73098	4.8017	4.96139	5.42398	4.70195	4.49754	4.32096	4.41927	4.26355	4.76767	4.27142	4.04443	3.58895	4.16516	1121	L1
ENSG00000277299	NA	3.54859	3.54859	4.53743	4.84083	4.74663	4.50348	4.34102	3.66325	4.73702	5.04614	4.36588	4.69815	4.16569	5.18602	4.1334	4.60769	3.66325	3.66325	3.78149	4.36321	3.54859	5.05368	3.78149	3.78149	3.54859	4.29384	1122	L1
ENSG00000156453	PCDH1	3.25634	5.01945	5.54781	4.92007	4.54496	4.5883	4.41432	4.73878	5.43153	6.63125	6.62898	5.42619	6.10863	6.19201	6.24728	5.82578	4.57575	4.51192	3.72387	4.38061	4.80126	4.66545	5.00336	4.94738	4.26357	4.30875	1123	L1
ENSG00000224809	BEND3P2	3.9684	5.45213	4.88028	4.97731	4.35977	4.06501	4.38136	4.91122	5.07083	6.38465	5.82655	5.71341	5.2063	6.37254	5.86794	5.68785	4.37624	4.48596	4.5222	4.64372	4.58898	5.28554	4.89135	4.17141	4.42772	3.9684	1124	L1
ENSG00000131080	EDA2R	3.89261	5.23316	4.72161	5.58957	4.38241	4.6008	4.39484	3.91773	5.29794	5.87731	6.06531	5.84162	5.59145	5.96653	5.15168	6.26898	4.49772	5.01828	4.64153	3.7595	3.89261	4.6634	5.20341	4.07026	4.79212	4.6283	1125	L1
ENSG00000180871	CXCR2	4.94164	5.75286	5.4324	5.53393	4.69784	4.72859	4.88866	4.68424	5.35606	6.69039	6.7406	5.64163	5.86225	7.08145	5.52162	6.54579	5.06579	4.7842	5.19039	4.62208	4.52219	5.66821	5.97892	4.60149	5.21262	5.15792	1126	L1
ENSG00000177614	PGBD5	7.28779	7.63909	9.21024	7.90325	7.90451	5.43939	6.38269	6.08849	10.2366	9.97117	9.46737	11.0067	10.9992	9.40808	10.8803	10.3047	8.26634	6.47638	6.10632	6.89585	6.10065	6.86775	7.94535	8.20007	7.59826	6.94648	1127	L1
ENSG00000141232	TOB1	9.37875	8.84742	9.83586	9.921	8.31079	8.52984	8.14303	8.56746	9.92267	10.6701	10.5015	10.5835	11.0489	11.0076	11.6797	10.7971	8.61599	9.10054	8.28425	7.33959	8.68875	7.61241	8.3116	9.49147	8.3923	7.47343	1128	L1
ENSG00000153208	MERTK	7.34049	8.11201	8.02761	7.68853	7.13997	6.76552	7.75939	6.44342	9.36919	8.8799	9.74063	10.2	10.5978	9.54659	9.72748	10.5524	7.79393	7.19028	6.49613	6.69	6.93006	6.08376	7.1171	7.9537	7.38919	6.82796	1129	L1
ENSG00000103066	PLA2G15	10.4105	10.649	11.1061	10.3988	9.59096	8.87927	9.72119	9.80529	11.5302	12.0328	12.063	11.9642	12.4406	12.2782	12.0939	11.3795	10.5831	9.88814	9.42751	9.43157	10.4767	9.69315	10.4877	10.5798	10.4835	10.0112	1130	L1
ENSG00000151117	TMEM86A	7.42095	8.26743	8.48206	7.9993	6.30451	6.57313	6.7083	6.4594	9.27423	9.04198	9.44639	9.75183	10.7503	9.71432	9.50215	9.74028	7.41368	7.14703	6.84815	6.76192	6.7577	7.02986	7.29325	7.70334	7.43704	7.30292	1131	L1
ENSG00000137491	SLCO2B1	10.2334	10.5523	11.0844	10.5253	10.3562	8.84254	10.113	9.23093	11.75	11.5062	12.6104	12.8539	12.8496	11.6702	12.5435	11.9716	11.0229	9.60814	9.36699	9.54534	10.0577	9.81384	10.075	10.0784	9.72739	9.831	1132	L1
ENSG00000165688	PMPCA	9.24398	9.53999	9.64976	9.78894	8.58308	8.47665	8.59617	9.14943	10.8531	10.7368	11.4577	11.278	10.8598	10.9173	11.3797	10.781	9.06484	8.92904	8.36232	8.87142	8.83681	8.75133	9.1207	8.65081	8.80432	8.67037	1133	L1
ENSG00000197296	FITM2	6.85613	6.40651	7.03456	6.84557	6.18149	5.95523	5.90635	5.79358	7.76091	7.83656	7.98154	7.87725	7.5796	7.80294	8.00907	7.48227	6.66738	6.35845	5.09766	6.32452	6.32806	5.51292	6.95962	5.8294	6.69599	6.03412	1134	L1
ENSG00000232334	NA	4.40316	4.23776	4.83486	4.1622	3.42881	3.42881	4.43437	3.42881	5.56034	5.2636	5.17928	5.50652	5.11633	4.79098	5.63679	4.91238	4.31491	4.22325	3.79208	3.79208	3.77244	3.77244	3.79208	3.79208	4.23176	3.77244	1135	L1
ENSG00000278330	NA	6.64398	5.74414	6.62923	5.63424	5.40736	5.07332	5.58324	5.28176	7.16356	7.24322	7.47474	8.20396	7.29534	7.46533	7.18473	7.19045	6.69259	5.94841	5.41684	4.80111	5.4883	5.52757	6.29601	5.88476	6.86542	5.59225	1136	L1
ENSG00000119608	PROX2	4.4883	3.86458	4.01805	3.81015	3.21592	3.21592	4.15565	3.21592	4.3972	4.77025	5.0469	4.72635	5.00105	4.86229	4.67713	5.13465	3.95978	4.00161	3.91283	3.91283	3.86458	3.86458	3.91283	3.91283	3.86458	3.86458	1137	L1
ENSG00000124019	FAM124B	5.05779	4.84621	4.63802	4.36812	4.13412	4.01338	4.17875	3.76259	5.19431	5.12512	5.39875	5.77224	5.45984	5.60639	5.01807	5.72277	4.62402	4.52466	3.87967	3.87967	4.78119	3.83365	4.92765	4.67944	4.45057	4.41099	1138	L1
ENSG00000172339	ALG14	7.37953	7.48641	7.50726	6.86365	7.16294	5.15365	4.99691	6.70154	7.21666	8.16207	8.33772	9.3614	7.88155	9.05716	8.14522	7.95439	7.57012	6.73682	5.72971	6.15282	7.34496	5.91538	5.83437	6.59499	6.85108	6.12785	1139	L1
ENSG00000276116	NA	4.48299	4.39704	4.8402	4.52149	4.24412	3.5812	3.5812	3.5812	4.84787	4.32316	4.52763	5.09054	5.20637	4.82109	4.87262	4.88153	4.33336	4.105	3.81429	3.81429	4.21842	3.59784	3.81429	3.81429	3.59784	4.1277	1140	L1
ENSG00000230479	NA	4.16871	4.37623	5.10128	4.309	4.45791	4.57177	4.47086	4.50095	5.52899	5.61423	5.79703	5.62555	5.44187	5.72969	5.81324	6.01237	5.07494	4.73037	4.86066	3.97153	4.59207	4.80822	4.63204	4.41819	4.62845	3.72095	1141	L1
ENSG00000134061	CD180	6.9368	6.60547	7.49208	6.49437	5.94498	5.87133	6.26051	6.05618	9.04832	9.10939	7.93164	9.72328	8.47642	8.81828	10.3394	9.13006	6.76514	7.60888	7.29389	6.75362	7.63257	6.44828	7.29452	7.35179	6.93826	5.55897	1142	L1
ENSG00000140030	GPR65	7.21647	7.74776	7.45166	7.68742	6.487	6.73067	6.02858	5.69163	9.88692	9.97515	9.60395	9.59756	8.14983	10.0821	9.57737	10.4014	7.1198	7.79553	7.30422	6.42161	6.85107	6.93034	7.84082	7.50291	7.17955	6.91799	1143	L1
ENSG00000243810	NA	5.06298	4.82398	5.19778	4.66803	4.42603	4.08018	3.97926	4.73518	5.80812	6.18758	5.75824	5.66663	5.53085	5.83372	6.38221	4.96403	4.78004	4.50113	3.69744	4.83877	4.96415	3.90492	4.93967	5.20353	5.30765	4.43479	1144	L1
ENSG00000157510	AFAP1L1	9.78215	8.8047	10.6675	9.67385	8.75093	8.0287	8.46204	9.14179	10.6964	11.4532	10.7109	11.2262	11.559	11.5105	11.7448	9.94355	9.45163	8.99331	8.22022	8.58746	9.91753	8.279	9.94179	10.3734	10.2878	8.83473	1145	L1
ENSG00000178789	CD300LB	10.9834	10.4986	11.776	11.3955	9.79363	8.85902	10.2852	9.67854	12.2363	11.7629	11.7705	12.2143	12.2837	12.1575	11.8457	11.0725	10.7428	9.81897	9.62962	9.86968	10.8536	9.84058	10.2428	10.9737	10.9289	10.4405	1146	L1
ENSG00000173638	SLC19A1	6.55451	8.06452	7.85134	8.20528	5.94654	5.81848	5.43805	6.5326	8.33745	8.95541	8.63344	9.2125	9.98188	9.70533	9.02007	9.02765	7.31234	7.1003	7.09933	5.78556	7.66429	7.6052	7.99148	8.66164	6.66247	7.33803	1147	L1
ENSG00000274286	ADRA2B	9.69875	9.15463	9.46716	9.12717	8.21031	8.15288	8.44491	9.58516	10.9464	12.5469	10.8749	11.8579	11.9758	12.4657	11.5122	10.5694	8.45382	8.04064	8.73663	9.01424	10.918	9.1546	9.60605	10.0274	9.53129	8.4499	1148	L1
ENSG00000136383	ALPK3	7.22839	7.74252	9.10536	7.40051	7.08509	5.42578	6.24546	7.18268	9.32636	9.17569	8.88002	9.52127	10.414	9.15788	9.39414	8.64032	7.52959	6.91681	7.48325	7.00118	8.26911	7.26636	7.6364	7.89656	7.56325	7.52759	1149	L1
ENSG00000138678	GPAT3	10.0113	9.68561	10.8887	8.92749	9.42174	8.02757	9.34108	9.16917	11.3354	11.9174	11.5942	10.7646	11.8625	11.6121	11.6977	10.7607	10.0379	8.27954	9.74005	8.4834	9.84514	9.13926	10.4664	9.99023	10.2325	9.22542	1150	L1
ENSG00000111249	CUX2	5.23305	4.95597	5.54382	4.51497	4.66404	4.18072	4.80407	4.57107	6.63876	6.29971	5.98474	5.65116	6.46725	5.69455	6.58132	6.17564	4.99273	4.35544	4.03085	4.60856	4.88523	4.62531	5.96088	5.52729	5.11779	4.0715	1151	L1
ENSG00000132688	NES	7.92222	8.45368	9.93449	8.59639	8.88592	7.82053	8.38028	8.77159	10.6546	9.92495	10.5634	9.97773	11.245	10.2768	10.0232	10.0957	8.23039	8.03729	7.82775	7.32265	9.19	8.34886	9.37867	8.32372	8.11654	7.93425	1152	L1
ENSG00000002587	HS3ST1	5.73276	6.67703	7.00575	5.95375	6.05711	5.32247	5.51044	4.02048	7.31984	7.83634	8.66541	9.66389	10.3162	8.02724	9.56395	9.2073	7.56182	7.28411	6.15832	5.91236	7.36334	6.48443	7.68652	5.99597	5.84856	5.40101	1153	L1
ENSG00000172985	SH3RF3	8.33158	8.34964	8.89075	7.3776	6.73172	6.56405	6.99523	7.12915	10.0636	10.5158	10.4078	10.1262	10.8711	10.852	10.5864	9.85211	8.51968	7.73554	8.41505	6.88173	8.68631	7.77273	9.76867	8.73305	8.81545	8.26164	1154	L1
ENSG00000178573	MAF	9.25795	9.4358	8.80895	8.77264	7.3491	7.54975	7.73377	7.59061	9.77016	10.826	10.9568	11.0467	12.0289	10.967	11.0784	11.444	9.87128	8.99161	8.77787	7.22405	9.10807	8.81118	10.6434	9.73837	8.8598	8.5852	1155	L1
ENSG00000134830	C5AR2	7.41963	7.34091	8.32516	7.94863	7.38302	6.3303	7.68524	6.93821	9.08147	9.08469	9.998	10.0372	10.5228	9.88552	9.2319	8.85316	7.39745	7.56566	7.46487	7.75519	8.47343	8.89109	8.13413	7.20307	7.44109	7.73363	1156	L1
ENSG00000281348	NA	3.82831	3.82831	5.32949	4.81332	3.1658	3.1658	3.1658	3.1658	5.36281	5.48754	6.25775	5.93505	6.49463	5.41558	6.03471	6.23054	4.62431	4.72614	3.99922	3.99922	3.82831	4.606	3.99922	3.99922	3.82831	3.82831	1157	L1
ENSG00000006327	TNFRSF12A	8.34835	9.28338	8.59655	8.12864	7.56509	5.29571	6.20066	7.60535	10.9787	10.585	11.68	11.7154	13.3397	11.8245	10.4289	10.7136	6.88722	8.07205	8.33368	7.30106	9.40289	8.99552	7.41286	8.20431	8.52218	7.20427	1158	L1
ENSG00000170345	FOS	5.37798	6.37418	5.80922	5.36213	5.8249	4.13956	4.77056	4.33128	9.64203	9.79039	10.1686	11.4182	11.0951	9.25411	10.5793	11.0426	5.95661	5.55489	7.75261	5.97721	6.7689	5.90175	5.55526	6.19725	5.4413	5.67372	1159	L1
ENSG00000161643	SIGLEC16	6.49653	6.48852	5.39428	6.02898	5.22571	5.04865	5.5755	5.61876	7.62797	7.38118	7.3222	7.34985	8.5015	7.32815	7.46386	7.91256	5.69683	6.068	6.20071	5.95572	6.34948	5.58018	6.59128	5.82864	6.23161	5.79894	1160	L1
ENSG00000167895	TMC8	9.37956	9.62159	8.2972	8.43459	7.24938	7.35043	7.94841	8.91012	10.0244	10.205	9.85212	10.5287	11.5934	10.3663	10.3651	10.0812	8.04616	7.94492	8.44821	7.90952	8.5495	8.87747	9.37157	8.88779	8.23237	8.55249	1161	L1
ENSG00000136158	SPRY2	6.87348	6.64674	5.78841	6.35606	5.21561	5.14714	4.88848	5.02054	10.0247	10.433	10.4792	10.3645	10.5306	10.7276	10.7962	10.312	7.12665	6.7829	5.50361	4.75839	5.77723	5.18119	7.88598	6.17673	7.05924	6.11769	1162	L1
ENSG00000143786	CNIH3	9.2315	9.26985	9.21642	9.31849	8.27391	8.83095	8.32335	8.68276	10.6138	11.3573	10.8191	10.5036	11.028	10.9449	10.7317	10.7036	8.90826	9.21669	8.7993	8.53294	9.05567	8.97576	9.76204	9.39486	9.52389	8.95281	1163	L1
ENSG00000171617	ENC1	6.41202	5.7193	6.22986	5.97978	5.57592	5.37058	6.05418	4.92531	8.21001	8.27583	8.81408	8.17061	9.3919	8.04704	8.43855	8.43499	6.10463	5.73851	5.9762	4.87729	6.4765	5.47094	7.32647	6.06305	6.38017	5.52401	1164	L1
ENSG00000259863	NA	4.42595	4.37331	5.49644	5.26	4.79051	4.31971	4.31971	4.67855	6.27136	6.62784	7.2297	6.93109	7.63963	7.1908	7.37356	6.59828	4.99396	5.26433	4.19679	3.32372	4.92507	4.12759	5.70909	5.27267	4.75263	4.70888	1165	L1
ENSG00000128045	RASL11B	6.7062	6.44931	6.494	5.94742	4.94794	4.64545	5.40504	5.30201	8.77537	8.8966	7.36606	8.55601	9.00712	9.02554	8.62695	8.02828	5.81886	5.00335	5.34069	5.3049	6.5673	5.1773	6.25532	7.4009	6.69537	5.34247	1166	L1
ENSG00000229436	NA	4.47834	4.49591	3.78703	3.73115	3.94939	3.20981	3.79811	3.56865	5.58574	5.35811	4.89931	4.83064	6.25416	5.8107	5.52128	4.90161	3.79504	4.00425	3.75293	3.75293	4.03059	4.03059	4.48462	4.48762	4.48991	4.03059	1167	L1
ENSG00000272405	NA	5.05036	5.38871	5.47107	4.94381	4.43354	4.09991	4.6882	5.35691	6.53052	6.66843	6.39669	6.45574	6.85536	6.74279	6.34026	6.37583	5.37553	4.83671	4.8939	4.81802	5.06527	5.56087	5.38641	5.10318	5.09242	5.1358	1168	L1
ENSG00000183856	IQGAP3	7.80107	7.95937	8.04603	7.62208	7.61406	7.52028	7.5363	7.64423	9.50612	10.1374	9.88282	9.69835	10.1832	10.0426	9.83275	8.89721	8.2181	7.66916	7.30931	7.44603	8.58817	7.91019	8.85681	8.37733	8.23362	8.24254	1169	L1
ENSG00000265107	GJA5	4.46087	5.01449	5.60873	5.13147	4.74974	3.58021	4.51679	4.49884	7.31858	7.45352	7.07869	7.59988	7.77879	7.55869	7.62184	6.18654	4.9615	4.23806	4.88386	4.49959	5.8896	4.77792	5.68606	5.08593	5.38066	4.90319	1170	L1
ENSG00000173404	INSM1	4.88222	5.6127	6.54952	5.16782	5.68197	4.6412	5.07326	4.88606	7.70038	6.45719	5.71146	7.43857	8.89177	6.73382	7.38038	6.40591	4.8872	4.03493	4.00005	6.6139	5.6547	6.46304	5.57446	6.72661	4.90898	5.16514	1171	L1
ENSG00000184985	SORCS2	4.5597	4.15912	4.68151	4.00197	4.82762	4.44344	4.70441	4.09026	5.38238	4.75709	4.77431	5.27855	6.54238	4.95659	6.27543	4.15912	4.33822	3.91116	3.95376	4.84627	4.71472	4.15912	3.95376	5.0752	4.57006	4.15912	1172	L1
ENSG00000111058	ACSS3	5.02929	3.8352	4.4533	4.78651	4.12261	4.03636	4.07898	4.26664	4.53243	4.85051	4.37345	5.40034	6.17656	5.85357	5.68783	4.35121	4.13289	4.44245	3.6347	4.20677	4.5506	3.8352	3.6347	4.77905	4.65224	3.8352	1173	L1
ENSG00000226945	NA	4.40519	3.41926	4.05418	4.31523	4.05264	4.18011	4.17014	4.44993	4.34967	5.22414	4.99126	4.81478	5.2386	5.24517	5.70517	4.29028	3.92126	3.88536	3.99222	4.8095	4.63383	4.19695	3.99222	3.99222	3.87859	3.94913	1174	L1
ENSG00000248187	LOC124900778	6.1739	5.91458	7.64559	5.30412	7.16632	6.22837	7.17056	6.56775	9.38521	8.51932	7.76752	9.45435	8.46269	8.50971	8.72857	8.8848	7.02779	5.91505	5.76046	7.08976	7.56286	6.44376	7.72822	7.3783	6.75235	6.12702	1175	L1
ENSG00000281398	SNHG4	6.45067	5.43778	6.16896	5.48829	6.48098	5.982	5.94116	5.67311	8.44208	8.29166	8.2132	8.47439	8.11449	8.68156	8.0615	8.25017	6.34805	5.77716	6.18027	6.52597	6.56637	6.31338	7.16235	6.16814	6.71511	6.36351	1176	L1
ENSG00000073536	NLE1	6.05641	5.9267	5.49661	5.49576	5.68274	5.88227	5.01454	5.42539	7.27383	6.77727	7.46978	7.52703	7.95945	7.10611	7.21538	7.39715	6.2194	6.04808	4.90121	5.94999	6.03833	4.97365	5.90237	5.63446	5.91191	5.9731	1177	L1
ENSG00000155393	HEATR3	8.8678	8.92911	8.5578	7.67206	8.39098	8.58071	8.04705	7.46011	10.126	9.92391	10.1396	10.435	10.357	9.89814	10.8729	10.5804	9.31543	9.04406	7.75617	8.19735	8.05835	7.8834	8.60443	8.92722	8.55159	8.09772	1178	L1
ENSG00000184574	LPAR5	4.5367	4.72437	4.60657	4.58237	4.68851	4.55332	4.79153	4.58715	5.5403	5.839	5.85	6.60686	6.74028	6.02203	6.02288	6.47516	4.58168	4.94479	4.05435	4.61396	4.01812	4.69061	4.75844	5.04465	4.4833	4.81531	1179	L1
ENSG00000106638	TBL2	9.65399	9.41021	9.70315	9.26102	9.11778	9.04859	9.06061	9.12498	10.9239	11.0037	11.6996	11.3873	11.6453	11.3761	11.4497	10.9525	9.21381	9.37742	8.96721	8.65935	9.27467	8.84043	9.41133	8.75846	9.43767	8.88745	1180	L1
ENSG00000254054	NA	3.71942	3.71942	3.60151	3.60151	3.60151	3.60151	3.60151	3.60151	4.58533	4.75652	4.67145	5.11465	4.75483	5.04691	4.635	4.93384	3.60151	3.90502	3.6724	3.6724	3.71942	3.71942	3.6724	3.6724	3.71942	3.71942	1181	L1
ENSG00000186603	HPDL	4.40955	3.77882	3.60507	3.69677	3.74113	3.75997	3.61155	3.77652	4.7856	4.46124	4.3588	5.15862	4.92709	5.01882	4.85528	4.91876	3.60975	3.87407	3.94417	4.52589	3.77882	4.55651	3.94417	3.94417	3.77882	3.77882	1182	L1
ENSG00000260273	NA	5.02767	4.12339	4.87575	5.167	4.72688	4.70876	4.89668	4.95336	5.76957	5.87567	5.62226	5.68681	5.57342	6.3858	6.09002	5.33132	4.74335	4.53735	4.80955	4.86069	5.1258	4.97521	4.83457	5.09844	5.12403	4.40332	1183	L1
ENSG00000149054	ZNF215	3.7241	3.7241	4.49811	4.38771	4.24784	4.44352	3.6015	4.08341	5.21375	4.70021	4.44969	4.92145	4.81101	4.7097	5.21363	4.55385	4.44733	4.11622	3.66773	4.16359	3.7241	3.7241	3.66773	4.11277	4.54901	3.7241	1184	L1
ENSG00000167747	C19orf48P	6.44527	6.04778	5.41864	5.97933	5.86556	5.80505	5.56898	4.51311	7.85246	6.27687	7.87792	7.83157	8.16927	7.72301	7.71531	7.89813	6.04002	6.07634	6.44202	6.48432	4.871	6.64727	5.14074	5.2794	6.84451	5.06383	1185	L1
ENSG00000174371	EXO1	5.36449	4.74733	4.99196	5.09069	4.65434	5.32653	4.75643	4.224	6.38539	6.34651	5.47117	5.488	4.86969	5.72733	5.52606	5.84497	4.91127	4.98063	5.49924	4.24774	4.1342	4.22401	4.3838	5.44433	5.40979	5.55744	1186	L1
ENSG00000189350	TOGARAM2	7.32612	7.81183	6.50595	7.48134	5.21993	6.3686	5.82699	7.32604	8.53008	9.86707	6.48884	8.93261	8.24956	9.84781	8.10815	9.10563	5.89078	6.93701	6.60299	6.78866	6.7634	6.61568	6.70756	9.42857	7.60984	6.98453	1187	L1
ENSG00000107719	PALD1	4.78977	5.15585	4.20992	4.36608	4.44114	4.23096	3.97391	4.79427	5.50459	5.79636	4.27013	6.62606	5.95025	6.08737	5.34246	5.97434	4.51879	4.15649	4.774	4.55138	4.42442	4.89111	4.79902	5.7021	4.9905	4.71171	1188	L1
ENSG00000161681	SHANK1	6.89457	6.7185	5.79518	6.03302	6.92199	5.44019	4.61753	5.16426	7.25418	9.03544	6.54301	8.26055	8.28846	8.28033	8.43419	7.58761	5.90082	5.72143	5.50037	5.08302	5.36069	5.60763	6.10131	6.91	6.4603	5.41648	1189	L1
ENSG00000166106	ADAMTS15	5.48816	4.6884	4.88938	4.75919	4.41279	4.86414	3.15769	4.91618	6.32663	8.20677	5.02213	8.09409	7.26164	8.02923	7.52311	6.59928	3.90985	4.1023	3.94645	3.94645	3.8892	4.66689	4.67814	5.45254	4.89982	3.8892	1190	L1
ENSG00000166211	SPIC	3.88707	4.35239	2.97401	3.40045	3.44481	2.97401	3.56231	3.48019	4.37214	5.34886	4.13225	4.95481	4.26641	4.52143	4.88683	4.64418	3.64826	3.64781	4.13225	4.13225	3.88707	3.88707	4.13225	4.13225	3.88707	3.88707	1191	L1
ENSG00000185271	KLHL33	4.42955	4.2639	3.83529	4.4371	4.16943	3.83529	3.83529	3.83529	4.71983	5.83909	5.21409	5.10562	5.21282	5.69202	5.23104	5.46268	4.42138	4.26438	4.83306	4.3562	4.67028	3.79788	4.92653	4.39002	4.58811	4.84224	1192	L1
ENSG00000259522	NA	5.37498	6.6032	4.54561	4.82024	4.81712	4.41951	4.94763	4.49916	7.91584	5.34616	6.4435	5.47527	5.73084	5.01569	6.15699	6.00866	4.89225	4.55681	4.13446	4.13446	5.59802	3.73447	4.13446	5.1255	4.60873	3.73447	1193	L1
ENSG00000087589	CASS4	6.3696	5.59314	4.87246	5.01763	4.77537	5.19662	3.79419	4.93698	7.26548	6.52903	6.39197	7.24051	7.39447	7.19294	7.59718	7.49833	5.81952	6.19441	4.89364	5.15876	4.86552	3.99826	6.0581	6.99094	5.82236	6.37354	1194	L1
ENSG00000157240	FZD1	9.00213	8.17295	7.38283	7.78725	7.55898	7.53024	7.1563	7.31612	10.3399	9.18876	9.07213	9.90042	9.92705	9.11874	10.1195	9.62697	7.52626	8.06236	7.92513	7.89113	7.34081	7.2173	7.50232	8.3407	8.244	7.78078	1195	L1
ENSG00000144283	PKP4	7.5045	7.06027	6.78318	7.18205	5.91352	5.9918	5.51475	5.76703	9.73549	7.25528	7.18809	7.81979	9.37459	7.31883	7.53736	8.13057	6.25623	6.72356	5.99407	6.42342	5.97692	6.29706	6.54365	7.68369	7.2987	7.0456	1196	L1
ENSG00000177565	TBL1XR1	9.20639	8.74341	7.72718	8.0387	6.92596	8.46989	5.78567	5.51407	10.2882	8.99768	9.78205	8.27898	10.7349	8.31297	9.46755	8.68581	7.46397	7.6699	7.74778	6.6363	8.39429	7.56366	9.02244	8.63871	7.9586	7.98402	1197	L1
ENSG00000103356	EARS2	6.526	7.28755	8.03162	7.47597	7.78558	6.8406	5.18603	6.63311	8.79428	8.72084	8.62601	8.23763	8.77266	8.13088	7.85108	8.65376	7.04589	6.82504	7.20007	5.12363	6.03683	6.8886	8.46057	6.18821	6.87256	7.59893	1198	L1
ENSG00000147724	FAM135B	3.86974	4.29212	4.05314	3.74941	3.74941	3.74941	3.74941	3.74941	5.263	4.36584	4.64041	4.28517	5.1749	4.55228	4.51838	4.66184	3.74941	3.74941	4.42105	3.37419	3.86974	3.86974	4.50674	3.84837	4.37688	3.86974	1199	L1
ENSG00000266402	SNHG25	4.54679	5.34919	4.81753	4.13775	3.97857	3.86416	3.91819	3.6887	5.16628	4.50619	4.52391	4.55234	6.05197	4.86706	5.28289	5.04359	3.88299	3.82635	5.10285	3.93528	4.73101	3.85396	5.29937	3.93528	4.05826	4.26171	1200	L1
ENSG00000131018	SYNE1	9.42548	9.01672	9.84952	9.50846	7.3041	6.53019	8.44053	7.04691	9.58003	9.48207	8.91937	9.18497	9.96293	8.88195	9.2328	8.67046	8.54093	7.54924	9.2435	6.36494	8.49348	8.57928	9.68369	9.2029	8.82492	8.42831	1201	L1
ENSG00000164442	CITED2	10.7957	10.4855	11.1982	11.0002	8.48125	7.42105	9.11231	7.85256	10.9371	10.9853	11.0426	11.556	12.175	11.4039	11.996	10.4837	10.329	9.82888	10.1368	7.82304	10.0551	9.02039	10.3536	10.5408	10.5492	9.38805	1202	L1
ENSG00000239213	NA	5.6549	5.69428	5.64446	5.54881	4.11991	4.66202	4.6923	4.60377	6.10337	6.31278	6.51969	5.41995	6.00606	5.9567	6.15914	7.02945	5.50059	5.32051	4.95715	4.63947	4.04792	4.04792	5.38898	5.36904	4.93354	5.7639	1203	L1
ENSG00000119669	IRF2BPL	10.3277	10.6448	9.80296	10.3716	8.21135	9.21106	7.31952	7.66934	9.46703	9.9585	10.6358	10.4629	11.2815	10.6232	11.4859	10.8924	9.62424	10.3628	7.99401	8.73722	6.95169	7.89989	9.18981	9.27364	9.46519	9.40499	1204	L1
ENSG00000196689	TRPV1	7.32717	8.0781	7.71207	7.35329	6.18455	6.61852	6.10755	5.48565	7.79402	8.22658	8.42179	7.70825	8.17144	8.0992	8.00166	9.07107	7.39406	7.20836	5.64316	6.18591	5.87037	6.41093	6.92851	7.20251	6.37126	6.60745	1205	L1
ENSG00000104903	LYL1	9.01064	9.64689	8.23254	8.68088	7.2323	7.29496	6.58255	7.4428	8.10681	8.74288	9.26866	8.94014	10.2755	9.26189	9.30924	9.3151	8.84199	8.67993	7.37271	7.2968	6.89243	7.53316	8.62894	8.74636	8.4686	8.68403	1206	L1
ENSG00000187808	SOWAHD	7.95769	8.76104	7.46141	7.45207	4.52673	4.49558	4.41143	4.01419	6.97315	7.40125	8.47973	8.0596	9.77033	8.66628	8.2318	8.60623	7.26477	7.47311	5.55526	4.69755	4.84958	5.44255	6.91239	7.58897	7.22443	6.92928	1207	L1
ENSG00000245848	CEBPA	11.2947	11.5996	11.2761	11.9857	7.8292	8.56245	7.93739	8.21761	10.8283	11.8495	12.2618	12.1076	12.7038	12.1589	12.7567	12.3103	10.7037	11.3479	7.77218	7.23305	8.13557	8.0121	10.3433	10.7683	10.0715	9.41914	1208	L1
ENSG00000141569	TRIM65	9.69387	9.77992	8.97333	9.0478	7.64129	8.17293	7.79465	7.78155	9.5658	9.54418	9.49855	9.32259	9.9285	9.19789	10.1039	10.2425	9.73649	9.67838	7.48109	7.06115	7.00514	7.35202	9.6146	9.33389	8.87632	8.95104	1209	L1
ENSG00000188483	IER5L	9.92087	10.8435	9.90175	10.1057	6.28675	8.26721	5.4574	7.03042	8.92541	9.24342	10.1309	10.1734	12.0436	10.597	10.8627	11.6434	9.18482	10.1672	5.90158	5.85163	5.51133	6.87353	9.18992	9.64721	8.012	8.2071	1210	L1
ENSG00000152804	HHEX	7.94044	7.54292	6.96282	7.04896	5.40557	5.57815	5.06967	4.97653	7.41639	8.31633	7.98289	8.13133	8.65971	8.68634	8.77497	8.83137	6.97677	7.26747	5.22853	4.5881	4.48993	4.64704	6.42829	7.48068	6.96426	6.26233	1211	L1
ENSG00000069998	HDHD5	9.30943	9.55774	9.52681	9.46247	8.44601	9.02227	8.21107	8.74191	9.46662	9.49277	10.1456	9.88905	10.406	9.82328	10.122	10.2681	9.46703	9.53054	8.05003	7.78195	8.13328	8.20703	9.45993	9.697	9.12252	8.8434	1212	L1
ENSG00000136444	RSAD1	8.7268	8.99926	8.26139	8.60669	7.12987	7.81966	7.11265	7.34017	8.93651	8.64539	9.03342	9.00813	9.77064	8.97636	9.21416	9.2517	8.37829	8.51402	6.91228	6.5748	7.01007	6.80499	8.46524	8.36925	8.40404	7.82821	1213	L1
ENSG00000204282	NA	7.84588	8.51192	6.75304	6.73523	5.1806	6.10489	5.69279	6.05156	7.17061	8.12264	7.42174	6.56832	8.19601	7.7566	7.98455	7.64608	7.01156	6.47096	6.3242	5.67159	4.04181	5.3491	6.72144	8.06979	7.67818	7.79137	1214	L1
ENSG00000214140	PRCD	6.36352	6.05858	5.01007	5.86188	4.55996	4.73422	4.70317	4.88751	5.00547	5.6241	5.16036	5.71791	6.1629	6.30255	6.13967	5.42726	5.09816	5.70587	5.15709	4.56262	4.46345	4.94606	5.58448	5.99776	5.88498	5.26799	1215	L1
ENSG00000277182	LOC100287808	5.05356	4.86639	4.63472	4.36145	4.33588	3.76053	4.10175	4.26672	4.38988	4.66443	4.87026	4.8728	5.24996	4.27964	4.46359	4.96415	4.34576	4.70515	3.48307	3.48307	3.74973	3.74973	4.21476	4.90956	4.20905	4.49498	1216	L1
ENSG00000040933	INPP4A	10.0863	10.2498	9.41316	9.94696	7.72713	7.58192	8.10058	8.14935	9.60425	10.152	9.848	9.9238	10.076	9.66207	10.3876	9.80201	9.36287	8.89762	8.07462	7.35765	7.37183	6.99186	9.10137	8.95174	9.25527	9.21448	1217	L1
ENSG00000181274	FRAT2	9.27624	9.18977	9.08619	8.50682	7.82365	7.65575	7.69472	7.54919	8.14484	8.66348	8.67332	9.03941	9.14327	9.15303	9.24032	9.36414	9.14794	9.07126	7.39648	6.41153	7.36008	6.6264	9.0575	8.98301	8.79224	8.08025	1218	L1
ENSG00000105270	CLIP3	5.32603	5.62546	4.7524	5.09575	3.96084	4.41431	5.07166	4.19764	5.10375	5.32734	5.03504	4.97276	6.80475	5.31373	5.10452	5.40615	5.19651	4.60768	3.91972	3.91972	4.60164	3.68472	4.80605	5.67358	4.71334	5.47789	1219	L1
ENSG00000089558	KCNH4	5.99075	6.25323	5.47188	5.56085	4.28641	4.68984	4.75507	4.29221	6.06343	5.25403	6.07945	5.73388	6.5325	5.4176	5.87064	5.28525	5.80094	5.35161	4.02468	4.60977	4.67291	4.71051	4.76059	6.03579	5.4872	5.53049	1220	L1
ENSG00000141391	PRELID3A	7.47745	7.58374	6.98388	5.96158	5.85584	5.57429	5.91134	5.62256	7.3416	6.27378	6.63138	6.60877	8.40407	6.16505	7.37762	6.76367	7.13116	6.04336	5.18945	5.65497	5.60348	5.16398	6.51474	7.21448	6.85572	6.27915	1221	L1
ENSG00000220008	LINGO3	5.71754	5.68494	4.77813	4.63774	3.96708	4.31413	3.96708	3.96708	4.28362	3.96708	5.30439	4.75371	6.66794	5.06765	5.41314	5.07135	4.78923	4.49088	3.47746	3.47746	3.54879	3.54879	4.89844	4.98355	4.6516	4.29404	1222	L1
ENSG00000281358	RASSF1-AS1	5.53067	5.93785	5.26786	5.71689	4.83155	4.77735	4.65236	4.57036	5.37325	5.02505	5.17753	5.49559	6.05627	5.32062	5.93049	5.4165	5.50678	5.33402	3.59401	4.86235	3.69705	4.47474	5.42526	5.0205	4.9609	5.29856	1223	L1
ENSG00000157933	SKI	9.14543	9.40323	8.55929	7.99716	7.18459	6.76018	7.76238	7.77675	8.02676	9.19717	9.83414	8.91475	10.8659	8.90687	9.3854	9.17809	9.35629	7.45056	7.11106	7.55553	7.38381	7.77311	7.97952	9.22693	8.36412	8.29544	1224	L1
ENSG00000102178	UBL4A	9.67559	9.6747	9.5731	9.35561	8.63487	8.17154	8.16411	8.53319	9.19871	9.24262	10.3202	9.96922	11.8718	9.27936	10.5193	9.93924	9.45803	9.44645	7.70779	8.58943	7.64052	8.0731	8.56286	9.28253	9.26313	8.98935	1225	L1
ENSG00000182173	TSEN54	7.25179	6.79147	6.50779	6.69253	6.49075	6.11467	6.22964	6.39096	7.30623	7.11145	8.1017	7.02798	9.56813	6.62202	8.13731	7.96379	7.01807	6.88946	3.96873	5.97136	5.12754	5.53852	6.7885	7.31918	6.85489	5.64607	1226	L1
ENSG00000137078	SIT1	4.96305	5.57796	5.3945	5.18544	4.78609	5.55657	5.31161	5.23012	5.48686	5.83959	5.85686	5.83812	6.76649	6.17133	5.83524	6.29221	4.70271	5.12352	3.58713	4.81912	4.64634	4.78727	5.66925	5.93995	4.98204	4.80649	1227	L1
ENSG00000114378	HYAL1	5.35312	6.09189	5.20236	5.11822	4.30602	4.28138	4.36249	4.42864	5.00889	5.15831	4.74313	5.75214	6.911	5.11844	5.30843	6.17512	4.91516	4.91144	3.6166	4.45413	4.77304	3.77014	5.82252	5.28144	4.76392	4.6875	1228	L1
ENSG00000281162	NA	6.12524	6.1745	6.07502	6.26971	4.67487	5.09051	5.06345	4.47377	5.52	5.75409	6.26796	5.78537	7.48827	5.52194	5.83179	6.70184	5.86788	5.41639	4.27378	5.72482	5.36376	4.09862	6.01534	5.72156	5.64247	5.79655	1229	L1
ENSG00000196372	ASB13	8.23782	8.85221	9.07002	9.20982	7.20224	7.36286	7.23296	7.58399	8.43111	8.90467	9.36131	8.81426	9.932	9.06963	8.64578	9.43078	8.63933	8.65906	5.06063	6.71737	6.35064	6.67638	9.16556	8.67576	8.5554	8.18393	1230	L1
ENSG00000249035	CLMAT3	4.31442	4.87742	5.45647	5.7753	4.6295	4.56173	4.54631	4.80131	5.04436	5.39475	5.48717	4.8037	5.35586	5.5164	5.33554	4.99156	4.6464	4.58443	3.49848	4.29708	3.87709	3.87709	5.40045	4.61697	5.2828	4.60522	1231	L1
ENSG00000213876	RPL7AP64	4.21338	5.34126	4.21852	5.36058	4.55216	4.21852	4.21852	4.21852	4.66529	5.16966	4.95863	4.91727	5.55335	5.00594	4.93458	5.25076	4.80375	4.52204	3.33091	3.33091	3.44389	3.44389	5.27277	4.57804	4.70774	4.60388	1232	L1
ENSG00000111325	OGFOD2	7.72953	7.59252	7.75648	7.86763	6.61501	7.40522	6.44044	6.78045	8.0768	7.79168	8.60388	8.42233	8.84837	8.28839	8.11348	8.04063	7.47288	7.44496	5.6334	6.80391	6.79963	6.24931	7.35434	7.21392	7.13229	7.74047	1233	L1
ENSG00000178718	RPP25	7.1953	7.70081	7.38233	7.10807	5.77303	6.38975	5.4653	5.84039	6.96791	7.03375	8.0988	7.67112	9.4748	7.97493	7.77176	7.7366	6.92779	6.848	4.56263	5.83033	5.83618	5.50813	7.41465	7.30463	6.90698	6.88814	1234	L1
ENSG00000198794	SCAMP5	4.68271	5.69104	5.89936	6.102	4.84684	4.28437	4.30835	5.57026	5.64015	5.95247	6.29891	5.85922	7.19919	6.17544	6.35743	5.63069	5.20987	4.98969	3.99876	5.37119	4.7491	4.72248	5.78995	5.39799	5.03848	6.01445	1235	L1
ENSG00000254827	SLC22A18AS	5.41688	6.2709	5.38441	5.51765	4.9323	4.31254	4.38355	4.96067	5.5759	6.20233	6.5833	6.21318	7.53284	6.43005	5.94967	6.65913	6.15595	5.87596	4.25316	4.78654	5.57878	4.3675	6.04287	6.09459	6.08297	5.58847	1236	L1
ENSG00000183579	ZNRF3	5.4759	6.40647	4.80697	5.36768	5.14243	5.25201	4.70893	4.85231	5.9413	5.52193	6.49799	5.84685	6.65643	6.47247	6.55646	5.96334	5.0819	5.59437	4.71786	4.52411	5.02488	5.27576	5.53547	5.50782	4.86486	4.96751	1237	L1
ENSG00000223705	NSUN5P1	9.39897	9.86011	8.64279	8.55264	7.88491	8.043	7.44922	7.51955	9.90854	9.86616	9.94575	10.4546	10.839	9.89017	9.84533	9.86091	8.91109	8.06972	7.78026	7.84933	7.67473	8.61903	8.40334	8.7894	8.42809	8.83009	1238	L1
ENSG00000229953	NA	4.72073	5.39098	4.74502	5.44726	3.61219	3.61219	3.61219	4.23057	5.30722	5.05201	5.3975	5.2327	5.70908	5.08398	5.66857	4.70509	4.61262	5.12233	3.64634	4.22806	5.08352	3.7348	5.22075	4.16863	4.83761	4.26466	1239	L1
ENSG00000122877	EGR2	9.33478	9.58578	9.09814	10.1047	6.60021	6.1599	5.64803	6.56573	11.1489	11.6893	12.9071	12.4914	11.9047	11.98	13.0856	11.3274	10.6399	10.1717	8.20919	7.81716	9.26884	7.3712	9.6027	7.93176	8.80641	9.4872	1240	L1
ENSG00000172349	IL16	8.7603	9.12451	8.79374	9.22405	6.2054	6.08337	4.44193	5.95359	8.70819	9.90067	9.90718	9.74812	9.99601	9.86665	10.3195	10.0824	8.17101	8.73085	7.59137	5.42139	7.28668	6.90569	8.99217	7.86695	7.91098	6.93015	1241	L1
ENSG00000267041	ZNF850	5.31414	5.31694	5.62399	6.43082	4.62247	5.09246	4.76088	4.68557	5.94161	6.40303	6.63271	5.66357	6.73425	7.12932	6.94524	5.53059	5.12483	5.23094	4.61842	4.91749	5.93399	5.11246	5.39511	6.10339	5.09875	5.09936	1242	L1
ENSG00000178904	DPY19L3	7.77639	7.50317	8.73047	8.72953	6.1759	6.50517	6.51588	6.16262	8.8903	8.34424	8.84703	8.88977	8.9688	8.86243	9.07965	8.07662	7.7611	7.21706	6.80873	6.47684	7.15593	6.8847	7.41315	7.28956	7.70404	7.07026	1243	L1
ENSG00000185818	NAT8L	7.08995	7.15593	7.02286	8.12286	5.21683	5.71648	5.42908	5.99887	7.35154	7.3082	7.65436	7.45381	7.88401	7.81095	7.69451	7.07886	6.27223	6.63067	5.82115	6.34066	6.8292	5.96302	6.18776	6.81039	6.32626	6.57999	1244	L1
ENSG00000033627	ATP6V0A1	12.2178	12.4369	11.8067	11.8975	9.70532	9.92155	11.0627	11.0618	12.1306	12.4986	12.062	11.7712	12.7128	12.4263	12.5474	11.9499	11.1037	11.8763	11.5859	11.8595	11.7868	11.8613	11.8113	11.2706	11.5356	11.3844	1245	L1
ENSG00000167600	CYP2S1	9.6123	9.31662	9.5985	9.91694	7.70823	7.21661	7.90632	8.16472	9.29461	9.70123	10.4039	9.59586	10.4321	9.77785	9.97514	9.01489	8.938	8.61563	8.33123	8.47309	9.043	8.2882	8.41627	9.15067	9.45599	8.54743	1246	L1
ENSG00000164048	ZNF589	10.7432	10.6105	10.1155	10.0282	7.27942	7.50447	7.22445	7.10086	10.6055	11.2698	10.5728	10.5719	10.9308	11.077	10.4653	10.3391	9.32242	9.16513	8.4688	8.38564	9.16659	8.4675	9.19007	10.217	10.1007	9.24247	1247	L1
ENSG00000240859	LINC03014	8.69231	8.28216	7.62525	8.46806	5.234	4.57662	5.7491	5.53401	9.15894	9.9376	9.52836	9.51164	9.20297	9.49147	9.77305	8.41711	7.32455	8.09509	6.99163	6.67377	8.11637	7.42919	8.30894	8.01967	7.82907	7.48264	1248	L1
ENSG00000131885	NA	5.04032	5.41099	5.66023	4.93062	3.06679	3.06679	3.69838	3.06679	4.39606	5.45456	5.60274	5.95383	6.28184	6.20911	4.78355	5.33779	4.52876	3.85894	3.79253	3.79253	4.86696	4.13401	3.79253	4.93534	4.13401	4.68715	1249	L1
ENSG00000137809	ITGA11	6.62416	7.00861	7.00348	7.88021	5.49417	5.34497	5.72858	5.45224	7.4428	7.96877	7.19943	8.67597	8.35859	8.01097	8.06516	7.6613	6.05797	6.95145	6.87049	6.36718	6.91337	6.79582	6.6667	7.09439	6.78807	6.42247	1250	L1
ENSG00000282608	ADORA3	4.96404	4.79501	5.63143	7.31883	3.26273	3.66444	3.29404	3.55846	6.13229	7.4913	6.77748	7.14492	6.80026	7.99416	6.77095	7.4317	3.96129	4.29442	4.41763	4.41763	4.52431	3.96435	5.34403	5.63324	4.67695	5.09916	1251	L1
ENSG00000142583	SLC2A5	12.2614	12.8579	12.8765	12.5266	11.4387	11.8155	11.6676	11.7102	12.9533	12.6678	12.8979	12.8015	13.4004	12.7586	13.5488	12.9061	11.8216	12.0059	11.2571	10.4384	11.4035	10.6674	11.0626	12.9486	11.9522	10.9786	1252	L1
ENSG00000159784	FAM131B	7.7425	7.09057	7.34941	8.06894	5.28891	5.98467	5.55797	5.72784	7.23648	8.57553	7.75128	8.16518	8.42333	8.36666	8.77993	7.42449	6.18888	6.32302	6.2835	5.16933	5.64855	4.97139	5.74151	7.4188	7.32276	6.10247	1253	L1
ENSG00000183496	MEX3B	7.47653	7.02016	7.52524	7.7596	5.52472	5.3881	5.61455	5.49895	6.82582	6.78598	7.37094	6.86111	8.09428	6.75574	7.42015	6.87526	5.9683	6.0865	6.41822	3.71777	5.15875	5.09317	4.78858	7.83952	6.71364	5.46872	1254	L1
ENSG00000268758	NA	7.63217	8.00882	7.68358	7.98018	6.2026	5.8539	6.4674	6.28827	8.94102	8.81229	8.3252	7.98416	9.6174	8.91756	8.84228	9.11394	7.20739	6.26812	7.48817	5.2979	6.12105	5.92701	6.71326	8.05025	7.61798	6.57841	1255	L1
ENSG00000100344	PNPLA3	6.55292	6.42402	7.23844	7.21739	5.28984	4.849	5.77285	5.43752	7.83477	8.21779	6.92115	8.00798	8.4348	7.83657	8.10573	7.75799	6.23984	5.91148	5.28891	5.03287	5.74826	5.57839	6.8964	7.22748	6.29548	5.96167	1256	L1
ENSG00000175538	KCNE3	8.4573	8.6721	9.29411	9.46281	6.73106	6.68754	6.51559	6.91853	9.4663	10.192	9.69498	9.65408	9.47255	9.59816	10.2917	9.83661	8.31404	8.32891	7.20726	6.10582	6.69715	6.63299	8.34512	8.3264	7.8264	7.953	1257	L1
ENSG00000205213	LGR4	7.03272	7.12078	7.85012	7.33518	6.11825	5.75361	5.8068	5.66434	7.39584	7.95948	7.32202	7.71	7.71497	8.02712	7.93688	8.11235	6.74011	6.57385	5.71971	5.36481	5.74371	5.39426	6.43814	7.26987	6.7144	5.99964	1258	L1
ENSG00000159788	RGS12	11.7258	11.8873	12.0671	12.5202	10.3943	10.0614	10.7945	10.8609	11.8573	12.5042	13.109	13.2727	13.4549	13.2001	13.2446	12.9955	11.8472	11.2673	10.7921	9.94474	10.359	10.1018	10.9323	12.3338	11.6888	11.2128	1259	L1
ENSG00000224307	NA	7.19226	7.65233	7.3865	8.10601	5.58218	5.48421	6.38653	6.38053	7.54632	8.29421	7.82424	8.158	8.21614	8.41164	7.87517	8.55072	6.5985	6.89389	6.41527	5.74909	6.45595	5.99364	7.03817	7.20968	6.72683	6.61921	1260	L1
ENSG00000004660	CAMKK1	8.17459	8.62959	8.28646	8.56386	5.2813	5.72341	5.90035	5.91645	8.934	9.78838	9.81299	9.47837	10.2007	10.2364	10.0285	10.0125	7.83549	7.89938	6.5823	6.19387	7.60345	6.46929	8.02225	8.56438	7.74777	6.81351	1261	L1
ENSG00000130193	THEM6	8.28877	8.67312	8.55776	8.86381	6.41903	6.11884	6.6754	6.8303	8.09704	8.42072	8.40474	8.58129	9.55463	9.23367	8.70706	8.46965	7.552	7.68519	6.41662	6.44891	7.056	6.80168	7.69763	8.50948	7.95495	7.30882	1262	L1
ENSG00000187800	PEAR1	4.65807	5.34185	4.40805	4.31717	4.1484	4.18934	3.87308	4.14882	5.06939	5.59651	4.63674	5.29738	6.66974	6.37481	6.29416	4.84326	3.74836	4.0424	4.59969	3.8321	3.71041	4.39366	3.8321	5.80506	4.68188	4.36501	1263	L1
ENSG00000143842	SOX13	8.27395	8.34837	8.49443	8.7508	7.45411	6.46366	8.08349	7.32886	8.80903	10.019	9.32172	9.06296	9.61052	9.59079	10.3087	9.4043	8.14654	8.52193	7.15756	6.80918	7.59122	6.99999	7.92765	8.89433	8.03591	7.21914	1264	L1
ENSG00000230778	ANKRD63	7.47929	7.18051	7.07658	6.06586	5.16096	5.04172	5.03029	4.9709	7.54482	7.32816	7.54649	7.45596	8.40928	7.48649	9.00883	7.17384	6.48524	5.81011	5.08759	4.07633	5.0268	4.33676	6.58919	6.49463	6.33796	5.16058	1265	L1
ENSG00000168010	ATG16L2	10.4229	11.4005	10.8206	11.5926	8.4328	9.24974	8.69431	8.88757	10.587	10.3098	9.82075	10.5495	11.5048	10.6478	10.842	10.8741	9.69573	9.99305	9.64867	9.15083	8.68716	9.14417	9.12396	10.796	9.92136	9.96085	1266	L1
ENSG00000187266	EPOR	7.1629	7.97942	7.26421	7.44512	5.57193	5.62561	5.59152	5.87435	6.82755	7.03785	6.80207	6.78649	8.01975	7.2964	7.3919	7.5947	6.59511	6.6268	5.7905	6.22848	5.65536	5.69627	6.22176	7.68233	6.89152	6.35085	1267	L1
ENSG00000099957	P2RX6	5.44913	5.18563	5.18346	5.25098	4.41785	4.27803	4.23344	3.81464	5.1675	5.93733	4.82262	5.62028	6.20868	5.74348	5.41015	5.84265	4.16115	4.70354	3.83328	4.57145	4.77543	3.98837	4.58925	5.26428	4.46314	4.52974	1268	L1
ENSG00000125967	NECAB3	7.61991	8.15811	7.61454	8.04464	6.7814	6.94535	6.28752	6.91719	8.06412	7.96345	7.76584	8.05555	9.1733	8.21402	8.0921	8.28703	6.70595	7.28775	6.38586	6.59486	6.59353	5.93262	7.36169	7.55573	7.05225	7.78133	1269	L1
ENSG00000141542	RAB40B	6.80472	7.73782	6.91024	7.57382	5.0475	5.04771	4.69126	5.26692	6.01114	7.26589	7.02168	6.36043	7.15892	7.60912	8.18593	6.62097	5.56937	5.93047	5.85959	5.48615	5.14519	5.12449	5.16564	6.81153	5.69892	5.72405	1270	L1
ENSG00000164850	GPER1	8.0345	8.19543	7.50693	8.39399	6.05967	6.06276	5.87711	6.99184	7.53934	8.93161	8.30748	7.91884	8.29926	9.58811	8.6121	8.12379	7.06247	7.74272	7.70578	6.00051	6.92072	7.34457	7.00238	8.26707	7.78314	6.97629	1271	L1
ENSG00000196155	PLEKHG4	7.3004	7.42332	6.06468	7.53836	5.2315	6.54002	5.13692	7.14581	6.46668	7.99675	7.96676	7.27718	8.18895	8.68881	7.98809	8.2713	5.7299	7.25204	6.59132	6.33065	6.15618	5.36236	5.63359	6.84069	6.63402	6.32427	1272	L1
ENSG00000261795	NA	5.73101	6.32359	5.21141	6.20142	4.5949	5.04869	4.75822	5.53124	6.0811	7.34894	6.94712	7.17884	7.24086	6.77153	6.68865	6.79806	5.33907	5.4959	4.66487	5.0245	5.04506	5.0731	4.17935	5.39661	5.5684	4.73108	1273	L1
[truncated: 3,081 more rows]

## Sheet: Table S7
Table S7: vst counts from RNA-seq from YopP, YopM, YopQ counterregulated heatmap
[truncated: 244 more rows]
